# Supplementary material for: RNA-Seq Reveals Infection-Related Gene Expression Changes in Phytophthora capsici
Source: PLoS One. 2013 Sep 3;8(9):e74588. doi: 10.1371/journal.pone.0074588 (PMC3760852; doi:10.1371/journal.pone.0074588)
Supplement: Table S1 — List of primers used for RT-PCR and cloning of the Phytophthora capsici genes. (XLS) [file pone.0074588.s003.xls]

## Sheet: Sheet1
Table S1. List of primers used for RT-PCR and cloning of the Phytophthora capsici genes.
Name of the primers	Forward Primer	Tm (°C)	Reverse Primer	Tm (°C)	Product size (bp)	Purpose
NLPs
Pc118548RT	AGTACAAGCCTCAGCTCCACA	57.6	GTAGCCAACACCAGCAGACAT	57.6	323	RT-PCR
Pc118548F	ATGAACTTCCGTGCCTTTCTC	55.6	CTAAAACGGGAAAGCCTTCTG	55.6	741	TA cloning; PVX cloning
Pc109174RT	ATAATCCCGCCTTGGAGACT	55.3	GATATGTCAGAGCCGCCAGT	57.4	226	RT-PCR
Pc118356RT	ACGACAAGGTGAAGCCATTC	55.3	ACTCCGTCCTTTAGGCAGGT	57.4	275	RT-PCR
Elicitins
Pc510832RT	ATGCCTTCGTTCACCTCGTTC	57.6	TTACAGCAACATCGAGACAGC	55.6	528	RT-PCR
Pc503459RT	ACTGCTGCTGCCCTTGTT	54.5	TGGTCAGAGGGGTGATAAGG	57.4	271	RT-PCR
Pc529073RT	CCTTCGTTGCCTCTGTGAAC	57.4	ATGCTCAGGTCGCAGTCAG	57.1	247	RT-PCR
Pc508763RT	ATGAACACGTACTTTGCCCTC	58.0	TTAGCAGGCACCACCGGGCAC	65.8	555	RT-PCR
Pc508761F	ATGAACACCAAGACTGTCCTC	58.0	TTAGCAAGCGATCGGGGTCGT	61.9	549	RT-PCR; TA cloning; PVX cloning
Pc508770RT	ATGAACTTCCGTGCTCTGTTC	58.0	TTACAGCGACGCGCACGTGG	67.3	357	RT-PCR
Crinklers
Pc20879RT	TCTGTGCAGTTGTTGGTGTTC	55.6	TTCCGAATCGCTGTCATAATC	53.7	353	RT-PCR
Pc506611RT	ACAAATTTCGGATGGGAAAG	53.7	TTATTGCAGCATCGCGTAAAT	54.1	430	RT-PCR
Pc506611F	ATGATGAAGCTTTTCTGCGCA	56.1	TTATTGCAGCATCGCGTAAAT	54.1	1209	TA cloning
Pc506611SPF	atgGTGAAAGTGGACGAAGGCG	57.1	TTATTGCAGCATCGCGTAAAT	54.1	1161	PVX cloning
RXLRs
Pc22053SPF	atgGCTACCACTGGTAACACTG	57.8	CTACGAGAACCTGCCGTTTTG	57.6	336	RT-PCR; PVX cloning
Pc22053F	ATGCGCCTGACCTGTATTCTG	58.0	CTACGAGAACCTGCCGTTTTG	57.6	399	TA cloning
Pc548556RT	atgGCAGCCTCCAGTATCCAGC	61.5	CTAATAGTAGTATTCGTGGTTTC	52.6	441	RT-PCR
Pc20942RT	atgATCTCAACGGACAAGAGC	55.6	CTAATCCCTAGGCTCGAAAC	55.3	255	RT-PCR
Pc97196RT	atgTCTTCACTCCTCGTACAAG	58.2	CTACCGTTCGGTGATTGTAGG	60.0	762	RT-PCR
Pc536383RT	atgCTGTCGACACAAGCTGACG	61.9	TTAGTAAGGAAGTCCTTTCTTG	54.5	366	RT-PCR
Pc535497RT	atgACCACGAACACCCTAGCCA	61.9	TTAGGCAGACCTTTCTTCAAG	56.1	411	RT-PCR
Pc503142RT	TTCATACATCATCGCCTTCG	55.8	ATCGTTTTGGCTCGTGTTTC	55.8	217	RT-PCR
Pc107349RT	ATGAGGCTGTTGTTCTGGAC	55.6	TTAGACTGCGAGATGCGAG	55.6	483	RT-PCR
Internal control
UbcRT	GAAGCGGATCAACAAAGAGC	57.8	AAGCAGTGAGCAGATCGACA	57.8	322	RT-PCR
Tm : Melting temperature
