# Supplementary material for: RNA-Seq Reveals Infection-Related Gene Expression Changes in Phytophthora capsici
Source: PLoS One. 2013 Sep 3;8(9):e74588. doi: 10.1371/journal.pone.0074588 (PMC3760852; doi:10.1371/journal.pone.0074588)
Supplement: Material S1 — Phytophthora capsici genes expressed during mycelium, zoospore and germinating cyst stages. (listed in separate sheets for each stage). (XLS) [file pone.0074588.s004.xls]

## Sheet: MY
Material S1. Phytophthora capsici genes expressed during mycelium, zoospore and germinating cyst stages (listed in separate sheets for each stage).
Gene ID	ExonLen	Depth	Coverage	RPKM	TotalReads	UniqReads
jgi|Phyca11|123819|e_gw1.52.85.1	3579	1	0.0279408	0.0304225	1	1
jgi|Phyca11|54269|gw1.12.108.1	2736	1	0.0365497	0.0397961	1	1
jgi|Phyca11|120700|e_gw1.42.303.1	2658	1	0.037246	0.0409639	1	1
jgi|Phyca11|104354|e_gw1.9.307.1	7953	1	0.0377216	0.0410721	3	3
jgi|Phyca11|573857|estExt2_Genewise1.C_PHYCAscaffold_570139	2650	1	0.0377358	0.0410876	1	1
jgi|Phyca11|111946|e_gw1.21.122.1	2562	1	0.0355191	0.0424989	1	1
jgi|Phyca11|116185|e_gw1.30.116.1	2535	1	0.0394477	0.0429515	1	1
jgi|Phyca11|106414|e_gw1.12.489.1	2277	1	0.0439174	0.0478183	1	1
jgi|Phyca11|7046|fgenesh1_pm.PHYCAscaffold_16_#_67	2232	1	0.0448029	0.0487823	1	1
jgi|Phyca11|100502|e_gw1.4.231.1	2118	1	0.0472144	0.051408	1	1
jgi|Phyca11|97859|e_gw1.2.601.1	2088	1	0.0478927	0.0521466	1	1
jgi|Phyca11|5652|fgenesh1_pm.PHYCAscaffold_7_#_18	2049	1	0.0488043	0.0531392	1	1
jgi|Phyca11|53838|gw1.47.243.1	4092	1	0.0488759	0.0532171	2	2
jgi|Phyca11|128001|e_gw1.73.72.1	2016	1	0.047619	0.054009	1	1
jgi|Phyca11|104588|e_gw1.9.182.1	1992	1	0.0502008	0.0546597	1	1
jgi|Phyca11|110676|e_gw1.18.312.1	3945	1	0.043853	0.0552001	2	2
jgi|Phyca11|101500|e_gw1.5.551.1	1965	1	0.0493639	0.0554108	1	1
jgi|Phyca11|104444|e_gw1.9.159.1	1935	1	0.0516796	0.0562699	1	1
jgi|Phyca11|504606|fgenesh2_kg.PHYCAscaffold_8_#_175_#_gi|189084636|gb|BT032152.1|	1836	1	0.0490196	0.059304	1	1
jgi|Phyca11|104191|e_gw1.9.728.1	1812	1	0.0551876	0.0600895	1	1
jgi|Phyca11|114328|e_gw1.26.123.1	1794	1	0.0451505	0.0606924	1	1
jgi|Phyca11|9322|fgenesh1_pm.PHYCAscaffold_36_#_37	1761	1	0.0567859	0.0618297	1	1
jgi|Phyca11|16207|fgenesh1_pg.PHYCAscaffold_18_#_95	1761	1	0.0567859	0.0618297	1	1
jgi|Phyca11|124472|e_gw1.53.65.1	1719	1	0.0581734	0.0633404	1	1
jgi|Phyca11|124652|e_gw1.54.353.1	1710	1	0.0584795	0.0636738	1	1
jgi|Phyca11|124486|e_gw1.54.93.1	1710	1	0.0584795	0.0636738	1	1
jgi|Phyca11|125134|e_gw1.57.63.1	1704	1	0.0586854	0.063898	1	1
jgi|Phyca11|129728|e_gw1.86.48.1	1680	1	0.0595238	0.0648108	1	1
jgi|Phyca11|548510|estExt2_Genewise1Plus.C_PHYCAscaffold_290110	1675	1	0.0591045	0.0650043	1	1
jgi|Phyca11|560970|estExt2_Genewise1.C_PHYCAscaffold_51041	1674	1	0.0495818	0.0650431	1	1
jgi|Phyca11|18435|fgenesh1_pg.PHYCAscaffold_36_#_75	1659	1	0.0602773	0.0656312	1	1
jgi|Phyca11|96645|e_gw1.1.993.1	1647	1	0.0607165	0.0661094	1	1
jgi|Phyca11|6236|fgenesh1_pm.PHYCAscaffold_10_#_83	3288	1	0.0605231	0.06623	2	2
jgi|Phyca11|510562|fgenesh2_kg.PHYCAscaffold_63_#_1_#_gi|189084783|gb|BT032313.1|	1643	1	0.0608643	0.0662703	1	1
jgi|Phyca11|105172|e_gw1.10.663.1	1638	1	0.0610501	0.0664726	1	1
jgi|Phyca11|114621|e_gw1.26.336.1	1635	1	0.0611621	0.0665946	1	1
jgi|Phyca11|108596|e_gw1.15.217.1	1617	1	0.0618429	0.0673359	1	1
jgi|Phyca11|19918|fgenesh1_pg.PHYCAscaffold_54_#_15	1614	1	0.0619579	0.0674611	1	1
jgi|Phyca11|124355|e_gw1.53.85.1	1611	1	0.0620732	0.0675867	1	1
jgi|Phyca11|549026|estExt2_Genewise1Plus.C_PHYCAscaffold_310040	1596	1	0.0626566	0.0682219	1	1
jgi|Phyca11|129908|e_gw1.89.16.1	1584	1	0.0568182	0.0687387	1	1
jgi|Phyca11|124567|e_gw1.54.96.1	1578	1	0.0633714	0.0690001	1	1
jgi|Phyca11|117968|e_gw1.35.244.1	1560	1	0.0641026	0.0697963	1	1
jgi|Phyca11|103524|e_gw1.8.569.1	1557	1	0.0642261	0.0699307	1	1
jgi|Phyca11|132907|e_gw1.258.5.1	1548	1	0.0645995	0.0703373	1	1
jgi|Phyca11|113162|e_gw1.23.350.1	1536	1	0.0644531	0.0708868	1	1
jgi|Phyca11|132080|e_gw1.132.6.1	1527	1	0.0654879	0.0713046	1	1
jgi|Phyca11|124550|e_gw1.54.252.1	1524	1	0.0649606	0.071445	1	1
jgi|Phyca11|8557|fgenesh1_pm.PHYCAscaffold_29_#_38	1521	1	0.0657462	0.0715859	1	1
jgi|Phyca11|101756|e_gw1.6.785.1	1518	1	0.0658762	0.0717274	1	1
jgi|Phyca11|118720|e_gw1.36.578.1	1515	1	0.0660066	0.0718694	1	1
jgi|Phyca11|121866|e_gw1.46.308.1	3024	1	0.0638228	0.072012	2	2
jgi|Phyca11|108945|e_gw1.16.251.1	1479	1	0.0676133	0.0736188	1	1
jgi|Phyca11|102732|e_gw1.7.777.1	1479	1	0.0676133	0.0736188	1	1
jgi|Phyca11|105289|e_gw1.10.194.1	1470	1	0.0639456	0.0740695	1	1
jgi|Phyca11|102100|e_gw1.6.790.1	1464	1	0.068306	0.0743731	1	1
jgi|Phyca11|6880|fgenesh1_pm.PHYCAscaffold_15_#_41	1452	1	0.0688705	0.0749877	1	1
jgi|Phyca11|120364|e_gw1.41.175.1	1425	1	0.0659649	0.0764085	1	1
jgi|Phyca11|18330|fgenesh1_pg.PHYCAscaffold_35_#_67	1422	1	0.0668073	0.0765697	1	1
jgi|Phyca11|56147|gw1.54.266.1	1416	1	0.0706215	0.0768942	1	1
jgi|Phyca11|102773|e_gw1.7.787.1	1407	1	0.0660981	0.077386	1	1
jgi|Phyca11|10006|fgenesh1_pm.PHYCAscaffold_43_#_120	1401	1	0.0713776	0.0777175	1	1
jgi|Phyca11|45532|gw1.91.41.1	1389	1	0.0719942	0.0783889	1	1
jgi|Phyca11|45708|gw1.44.78.1	1386	1	0.0721501	0.0785586	1	1
jgi|Phyca11|13137|fgenesh1_pg.PHYCAscaffold_2_#_233	1383	1	0.0715835	0.078729	1	1
jgi|Phyca11|54706|gw1.65.87.1	1383	1	0.0723066	0.078729	1	1
jgi|Phyca11|14359|fgenesh1_pg.PHYCAscaffold_7_#_98	1353	1	0.0739098	0.0804746	1	1
jgi|Phyca11|113783|e_gw1.25.217.1	1344	1	0.0744048	0.0810135	1	1
jgi|Phyca11|100522|e_gw1.4.554.1	1335	1	0.0749064	0.0815597	1	1
jgi|Phyca11|55643|gw1.42.310.1	1335	1	0.0749064	0.0815597	1	1
jgi|Phyca11|116585|e_gw1.31.283.1	1332	1	0.0750751	0.0817434	1	1
jgi|Phyca11|99597|e_gw1.4.633.1	1323	1	0.0755858	0.0822994	1	1
jgi|Phyca11|511146|fgenesh2_kg.PHYCAscaffold_77_#_1_#_Contig4556.1	1316	1	0.0645897	0.0827372	1	1
jgi|Phyca11|75125|gw1.10.654.1	1308	1	0.0756881	0.0832433	1	1
jgi|Phyca11|103656|e_gw1.8.220.1	1287	1	0.0777001	0.0846015	1	1
jgi|Phyca11|109394|e_gw1.16.369.1	1278	1	0.0782473	0.0851973	1	1
jgi|Phyca11|110616|e_gw1.18.181.1	1272	1	0.0786164	0.0855992	1	1
jgi|Phyca11|116523|e_gw1.31.289.1	1269	1	0.0788022	0.0858016	1	1
jgi|Phyca11|112800|e_gw1.23.378.1	1263	1	0.0783848	0.0862092	1	1
jgi|Phyca11|113886|e_gw1.25.149.1	2523	1	0.0788744	0.0863117	2	2
jgi|Phyca11|118441|e_gw1.36.293.1	1236	1	0.0809061	0.0880924	1	1
jgi|Phyca11|13821|fgenesh1_pg.PHYCAscaffold_5_#_35	1224	1	0.0816993	0.088956	1	1
jgi|Phyca11|510604|fgenesh2_kg.PHYCAscaffold_63_#_43_#_4098742:1	1218	1	0.0821018	0.0893942	1	1
jgi|Phyca11|97732|e_gw1.2.546.1	2397	1	0.0834376	0.0908487	2	2
jgi|Phyca11|128195|e_gw1.74.186.1	1194	1	0.0837521	0.0911911	1	1
jgi|Phyca11|508008|fgenesh2_kg.PHYCAscaffold_31_#_89_#_4099473:1	1179	1	0.0703986	0.0923513	1	1
jgi|Phyca11|112244|e_gw1.21.477.1	1176	1	0.0765306	0.0925869	1	1
jgi|Phyca11|13658|fgenesh1_pg.PHYCAscaffold_4_#_181	2349	1.36986	0.0621541	0.0927051	2	2
jgi|Phyca11|37071|gw1.74.69.1	1173	1	0.0852515	0.0928237	1	1
jgi|Phyca11|117630|e_gw1.33.284.1	1170	1	0.0854701	0.0930617	1	1
jgi|Phyca11|96173|e_gw1.1.1167.1	1152	1	0.0850694	0.0945158	1	1
jgi|Phyca11|7798|fgenesh1_pm.PHYCAscaffold_22_#_53	2304	1	0.0868056	0.0945158	2	2
jgi|Phyca11|66415|gw1.25.213.1	1140	1	0.0877193	0.0955107	1	1
jgi|Phyca11|17851|fgenesh1_pg.PHYCAscaffold_31_#_29	2274	1	0.0879507	0.0957627	2	2
jgi|Phyca11|119370|e_gw1.38.118.1	1137	1	0.0809147	0.0957627	1	1
jgi|Phyca11|540569|estExt2_Genewise1Plus.C_PHYCAscaffold_50221	1135	1	0.0881057	0.0959314	1	1
jgi|Phyca11|122442|e_gw1.48.267.1	1134	1	0.0881834	0.096016	1	1
jgi|Phyca11|530860|estExt2_fgenesh1_pm.C_PHYCAscaffold_810001	1128	1	0.0886525	0.0965267	1	1
jgi|Phyca11|113340|e_gw1.24.320.1	1125	1	0.0888889	0.0967842	1	1
jgi|Phyca11|22063|fgenesh1_pg.PHYCAscaffold_569_#_1	1124	1	0.0818505	0.0968703	1	1
jgi|Phyca11|114083|e_gw1.25.164.1	2226	1.08152	0.0826595	0.0978276	2	2
jgi|Phyca11|65905|gw1.7.252.1	1104	1	0.0842391	0.0986252	1	1
jgi|Phyca11|106325|e_gw1.12.208.1	1104	1	0.0896739	0.0986252	1	1
jgi|Phyca11|115396|e_gw1.28.180.1	1104	1	0.0905797	0.0986252	1	1
jgi|Phyca11|21472|fgenesh1_pg.PHYCAscaffold_96_#_25	1101	1	0.0908265	0.0988939	1	1
jgi|Phyca11|105217|e_gw1.10.466.1	1098	1	0.0910747	0.0991641	1	1
jgi|Phyca11|5552|fgenesh1_pm.PHYCAscaffold_6_#_72	1092	1	0.0915751	0.0997089	1	1
jgi|Phyca11|17066|fgenesh1_pg.PHYCAscaffold_24_#_91	1092	1	0.0778388	0.0997089	1	1
jgi|Phyca11|560479|estExt2_Genewise1.C_PHYCAscaffold_50120	1089	1	0.0918274	0.0999836	1	1
jgi|Phyca11|12482|fgenesh1_pm.PHYCAscaffold_220_#_1	1086	1	0.0837937	0.10026	1	1
jgi|Phyca11|36481|gw1.24.27.1	1083	1	0.0923361	0.100538	1	1
jgi|Phyca11|107964|e_gw1.14.617.1	1080	1	0.0916667	0.100817	1	1
jgi|Phyca11|505567|fgenesh2_kg.PHYCAscaffold_14_#_48_#_Contig4257.1	1073	1	0.0931966	0.101475	1	1
jgi|Phyca11|54727|gw1.54.240.1	2136	1	0.0931648	0.10195	2	2
jgi|Phyca11|120375|e_gw1.41.415.1	1065	1	0.0938967	0.102237	1	1
jgi|Phyca11|108769|e_gw1.15.53.1	1062	1	0.094162	0.102526	1	1
jgi|Phyca11|503215|fgenesh2_kg.PHYCAscaffold_3_#_80_#_Contig4785.1	2121	1	0.0942951	0.102671	2	2
jgi|Phyca11|101803|e_gw1.6.252.1	1059	1	0.0944287	0.102816	1	1
jgi|Phyca11|18495|fgenesh1_pg.PHYCAscaffold_37_#_59	1059	1	0.0840415	0.102816	1	1
jgi|Phyca11|101978|e_gw1.6.243.1	1056	1	0.094697	0.103108	1	1
jgi|Phyca11|97178|e_gw1.1.107.1	1047	1	0.0773639	0.103994	1	1
jgi|Phyca11|577670|estExt2_Genewise1.C_PHYCAscaffold_2160002	1045	1	0.0956938	0.104193	1	1
jgi|Phyca11|105972|e_gw1.11.211.1	1044	1	0.0766284	0.104293	1	1
jgi|Phyca11|19870|fgenesh1_pg.PHYCAscaffold_53_#_31	1044	1	0.0957854	0.104293	1	1
jgi|Phyca11|125444|e_gw1.58.161.1	1041	1	0.0960615	0.104594	1	1
jgi|Phyca11|531755|estExt2_fgenesh1_pg.C_PHYCAscaffold_20123	2077	1	0.0962927	0.104846	2	2
jgi|Phyca11|15126|fgenesh1_pg.PHYCAscaffold_11_#_112	1038	1	0.0963391	0.104896	1	1
jgi|Phyca11|46491|gw1.57.138.1	1035	1	0.0966184	0.1052	1	1
jgi|Phyca11|55347|gw1.17.208.1	1032	1	0.0968992	0.105506	1	1
jgi|Phyca11|127953|e_gw1.72.117.1	1032	1	0.0968992	0.105506	1	1
jgi|Phyca11|107484|e_gw1.13.409.1	1032	1	0.0968992	0.105506	1	1
jgi|Phyca11|512128|fgenesh2_kg.PHYCAscaffold_219_#_1_#_4099690:1	1030	1	0.0970874	0.105711	1	1
jgi|Phyca11|118924|e_gw1.37.189.1	1029	1	0.0971817	0.105814	1	1
jgi|Phyca11|508176|fgenesh2_kg.PHYCAscaffold_33_#_35_#_4101269:2	1028	1	0.0933852	0.105917	1	1
jgi|Phyca11|541001|estExt2_Genewise1Plus.C_PHYCAscaffold_50960	1020	1	0.0980392	0.106747	1	1
jgi|Phyca11|99075|e_gw1.3.908.1	1020	1	0.0980392	0.106747	1	1
jgi|Phyca11|124630|e_gw1.54.110.1	1017	1	0.0983284	0.107062	1	1
jgi|Phyca11|508295|fgenesh2_kg.PHYCAscaffold_33_#_154_#_4098826:1	1011	1	0.098912	0.107697	1	1
jgi|Phyca11|4785|fgenesh1_pm.PHYCAscaffold_3_#_136	1005	1	0.0885572	0.10834	1	1
jgi|Phyca11|105031|e_gw1.10.486.1	996	1	0.0993976	0.109319	1	1
jgi|Phyca11|109539|e_gw1.17.581.1	993	1	0.0845921	0.10965	1	1
jgi|Phyca11|16789|fgenesh1_pg.PHYCAscaffold_22_#_68	1986	1.96	0.0503525	0.10965	2	2
jgi|Phyca11|106471|e_gw1.12.530.1	993	1	0.100705	0.10965	1	1
jgi|Phyca11|5078|fgenesh1_pm.PHYCAscaffold_4_#_166	990	1	0.10101	0.109982	1	1
jgi|Phyca11|107887|e_gw1.14.179.1	1980	1	0.10101	0.109982	2	2
jgi|Phyca11|119978|e_gw1.40.177.1	2961	1	0.0996285	0.110316	3	3
jgi|Phyca11|44773|gw1.57.62.1	987	1	0.101317	0.110316	1	1
jgi|Phyca11|67509|gw1.18.433.1	981	1	0.101937	0.110991	1	1
jgi|Phyca11|118938|e_gw1.37.336.1	2940	1	0.101701	0.111104	3	3
jgi|Phyca11|99272|e_gw1.3.641.1	1959	1	0.102093	0.111161	2	2
jgi|Phyca11|105741|e_gw1.11.215.1	975	1	0.0984615	0.111674	1	1
jgi|Phyca11|9576|fgenesh1_pm.PHYCAscaffold_39_#_42	972	1	0.102881	0.112019	1	1
jgi|Phyca11|112516|e_gw1.22.322.1	960	1	0.104167	0.113419	1	1
jgi|Phyca11|13642|fgenesh1_pg.PHYCAscaffold_4_#_165	951	1	0.0935857	0.114492	1	1
jgi|Phyca11|97040|e_gw1.1.1246.1	951	1	0.105152	0.114492	1	1
jgi|Phyca11|7903|fgenesh1_pm.PHYCAscaffold_23_#_51	1890	2	0.0529101	0.115219	2	2
jgi|Phyca11|127068|e_gw1.66.194.1	942	1	0.106157	0.115586	1	1
jgi|Phyca11|121630|e_gw1.44.84.1	942	1	0.105096	0.115586	1	1
jgi|Phyca11|564026|estExt2_Genewise1.C_PHYCAscaffold_130538	940	1	0.106383	0.115832	1	1
jgi|Phyca11|116751|e_gw1.31.98.1	1875	1	0.106133	0.116141	2	2
jgi|Phyca11|109774|e_gw1.17.84.1	936	1	0.090812	0.116327	1	1
jgi|Phyca11|103389|e_gw1.8.258.1	930	1	0.107527	0.117078	1	1
jgi|Phyca11|15624|fgenesh1_pg.PHYCAscaffold_14_#_127	924	1	0.107143	0.117838	1	1
jgi|Phyca11|111813|e_gw1.21.277.1	924	1	0.108225	0.117838	1	1
jgi|Phyca11|105796|e_gw1.11.38.1	921	1	0.108578	0.118222	1	1
jgi|Phyca11|13754|fgenesh1_pg.PHYCAscaffold_4_#_277	1839	1.95	0.0543774	0.118415	2	2
jgi|Phyca11|121591|e_gw1.44.93.1	918	1	0.108932	0.118608	1	1
jgi|Phyca11|551929|estExt2_Genewise1Plus.C_PHYCAscaffold_440235	1835	2	0.0544959	0.118673	2	2
jgi|Phyca11|571554|estExt2_Genewise1.C_PHYCAscaffold_430014	1827	2	0.0547345	0.119192	2	2
jgi|Phyca11|38372|gw1.4.131.1	912	1	0.109649	0.119388	1	1
jgi|Phyca11|110650|e_gw1.18.561.1	912	1	0.109649	0.119388	1	1
jgi|Phyca11|124035|e_gw1.52.217.1	906	1	0.110375	0.120179	1	1
jgi|Phyca11|19547|fgenesh1_pg.PHYCAscaffold_49_#_60	903	1	0.109635	0.120578	1	1
jgi|Phyca11|114112|e_gw1.25.205.1	1806	1.11732	0.0991141	0.120578	2	2
jgi|Phyca11|510851|fgenesh2_kg.PHYCAscaffold_68_#_27_#_Contig3033.1	901	1	0.110988	0.120846	1	1
jgi|Phyca11|120215|e_gw1.40.117.1	1800	1	0.111111	0.12098	2	2
jgi|Phyca11|53345|gw1.966.1.1	897	1	0.111483	0.121385	1	1
jgi|Phyca11|5095|fgenesh1_pm.PHYCAscaffold_4_#_183	894	1	0.108501	0.121792	1	1
jgi|Phyca11|97382|e_gw1.1.1760.1	894	1	0.10962	0.121792	1	1
jgi|Phyca11|47081|gw1.42.172.1	894	1	0.111857	0.121792	1	1
jgi|Phyca11|113405|e_gw1.24.80.1	1785	2	0.0560224	0.121997	2	2
jgi|Phyca11|12843|fgenesh1_pg.PHYCAscaffold_1_#_295	891	1	0.10101	0.122202	1	1
jgi|Phyca11|128875|e_gw1.79.105.1	891	1	0.0931538	0.122202	1	1
jgi|Phyca11|6388|fgenesh1_pm.PHYCAscaffold_11_#_104	885	1	0.107345	0.123031	1	1
jgi|Phyca11|101320|e_gw1.5.567.1	1752	1	0.10274	0.124295	2	2
jgi|Phyca11|125532|e_gw1.59.112.1	876	1	0.114155	0.124295	1	1
jgi|Phyca11|15620|fgenesh1_pg.PHYCAscaffold_14_#_123	1746	1.14286	0.100229	0.124722	2	2
jgi|Phyca11|112491|e_gw1.22.396.1	873	1	0.113402	0.124722	1	1
jgi|Phyca11|123502|e_gw1.50.305.1	873	1	0.114548	0.124722	1	1
jgi|Phyca11|108564|e_gw1.15.215.1	1743	1.17647	0.097533	0.124937	2	2
jgi|Phyca11|510072|fgenesh2_kg.PHYCAscaffold_53_#_57_#_4097727:1	870	1	0.114943	0.125152	1	1
jgi|Phyca11|118706|e_gw1.36.172.1	1737	1	0.115141	0.125368	2	2
jgi|Phyca11|122549|e_gw1.48.217.1	2604	1	0.115207	0.12544	3	3
jgi|Phyca11|107567|e_gw1.13.706.1	867	1	0.11534	0.125585	1	1
jgi|Phyca11|117813|e_gw1.34.278.1	867	1	0.11534	0.125585	1	1
jgi|Phyca11|18475|fgenesh1_pg.PHYCAscaffold_37_#_39	864	1	0.113426	0.126021	1	1
jgi|Phyca11|115212|e_gw1.28.235.1	864	1	0.115741	0.126021	1	1
jgi|Phyca11|97285|e_gw1.1.1374.1	858	1	0.114219	0.126902	1	1
jgi|Phyca11|12292|fgenesh1_pm.PHYCAscaffold_104_#_15	855	1	0.116959	0.127348	1	1
jgi|Phyca11|4777|fgenesh1_pm.PHYCAscaffold_3_#_128	1707	2	0.0585823	0.127571	2	2
jgi|Phyca11|114206|e_gw1.25.261.1	852	1	0.116197	0.127796	1	1
jgi|Phyca11|21981|fgenesh1_pg.PHYCAscaffold_326_#_1	852	1	0.117371	0.127796	1	1
jgi|Phyca11|97817|e_gw1.2.618.1	1701	2	0.0587889	0.128021	2	2
jgi|Phyca11|531328|estExt2_fgenesh1_pm.C_PHYCAscaffold_1110004	1701	2	0.0587889	0.128021	2	2
jgi|Phyca11|108409|e_gw1.15.445.1	849	1	0.101296	0.128248	1	1
jgi|Phyca11|109508|e_gw1.17.391.1	849	1	0.117786	0.128248	1	1
jgi|Phyca11|130933|e_gw1.99.41.1	846	1	0.118203	0.128702	1	1
jgi|Phyca11|129645|e_gw1.86.44.1	1689	1	0.118413	0.128931	2	2
jgi|Phyca11|550574|estExt2_Genewise1Plus.C_PHYCAscaffold_370344	1683	1	0.118835	0.129391	2	2
jgi|Phyca11|570084|estExt2_Genewise1.C_PHYCAscaffold_350214	840	1	0.110714	0.129622	1	1
jgi|Phyca11|12354|fgenesh1_pm.PHYCAscaffold_108_#_3	1680	1.26582	0.0940476	0.129622	2	2
jgi|Phyca11|124623|e_gw1.54.120.1	840	1	0.119048	0.129622	1	1
jgi|Phyca11|552887|estExt2_Genewise1Plus.C_PHYCAscaffold_500015	1674	2	0.0597372	0.130086	2	2
jgi|Phyca11|549048|estExt2_Genewise1Plus.C_PHYCAscaffold_310080	836	1	0.119617	0.130242	1	1
jgi|Phyca11|109174|e_gw1.16.123.1	834	1	0.119904	0.130554	1	1
jgi|Phyca11|544004|estExt2_Genewise1Plus.C_PHYCAscaffold_130436	1668	1	0.119904	0.130554	2	2
jgi|Phyca11|127386|e_gw1.68.114.1	834	1	0.119904	0.130554	1	1
jgi|Phyca11|13938|fgenesh1_pg.PHYCAscaffold_5_#_152	828	1	0.105072	0.1315	1	1
jgi|Phyca11|133604|e_gw1.585.2.1	828	1	0.120773	0.1315	1	1
jgi|Phyca11|127482|e_gw1.70.125.1	825	1	0.121212	0.131978	1	1
jgi|Phyca11|20574|fgenesh1_pg.PHYCAscaffold_67_#_1	825	1	0.121212	0.131978	1	1
jgi|Phyca11|100086|e_gw1.4.785.1	822	1	0.121655	0.13246	1	1
jgi|Phyca11|16272|fgenesh1_pg.PHYCAscaffold_19_#_19	822	1	0.121655	0.13246	1	1
jgi|Phyca11|101909|e_gw1.6.187.1	1638	1	0.1221	0.132945	2	2
jgi|Phyca11|21055|fgenesh1_pg.PHYCAscaffold_80_#_23	1635	2	0.0611621	0.133189	2	2
jgi|Phyca11|544875|estExt2_Genewise1Plus.C_PHYCAscaffold_160264	817	1	0.116279	0.133271	1	1
jgi|Phyca11|106044|e_gw1.11.237.1	816	1	0.122549	0.133434	1	1
jgi|Phyca11|12777|fgenesh1_pg.PHYCAscaffold_1_#_229	1632	1.96	0.0612745	0.133434	2	2
jgi|Phyca11|113520|e_gw1.24.332.1	816	1	0.122549	0.133434	1	1
jgi|Phyca11|45124|gw1.42.110.1	1632	1	0.122549	0.133434	2	2
jgi|Phyca11|504439|fgenesh2_kg.PHYCAscaffold_8_#_8_#_4099291:1	815	1	0.122699	0.133598	1	1
jgi|Phyca11|96183|e_gw1.1.1324.1	813	1	0.107011	0.133926	1	1
jgi|Phyca11|97185|e_gw1.1.996.1	1623	1	0.123229	0.134174	2	2
jgi|Phyca11|564622|estExt2_Genewise1.C_PHYCAscaffold_150381	1613	2	0.0619963	0.135006	2	2
jgi|Phyca11|565467|estExt2_Genewise1.C_PHYCAscaffold_180158	805	1	0.122981	0.135257	1	1
jgi|Phyca11|13975|fgenesh1_pg.PHYCAscaffold_5_#_189	804	1	0.114428	0.135426	1	1
jgi|Phyca11|545883|estExt2_Genewise1Plus.C_PHYCAscaffold_190256	1605	1.35135	0.0922118	0.135679	2	2
jgi|Phyca11|101653|e_gw1.5.594.1	1599	2	0.0625391	0.136188	2	2
jgi|Phyca11|21809|fgenesh1_pg.PHYCAscaffold_128_#_3	1599	1	0.120075	0.136188	2	2
jgi|Phyca11|15453|fgenesh1_pg.PHYCAscaffold_13_#_141	798	1	0.109023	0.136444	1	1
jgi|Phyca11|15454|fgenesh1_pg.PHYCAscaffold_13_#_142	798	1	0.125313	0.136444	1	1
jgi|Phyca11|534513|estExt2_fgenesh1_pg.C_PHYCAscaffold_240091	798	1	0.112782	0.136444	1	1
jgi|Phyca11|11382|fgenesh1_pm.PHYCAscaffold_68_#_21	1593	1.72414	0.0728186	0.136701	2	2
jgi|Phyca11|6225|fgenesh1_pm.PHYCAscaffold_10_#_72	795	1	0.115723	0.136959	1	1
jgi|Phyca11|114561|e_gw1.26.79.1	795	1	0.125786	0.136959	1	1
jgi|Phyca11|129758|e_gw1.87.61.1	792	1	0.126263	0.137477	1	1
jgi|Phyca11|541058|estExt2_Genewise1Plus.C_PHYCAscaffold_51101	791	1	0.126422	0.137651	1	1
jgi|Phyca11|68483|gw1.12.574.1	786	1	0.113232	0.138527	1	1
jgi|Phyca11|11754|fgenesh1_pm.PHYCAscaffold_80_#_26	783	1	0.127714	0.139058	1	1
jgi|Phyca11|19339|fgenesh1_pg.PHYCAscaffold_47_#_43	780	1	0.117949	0.139593	1	1
jgi|Phyca11|38017|gw1.7.51.1	777	1	0.1287	0.140131	1	1
jgi|Phyca11|117746|e_gw1.34.299.1	777	1	0.1287	0.140131	1	1
jgi|Phyca11|100224|e_gw1.4.271.1	774	1	0.107235	0.140675	1	1
jgi|Phyca11|106464|e_gw1.12.310.1	774	1	0.121447	0.140675	1	1
jgi|Phyca11|120867|e_gw1.42.394.1	774	1	0.129199	0.140675	1	1
jgi|Phyca11|6903|fgenesh1_pm.PHYCAscaffold_15_#_64	771	1	0.129702	0.141222	1	1
jgi|Phyca11|127033|e_gw1.66.208.1	771	1	0.129702	0.141222	1	1
jgi|Phyca11|98526|e_gw1.3.275.1	1542	1	0.129702	0.141222	2	2
jgi|Phyca11|572127|estExt2_Genewise1.C_PHYCAscaffold_460299	770	1	0.128571	0.141405	1	1
jgi|Phyca11|4474|fgenesh1_pm.PHYCAscaffold_2_#_70	768	1	0.108073	0.141774	1	1
jgi|Phyca11|546556|estExt2_Genewise1Plus.C_PHYCAscaffold_210421	3819	1.24304	0.10343	0.142553	5	5
jgi|Phyca11|19270|fgenesh1_pg.PHYCAscaffold_46_#_81	762	1	0.131234	0.14289	1	1
jgi|Phyca11|12238|fgenesh1_pm.PHYCAscaffold_102_#_16	1524	2	0.0616798	0.14289	2	2
jgi|Phyca11|132947|e_gw1.271.1.1	762	1	0.131234	0.14289	1	1
jgi|Phyca11|34044|gw1.9.3.1	3045	1	0.131363	0.143031	4	4
jgi|Phyca11|118356|e_gw1.36.350.1	759	1	0.131752	0.143455	1	1
jgi|Phyca11|130865|e_gw1.98.64.1	759	1	0.131752	0.143455	1	1
jgi|Phyca11|117647|e_gw1.34.202.1	759	1	0.131752	0.143455	1	1
jgi|Phyca11|122125|e_gw1.47.87.1	1518	2	0.0658762	0.143455	2	2
jgi|Phyca11|5840|fgenesh1_pm.PHYCAscaffold_8_#_64	1515	1.14286	0.115512	0.143739	2	2
jgi|Phyca11|10868|fgenesh1_pm.PHYCAscaffold_57_#_15	756	1	0.12963	0.144024	1	1
jgi|Phyca11|508945|fgenesh2_kg.PHYCAscaffold_40_#_34_#_Contig647.2	755	1	0.131126	0.144215	1	1
jgi|Phyca11|125062|e_gw1.57.89.1	1509	2	0.0656064	0.14431	2	2
jgi|Phyca11|14430|fgenesh1_pg.PHYCAscaffold_7_#_169	753	1	0.132802	0.144598	1	1
jgi|Phyca11|556263|estExt2_Genewise1Plus.C_PHYCAscaffold_850066	1504	1	0.132979	0.14479	2	2
jgi|Phyca11|114620|e_gw1.26.407.1	750	1	0.133333	0.145176	1	1
jgi|Phyca11|117872|e_gw1.34.172.1	1497	1	0.133601	0.145467	2	2
jgi|Phyca11|13283|fgenesh1_pg.PHYCAscaffold_3_#_96	1491	1.62069	0.0778001	0.146053	2	2
jgi|Phyca11|573723|estExt2_Genewise1.C_PHYCAscaffold_550104	745	1	0.134228	0.146151	1	1
jgi|Phyca11|14570|fgenesh1_pg.PHYCAscaffold_8_#_124	744	1	0.110215	0.146347	1	1
jgi|Phyca11|123701|e_gw1.51.78.1	2232	1	0.133513	0.146347	3	3
jgi|Phyca11|18118|fgenesh1_pg.PHYCAscaffold_33_#_74	744	1	0.134409	0.146347	1	1
jgi|Phyca11|101893|e_gw1.6.5.1	1485	1	0.134007	0.146643	2	2
jgi|Phyca11|16232|fgenesh1_pg.PHYCAscaffold_18_#_120	741	1	0.134953	0.14694	1	1
jgi|Phyca11|123179|e_gw1.50.121.1	1482	2	0.0674764	0.14694	2	2
jgi|Phyca11|12483|fgenesh1_pm.PHYCAscaffold_220_#_2	741	1	0.110661	0.14694	1	1
jgi|Phyca11|537800|estExt2_fgenesh1_pg.C_PHYCAscaffold_1690001	1480	2	0.0675676	0.147138	2	2
jgi|Phyca11|566240|estExt2_Genewise1.C_PHYCAscaffold_200362	1479	1.17647	0.114943	0.147238	2	2
jgi|Phyca11|21626|fgenesh1_pg.PHYCAscaffold_104_#_10	738	1	0.134146	0.147537	1	1
jgi|Phyca11|97392|e_gw1.2.979.1	735	1	0.136054	0.148139	1	1
jgi|Phyca11|123636|e_gw1.51.114.1	1467	1	0.136333	0.148442	2	2
jgi|Phyca11|503937|fgenesh2_kg.PHYCAscaffold_5_#_101_#_4103755:2	732	1	0.136612	0.148746	1	1
jgi|Phyca11|539635|estExt2_Genewise1Plus.C_PHYCAscaffold_30864	731	1	0.136799	0.14895	1	1
jgi|Phyca11|504951|fgenesh2_kg.PHYCAscaffold_10_#_111_#_4103761:1	730	1	0.136986	0.149154	1	1
jgi|Phyca11|558971|estExt2_Genewise1.C_PHYCAscaffold_20867	1455	1.54762	0.0865979	0.149666	2	2
jgi|Phyca11|10611|fgenesh1_pm.PHYCAscaffold_52_#_32	1455	2	0.067354	0.149666	2	2
jgi|Phyca11|123797|e_gw1.51.357.1	726	1	0.137741	0.149975	1	1
jgi|Phyca11|19151|fgenesh1_pg.PHYCAscaffold_44_#_27	1452	1.9	0.0688705	0.149975	2	2
jgi|Phyca11|10858|fgenesh1_pm.PHYCAscaffold_57_#_5	726	1	0.119835	0.149975	1	1
jgi|Phyca11|5453|fgenesh1_pm.PHYCAscaffold_5_#_256	723	1	0.138313	0.150598	1	1
jgi|Phyca11|505209|fgenesh2_kg.PHYCAscaffold_11_#_155_#_4097050:1	721	1	0.138696	0.151015	1	1
jgi|Phyca11|129113|e_gw1.81.47.1	1437	1	0.139179	0.151541	2	2
jgi|Phyca11|564509|estExt2_Genewise1.C_PHYCAscaffold_150132	1437	1	0.127349	0.151541	2	2
jgi|Phyca11|19544|fgenesh1_pg.PHYCAscaffold_49_#_57	2862	1.96373	0.0674354	0.152176	4	4
jgi|Phyca11|6992|fgenesh1_pm.PHYCAscaffold_16_#_13	714	1	0.140056	0.152496	1	1
jgi|Phyca11|503068|fgenesh2_kg.PHYCAscaffold_2_#_184_#_4104189:1	713	1	0.126227	0.15271	1	1
jgi|Phyca11|96262|e_gw1.1.1377.1	705	1	0.141844	0.154443	1	1
jgi|Phyca11|5719|fgenesh1_pm.PHYCAscaffold_7_#_85	1407	1	0.142146	0.154772	2	2
jgi|Phyca11|535556|estExt2_fgenesh1_pg.C_PHYCAscaffold_380007	702	1	0.14245	0.155103	1	1
jgi|Phyca11|79219|gw1.33.476.1	702	1	0.14245	0.155103	1	1
jgi|Phyca11|14184|fgenesh1_pg.PHYCAscaffold_6_#_106	1398	1	0.143062	0.155768	2	2
jgi|Phyca11|119546|e_gw1.39.145.1	1398	1	0.143062	0.155768	2	2
jgi|Phyca11|113742|e_gw1.24.262.1	2097	1	0.142585	0.155768	3	3
jgi|Phyca11|20595|fgenesh1_pg.PHYCAscaffold_67_#_22	1395	2	0.0716846	0.156103	2	2
jgi|Phyca11|128231|e_gw1.74.44.1	1392	1	0.141523	0.15644	2	2
jgi|Phyca11|115945|e_gw1.29.256.1	2082	2.04615	0.06244	0.156891	3	3
jgi|Phyca11|133289|e_gw1.403.6.1	690	1	0.136232	0.1578	1	1
jgi|Phyca11|15876|fgenesh1_pg.PHYCAscaffold_16_#_54	687	1	0.14556	0.158489	1	1
jgi|Phyca11|99733|e_gw1.4.944.1	684	1	0.141813	0.159184	1	1
jgi|Phyca11|119595|e_gw1.39.292.1	684	1	0.131579	0.159184	1	1
jgi|Phyca11|15434|fgenesh1_pg.PHYCAscaffold_13_#_122	1365	2	0.0732601	0.159534	2	2
jgi|Phyca11|575513|estExt2_Genewise1.C_PHYCAscaffold_740136	682	1	0.146628	0.159651	1	1
jgi|Phyca11|125032|e_gw1.55.170.1	1353	1	0.14782	0.160949	2	2
jgi|Phyca11|15708|fgenesh1_pg.PHYCAscaffold_15_#_46	675	1	0.148148	0.161307	1	1
jgi|Phyca11|14551|fgenesh1_pg.PHYCAscaffold_8_#_105	675	1	0.148148	0.161307	1	1
jgi|Phyca11|75166|gw1.35.415.1	1341	1	0.149142	0.16239	2	2
jgi|Phyca11|17346|fgenesh1_pg.PHYCAscaffold_27_#_29	669	1	0.119581	0.162754	1	1
jgi|Phyca11|128667|e_gw1.77.41.1	1335	1	0.149813	0.163119	2	2
jgi|Phyca11|6020|fgenesh1_pm.PHYCAscaffold_9_#_80	1992	1	0.149598	0.163979	3	3
jgi|Phyca11|18381|fgenesh1_pg.PHYCAscaffold_36_#_21	663	1	0.149321	0.164227	1	1
jgi|Phyca11|69456|gw1.26.412.1	663	1	0.15083	0.164227	1	1
jgi|Phyca11|116570|e_gw1.31.276.1	1320	1.02564	0.147727	0.164973	2	2
jgi|Phyca11|12411|fgenesh1_pm.PHYCAscaffold_118_#_9	660	1	0.151515	0.164973	1	1
jgi|Phyca11|124049|e_gw1.52.418.1	660	1	0.151515	0.164973	1	1
jgi|Phyca11|564367|estExt2_Genewise1.C_PHYCAscaffold_140501	658	1	0.151976	0.165474	1	1
jgi|Phyca11|111136|e_gw1.19.296.1	657	1	0.152207	0.165726	1	1
jgi|Phyca11|502908|fgenesh2_kg.PHYCAscaffold_2_#_24_#_Contig4008.1	657	1	0.152207	0.165726	1	1
jgi|Phyca11|18692|fgenesh1_pg.PHYCAscaffold_39_#_56	1314	1	0.151446	0.165726	2	2
jgi|Phyca11|38634|gw1.81.93.1	648	1	0.145062	0.168028	1	1
jgi|Phyca11|129175|e_gw1.81.70.1	1293	2	0.0773395	0.168418	2	2
jgi|Phyca11|10476|fgenesh1_pm.PHYCAscaffold_50_#_14	1935	1.07171	0.129716	0.16881	3	3
jgi|Phyca11|122346|e_gw1.47.416.1	645	1	0.155039	0.16881	1	1
jgi|Phyca11|15238|fgenesh1_pg.PHYCAscaffold_12_#_63	642	1	0.155763	0.169598	1	1
jgi|Phyca11|38941|gw1.5.79.1	642	1	0.155763	0.169598	1	1
jgi|Phyca11|106531|e_gw1.12.838.1	639	1	0.156495	0.170395	1	1
jgi|Phyca11|69479|gw1.25.365.1	639	1	0.156495	0.170395	1	1
jgi|Phyca11|69480|gw1.25.366.1	639	1	0.156495	0.170395	1	1
jgi|Phyca11|110691|e_gw1.19.208.1	1272	1	0.157233	0.171198	2	2
jgi|Phyca11|131494|e_gw1.106.80.1	633	1	0.156398	0.17201	1	1
jgi|Phyca11|524963|estExt2_fgenesh1_pm.C_PHYCAscaffold_10185	1263	1	0.158353	0.172418	2	2
jgi|Phyca11|129679|e_gw1.86.144.1	630	1	0.15873	0.172829	1	1
jgi|Phyca11|10495|fgenesh1_pm.PHYCAscaffold_50_#_33	630	1	0.15873	0.172829	1	1
jgi|Phyca11|512149|fgenesh2_kg.PHYCAscaffold_325_#_1_#_Contig3570.1	629	1	0.158983	0.173104	1	1
jgi|Phyca11|506462|fgenesh2_kg.PHYCAscaffold_20_#_8_#_4096726:9	1254	1.93939	0.0789474	0.173656	2	2
jgi|Phyca11|117790|e_gw1.34.192.1	1251	1	0.152678	0.174072	2	2
jgi|Phyca11|19043|fgenesh1_pg.PHYCAscaffold_43_#_37	624	1	0.129808	0.174491	1	1
jgi|Phyca11|38563|gw1.57.18.1	624	1	0.160256	0.174491	1	1
jgi|Phyca11|510788|fgenesh2_kg.PHYCAscaffold_66_#_62_#_4098839:1	621	1	0.128824	0.175334	1	1
jgi|Phyca11|17005|fgenesh1_pg.PHYCAscaffold_24_#_30	1242	1.33333	0.120773	0.175334	2	2
jgi|Phyca11|107631|e_gw1.14.577.1	1233	1	0.162206	0.176613	2	2
jgi|Phyca11|37718|gw1.86.100.1	1230	2	0.0813008	0.177044	2	2
jgi|Phyca11|17075|fgenesh1_pg.PHYCAscaffold_24_#_100	615	1	0.162602	0.177044	1	1
jgi|Phyca11|8856|fgenesh1_pm.PHYCAscaffold_31_#_76	1836	1	0.162854	0.177912	3	3
jgi|Phyca11|104161|e_gw1.9.534.1	612	1	0.163399	0.177912	1	1
jgi|Phyca11|17013|fgenesh1_pg.PHYCAscaffold_24_#_38	612	1	0.163399	0.177912	1	1
jgi|Phyca11|537536|estExt2_fgenesh1_pg.C_PHYCAscaffold_960015	1836	1.37073	0.111656	0.177912	3	3
jgi|Phyca11|127991|e_gw1.73.91.1	1221	1	0.15561	0.178349	2	2
jgi|Phyca11|503369|fgenesh2_kg.PHYCAscaffold_3_#_234_#_4097810:1	609	1	0.162562	0.178788	1	1
jgi|Phyca11|503436|fgenesh2_kg.PHYCAscaffold_3_#_301_#_4102039:1	609	1	0.164204	0.178788	1	1
jgi|Phyca11|10330|fgenesh1_pm.PHYCAscaffold_48_#_67	1821	1.5	0.10983	0.179378	3	3
jgi|Phyca11|113969|e_gw1.25.157.1	2427	2	0.0824063	0.179451	4	4
jgi|Phyca11|11528|fgenesh1_pm.PHYCAscaffold_72_#_59	606	1	0.133663	0.179674	1	1
jgi|Phyca11|131407|e_gw1.105.22.1	1206	1.99	0.0829187	0.180567	2	2
jgi|Phyca11|5481|fgenesh1_pm.PHYCAscaffold_6_#_1	1206	1	0.165837	0.180567	2	2
jgi|Phyca11|553010|estExt2_Genewise1Plus.C_PHYCAscaffold_500302	603	1	0.165837	0.180567	1	1
jgi|Phyca11|132728|e_gw1.216.10.1	603	1	0.165837	0.180567	1	1
jgi|Phyca11|13940|fgenesh1_pg.PHYCAscaffold_5_#_154	1203	2	0.0822943	0.181018	2	2
jgi|Phyca11|22108|fgenesh1_pg.PHYCAscaffold_732_#_1	601	1	0.164725	0.181168	1	1
jgi|Phyca11|533015|estExt2_fgenesh1_pg.C_PHYCAscaffold_90207	1201	1.61864	0.0982515	0.181319	2	2
jgi|Phyca11|105216|e_gw1.10.386.1	2400	2	0.0833333	0.18147	4	4
jgi|Phyca11|104218|e_gw1.9.661.1	600	1	0.166667	0.18147	1	1
jgi|Phyca11|114215|e_gw1.25.218.1	1197	1	0.166249	0.181925	2	2
jgi|Phyca11|547748|estExt2_Genewise1Plus.C_PHYCAscaffold_260236	1196	2	0.0794314	0.182077	2	2
jgi|Phyca11|100403|e_gw1.4.279.1	597	1	0.164154	0.182382	1	1
jgi|Phyca11|102121|e_gw1.6.961.1	597	1	0.167504	0.182382	1	1
jgi|Phyca11|128189|e_gw1.74.183.1	1191	1	0.167926	0.182842	2	2
jgi|Phyca11|130508|e_gw1.94.32.1	1191	1	0.167086	0.182842	2	2
jgi|Phyca11|121073|e_gw1.43.212.1	1785	1	0.168067	0.182995	3	3
jgi|Phyca11|69880|gw1.6.597.1	594	1	0.166667	0.183303	1	1
jgi|Phyca11|119478|e_gw1.38.328.1	594	1	0.16835	0.183303	1	1
jgi|Phyca11|109913|e_gw1.17.617.1	591	1	0.169205	0.184234	1	1
jgi|Phyca11|96606|e_gw1.1.1544.1	591	1	0.160745	0.184234	1	1
jgi|Phyca11|112113|e_gw1.21.467.1	1182	1.19162	0.141286	0.184234	2	2
jgi|Phyca11|109005|e_gw1.16.393.1	1179	1	0.156064	0.184703	2	2
jgi|Phyca11|109248|e_gw1.16.367.1	1179	1.3986	0.121289	0.184703	2	2
jgi|Phyca11|13043|fgenesh1_pg.PHYCAscaffold_2_#_139	588	1	0.168367	0.185174	1	1
jgi|Phyca11|107323|e_gw1.13.357.1	588	1	0.170068	0.185174	1	1
jgi|Phyca11|508434|fgenesh2_kg.PHYCAscaffold_35_#_17_#_Contig1381.1	1176	1.82569	0.0926871	0.185174	2	2
jgi|Phyca11|123277|e_gw1.50.286.1	588	1	0.168367	0.185174	1	1
jgi|Phyca11|100931|e_gw1.5.371.1	1173	1	0.170503	0.185647	2	2
jgi|Phyca11|111771|e_gw1.20.145.1	1758	1.53476	0.106371	0.185806	3	3
jgi|Phyca11|113919|e_gw1.25.428.1	585	1	0.17094	0.186123	1	1
jgi|Phyca11|559729|estExt2_Genewise1.C_PHYCAscaffold_40022	582	1	0.171821	0.187083	1	1
jgi|Phyca11|108001|e_gw1.14.820.1	582	1	0.171821	0.187083	1	1
jgi|Phyca11|512143|fgenesh2_kg.PHYCAscaffold_270_#_4_#_4101367:1	582	1	0.171821	0.187083	1	1
jgi|Phyca11|10644|fgenesh1_pm.PHYCAscaffold_52_#_65	1161	2	0.0852713	0.187566	2	2
jgi|Phyca11|533316|estExt2_fgenesh1_pg.C_PHYCAscaffold_120123	580	1	0.172414	0.187728	1	1
jgi|Phyca11|17598|fgenesh1_pg.PHYCAscaffold_29_#_25	2316	2	0.0863558	0.188052	4	4
jgi|Phyca11|17545|fgenesh1_pg.PHYCAscaffold_28_#_80	1155	1	0.17316	0.188541	2	2
jgi|Phyca11|80493|gw1.5.1026.1	576	1	0.173611	0.189032	1	1
jgi|Phyca11|506474|fgenesh2_kg.PHYCAscaffold_20_#_20_#_4096726:7	575	1	0.173913	0.18936	1	1
jgi|Phyca11|114698|e_gw1.27.299.1	1149	2	0.0870322	0.189525	2	2
jgi|Phyca11|122109|e_gw1.47.147.1	573	1	0.17452	0.190021	1	1
jgi|Phyca11|505556|fgenesh2_kg.PHYCAscaffold_14_#_37_#_Contig94.2	1143	1.99	0.0874891	0.19052	2	2
jgi|Phyca11|20652|fgenesh1_pg.PHYCAscaffold_70_#_7	1143	1	0.167979	0.19052	2	2
jgi|Phyca11|108981|e_gw1.16.154.1	570	1	0.17193	0.191021	1	1
jgi|Phyca11|133426|e_gw1.466.1.1	1137	2	0.0712401	0.191525	2	2
jgi|Phyca11|14558|fgenesh1_pg.PHYCAscaffold_8_#_112	567	1	0.176367	0.192032	1	1
jgi|Phyca11|44449|gw1.51.83.1	1134	1	0.176367	0.192032	2	2
jgi|Phyca11|113812|e_gw1.25.423.1	567	1	0.149912	0.192032	1	1
jgi|Phyca11|113929|e_gw1.25.406.1	567	1	0.176367	0.192032	1	1
jgi|Phyca11|129759|e_gw1.87.114.1	567	1	0.176367	0.192032	1	1
jgi|Phyca11|97558|e_gw1.2.453.1	5661	1.73264	0.101749	0.192337	10	10
jgi|Phyca11|573802|estExt2_Genewise1.C_PHYCAscaffold_550291	566	1	0.14311	0.192371	1	1
jgi|Phyca11|114672|e_gw1.27.278.1	1131	2	0.0884173	0.192541	2	2
jgi|Phyca11|17044|fgenesh1_pg.PHYCAscaffold_24_#_69	1131	1.20482	0.146773	0.192541	2	2
jgi|Phyca11|503703|fgenesh2_kg.PHYCAscaffold_4_#_242_#_4100551:1	1129	1	0.177148	0.192883	2	2
jgi|Phyca11|15528|fgenesh1_pg.PHYCAscaffold_14_#_31	564	1	0.175532	0.193053	1	1
jgi|Phyca11|120597|e_gw1.42.53.1	564	1	0.177305	0.193053	1	1
jgi|Phyca11|568802|estExt2_Genewise1.C_PHYCAscaffold_300227	562	1	0.177936	0.193741	1	1
jgi|Phyca11|109852|e_gw1.17.176.1	2247	1.2871	0.137962	0.193827	4	4
jgi|Phyca11|40958|gw1.82.120.1	561	1	0.16934	0.194086	1	1
jgi|Phyca11|20397|fgenesh1_pg.PHYCAscaffold_63_#_21	561	1	0.178253	0.194086	1	1
jgi|Phyca11|115729|e_gw1.29.495.1	561	1	0.178253	0.194086	1	1
jgi|Phyca11|51561|gw1.282.6.1	561	1	0.144385	0.194086	1	1
jgi|Phyca11|569972|estExt2_Genewise1.C_PHYCAscaffold_350058	1117	1	0.179051	0.194955	2	2
jgi|Phyca11|129715|e_gw1.86.136.1	555	1	0.18018	0.196184	1	1
jgi|Phyca11|60780|gw1.17.422.1	555	1	0.18018	0.196184	1	1
jgi|Phyca11|21306|fgenesh1_pg.PHYCAscaffold_89_#_20	555	1	0.178378	0.196184	1	1
jgi|Phyca11|129107|e_gw1.81.84.1	1104	2	0.0905797	0.19725	2	2
jgi|Phyca11|15810|fgenesh1_pg.PHYCAscaffold_15_#_148	1656	1	0.181159	0.19725	3	3
jgi|Phyca11|78446|gw1.95.90.1	549	1	0.163934	0.198328	1	1
jgi|Phyca11|20090|fgenesh1_pg.PHYCAscaffold_57_#_41	549	1	0.149362	0.198328	1	1
jgi|Phyca11|15239|fgenesh1_pg.PHYCAscaffold_12_#_64	546	1	0.18315	0.199418	1	1
jgi|Phyca11|554519|estExt2_Genewise1Plus.C_PHYCAscaffold_630007	2182	1	0.181027	0.199601	4	4
jgi|Phyca11|114043|e_gw1.25.260.1	1089	1	0.171717	0.199967	2	2
jgi|Phyca11|104501|e_gw1.9.572.1	543	1	0.184162	0.20052	1	1
jgi|Phyca11|10592|fgenesh1_pm.PHYCAscaffold_52_#_13	543	1	0.184162	0.20052	1	1
jgi|Phyca11|128610|e_gw1.77.33.1	1626	1	0.177122	0.20089	3	3
jgi|Phyca11|107337|e_gw1.13.276.1	1623	1.76471	0.104744	0.201261	3	3
jgi|Phyca11|6446|fgenesh1_pm.PHYCAscaffold_12_#_26	540	1	0.185185	0.201634	1	1
jgi|Phyca11|115100|e_gw1.27.198.1	1617	1.5	0.123686	0.202008	3	3
jgi|Phyca11|118396|e_gw1.36.249.1	1077	2	0.0928505	0.202195	2	2
jgi|Phyca11|507927|fgenesh2_kg.PHYCAscaffold_31_#_8_#_4098141:1	1076	1	0.185874	0.202383	2	2
jgi|Phyca11|104845|e_gw1.10.653.1	1611	1.52083	0.119181	0.20276	3	3
jgi|Phyca11|12924|fgenesh1_pg.PHYCAscaffold_2_#_20	537	1	0.18622	0.20276	1	1
jgi|Phyca11|123806|e_gw1.52.128.1	2148	1.04987	0.177374	0.20276	4	4
jgi|Phyca11|114026|e_gw1.25.183.1	1611	1.49749	0.123526	0.20276	3	3
jgi|Phyca11|12016|fgenesh1_pm.PHYCAscaffold_92_#_8	1605	1.58378	0.115265	0.203518	3	3
jgi|Phyca11|105229|e_gw1.10.811.1	534	1	0.187266	0.203899	1	1
jgi|Phyca11|108412|e_gw1.15.537.1	534	1	0.187266	0.203899	1	1
jgi|Phyca11|106311|e_gw1.12.216.1	1068	1.17647	0.159176	0.203899	2	2
jgi|Phyca11|123913|e_gw1.52.135.1	1596	1.00671	0.186717	0.204666	3	3
jgi|Phyca11|123203|e_gw1.50.63.1	1593	1	0.188324	0.205051	3	3
jgi|Phyca11|98516|e_gw1.3.905.1	1062	1.71171	0.10452	0.205051	2	2
jgi|Phyca11|100619|e_gw1.5.517.1	1587	2.98947	0.0598614	0.205826	3	3
jgi|Phyca11|532822|estExt2_fgenesh1_pg.C_PHYCAscaffold_80128	1056	1.37241	0.137311	0.206216	2	2
jgi|Phyca11|102179|e_gw1.6.156.1	2112	1.28571	0.132576	0.206216	4	4
jgi|Phyca11|121426|e_gw1.44.282.1	1056	2	0.094697	0.206216	2	2
jgi|Phyca11|133633|e_gw1.601.1.1	528	1	0.189394	0.206216	1	1
jgi|Phyca11|133455|e_gw1.477.2.1	528	1	0.189394	0.206216	1	1
jgi|Phyca11|99042|e_gw1.3.992.1	525	1	0.190476	0.207395	1	1
jgi|Phyca11|120666|e_gw1.42.255.1	525	1	0.190476	0.207395	1	1
jgi|Phyca11|554773|estExt2_Genewise1Plus.C_PHYCAscaffold_650044	1049	1	0.190658	0.207592	2	2
jgi|Phyca11|548625|estExt2_Genewise1Plus.C_PHYCAscaffold_290298	2622	1.52439	0.125095	0.207632	5	5
jgi|Phyca11|98760|e_gw1.3.118.1	1047	2	0.095511	0.207989	2	2
jgi|Phyca11|97299|e_gw1.1.346.1	1569	1.5	0.12747	0.208188	3	3
jgi|Phyca11|111765|e_gw1.20.166.1	522	1	0.191571	0.208587	1	1
jgi|Phyca11|99462|e_gw1.3.326.1	1044	1	0.188697	0.208587	2	2
jgi|Phyca11|126858|e_gw1.65.90.1	2085	1.33333	0.143885	0.208887	4	4
jgi|Phyca11|125481|e_gw1.58.142.1	1041	1	0.191162	0.209188	2	2
jgi|Phyca11|122250|e_gw1.47.86.1	1560	1.5	0.128205	0.209389	3	3
jgi|Phyca11|560357|estExt2_Genewise1.C_PHYCAscaffold_40941	519	1	0.190751	0.209792	1	1
jgi|Phyca11|118750|e_gw1.36.95.1	3114	1.26907	0.151574	0.209792	6	6
jgi|Phyca11|102126|e_gw1.6.950.1	519	1	0.183044	0.209792	1	1
jgi|Phyca11|106193|e_gw1.12.418.1	519	1	0.192678	0.209792	1	1
jgi|Phyca11|572958|estExt2_Genewise1.C_PHYCAscaffold_500317	1036	1	0.189189	0.210197	2	2
jgi|Phyca11|116405|e_gw1.30.273.1	1035	1	0.193237	0.2104	2	2
jgi|Phyca11|105373|e_gw1.10.174.1	1548	1.44231	0.134367	0.211012	3	3
jgi|Phyca11|12369|fgenesh1_pm.PHYCAscaffold_111_#_1	1026	1	0.189084	0.212246	2	2
jgi|Phyca11|105242|e_gw1.10.185.1	1536	1	0.188802	0.21266	3	3
jgi|Phyca11|127115|e_gw1.66.74.1	1536	3	0.0651042	0.21266	3	3
jgi|Phyca11|533037|estExt2_fgenesh1_pg.C_PHYCAscaffold_100020	1533	1.07942	0.180691	0.213077	3	3
jgi|Phyca11|130695|e_gw1.96.13.1	510	1	0.196078	0.213494	1	1
jgi|Phyca11|533266|estExt2_fgenesh1_pg.C_PHYCAscaffold_120036	2537	1.71821	0.114702	0.214588	5	5
jgi|Phyca11|120383|e_gw1.41.43.1	1014	2	0.0986193	0.214758	2	2
jgi|Phyca11|19581|fgenesh1_pg.PHYCAscaffold_50_#_3	507	1	0.197239	0.214758	1	1
jgi|Phyca11|96241|e_gw1.1.458.1	1011	1	0.197824	0.215395	2	2
jgi|Phyca11|97233|e_gw1.1.1211.1	1008	1.7156	0.108135	0.216036	2	2
jgi|Phyca11|41082|gw1.46.56.1	504	1	0.198413	0.216036	1	1
jgi|Phyca11|574398|estExt2_Genewise1.C_PHYCAscaffold_620082	1008	1	0.198413	0.216036	2	2
jgi|Phyca11|132495|e_gw1.173.8.1	1008	2	0.0992063	0.216036	2	2
jgi|Phyca11|20768|fgenesh1_pg.PHYCAscaffold_72_#_32	1005	1.16374	0.170149	0.216681	2	2
jgi|Phyca11|127758|e_gw1.71.112.1	1005	1	0.199005	0.216681	2	2
jgi|Phyca11|102742|e_gw1.7.224.1	1506	1.5	0.132802	0.216897	3	3
jgi|Phyca11|509066|fgenesh2_kg.PHYCAscaffold_41_#_62_#_Contig2912.1	502	1	0.199203	0.216897	1	1
jgi|Phyca11|99551|e_gw1.4.557.1	1503	1	0.199601	0.21733	3	3
jgi|Phyca11|108611|e_gw1.15.359.1	1002	1.05851	0.187625	0.21733	2	2
jgi|Phyca11|111689|e_gw1.20.601.1	501	1	0.195609	0.21733	1	1
jgi|Phyca11|4862|fgenesh1_pm.PHYCAscaffold_3_#_213	2001	1.13636	0.175912	0.217656	4	4
jgi|Phyca11|100058|e_gw1.4.340.1	3501	1.4	0.142816	0.217702	7	7
jgi|Phyca11|18070|fgenesh1_pg.PHYCAscaffold_33_#_26	1497	1.42029	0.138277	0.218201	3	3
jgi|Phyca11|511452|fgenesh2_kg.PHYCAscaffold_85_#_20_#_gi|189084862|gb|BT032393.1|	1495	1.16525	0.15786	0.218493	3	3
jgi|Phyca11|79327|gw1.7.917.1	498	1	0.200803	0.218639	1	1
jgi|Phyca11|103768|e_gw1.8.761.1	498	1	0.198795	0.218639	1	1
jgi|Phyca11|58780|gw1.22.342.1	498	1	0.200803	0.218639	1	1
jgi|Phyca11|506473|fgenesh2_kg.PHYCAscaffold_20_#_19_#_4096726:9	995	2	0.100503	0.218859	2	2
jgi|Phyca11|560102|estExt2_Genewise1.C_PHYCAscaffold_40556	1985	1.15942	0.173804	0.21941	4	4
jgi|Phyca11|103462|e_gw1.8.765.1	495	1	0.189899	0.219964	1	1
jgi|Phyca11|106766|e_gw1.12.120.1	2472	1.30526	0.153722	0.220231	5	5
jgi|Phyca11|9893|fgenesh1_pm.PHYCAscaffold_43_#_7	984	1.16279	0.174797	0.221305	2	2
jgi|Phyca11|126983|e_gw1.66.213.1	489	1	0.192229	0.222663	1	1
jgi|Phyca11|13954|fgenesh1_pg.PHYCAscaffold_5_#_168	489	1	0.204499	0.222663	1	1
jgi|Phyca11|122807|e_gw1.49.110.1	1956	1.10221	0.185072	0.222663	4	4
jgi|Phyca11|5152|fgenesh1_pm.PHYCAscaffold_4_#_240	1464	1	0.204918	0.223119	3	3
jgi|Phyca11|109907|e_gw1.17.275.1	1464	1.5	0.136612	0.223119	3	3
jgi|Phyca11|5479|fgenesh1_pm.PHYCAscaffold_5_#_282	1464	1.01053	0.194672	0.223119	3	3
jgi|Phyca11|15237|fgenesh1_pg.PHYCAscaffold_12_#_62	1461	1	0.202601	0.223577	3	3
jgi|Phyca11|13855|fgenesh1_pg.PHYCAscaffold_5_#_69	486	1	0.205761	0.224037	1	1
jgi|Phyca11|123904|e_gw1.52.230.1	972	1	0.205761	0.224037	2	2
jgi|Phyca11|564883|estExt2_Genewise1.C_PHYCAscaffold_160398	2428	4.75238	0.0432455	0.224222	5	5
jgi|Phyca11|509937|fgenesh2_kg.PHYCAscaffold_51_#_64_#_Contig1782.1	970	1	0.205155	0.224499	2	2
jgi|Phyca11|43677|gw1.62.46.1	5817	1.36574	0.14853	0.224615	12	12
jgi|Phyca11|113874|e_gw1.25.113.1	969	2	0.103199	0.224731	2	2
jgi|Phyca11|133766|e_gw1.725.2.1	969	1	0.206398	0.224731	2	2
jgi|Phyca11|110949|e_gw1.19.90.1	483	1	0.207039	0.225429	1	1
jgi|Phyca11|51189|gw1.700.1.1	483	1	0.207039	0.225429	1	1
jgi|Phyca11|5482|fgenesh1_pm.PHYCAscaffold_6_#_2	1926	1.88679	0.110073	0.226131	4	4
jgi|Phyca11|534550|estExt2_fgenesh1_pg.C_PHYCAscaffold_250028	2888	1.97368	0.105263	0.226209	6	6
jgi|Phyca11|8851|fgenesh1_pm.PHYCAscaffold_31_#_71	480	1	0.208333	0.226838	1	1
jgi|Phyca11|111812|e_gw1.21.301.1	960	1	0.195833	0.226838	2	2
jgi|Phyca11|22040|fgenesh1_pg.PHYCAscaffold_470_#_1	480	1	0.197917	0.226838	1	1
jgi|Phyca11|97168|e_gw1.1.1038.1	1437	1.11567	0.1865	0.227311	3	3
jgi|Phyca11|38287|gw1.16.40.1	957	1.25	0.167189	0.227549	2	2
jgi|Phyca11|96735|e_gw1.1.633.1	477	1	0.209644	0.228265	1	1
jgi|Phyca11|14513|fgenesh1_pg.PHYCAscaffold_8_#_67	477	1	0.180294	0.228265	1	1
jgi|Phyca11|70321|gw1.29.415.1	477	1	0.207547	0.228265	1	1
jgi|Phyca11|122906|e_gw1.49.264.1	477	1	0.209644	0.228265	1	1
jgi|Phyca11|120710|e_gw1.42.340.1	954	2	0.104822	0.228265	2	2
jgi|Phyca11|21228|fgenesh1_pg.PHYCAscaffold_86_#_14	1428	1	0.204482	0.228744	3	3
jgi|Phyca11|14920|fgenesh1_pg.PHYCAscaffold_10_#_66	1428	1.5	0.140056	0.228744	3	3
jgi|Phyca11|115653|e_gw1.29.419.1	951	2	0.105152	0.228985	2	2
jgi|Phyca11|21699|fgenesh1_pg.PHYCAscaffold_108_#_5	1422	1.74419	0.120956	0.229709	3	3
jgi|Phyca11|128371|e_gw1.75.64.1	474	1	0.202532	0.229709	1	1
jgi|Phyca11|119185|e_gw1.38.89.1	1419	1.12782	0.187456	0.230195	3	3
jgi|Phyca11|116210|e_gw1.30.461.1	471	1	0.212314	0.231172	1	1
jgi|Phyca11|6998|fgenesh1_pm.PHYCAscaffold_16_#_19	939	1	0.212993	0.231911	2	2
jgi|Phyca11|507810|fgenesh2_kg.PHYCAscaffold_30_#_79_#_Contig4651.1	1407	1	0.21322	0.232158	3	3
jgi|Phyca11|114237|e_gw1.25.202.1	1407	3	0.0710732	0.232158	3	3
jgi|Phyca11|102754|e_gw1.7.379.1	936	1	0.213675	0.232654	2	2
jgi|Phyca11|37900|gw1.2.116.1	468	1	0.213675	0.232654	1	1
jgi|Phyca11|10998|fgenesh1_pm.PHYCAscaffold_60_#_6	468	1	0.213675	0.232654	1	1
jgi|Phyca11|120421|e_gw1.41.284.1	468	1	0.213675	0.232654	1	1
jgi|Phyca11|106677|e_gw1.12.391.1	468	1	0.211538	0.232654	1	1
jgi|Phyca11|133833|e_gw1.800.1.1	468	1	0.211538	0.232654	1	1
jgi|Phyca11|555378|estExt2_Genewise1Plus.C_PHYCAscaffold_720106	1869	1.47232	0.144997	0.233028	4	4
jgi|Phyca11|103178|e_gw1.7.24.1	930	1	0.210753	0.234155	2	2
jgi|Phyca11|507296|fgenesh2_kg.PHYCAscaffold_26_#_99_#_gi|189084636|gb|BT032152.1|	465	1	0.212903	0.234155	1	1
jgi|Phyca11|121697|e_gw1.46.376.1	465	1	0.206452	0.234155	1	1
jgi|Phyca11|114308|e_gw1.26.111.1	2316	1.51368	0.142055	0.235065	5	5
jgi|Phyca11|50434|gw1.35.151.1	462	1	0.186147	0.235676	1	1
jgi|Phyca11|132994|e_gw1.289.7.1	462	1	0.21645	0.235676	1	1
jgi|Phyca11|575616|estExt2_Genewise1.C_PHYCAscaffold_760089	923	1	0.216685	0.235931	2	2
jgi|Phyca11|14283|fgenesh1_pg.PHYCAscaffold_7_#_22	459	1	0.217865	0.237216	1	1
jgi|Phyca11|103023|e_gw1.7.421.1	918	2	0.108932	0.237216	2	2
jgi|Phyca11|542015|estExt2_Genewise1Plus.C_PHYCAscaffold_80304	918	2	0.108932	0.237216	2	2
jgi|Phyca11|107439|e_gw1.13.796.1	459	1	0.217865	0.237216	1	1
jgi|Phyca11|128053|e_gw1.73.13.1	1377	1	0.217865	0.237216	3	3
jgi|Phyca11|553614|estExt2_Genewise1Plus.C_PHYCAscaffold_540119	1376	1	0.218023	0.237388	3	3
jgi|Phyca11|119659|e_gw1.39.249.1	915	1.32653	0.160656	0.237994	2	2
jgi|Phyca11|511537|fgenesh2_kg.PHYCAscaffold_87_#_43_#_Contig3039.1	915	2	0.10929	0.237994	2	2
jgi|Phyca11|6633|fgenesh1_pm.PHYCAscaffold_13_#_100	2286	1.77224	0.122922	0.23815	5	5
jgi|Phyca11|6787|fgenesh1_pm.PHYCAscaffold_14_#_91	912	2	0.109649	0.238777	2	2
jgi|Phyca11|107774|e_gw1.14.105.1	456	1	0.219298	0.238777	1	1
jgi|Phyca11|112600|e_gw1.22.580.1	456	1	0.219298	0.238777	1	1
jgi|Phyca11|15201|fgenesh1_pg.PHYCAscaffold_12_#_26	456	1	0.219298	0.238777	1	1
jgi|Phyca11|17909|fgenesh1_pg.PHYCAscaffold_31_#_87	453	1	0.207506	0.240358	1	1
jgi|Phyca11|21695|fgenesh1_pg.PHYCAscaffold_108_#_1	453	1	0.220751	0.240358	1	1
jgi|Phyca11|15234|fgenesh1_pg.PHYCAscaffold_12_#_59	2262	2.89017	0.076481	0.240677	5	5
jgi|Phyca11|107305|e_gw1.13.625.1	903	1	0.221484	0.241157	2	2
jgi|Phyca11|115425|e_gw1.28.41.1	903	2	0.110742	0.241157	2	2
jgi|Phyca11|102935|e_gw1.7.969.1	450	1	0.22	0.24196	1	1
jgi|Phyca11|14366|fgenesh1_pg.PHYCAscaffold_7_#_105	447	1	0.192394	0.243584	1	1
jgi|Phyca11|19269|fgenesh1_pg.PHYCAscaffold_46_#_80	447	1	0.212528	0.243584	1	1
jgi|Phyca11|113252|e_gw1.23.348.1	1782	1.34722	0.161616	0.244404	4	4
jgi|Phyca11|4796|fgenesh1_pm.PHYCAscaffold_3_#_147	888	2	0.112613	0.24523	2	2
jgi|Phyca11|121522|e_gw1.44.437.1	444	1	0.225225	0.24523	1	1
jgi|Phyca11|133106|e_gw1.323.1.1	888	2	0.105856	0.24523	2	2
jgi|Phyca11|101944|e_gw1.6.493.1	1329	1.0101	0.223476	0.245784	3	3
jgi|Phyca11|553394|estExt2_Genewise1Plus.C_PHYCAscaffold_530044	441	1	0.226757	0.246898	1	1
jgi|Phyca11|132243|e_gw1.145.19.1	441	1	0.226757	0.246898	1	1
jgi|Phyca11|117241|e_gw1.32.173.1	1761	1	0.227144	0.247319	4	4
jgi|Phyca11|505742|fgenesh2_kg.PHYCAscaffold_15_#_49_#_4099719:1	879	2	0.113766	0.247741	2	2
jgi|Phyca11|102077|e_gw1.6.546.1	879	2	0.113766	0.247741	2	2
jgi|Phyca11|117317|e_gw1.33.269.1	1317	1.08696	0.209567	0.248023	3	3
jgi|Phyca11|6384|fgenesh1_pm.PHYCAscaffold_11_#_100	876	2	0.113014	0.248589	2	2
jgi|Phyca11|96803|e_gw1.1.1343.1	876	1	0.227169	0.248589	2	2
jgi|Phyca11|116345|e_gw1.30.543.1	876	2	0.114155	0.248589	2	2
jgi|Phyca11|530330|estExt2_fgenesh1_pm.C_PHYCAscaffold_610045	875	1.592	0.142857	0.248874	2	2
jgi|Phyca11|544943|estExt2_Genewise1Plus.C_PHYCAscaffold_160443	1311	1	0.223494	0.249158	3	3
jgi|Phyca11|107078|e_gw1.13.190.1	1746	1.94146	0.117411	0.249444	4	4
jgi|Phyca11|129929|e_gw1.89.121.1	435	1	0.229885	0.250304	1	1
jgi|Phyca11|125833|e_gw1.60.264.1	435	1	0.229885	0.250304	1	1
jgi|Phyca11|542415|estExt2_Genewise1Plus.C_PHYCAscaffold_90315	870	1	0.229885	0.250304	2	2
jgi|Phyca11|61567|gw1.18.243.1	435	1	0.229885	0.250304	1	1
jgi|Phyca11|60927|gw1.29.186.1	435	1	0.229885	0.250304	1	1
jgi|Phyca11|105611|e_gw1.11.193.1	1302	1	0.229647	0.250881	3	3
jgi|Phyca11|9536|fgenesh1_pm.PHYCAscaffold_39_#_2	1302	1.03943	0.214286	0.250881	3	3
jgi|Phyca11|118122|e_gw1.35.314.1	867	2	0.11534	0.25117	2	2
jgi|Phyca11|102985|e_gw1.7.291.1	1299	1.5	0.153965	0.25146	3	3
jgi|Phyca11|74308|gw1.3.597.1	2598	1.08711	0.212086	0.25146	6	6
jgi|Phyca11|126230|e_gw1.62.160.1	1299	1.5	0.153965	0.25146	3	3
jgi|Phyca11|5090|fgenesh1_pm.PHYCAscaffold_4_#_178	1731	1.33333	0.17331	0.251605	4	4
jgi|Phyca11|572988|estExt2_Genewise1.C_PHYCAscaffold_500357	865	2	0.115607	0.251751	2	2
jgi|Phyca11|109096|e_gw1.16.592.1	432	1	0.231481	0.252042	1	1
jgi|Phyca11|121397|e_gw1.44.388.1	432	1	0.231481	0.252042	1	1
jgi|Phyca11|109695|e_gw1.17.216.1	1725	1.21951	0.190145	0.25248	4	4
jgi|Phyca11|537775|estExt2_fgenesh1_pg.C_PHYCAscaffold_1270003	860	1	0.232558	0.253214	2	2
jgi|Phyca11|44919|gw1.36.156.1	1719	1.09589	0.212333	0.253362	4	4
jgi|Phyca11|527340|estExt2_fgenesh1_pm.C_PHYCAscaffold_180058	858	1	0.2331	0.253805	2	2
jgi|Phyca11|129778|e_gw1.87.121.1	429	1	0.2331	0.253805	1	1
jgi|Phyca11|104952|e_gw1.10.537.1	855	1	0.233918	0.254695	2	2
jgi|Phyca11|508433|fgenesh2_kg.PHYCAscaffold_35_#_16_#_4101456:1	855	2	0.116959	0.254695	2	2
jgi|Phyca11|536415|estExt2_fgenesh1_pg.C_PHYCAscaffold_520083	854	2	0.117096	0.254993	2	2
jgi|Phyca11|573965|estExt2_Genewise1.C_PHYCAscaffold_580106	1280	1.10294	0.2125	0.255193	3	3
jgi|Phyca11|41537|gw1.74.150.1	426	1	0.234742	0.255592	1	1
jgi|Phyca11|116080|e_gw1.30.173.1	426	1	0.234742	0.255592	1	1
jgi|Phyca11|110126|e_gw1.18.442.1	852	2	0.0997653	0.255592	2	2
jgi|Phyca11|111574|e_gw1.20.256.1	1698	1.33445	0.17609	0.256495	4	4
jgi|Phyca11|16269|fgenesh1_pg.PHYCAscaffold_19_#_16	846	1	0.236407	0.257405	2	2
jgi|Phyca11|114284|e_gw1.26.396.1	846	1.99	0.118203	0.257405	2	2
jgi|Phyca11|4399|fgenesh1_pm.PHYCAscaffold_1_#_312	840	1.11732	0.213095	0.259243	2	2
jgi|Phyca11|536727|estExt2_fgenesh1_pg.C_PHYCAscaffold_610029	1260	1.31982	0.17619	0.259243	3	3
jgi|Phyca11|19668|fgenesh1_pg.PHYCAscaffold_50_#_90	420	1	0.235714	0.259243	1	1
jgi|Phyca11|17162|fgenesh1_pg.PHYCAscaffold_25_#_65	420	1	0.238095	0.259243	1	1
jgi|Phyca11|15727|fgenesh1_pg.PHYCAscaffold_15_#_65	837	2	0.119474	0.260172	2	2
jgi|Phyca11|44536|gw1.53.62.1	1674	1.33445	0.178614	0.260172	4	4
jgi|Phyca11|108964|e_gw1.16.433.1	834	1.19048	0.201439	0.261108	2	2
jgi|Phyca11|109095|e_gw1.16.125.1	834	1	0.239808	0.261108	2	2
jgi|Phyca11|106047|e_gw1.11.167.1	1251	1	0.235012	0.261108	3	3
jgi|Phyca11|103545|e_gw1.8.325.1	417	1	0.23741	0.261108	1	1
jgi|Phyca11|128636|e_gw1.77.148.1	417	1	0.239808	0.261108	1	1
jgi|Phyca11|71588|gw1.13.816.1	417	1	0.239808	0.261108	1	1
jgi|Phyca11|10697|fgenesh1_pm.PHYCAscaffold_53_#_38	834	1.83486	0.130695	0.261108	2	2
jgi|Phyca11|119548|e_gw1.39.93.1	2082	1.36339	0.175793	0.261485	5	5
jgi|Phyca11|505247|fgenesh2_kg.PHYCAscaffold_12_#_35_#_Contig717.1	1663	1.33333	0.180397	0.261893	4	4
jgi|Phyca11|132423|e_gw1.163.8.1	831	2	0.120337	0.262051	2	2
jgi|Phyca11|33954|gw1.107.3.1	1245	1.5	0.160643	0.262367	3	3
jgi|Phyca11|97129|e_gw1.1.1119.1	1659	1.34483	0.174804	0.262525	4	4
jgi|Phyca11|44014|gw1.62.60.1	2901	1.39516	0.170976	0.262728	7	7
jgi|Phyca11|106488|e_gw1.12.203.1	1242	1.97333	0.120773	0.263	3	3
jgi|Phyca11|122288|e_gw1.47.96.1	828	2	0.120773	0.263	2	2
jgi|Phyca11|20053|fgenesh1_pg.PHYCAscaffold_57_#_4	828	1.28387	0.187198	0.263	2	2
jgi|Phyca11|105477|e_gw1.11.66.1	825	2	0.121212	0.263957	2	2
jgi|Phyca11|10034|fgenesh1_pm.PHYCAscaffold_44_#_27	825	1.62602	0.149091	0.263957	2	2
jgi|Phyca11|40288|gw1.72.32.1	411	1	0.240876	0.26492	1	1
jgi|Phyca11|131627|e_gw1.108.53.1	411	1	0.243309	0.26492	1	1
jgi|Phyca11|71219|gw1.9.607.1	411	1	0.243309	0.26492	1	1
jgi|Phyca11|42179|gw1.353.1.1	411	1	0.243309	0.26492	1	1
jgi|Phyca11|45010|gw1.52.130.1	1641	2	0.121877	0.265404	4	4
jgi|Phyca11|35291|gw1.30.15.1	1227	1.176	0.203749	0.266216	3	3
jgi|Phyca11|105033|e_gw1.10.354.1	816	2	0.122549	0.266868	2	2
jgi|Phyca11|128693|e_gw1.77.31.1	1224	1	0.245098	0.266868	3	3
jgi|Phyca11|47641|gw1.91.68.1	408	1	0.245098	0.266868	1	1
jgi|Phyca11|114219|e_gw1.25.221.1	1218	1	0.246305	0.268183	3	3
jgi|Phyca11|116098|e_gw1.30.191.1	405	1	0.246914	0.268845	1	1
jgi|Phyca11|577745|estExt2_Genewise1.C_PHYCAscaffold_3480002	810	1.40845	0.175309	0.268845	2	2
jgi|Phyca11|114264|e_gw1.25.620.1	405	1	0.246914	0.268845	1	1
jgi|Phyca11|5374|fgenesh1_pm.PHYCAscaffold_5_#_177	2421	1.54639	0.160264	0.269844	6	6
jgi|Phyca11|100188|e_gw1.4.643.1	1209	1.51546	0.160463	0.270179	3	3
jgi|Phyca11|6663|fgenesh1_pm.PHYCAscaffold_13_#_130	1209	1	0.248139	0.270179	3	3
jgi|Phyca11|128985|e_gw1.80.47.1	2415	1.39627	0.17764	0.270515	6	6
jgi|Phyca11|61868|gw1.55.284.1	402	1	0.206468	0.270851	1	1
jgi|Phyca11|110819|e_gw1.19.560.1	804	2	0.124378	0.270851	2	2
jgi|Phyca11|559069|estExt2_Genewise1.C_PHYCAscaffold_21038	804	1	0.248756	0.270851	2	2
jgi|Phyca11|111805|e_gw1.21.610.1	402	1	0.248756	0.270851	1	1
jgi|Phyca11|553883|estExt2_Genewise1Plus.C_PHYCAscaffold_570086	804	1	0.248756	0.270851	2	2
jgi|Phyca11|502603|fgenesh2_kg.PHYCAscaffold_1_#_63_#_Contig2504.1	803	1.80734	0.135741	0.271188	2	2
jgi|Phyca11|9314|fgenesh1_pm.PHYCAscaffold_36_#_29	4014	1.5083	0.165172	0.271256	10	10
jgi|Phyca11|507156|fgenesh2_kg.PHYCAscaffold_25_#_40_#_Contig1606.1	1204	1.24255	0.195183	0.271301	3	3
jgi|Phyca11|16263|fgenesh1_pg.PHYCAscaffold_19_#_10	1203	1	0.249377	0.271527	3	3
jgi|Phyca11|13829|fgenesh1_pg.PHYCAscaffold_5_#_43	1203	1.51546	0.161264	0.271527	3	3
jgi|Phyca11|130349|e_gw1.93.106.1	801	2	0.124844	0.271866	2	2
jgi|Phyca11|108131|e_gw1.14.173.1	2001	1.76056	0.141929	0.272069	5	5
jgi|Phyca11|12680|fgenesh1_pg.PHYCAscaffold_1_#_132	399	1	0.250627	0.272888	1	1
jgi|Phyca11|36440|gw1.8.43.1	798	1	0.250627	0.272888	2	2
jgi|Phyca11|99373|e_gw1.3.61.1	1596	1.33333	0.18797	0.272888	4	4
jgi|Phyca11|98599|e_gw1.3.375.1	798	2	0.125313	0.272888	2	2
jgi|Phyca11|50445|gw1.153.17.1	399	1	0.223058	0.272888	1	1
jgi|Phyca11|48816|gw1.183.1.1	399	1	0.20802	0.272888	1	1
jgi|Phyca11|505977|fgenesh2_kg.PHYCAscaffold_17_#_62_#_jgi|JGI_CBOU10604.fwd|	795	2	0.125786	0.273917	2	2
jgi|Phyca11|35352|gw1.26.17.1	1584	1.33333	0.189394	0.274955	4	4
jgi|Phyca11|111316|e_gw1.20.590.1	792	2	0.126263	0.274955	2	2
jgi|Phyca11|12506|fgenesh1_pm.PHYCAscaffold_329_#_1	396	1	0.252525	0.274955	1	1
jgi|Phyca11|564248|estExt2_Genewise1.C_PHYCAscaffold_140251	790	1.2284	0.205063	0.275651	2	2
jgi|Phyca11|553875|estExt2_Genewise1Plus.C_PHYCAscaffold_570078	789	1.06383	0.238276	0.276	2	2
jgi|Phyca11|35892|gw1.5.24.1	1182	1.17188	0.216582	0.276351	3	3
jgi|Phyca11|6788|fgenesh1_pm.PHYCAscaffold_14_#_92	393	1	0.251908	0.277054	1	1
jgi|Phyca11|129530|e_gw1.85.137.1	786	1	0.232824	0.277054	2	2
jgi|Phyca11|130037|e_gw1.90.10.1	1965	1.50625	0.16285	0.277054	5	5
jgi|Phyca11|67599|gw1.33.311.1	786	1	0.254453	0.277054	2	2
jgi|Phyca11|133475|e_gw1.494.5.1	393	1	0.246819	0.277054	1	1
jgi|Phyca11|21978|fgenesh1_pg.PHYCAscaffold_324_#_1	393	1	0.246819	0.277054	1	1
jgi|Phyca11|101449|e_gw1.5.540.1	1959	1.3587	0.187851	0.277902	5	5
jgi|Phyca11|11804|fgenesh1_pm.PHYCAscaffold_82_#_24	1566	1.41343	0.180715	0.278115	4	4
jgi|Phyca11|537660|estExt2_fgenesh1_pg.C_PHYCAscaffold_1040013	783	1.2517	0.187739	0.278115	2	2
jgi|Phyca11|35093|gw1.48.2.1	1173	2.52101	0.101449	0.278471	3	3
jgi|Phyca11|40660|gw1.81.131.1	390	1	0.253846	0.279185	1	1
jgi|Phyca11|538675|estExt2_Genewise1Plus.C_PHYCAscaffold_20226	390	1	0.25641	0.279185	1	1
jgi|Phyca11|118989|e_gw1.37.429.1	390	1	0.25641	0.279185	1	1
jgi|Phyca11|120639|e_gw1.42.431.1	390	1	0.25641	0.279185	1	1
jgi|Phyca11|114071|e_gw1.25.532.1	390	1	0.253846	0.279185	1	1
jgi|Phyca11|50552|gw1.334.1.1	390	1	0.215385	0.279185	1	1
jgi|Phyca11|22060|fgenesh1_pg.PHYCAscaffold_558_#_1	390	1	0.253846	0.279185	1	1
jgi|Phyca11|14034|fgenesh1_pg.PHYCAscaffold_5_#_248	1557	1.2012	0.213873	0.279723	4	4
jgi|Phyca11|507931|fgenesh2_kg.PHYCAscaffold_31_#_12_#_4098129:1	1167	2.02703	0.126821	0.279903	3	3
jgi|Phyca11|126183|e_gw1.61.204.1	777	2	0.1287	0.280263	2	2
jgi|Phyca11|22069|fgenesh1_pg.PHYCAscaffold_580_#_1	1554	2	0.1287	0.280263	4	4
jgi|Phyca11|114358|e_gw1.26.296.1	3876	1.46074	0.174149	0.280914	10	10
jgi|Phyca11|109162|e_gw1.16.434.1	774	2	0.116279	0.281349	2	2
jgi|Phyca11|61500|gw1.55.270.1	387	1	0.255814	0.281349	1	1
jgi|Phyca11|112635|e_gw1.22.186.1	1548	4	0.0645995	0.281349	4	4
jgi|Phyca11|127786|e_gw1.72.177.1	387	1	0.258398	0.281349	1	1
jgi|Phyca11|17466|fgenesh1_pg.PHYCAscaffold_28_#_1	1158	1.41379	0.175302	0.282078	3	3
jgi|Phyca11|16798|fgenesh1_pg.PHYCAscaffold_22_#_77	384	1	0.234375	0.283547	1	1
jgi|Phyca11|112134|e_gw1.21.215.1	1152	3	0.0868056	0.283547	3	3
jgi|Phyca11|46124|gw1.57.129.1	768	1	0.260417	0.283547	2	2
jgi|Phyca11|36330|gw1.39.11.1	1146	1.1037	0.235602	0.285032	3	3
jgi|Phyca11|503744|fgenesh2_kg.PHYCAscaffold_4_#_283_#_4100856:2	762	1	0.262467	0.28578	2	2
jgi|Phyca11|129732|e_gw1.86.36.1	1905	1.64474	0.15958	0.28578	5	5
jgi|Phyca11|20567|fgenesh1_pg.PHYCAscaffold_66_#_43	762	2	0.115486	0.28578	2	2
jgi|Phyca11|14451|fgenesh1_pg.PHYCAscaffold_8_#_5	762	2	0.131234	0.28578	2	2
jgi|Phyca11|561897|estExt2_Genewise1.C_PHYCAscaffold_80174	1143	2.15827	0.12161	0.28578	3	3
jgi|Phyca11|120483|e_gw1.41.102.1	4572	1.24569	0.202975	0.28578	12	12
jgi|Phyca11|15303|fgenesh1_pg.PHYCAscaffold_12_#_128	381	1	0.262467	0.28578	1	1
jgi|Phyca11|545931|estExt2_Genewise1Plus.C_PHYCAscaffold_190339	3046	1.7342	0.150689	0.285968	8	8
jgi|Phyca11|120244|e_gw1.41.401.1	1140	1	0.262281	0.286532	3	3
jgi|Phyca11|106326|e_gw1.12.209.1	1515	1.10803	0.238284	0.287478	4	4
jgi|Phyca11|555525|estExt2_Genewise1Plus.C_PHYCAscaffold_740059	1134	1.5	0.176367	0.288048	3	3
jgi|Phyca11|101690|e_gw1.6.586.1	756	2	0.132275	0.288048	2	2
jgi|Phyca11|45711|gw1.46.176.1	756	2	0.132275	0.288048	2	2
jgi|Phyca11|53358|gw1.839.1.1	378	1	0.230159	0.288048	1	1
jgi|Phyca11|116507|e_gw1.31.92.1	2256	2.15038	0.117908	0.28958	6	6
jgi|Phyca11|16300|fgenesh1_pg.PHYCAscaffold_19_#_47	1128	3	0.0886525	0.28958	3	3
jgi|Phyca11|526876|estExt2_fgenesh1_pm.C_PHYCAscaffold_130151	1126	3	0.0888099	0.290095	3	3
jgi|Phyca11|503047|fgenesh2_kg.PHYCAscaffold_2_#_163_#_Contig1584.1	375	1	0.266667	0.290352	1	1
jgi|Phyca11|16495|fgenesh1_pg.PHYCAscaffold_20_#_83	375	1	0.216	0.290352	1	1
jgi|Phyca11|49913|gw1.51.268.1	375	1	0.266667	0.290352	1	1
jgi|Phyca11|118887|e_gw1.37.246.1	750	1.21951	0.218667	0.290352	2	2
jgi|Phyca11|49540|gw1.47.155.1	375	1	0.266667	0.290352	1	1
jgi|Phyca11|49561|gw1.47.156.1	375	1	0.264	0.290352	1	1
jgi|Phyca11|48896|gw1.632.3.1	375	1	0.266667	0.290352	1	1
jgi|Phyca11|100355|e_gw1.4.374.1	2247	2.33463	0.114375	0.29074	6	6
jgi|Phyca11|98711|e_gw1.3.945.1	747	1	0.267738	0.291519	2	2
jgi|Phyca11|20400|fgenesh1_pg.PHYCAscaffold_63_#_24	744	1	0.268817	0.292694	2	2
jgi|Phyca11|119019|e_gw1.37.422.1	372	1	0.268817	0.292694	1	1
jgi|Phyca11|51449|gw1.49.349.1	372	1	0.268817	0.292694	1	1
jgi|Phyca11|130182|e_gw1.91.1.1	1113	1.11111	0.242588	0.293483	3	3
jgi|Phyca11|105365|e_gw1.10.133.1	2595	1.37626	0.191522	0.293709	7	7
jgi|Phyca11|40017|gw1.11.77.1	369	1	0.252033	0.295074	1	1
jgi|Phyca11|508614|fgenesh2_kg.PHYCAscaffold_36_#_67_#_4101276:1	369	1	0.271003	0.295074	1	1
jgi|Phyca11|112080|e_gw1.21.182.1	1476	1.33333	0.203252	0.295074	4	4
jgi|Phyca11|118234|e_gw1.35.157.1	369	1	0.265583	0.295074	1	1
jgi|Phyca11|61934|gw1.18.257.1	369	1	0.271003	0.295074	1	1
jgi|Phyca11|106489|e_gw1.12.656.1	369	1	0.227642	0.295074	1	1
jgi|Phyca11|122163|e_gw1.47.69.1	369	1	0.271003	0.295074	1	1
jgi|Phyca11|55793|gw1.48.235.1	1476	1.69787	0.159214	0.295074	4	4
jgi|Phyca11|114125|e_gw1.25.511.1	369	1	0.271003	0.295074	1	1
jgi|Phyca11|57359|gw1.68.68.1	738	2	0.135501	0.295074	2	2
jgi|Phyca11|20398|fgenesh1_pg.PHYCAscaffold_63_#_22	1473	1.26582	0.214528	0.295675	4	4
jgi|Phyca11|506481|fgenesh2_kg.PHYCAscaffold_20_#_27_#_4096726:3	736	1.68182	0.149457	0.295875	2	2
jgi|Phyca11|106946|e_gw1.13.519.1	2208	1.59151	0.170743	0.295875	6	6
jgi|Phyca11|108966|e_gw1.16.194.1	2940	1.34003	0.203061	0.296278	8	8
jgi|Phyca11|110336|e_gw1.18.139.1	4041	1.47211	0.181886	0.296388	11	11
jgi|Phyca11|509854|fgenesh2_kg.PHYCAscaffold_50_#_55_#_4098327:2	734	1	0.27248	0.296682	2	2
jgi|Phyca11|121466|e_gw1.44.106.1	1101	1.08745	0.238874	0.296682	3	3
jgi|Phyca11|98430|e_gw1.2.43.1	732	1.99	0.136612	0.297492	2	2
jgi|Phyca11|573575|estExt2_Genewise1.C_PHYCAscaffold_540129	732	2	0.136612	0.297492	2	2
jgi|Phyca11|80457|gw1.24.624.1	366	1	0.234973	0.297492	1	1
jgi|Phyca11|19561|fgenesh1_pg.PHYCAscaffold_49_#_74	366	1	0.218579	0.297492	1	1
jgi|Phyca11|553872|estExt2_Genewise1Plus.C_PHYCAscaffold_570075	731	1.78571	0.153215	0.297899	2	2
jgi|Phyca11|121789|e_gw1.46.141.1	1827	1.60526	0.166393	0.297981	5	5
jgi|Phyca11|101948|e_gw1.6.464.1	1095	1.0274	0.266667	0.298307	3	3
jgi|Phyca11|132972|e_gw1.283.2.1	1095	1.00671	0.272146	0.298307	3	3
jgi|Phyca11|37960|gw1.104.27.1	729	2	0.137174	0.298717	2	2
jgi|Phyca11|126072|e_gw1.61.98.1	729	2	0.137174	0.298717	2	2
jgi|Phyca11|129834|e_gw1.87.63.1	729	1.16279	0.23594	0.298717	2	2
jgi|Phyca11|115421|e_gw1.28.220.1	1092	1	0.264652	0.299127	3	3
jgi|Phyca11|564729|estExt2_Genewise1.C_PHYCAscaffold_150533	727	1	0.275103	0.299538	2	2
jgi|Phyca11|549032|estExt2_Genewise1Plus.C_PHYCAscaffold_310047	363	1	0.275482	0.299951	1	1
jgi|Phyca11|566248|estExt2_Genewise1.C_PHYCAscaffold_200380	726	1	0.257576	0.299951	2	2
jgi|Phyca11|572492|estExt2_Genewise1.C_PHYCAscaffold_480224	1089	1.1063	0.233242	0.299951	3	3
jgi|Phyca11|132063|e_gw1.130.30.1	363	1	0.275482	0.299951	1	1
jgi|Phyca11|555221|estExt2_Genewise1Plus.C_PHYCAscaffold_710062	725	1	0.275862	0.300365	2	2
jgi|Phyca11|99375|e_gw1.3.258.1	1809	1.65017	0.167496	0.300946	5	5
jgi|Phyca11|126889|e_gw1.65.137.1	1083	1.88679	0.146814	0.301613	3	3
jgi|Phyca11|130393|e_gw1.93.9.1	1443	1	0.270963	0.301822	4	4
jgi|Phyca11|64959|gw1.2.298.1	1443	1.3082	0.211365	0.301822	4	4
jgi|Phyca11|14280|fgenesh1_pg.PHYCAscaffold_7_#_19	360	1	0.277778	0.30245	1	1
jgi|Phyca11|102966|e_gw1.7.512.1	360	1	0.277778	0.30245	1	1
jgi|Phyca11|4452|fgenesh1_pm.PHYCAscaffold_2_#_48	720	2	0.138889	0.30245	2	2
jgi|Phyca11|107373|e_gw1.13.834.1	720	1	0.276389	0.30245	2	2
jgi|Phyca11|48408|gw1.37.254.1	720	1	0.276389	0.30245	2	2
jgi|Phyca11|537209|estExt2_fgenesh1_pg.C_PHYCAscaffold_790001	1080	1.82716	0.15	0.30245	3	3
jgi|Phyca11|575758|estExt2_Genewise1.C_PHYCAscaffold_780091	1440	1	0.277083	0.30245	4	4
jgi|Phyca11|125008|e_gw1.55.55.1	1794	1.65753	0.162765	0.303462	5	5
jgi|Phyca11|97907|e_gw1.2.365.1	1074	1	0.27933	0.30414	3	3
jgi|Phyca11|112813|e_gw1.23.402.1	1074	1.46809	0.175047	0.30414	3	3
jgi|Phyca11|8440|fgenesh1_pm.PHYCAscaffold_28_#_23	1788	1.88462	0.145414	0.30448	5	5
jgi|Phyca11|104891|e_gw1.10.817.1	714	1	0.270308	0.304992	2	2
jgi|Phyca11|114808|e_gw1.27.508.1	357	1	0.280112	0.304992	1	1
jgi|Phyca11|62845|gw1.55.312.1	357	1	0.280112	0.304992	1	1
jgi|Phyca11|60807|gw1.19.327.1	357	1	0.280112	0.304992	1	1
jgi|Phyca11|96595|e_gw1.1.1381.1	714	1	0.254902	0.304992	2	2
jgi|Phyca11|12923|fgenesh1_pg.PHYCAscaffold_2_#_19	714	2	0.140056	0.304992	2	2
jgi|Phyca11|14127|fgenesh1_pg.PHYCAscaffold_6_#_49	714	1.66667	0.168067	0.304992	2	2
jgi|Phyca11|132173|e_gw1.139.10.1	357	1	0.280112	0.304992	1	1
jgi|Phyca11|109794|e_gw1.17.535.1	1782	1.3369	0.209877	0.305506	5	5
jgi|Phyca11|107321|e_gw1.13.621.1	1068	1.6129	0.174157	0.305849	3	3
jgi|Phyca11|108644|e_gw1.15.206.1	1776	2.43902	0.115428	0.306538	5	5
jgi|Phyca11|104067|e_gw1.9.367.1	1776	1.3369	0.210586	0.306538	5	5
jgi|Phyca11|20614|fgenesh1_pg.PHYCAscaffold_68_#_5	3906	1.27595	0.209677	0.306632	11	11
jgi|Phyca11|19217|fgenesh1_pg.PHYCAscaffold_46_#_28	1062	1.44809	0.172316	0.307577	3	3
jgi|Phyca11|100268|e_gw1.4.594.1	1413	1.53257	0.184713	0.30823	4	4
jgi|Phyca11|53933|gw1.27.127.1	3177	1.06398	0.265659	0.308448	9	9
jgi|Phyca11|20605|fgenesh1_pg.PHYCAscaffold_67_#_32	1764	1.66667	0.170068	0.308623	5	5
jgi|Phyca11|117710|e_gw1.34.300.1	705	2	0.141844	0.308886	2	2
jgi|Phyca11|108574|e_gw1.15.267.1	1407	1.00789	0.270078	0.309544	4	4
jgi|Phyca11|13524|fgenesh1_pg.PHYCAscaffold_4_#_47	351	1	0.2849	0.310206	1	1
jgi|Phyca11|71394|gw1.14.391.1	351	1	0.282051	0.310206	1	1
jgi|Phyca11|98658|e_gw1.3.327.1	1053	1.12406	0.252612	0.310206	3	3
jgi|Phyca11|130731|e_gw1.97.105.1	351	1	0.2849	0.310206	1	1
jgi|Phyca11|49572|gw1.183.9.1	351	1	0.279202	0.310206	1	1
jgi|Phyca11|526188|estExt2_fgenesh1_pm.C_PHYCAscaffold_80035	350	1	0.285714	0.311092	1	1
jgi|Phyca11|510326|fgenesh2_kg.PHYCAscaffold_58_#_39_#_4102368:1	699	1	0.286123	0.311537	2	2
jgi|Phyca11|71167|gw1.7.551.1	348	1	0.270115	0.31288	1	1
jgi|Phyca11|15752|fgenesh1_pg.PHYCAscaffold_15_#_90	348	1	0.287356	0.31288	1	1
jgi|Phyca11|11312|fgenesh1_pm.PHYCAscaffold_66_#_22	696	1	0.287356	0.31288	2	2
jgi|Phyca11|61764|gw1.8.319.1	348	1	0.287356	0.31288	1	1
jgi|Phyca11|101569|e_gw1.5.1408.1	348	1	0.287356	0.31288	1	1
jgi|Phyca11|82570|gw1.3.1251.1	348	1	0.287356	0.31288	1	1
jgi|Phyca11|123866|e_gw1.52.371.1	348	1	0.287356	0.31288	1	1
jgi|Phyca11|17533|fgenesh1_pg.PHYCAscaffold_28_#_68	1041	1	0.28146	0.313781	3	3
jgi|Phyca11|16385|fgenesh1_pg.PHYCAscaffold_19_#_132	693	2	0.1443	0.314234	2	2
jgi|Phyca11|16729|fgenesh1_pg.PHYCAscaffold_22_#_8	693	1	0.279942	0.314234	2	2
jgi|Phyca11|106849|e_gw1.13.909.1	693	1	0.264069	0.314234	2	2
jgi|Phyca11|509394|fgenesh2_kg.PHYCAscaffold_44_#_32_#_Contig4213.1	1039	1.28755	0.224254	0.314385	3	3
jgi|Phyca11|120544|e_gw1.41.147.1	2076	1	0.289017	0.314688	6	6
jgi|Phyca11|102840|e_gw1.7.158.1	3801	1.57143	0.184162	0.315102	11	11
jgi|Phyca11|61742|gw1.17.450.1	345	1	0.289855	0.3156	1	1
jgi|Phyca11|111504|e_gw1.20.600.1	345	1	0.286957	0.3156	1	1
jgi|Phyca11|112959|e_gw1.23.283.1	345	1	0.286957	0.3156	1	1
jgi|Phyca11|504270|fgenesh2_kg.PHYCAscaffold_7_#_22_#_4098592:2	1376	1	0.289244	0.316518	4	4
jgi|Phyca11|115338|e_gw1.28.366.1	1719	1.52632	0.1879	0.316702	5	5
jgi|Phyca11|47881|gw1.47.128.1	687	1.22981	0.234352	0.316979	2	2
jgi|Phyca11|124053|e_gw1.52.76.1	5835	1.34817	0.215596	0.317223	17	17
jgi|Phyca11|575069|estExt2_Genewise1.C_PHYCAscaffold_700046	1371	1.34228	0.21736	0.317672	4	4
jgi|Phyca11|511325|fgenesh2_kg.PHYCAscaffold_81_#_2_#_4099690:1	1027	1.1236	0.259981	0.318059	3	3
jgi|Phyca11|565265|estExt2_Genewise1.C_PHYCAscaffold_170421	1027	1.5	0.194742	0.318059	3	3
jgi|Phyca11|563609|estExt2_Genewise1.C_PHYCAscaffold_120622	1027	2.84	0.097371	0.318059	3	3
jgi|Phyca11|109266|e_gw1.16.648.1	342	1	0.289474	0.318369	1	1
jgi|Phyca11|20112|fgenesh1_pg.PHYCAscaffold_58_#_12	342	1	0.292398	0.318369	1	1
jgi|Phyca11|99472|e_gw1.3.521.1	342	1	0.248538	0.318369	1	1
jgi|Phyca11|133418|e_gw1.463.3.1	342	1	0.292398	0.318369	1	1
jgi|Phyca11|7461|fgenesh1_pm.PHYCAscaffold_19_#_115	1365	1.21581	0.241026	0.319069	4	4
jgi|Phyca11|123308|e_gw1.50.395.1	681	1.35036	0.201175	0.319771	2	2
jgi|Phyca11|102633|e_gw1.7.694.1	3063	1.553	0.184786	0.319928	9	9
jgi|Phyca11|64314|gw1.14.150.1	2721	1.40598	0.209114	0.320124	8	8
jgi|Phyca11|107024|e_gw1.13.599.1	1359	1.74561	0.16777	0.320477	4	4
jgi|Phyca11|15097|fgenesh1_pg.PHYCAscaffold_11_#_83	1695	1.59236	0.185251	0.321186	5	5
jgi|Phyca11|574547|estExt2_Genewise1.C_PHYCAscaffold_630136	1356	1.03646	0.283186	0.321186	4	4
jgi|Phyca11|115238|e_gw1.28.250.1	339	1	0.294985	0.321186	1	1
jgi|Phyca11|133602|e_gw1.583.2.1	339	1	0.235988	0.321186	1	1
jgi|Phyca11|84776|gw1.473.3.1	339	1	0.294985	0.321186	1	1
jgi|Phyca11|106045|e_gw1.11.157.1	1692	1.34771	0.219267	0.321756	5	5
jgi|Phyca11|122693|e_gw1.48.87.1	1689	1.14352	0.255773	0.322327	5	5
jgi|Phyca11|5621|fgenesh1_pm.PHYCAscaffold_6_#_141	675	1.8018	0.164444	0.322614	2	2
jgi|Phyca11|12927|fgenesh1_pg.PHYCAscaffold_2_#_23	1347	1.05836	0.279881	0.323332	4	4
jgi|Phyca11|71310|gw1.13.804.1	336	1	0.297619	0.324054	1	1
jgi|Phyca11|20330|fgenesh1_pg.PHYCAscaffold_62_#_1	2013	1.2959	0.230005	0.324537	6	6
jgi|Phyca11|555715|estExt2_Genewise1Plus.C_PHYCAscaffold_770053	1339	2	0.149365	0.325264	4	4
jgi|Phyca11|526360|estExt2_fgenesh1_pm.C_PHYCAscaffold_90090	1002	1.5	0.199601	0.325995	3	3
jgi|Phyca11|17608|fgenesh1_pg.PHYCAscaffold_29_#_35	1002	2.20588	0.135729	0.325995	3	3
jgi|Phyca11|5880|fgenesh1_pm.PHYCAscaffold_8_#_104	1335	1.04987	0.285393	0.326239	4	4
jgi|Phyca11|117156|e_gw1.32.136.1	2334	1.33784	0.221937	0.326553	7	7
jgi|Phyca11|114559|e_gw1.26.500.1	333	1	0.3003	0.326973	1	1
jgi|Phyca11|16544|fgenesh1_pg.PHYCAscaffold_20_#_132	666	2	0.15015	0.326973	2	2
jgi|Phyca11|65620|gw1.6.455.1	1332	1.33333	0.225225	0.326973	4	4
jgi|Phyca11|116311|e_gw1.30.435.1	666	2	0.15015	0.326973	2	2
jgi|Phyca11|507013|fgenesh2_kg.PHYCAscaffold_24_#_5_#_Contig4825.1	2664	1.85814	0.161411	0.326973	8	8
jgi|Phyca11|117742|e_gw1.34.296.1	666	2	0.15015	0.326973	2	2
jgi|Phyca11|127208|e_gw1.67.67.1	666	1	0.3003	0.326973	2	2
jgi|Phyca11|120390|e_gw1.41.144.1	1992	1.74107	0.168675	0.327958	6	6
jgi|Phyca11|59707|gw1.22.399.1	663	1.6281	0.182504	0.328453	2	2
jgi|Phyca11|117977|e_gw1.35.294.1	1326	1.33333	0.226244	0.328453	4	4
jgi|Phyca11|101607|e_gw1.5.319.1	1326	1.51908	0.197587	0.328453	4	4
jgi|Phyca11|503251|fgenesh2_kg.PHYCAscaffold_3_#_116_#_Contig603.1	663	1.72477	0.164404	0.328453	2	2
jgi|Phyca11|123030|e_gw1.49.265.1	663	2	0.15083	0.328453	2	2
jgi|Phyca11|64338|gw1.23.311.1	2649	1.2966	0.232918	0.328825	8	8
jgi|Phyca11|36356|gw1.107.22.1	1653	1.32973	0.223835	0.329347	5	5
jgi|Phyca11|560320|estExt2_Genewise1.C_PHYCAscaffold_40886	991	1	0.302725	0.329613	3	3
jgi|Phyca11|129692|e_gw1.86.45.1	1650	1.66555	0.181212	0.329946	5	5
jgi|Phyca11|72559|gw1.33.407.1	330	1	0.30303	0.329946	1	1
jgi|Phyca11|536080|estExt2_fgenesh1_pg.C_PHYCAscaffold_470034	659	1.95506	0.135053	0.330447	2	2
jgi|Phyca11|46892|gw1.43.117.1	987	1.28205	0.237082	0.330949	3	3
jgi|Phyca11|544487|estExt2_Genewise1Plus.C_PHYCAscaffold_150050	1314	1.66667	0.173516	0.331453	4	4
jgi|Phyca11|39383|gw1.5.89.1	327	1	0.30581	0.332973	1	1
jgi|Phyca11|82075|gw1.5.1232.1	327	1	0.244648	0.332973	1	1
jgi|Phyca11|36870|gw1.40.28.1	981	1.28755	0.237513	0.332973	3	3
jgi|Phyca11|125234|e_gw1.57.166.1	981	1.51282	0.198777	0.332973	3	3
jgi|Phyca11|108274|e_gw1.15.438.1	651	2	0.15361	0.334507	2	2
jgi|Phyca11|118328|e_gw1.36.388.1	651	2	0.15361	0.334507	2	2
jgi|Phyca11|102445|e_gw1.6.839.1	1302	1.33333	0.230415	0.334507	4	4
jgi|Phyca11|113013|e_gw1.23.239.1	651	2	0.152074	0.334507	2	2
jgi|Phyca11|19580|fgenesh1_pg.PHYCAscaffold_50_#_2	975	1.14943	0.267692	0.335022	3	3
jgi|Phyca11|9440|fgenesh1_pm.PHYCAscaffold_37_#_91	2598	1.578	0.192456	0.33528	8	8
jgi|Phyca11|13725|fgenesh1_pg.PHYCAscaffold_4_#_248	648	1.75472	0.16358	0.336056	2	2
jgi|Phyca11|108978|e_gw1.16.160.1	324	1	0.305556	0.336056	1	1
jgi|Phyca11|116697|e_gw1.31.448.1	648	1	0.307099	0.336056	2	2
jgi|Phyca11|122291|e_gw1.47.184.1	324	1	0.305556	0.336056	1	1
jgi|Phyca11|113642|e_gw1.24.222.1	3879	1.96205	0.156226	0.336836	12	12
jgi|Phyca11|125648|e_gw1.59.120.1	1293	1.47059	0.210363	0.336836	4	4
jgi|Phyca11|124331|e_gw1.53.86.1	1614	1.33155	0.231722	0.337305	5	5
jgi|Phyca11|48213|gw1.36.322.1	645	1.21212	0.255814	0.337619	2	2
jgi|Phyca11|60150|gw1.22.431.1	645	2	0.155039	0.337619	2	2
jgi|Phyca11|20054|fgenesh1_pg.PHYCAscaffold_57_#_5	645	1	0.306977	0.337619	2	2
jgi|Phyca11|127261|e_gw1.67.162.1	1290	1.46768	0.203876	0.337619	4	4
jgi|Phyca11|549075|estExt2_Genewise1Plus.C_PHYCAscaffold_310116	2256	1.44978	0.203014	0.337844	7	7
jgi|Phyca11|508888|fgenesh2_kg.PHYCAscaffold_39_#_55_#_4101393:1	1288	1.07887	0.275621	0.338143	4	4
jgi|Phyca11|506653|fgenesh2_kg.PHYCAscaffold_21_#_25_#_Contig2780.1	2249	2.2293	0.139618	0.338895	7	7
jgi|Phyca11|107614|e_gw1.14.730.1	642	2	0.126168	0.339197	2	2
jgi|Phyca11|20870|fgenesh1_pg.PHYCAscaffold_74_#_41	642	1.96078	0.158879	0.339197	2	2
jgi|Phyca11|110074|e_gw1.17.344.1	963	2.47934	0.125649	0.339197	3	3
jgi|Phyca11|81950|gw1.30.558.1	321	1	0.311526	0.339197	1	1
jgi|Phyca11|110351|e_gw1.18.629.1	321	1	0.308411	0.339197	1	1
jgi|Phyca11|121805|e_gw1.46.414.1	321	1	0.311526	0.339197	1	1
jgi|Phyca11|553489|estExt2_Genewise1Plus.C_PHYCAscaffold_530217	642	1	0.305296	0.339197	2	2
jgi|Phyca11|125643|e_gw1.59.27.1	1926	1.51282	0.202492	0.339197	6	6
jgi|Phyca11|551173|estExt2_Genewise1Plus.C_PHYCAscaffold_400327	1923	1.3136	0.237129	0.339726	6	6
jgi|Phyca11|21636|fgenesh1_pg.PHYCAscaffold_104_#_20	1599	1.01215	0.308943	0.34047	5	5
jgi|Phyca11|10567|fgenesh1_pm.PHYCAscaffold_51_#_40	639	1	0.312989	0.340789	2	2
jgi|Phyca11|69477|gw1.25.363.1	639	1	0.311424	0.340789	2	2
jgi|Phyca11|96845|e_gw1.1.955.1	1593	2.1097	0.148776	0.341752	5	5
jgi|Phyca11|131827|e_gw1.117.10.1	1911	1.24894	0.245945	0.341859	6	6
jgi|Phyca11|117190|e_gw1.32.343.1	636	1	0.314465	0.342397	2	2
jgi|Phyca11|106675|e_gw1.12.954.1	318	1	0.314465	0.342397	1	1
jgi|Phyca11|106739|e_gw1.12.517.1	1584	1.24121	0.251263	0.343694	5	5
jgi|Phyca11|122012|e_gw1.46.257.1	633	1	0.279621	0.34402	2	2
jgi|Phyca11|75839|gw1.5.621.1	633	1.83962	0.167457	0.34402	2	2
jgi|Phyca11|48369|gw1.49.257.1	633	2	0.1406	0.34402	2	2
jgi|Phyca11|18967|fgenesh1_pg.PHYCAscaffold_42_#_69	1899	1.5478	0.203791	0.34402	6	6
jgi|Phyca11|577825|estExt2_Genewise1.C_PHYCAscaffold_5910001	1263	4	0.0791766	0.344837	4	4
jgi|Phyca11|108142|e_gw1.14.443.1	315	1	0.31746	0.345658	1	1
jgi|Phyca11|131523|e_gw1.107.73.1	4095	1.80085	0.172894	0.345658	13	13
jgi|Phyca11|97701|e_gw1.2.839.1	945	1.50761	0.208466	0.345658	3	3
jgi|Phyca11|120103|e_gw1.40.437.1	315	1	0.298413	0.345658	1	1
jgi|Phyca11|124593|e_gw1.54.202.1	315	1	0.314286	0.345658	1	1
jgi|Phyca11|127490|e_gw1.70.72.1	2205	1.4	0.226757	0.345658	7	7
jgi|Phyca11|106036|e_gw1.11.372.1	3774	1.82263	0.173291	0.346207	12	12
jgi|Phyca11|97368|e_gw1.1.687.1	624	1.47581	0.198718	0.348981	2	2
jgi|Phyca11|72953|gw1.20.464.1	312	1	0.310897	0.348981	1	1
jgi|Phyca11|19689|fgenesh1_pg.PHYCAscaffold_51_#_10	312	1	0.269231	0.348981	1	1
jgi|Phyca11|10880|fgenesh1_pm.PHYCAscaffold_57_#_27	312	1	0.320513	0.348981	1	1
jgi|Phyca11|552998|estExt2_Genewise1Plus.C_PHYCAscaffold_500282	3743	1.59309	0.200908	0.349075	12	12
jgi|Phyca11|537421|estExt2_fgenesh1_pg.C_PHYCAscaffold_890010	1557	1.69521	0.18754	0.349654	5	5
jgi|Phyca11|103006|e_gw1.7.876.1	930	1.04643	0.301075	0.351233	3	3
jgi|Phyca11|105751|e_gw1.11.138.1	1857	1.48586	0.209478	0.3518	6	6
jgi|Phyca11|553594|estExt2_Genewise1Plus.C_PHYCAscaffold_540087	928	3	0.107759	0.35199	3	3
jgi|Phyca11|82812|gw1.4.1198.1	309	1	0.281553	0.352369	1	1
jgi|Phyca11|107874|e_gw1.14.509.1	2163	1.19113	0.27092	0.352369	7	7
jgi|Phyca11|78394|gw1.2.912.1	618	2	0.161812	0.352369	2	2
jgi|Phyca11|506730|fgenesh2_kg.PHYCAscaffold_21_#_102_#_4101440:1	309	1	0.323625	0.352369	1	1
jgi|Phyca11|106211|e_gw1.12.921.1	309	1	0.323625	0.352369	1	1
jgi|Phyca11|13271|fgenesh1_pg.PHYCAscaffold_3_#_84	309	1	0.304207	0.352369	1	1
jgi|Phyca11|8421|fgenesh1_pm.PHYCAscaffold_28_#_4	1236	1.01781	0.317961	0.352369	4	4
jgi|Phyca11|123959|e_gw1.52.148.1	1536	2.1645	0.150391	0.354434	5	5
jgi|Phyca11|122866|e_gw1.49.226.1	1227	1.36986	0.237979	0.354954	4	4
jgi|Phyca11|105311|e_gw1.10.183.1	1533	1.30133	0.244618	0.355128	5	5
jgi|Phyca11|548848|estExt2_Genewise1Plus.C_PHYCAscaffold_300241	1533	2.59067	0.125897	0.355128	5	5
jgi|Phyca11|128098|e_gw1.73.77.1	1533	2.95858	0.110241	0.355128	5	5
jgi|Phyca11|96628|e_gw1.1.905.1	2451	1.49813	0.21787	0.355389	8	8
jgi|Phyca11|96559|e_gw1.1.1779.1	306	1	0.326797	0.355824	1	1
jgi|Phyca11|8752|fgenesh1_pm.PHYCAscaffold_30_#_126	306	1	0.326797	0.355824	1	1
jgi|Phyca11|104320|e_gw1.9.56.1	918	1.53191	0.204793	0.355824	3	3
jgi|Phyca11|61781|gw1.12.400.1	306	1	0.326797	0.355824	1	1
jgi|Phyca11|512108|fgenesh2_kg.PHYCAscaffold_159_#_1_#_4103982:2	612	1.37398	0.20098	0.355824	2	2
jgi|Phyca11|125718|e_gw1.59.227.1	1221	1.27303	0.248976	0.356698	4	4
jgi|Phyca11|505978|fgenesh2_kg.PHYCAscaffold_17_#_63_#_4104787:1	304	1	0.325658	0.358165	1	1
jgi|Phyca11|7184|fgenesh1_pm.PHYCAscaffold_17_#_134	912	1.16129	0.27193	0.358165	3	3
jgi|Phyca11|103738|e_gw1.8.697.1	912	1.20675	0.259868	0.358165	3	3
jgi|Phyca11|537829|estExt2_fgenesh1_pg.C_PHYCAscaffold_2390001	608	2	0.164474	0.358165	2	2
jgi|Phyca11|99742|e_gw1.4.284.1	303	1	0.273927	0.359347	1	1
jgi|Phyca11|130445|e_gw1.93.27.1	1212	2.85294	0.112211	0.359347	4	4
jgi|Phyca11|21204|fgenesh1_pg.PHYCAscaffold_85_#_17	606	1.94175	0.169967	0.359347	2	2
jgi|Phyca11|128646|e_gw1.77.162.1	303	1	0.313531	0.359347	1	1
jgi|Phyca11|114444|e_gw1.26.434.1	606	2	0.158416	0.359347	2	2
jgi|Phyca11|116473|e_gw1.30.154.1	909	1.5	0.220022	0.359347	3	3
jgi|Phyca11|118792|e_gw1.37.300.1	606	2	0.165017	0.359347	2	2
jgi|Phyca11|82835|gw1.3.1264.1	303	1	0.310231	0.359347	1	1
jgi|Phyca11|8217|fgenesh1_pm.PHYCAscaffold_26_#_68	1812	2	0.165011	0.360537	6	6
jgi|Phyca11|21992|fgenesh1_pg.PHYCAscaffold_341_#_1	302	1	0.331126	0.360537	1	1
jgi|Phyca11|109368|e_gw1.16.267.1	1509	1.29688	0.254473	0.360776	5	5
jgi|Phyca11|118207|e_gw1.35.353.1	603	1	0.323383	0.361135	2	2
jgi|Phyca11|6320|fgenesh1_pm.PHYCAscaffold_11_#_36	1203	1	0.317539	0.362035	4	4
jgi|Phyca11|97293|e_gw1.1.1178.1	1203	1.6129	0.206151	0.362035	4	4
jgi|Phyca11|532798|estExt2_fgenesh1_pg.C_PHYCAscaffold_80088	3001	1.2303	0.270576	0.36282	10	10
jgi|Phyca11|108071|e_gw1.14.456.1	300	1	0.293333	0.362941	1	1
jgi|Phyca11|15171|fgenesh1_pg.PHYCAscaffold_11_#_157	900	1.07143	0.311111	0.362941	3	3
jgi|Phyca11|16374|fgenesh1_pg.PHYCAscaffold_19_#_121	900	2.9899	0.11	0.362941	3	3
jgi|Phyca11|96676|e_gw1.1.1711.1	300	1	0.333333	0.362941	1	1
jgi|Phyca11|5778|fgenesh1_pm.PHYCAscaffold_8_#_2	300	1	0.326667	0.362941	1	1
jgi|Phyca11|82055|gw1.12.916.1	300	1	0.266667	0.362941	1	1
jgi|Phyca11|505145|fgenesh2_kg.PHYCAscaffold_11_#_91_#_4100209:2	1198	1.26984	0.262938	0.363546	4	4
jgi|Phyca11|539610|estExt2_Genewise1Plus.C_PHYCAscaffold_30789	2392	1.21157	0.274666	0.364154	8	8
jgi|Phyca11|558917|estExt2_Genewise1.C_PHYCAscaffold_20752	1494	1.48193	0.222222	0.364398	5	5
jgi|Phyca11|97343|e_gw1.1.769.1	597	1.9802	0.169179	0.364764	2	2
jgi|Phyca11|112611|e_gw1.22.492.1	597	1.08671	0.289782	0.364764	2	2
jgi|Phyca11|19014|fgenesh1_pg.PHYCAscaffold_43_#_8	894	1.38095	0.234899	0.365376	3	3
jgi|Phyca11|19372|fgenesh1_pg.PHYCAscaffold_47_#_76	894	1.50251	0.222595	0.365376	3	3
jgi|Phyca11|13631|fgenesh1_pg.PHYCAscaffold_4_#_154	2082	2.16049	0.15562	0.366078	7	7
jgi|Phyca11|10823|fgenesh1_pm.PHYCAscaffold_55_#_44	297	1	0.3367	0.366607	1	1
jgi|Phyca11|550750|estExt2_Genewise1Plus.C_PHYCAscaffold_380240	1185	2	0.168776	0.367535	4	4
jgi|Phyca11|18738|fgenesh1_pg.PHYCAscaffold_40_#_29	1479	1.27034	0.257606	0.368094	5	5
jgi|Phyca11|10542|fgenesh1_pm.PHYCAscaffold_51_#_15	2070	1.47072	0.222705	0.368201	7	7
jgi|Phyca11|563404|estExt2_Genewise1.C_PHYCAscaffold_120115	1182	1.3986	0.241963	0.368468	4	4
jgi|Phyca11|124703|e_gw1.54.135.1	885	2.54237	0.133333	0.369092	3	3
jgi|Phyca11|58453|gw1.68.85.1	885	1.5	0.225989	0.369092	3	3
jgi|Phyca11|6223|fgenesh1_pm.PHYCAscaffold_10_#_70	3240	1.76861	0.190741	0.369662	11	11
jgi|Phyca11|41184|gw1.35.51.1	294	1	0.289116	0.370348	1	1
jgi|Phyca11|63276|gw1.38.426.1	294	1	0.340136	0.370348	1	1
jgi|Phyca11|99291|e_gw1.3.1067.1	588	2	0.170068	0.370348	2	2
jgi|Phyca11|20874|fgenesh1_pg.PHYCAscaffold_75_#_3	588	1	0.340136	0.370348	2	2
jgi|Phyca11|6221|fgenesh1_pm.PHYCAscaffold_10_#_68	2349	1.6012	0.212431	0.370821	8	8
jgi|Phyca11|38493|gw1.14.71.1	879	1	0.339022	0.371612	3	3
jgi|Phyca11|111802|e_gw1.21.128.1	2925	1.93555	0.175043	0.372247	10	10
jgi|Phyca11|113733|e_gw1.24.463.1	585	1	0.34188	0.372247	2	2
jgi|Phyca11|119130|e_gw1.37.374.1	1461	1.36827	0.241615	0.372629	5	5
jgi|Phyca11|13532|fgenesh1_pg.PHYCAscaffold_4_#_55	876	1.4086	0.212329	0.372884	3	3
jgi|Phyca11|96213|e_gw1.1.427.1	1167	1.34228	0.255356	0.373204	4	4
jgi|Phyca11|21868|fgenesh1_pg.PHYCAscaffold_170_#_3	1167	1.23986	0.253642	0.373204	4	4
jgi|Phyca11|534503|estExt2_fgenesh1_pg.C_PHYCAscaffold_240075	3500	1.32084	0.259143	0.37331	12	12
jgi|Phyca11|577335|estExt2_Genewise1.C_PHYCAscaffold_1080005	1457	1	0.343171	0.373652	5	5
jgi|Phyca11|60353|gw1.19.302.1	291	1	0.343643	0.374166	1	1
jgi|Phyca11|127790|e_gw1.72.114.1	1164	1.61885	0.209622	0.374166	4	4
jgi|Phyca11|119285|e_gw1.38.194.1	291	1	0.343643	0.374166	1	1
jgi|Phyca11|569924|estExt2_Genewise1.C_PHYCAscaffold_340322	291	1	0.343643	0.374166	1	1
jgi|Phyca11|52207|gw1.52.375.1	291	1	0.33677	0.374166	1	1
jgi|Phyca11|8101|fgenesh1_pm.PHYCAscaffold_25_#_33	291	1	0.285223	0.374166	1	1
jgi|Phyca11|111385|e_gw1.20.707.1	1452	1.25063	0.274793	0.374939	5	5
jgi|Phyca11|10713|fgenesh1_pm.PHYCAscaffold_53_#_54	870	1.5	0.229885	0.375456	3	3
jgi|Phyca11|540389|estExt2_Genewise1Plus.C_PHYCAscaffold_40889	2029	1.77665	0.194184	0.375641	7	7
jgi|Phyca11|20510|fgenesh1_pg.PHYCAscaffold_65_#_54	1449	1.65017	0.20911	0.375715	5	5
jgi|Phyca11|79635|gw1.95.99.1	579	2	0.172712	0.376104	2	2
jgi|Phyca11|97965|e_gw1.2.1038.1	867	1.5	0.230681	0.376755	3	3
jgi|Phyca11|132386|e_gw1.159.12.1	867	2.15827	0.160323	0.376755	3	3
jgi|Phyca11|535086|estExt2_fgenesh1_pg.C_PHYCAscaffold_310083	1155	1.91346	0.180087	0.377081	4	4
jgi|Phyca11|63203|gw1.26.276.1	288	1	0.347222	0.378063	1	1
jgi|Phyca11|541228|estExt2_Genewise1Plus.C_PHYCAscaffold_60349	2304	1.24316	0.269531	0.378063	8	8
jgi|Phyca11|72383|gw1.13.847.1	288	1	0.326389	0.378063	1	1
jgi|Phyca11|117078|e_gw1.32.128.1	2589	1.61691	0.214755	0.378501	9	9
jgi|Phyca11|8692|fgenesh1_pm.PHYCAscaffold_30_#_66	2871	1.52905	0.227795	0.379248	10	10
jgi|Phyca11|16514|fgenesh1_pg.PHYCAscaffold_20_#_102	3732	1.95783	0.177921	0.379279	13	13
jgi|Phyca11|77742|gw1.52.408.1	861	1.88079	0.175377	0.37938	3	3
jgi|Phyca11|19373|fgenesh1_pg.PHYCAscaffold_47_#_77	861	1.80723	0.192799	0.37938	3	3
jgi|Phyca11|574388|estExt2_Genewise1.C_PHYCAscaffold_620066	861	1.06383	0.327526	0.37938	3	3
jgi|Phyca11|538650|estExt2_Genewise1Plus.C_PHYCAscaffold_20183	859	1.09124	0.318976	0.380264	3	3
jgi|Phyca11|115694|e_gw1.29.310.1	1431	1.6689	0.208945	0.380441	5	5
jgi|Phyca11|108414|e_gw1.15.382.1	858	1.5	0.2331	0.380707	3	3
jgi|Phyca11|120591|e_gw1.42.380.1	858	1.84615	0.181818	0.380707	3	3
jgi|Phyca11|20855|fgenesh1_pg.PHYCAscaffold_74_#_26	1710	2.77596	0.107018	0.382043	6	6
jgi|Phyca11|111331|e_gw1.20.199.1	285	1	0.350877	0.382043	1	1
jgi|Phyca11|60339|gw1.20.171.1	570	2	0.157895	0.382043	2	2
jgi|Phyca11|102337|e_gw1.6.1117.1	285	1	0.350877	0.382043	1	1
jgi|Phyca11|128353|e_gw1.75.129.1	570	2	0.175439	0.382043	2	2
jgi|Phyca11|128405|e_gw1.75.55.1	570	2	0.145614	0.382043	2	2
jgi|Phyca11|115304|e_gw1.28.243.1	570	1.52672	0.229825	0.382043	2	2
jgi|Phyca11|120680|e_gw1.42.428.1	570	1	0.349123	0.382043	2	2
jgi|Phyca11|127600|e_gw1.70.69.1	1989	1.4	0.251383	0.383195	7	7
jgi|Phyca11|537801|estExt2_fgenesh1_pg.C_PHYCAscaffold_1690002	1704	2.55794	0.136737	0.383388	6	6
jgi|Phyca11|110544|e_gw1.18.428.1	1419	2.59067	0.136011	0.383658	5	5
jgi|Phyca11|130120|e_gw1.91.42.1	1416	2.5	0.141243	0.384471	5	5
jgi|Phyca11|547758|estExt2_Genewise1Plus.C_PHYCAscaffold_260248	849	1.52632	0.223793	0.384743	3	3
jgi|Phyca11|19964|fgenesh1_pg.PHYCAscaffold_54_#_61	849	1.47917	0.226148	0.384743	3	3
jgi|Phyca11|573300|estExt2_Genewise1.C_PHYCAscaffold_520279	283	1	0.353357	0.384743	1	1
jgi|Phyca11|132388|e_gw1.159.10.1	849	2.27273	0.155477	0.384743	3	3
jgi|Phyca11|71111|gw1.31.467.1	282	1	0.35461	0.386107	1	1
jgi|Phyca11|6906|fgenesh1_pm.PHYCAscaffold_15_#_67	282	1	0.35461	0.386107	1	1
jgi|Phyca11|96521|e_gw1.1.524.1	846	3	0.118203	0.386107	3	3
jgi|Phyca11|124096|e_gw1.52.364.1	564	1	0.35461	0.386107	2	2
jgi|Phyca11|20643|fgenesh1_pg.PHYCAscaffold_68_#_34	564	2	0.177305	0.386107	2	2
jgi|Phyca11|46496|gw1.72.105.1	843	2.26772	0.150652	0.387481	3	3
jgi|Phyca11|557566|estExt2_Genewise1Plus.C_PHYCAscaffold_1420001	1965	1.37328	0.259033	0.387875	7	7
jgi|Phyca11|18030|fgenesh1_pg.PHYCAscaffold_32_#_105	561	2	0.178253	0.388172	2	2
jgi|Phyca11|80492|gw1.5.1025.1	561	1.99	0.178253	0.388172	2	2
jgi|Phyca11|124700|e_gw1.54.151.1	561	2	0.178253	0.388172	2	2
jgi|Phyca11|510648|fgenesh2_kg.PHYCAscaffold_64_#_41_#_4098757:1	1402	1.15888	0.305278	0.38831	5	5
jgi|Phyca11|113989|e_gw1.25.150.1	2520	2.34987	0.151984	0.388865	9	9
jgi|Phyca11|502697|fgenesh2_kg.PHYCAscaffold_1_#_157_#_4100874:1	837	2.80374	0.127838	0.390259	3	3
jgi|Phyca11|39200|gw1.244.1.1	279	1	0.304659	0.390259	1	1
jgi|Phyca11|132626|e_gw1.193.13.1	558	1.38889	0.258065	0.390259	2	2
jgi|Phyca11|21357|fgenesh1_pg.PHYCAscaffold_92_#_12	1671	2	0.179533	0.390959	6	6
jgi|Phyca11|128162|e_gw1.74.48.1	1113	2.68456	0.133872	0.391311	4	4
jgi|Phyca11|9389|fgenesh1_pm.PHYCAscaffold_37_#_40	1113	1	0.345912	0.391311	4	4
jgi|Phyca11|6290|fgenesh1_pm.PHYCAscaffold_11_#_6	834	1.26695	0.282974	0.391662	3	3
jgi|Phyca11|130946|e_gw1.99.43.1	834	1.49749	0.238609	0.391662	3	3
jgi|Phyca11|126980|e_gw1.66.188.1	834	1	0.358513	0.391662	3	3
jgi|Phyca11|126105|e_gw1.61.27.1	555	1	0.36036	0.392368	2	2
jgi|Phyca11|16660|fgenesh1_pg.PHYCAscaffold_21_#_77	1107	3.51786	0.101174	0.393432	4	4
jgi|Phyca11|63065|gw1.28.305.1	276	1	0.358696	0.394501	1	1
jgi|Phyca11|119825|e_gw1.39.83.1	2202	1.33613	0.270209	0.395576	8	8
jgi|Phyca11|37186|gw1.74.97.1	1098	1.54852	0.215847	0.396656	4	4
jgi|Phyca11|129232|e_gw1.82.172.1	549	1.26623	0.28051	0.396656	2	2
jgi|Phyca11|119167|e_gw1.38.148.1	822	1.16601	0.307786	0.39738	3	3
jgi|Phyca11|7206|fgenesh1_pm.PHYCAscaffold_17_#_156	1095	2.14516	0.169863	0.397743	4	4
jgi|Phyca11|557288|estExt2_Genewise1Plus.C_PHYCAscaffold_1060038	820	1.5	0.243902	0.398349	3	3
jgi|Phyca11|37396|gw1.40.30.1	546	1.67227	0.217949	0.398836	2	2
jgi|Phyca11|99299|e_gw1.3.944.1	819	3	0.10989	0.398836	3	3
jgi|Phyca11|125113|e_gw1.57.59.1	1638	1.60282	0.216728	0.398836	6	6
jgi|Phyca11|504274|fgenesh2_kg.PHYCAscaffold_7_#_26_#_gi|189085027|gb|BT032559.1|	1633	1.5	0.244948	0.400057	6	6
jgi|Phyca11|550927|estExt2_Genewise1Plus.C_PHYCAscaffold_390284	2447	1.5	0.244381	0.400466	9	9
jgi|Phyca11|110400|e_gw1.18.180.1	1359	1.32682	0.263429	0.400597	5	5
jgi|Phyca11|102576|e_gw1.7.1105.1	543	1.30719	0.281768	0.401039	2	2
jgi|Phyca11|40968|gw1.99.53.1	543	1	0.342541	0.401039	2	2
jgi|Phyca11|130270|e_gw1.92.53.1	543	1	0.368324	0.401039	2	2
jgi|Phyca11|15088|fgenesh1_pg.PHYCAscaffold_11_#_74	1899	1.31373	0.268562	0.401356	7	7
jgi|Phyca11|14110|fgenesh1_pg.PHYCAscaffold_6_#_32	813	1.36967	0.259533	0.401779	3	3
jgi|Phyca11|559084|estExt2_Genewise1.C_PHYCAscaffold_21063	1352	1.28535	0.287722	0.402671	5	5
jgi|Phyca11|37121|gw1.3.72.1	810	1.50785	0.235802	0.403267	3	3
jgi|Phyca11|132337|e_gw1.153.21.1	540	2	0.172222	0.403267	2	2
jgi|Phyca11|133541|e_gw1.546.1.1	540	1.55039	0.238889	0.403267	2	2
jgi|Phyca11|53461|gw1.954.2.1	270	1	0.37037	0.403267	1	1
jgi|Phyca11|108446|e_gw1.15.124.1	6744	1.18372	0.311536	0.403626	25	25
jgi|Phyca11|110723|e_gw1.19.218.1	807	1	0.371747	0.404766	3	3
jgi|Phyca11|110664|e_gw1.18.459.1	1344	1.26316	0.282738	0.405068	5	5
jgi|Phyca11|128799|e_gw1.78.93.1	537	2	0.156425	0.40552	2	2
jgi|Phyca11|129096|e_gw1.81.116.1	801	1.5	0.249688	0.407798	3	3
jgi|Phyca11|98274|e_gw1.2.1297.1	267	1	0.303371	0.407798	1	1
jgi|Phyca11|101251|e_gw1.5.1474.1	267	1	0.374532	0.407798	1	1
jgi|Phyca11|12462|fgenesh1_pm.PHYCAscaffold_162_#_1	534	2	0.187266	0.407798	2	2
jgi|Phyca11|104372|e_gw1.9.464.1	1065	2.60784	0.143662	0.408947	4	4
jgi|Phyca11|20969|fgenesh1_pg.PHYCAscaffold_77_#_37	1062	2.08333	0.180791	0.410102	4	4
jgi|Phyca11|130080|e_gw1.90.81.1	531	2	0.186441	0.410102	2	2
jgi|Phyca11|21762|fgenesh1_pg.PHYCAscaffold_117_#_8	528	1.52101	0.225379	0.412432	2	2
jgi|Phyca11|103788|e_gw1.8.264.1	792	3	0.126263	0.412432	3	3
jgi|Phyca11|83145|gw1.12.949.1	264	1	0.375	0.412432	1	1
jgi|Phyca11|106357|e_gw1.12.891.1	528	1.63934	0.231061	0.412432	2	2
jgi|Phyca11|133555|e_gw1.550.7.1	264	1	0.378788	0.412432	1	1
jgi|Phyca11|128598|e_gw1.77.165.1	789	3	0.126743	0.414001	3	3
jgi|Phyca11|541916|estExt2_Genewise1Plus.C_PHYCAscaffold_80107	2628	1.18886	0.314307	0.414316	10	10
jgi|Phyca11|122400|e_gw1.47.84.1	1575	2.86058	0.132063	0.414789	6	6
jgi|Phyca11|128614|e_gw1.77.95.1	786	1.46237	0.236641	0.415581	3	3
jgi|Phyca11|133730|e_gw1.686.1.1	786	2.89	0.127226	0.415581	3	3
jgi|Phyca11|106522|e_gw1.12.135.1	1047	1.98876	0.17001	0.415978	4	4
jgi|Phyca11|110373|e_gw1.18.93.1	783	1.88235	0.195402	0.417173	3	3
jgi|Phyca11|115830|e_gw1.29.146.1	783	1.23789	0.289911	0.417173	3	3
jgi|Phyca11|77229|gw1.48.405.1	783	1.85185	0.206897	0.417173	3	3
jgi|Phyca11|21377|fgenesh1_pg.PHYCAscaffold_93_#_11	8592	1.4442	0.260708	0.418193	33	33
jgi|Phyca11|11828|fgenesh1_pm.PHYCAscaffold_84_#_14	780	1.47	0.25641	0.418778	3	3
jgi|Phyca11|100529|e_gw1.4.581.1	1299	1.21951	0.315627	0.4191	5	5
jgi|Phyca11|109025|e_gw1.16.331.1	1296	1.76325	0.218364	0.42007	5	5
jgi|Phyca11|15430|fgenesh1_pg.PHYCAscaffold_13_#_118	2331	1.15838	0.327756	0.420394	9	9
jgi|Phyca11|36535|gw1.25.20.1	777	1.39535	0.276705	0.420394	3	3
jgi|Phyca11|533399|estExt2_fgenesh1_pg.C_PHYCAscaffold_130105	1034	2	0.193424	0.421208	4	4
jgi|Phyca11|73233|gw1.1.815.1	258	1	0.317829	0.422024	1	1
jgi|Phyca11|121940|e_gw1.46.437.1	1032	1.44043	0.268411	0.422024	4	4
jgi|Phyca11|103697|e_gw1.8.201.1	1545	3	0.124919	0.422843	6	6
jgi|Phyca11|106682|e_gw1.12.207.1	1545	1.76176	0.220065	0.422843	6	6
jgi|Phyca11|571681|estExt2_Genewise1.C_PHYCAscaffold_430194	772	2.91262	0.13342	0.423117	3	3
jgi|Phyca11|132390|e_gw1.159.7.1	1029	1.15988	0.334305	0.423254	4	4
jgi|Phyca11|13489|fgenesh1_pg.PHYCAscaffold_4_#_12	771	1.5	0.259403	0.423666	3	3
jgi|Phyca11|103398|e_gw1.8.844.1	513	1.35938	0.249513	0.424492	2	2
jgi|Phyca11|116247|e_gw1.30.413.1	513	2	0.189084	0.424492	2	2
jgi|Phyca11|101354|e_gw1.5.843.1	768	1.86335	0.209635	0.425321	3	3
jgi|Phyca11|511022|fgenesh2_kg.PHYCAscaffold_72_#_67_#_4101197:1	1277	1.6443	0.233359	0.42632	5	5
jgi|Phyca11|102898|e_gw1.7.477.1	510	1.9802	0.198039	0.426989	2	2
jgi|Phyca11|118371|e_gw1.36.395.1	765	1	0.39085	0.426989	3	3
jgi|Phyca11|101328|e_gw1.5.1339.1	255	1	0.392157	0.426989	1	1
jgi|Phyca11|37474|gw1.28.21.1	1017	1.3413	0.288102	0.428248	4	4
jgi|Phyca11|526320|estExt2_fgenesh1_pm.C_PHYCAscaffold_90038	1269	1.95312	0.201734	0.429008	5	5
jgi|Phyca11|525644|estExt2_fgenesh1_pm.C_PHYCAscaffold_40197	2790	1.62963	0.241935	0.429285	11	11
jgi|Phyca11|125927|e_gw1.60.257.1	507	1	0.392505	0.429515	2	2
jgi|Phyca11|107112|e_gw1.13.849.1	507	1.24837	0.301775	0.429515	2	2
jgi|Phyca11|130078|e_gw1.90.57.1	507	1	0.357002	0.429515	2	2
jgi|Phyca11|107283|e_gw1.13.230.1	1773	1.51522	0.259447	0.429879	7	7
jgi|Phyca11|7601|fgenesh1_pm.PHYCAscaffold_20_#_116	3039	1.48511	0.265219	0.429939	12	12
jgi|Phyca11|546038|estExt2_Genewise1Plus.C_PHYCAscaffold_190551	2025	1.13545	0.342716	0.430152	8	8
jgi|Phyca11|544366|estExt2_Genewise1Plus.C_PHYCAscaffold_140413	1012	1.28826	0.277668	0.430364	4	4
jgi|Phyca11|16627|fgenesh1_pg.PHYCAscaffold_21_#_44	759	1.46774	0.245059	0.430364	3	3
jgi|Phyca11|8554|fgenesh1_pm.PHYCAscaffold_29_#_35	1518	1.2685	0.311594	0.430364	6	6
jgi|Phyca11|118504|e_gw1.36.26.1	1011	2	0.197824	0.43079	4	4
jgi|Phyca11|566737|estExt2_Genewise1.C_PHYCAscaffold_220354	2780	1.46011	0.270504	0.430829	11	11
jgi|Phyca11|127066|e_gw1.66.34.1	504	1	0.396825	0.432072	2	2
jgi|Phyca11|532602|estExt2_fgenesh1_pg.C_PHYCAscaffold_60141	1512	1.19918	0.32209	0.432072	6	6
jgi|Phyca11|122811|e_gw1.49.261.1	756	1.03819	0.380952	0.432072	3	3
jgi|Phyca11|555222|estExt2_Genewise1Plus.C_PHYCAscaffold_710063	755	1.52356	0.25298	0.432644	3	3
jgi|Phyca11|100398|e_gw1.4.36.1	2013	1.61055	0.244908	0.432716	8	8
jgi|Phyca11|21278|fgenesh1_pg.PHYCAscaffold_87_#_29	753	1.94805	0.204515	0.433794	3	3
jgi|Phyca11|129896|e_gw1.89.61.1	1254	1.24874	0.317384	0.434139	5	5
jgi|Phyca11|36623|gw1.82.63.1	1002	1.54582	0.250499	0.434659	4	4
jgi|Phyca11|97766|e_gw1.2.430.1	501	2	0.199601	0.434659	2	2
jgi|Phyca11|102364|e_gw1.6.249.1	1002	2	0.199601	0.434659	4	4
jgi|Phyca11|113950|e_gw1.25.684.1	501	2	0.199601	0.434659	2	2
jgi|Phyca11|15940|fgenesh1_pg.PHYCAscaffold_17_#_23	1251	1.70648	0.234213	0.435181	5	5
jgi|Phyca11|10133|fgenesh1_pm.PHYCAscaffold_46_#_63	3252	1.75374	0.226015	0.435261	13	13
jgi|Phyca11|111920|e_gw1.21.479.1	750	1	0.398667	0.435529	3	3
jgi|Phyca11|128658|e_gw1.77.54.1	1248	1.0661	0.375801	0.436227	5	5
jgi|Phyca11|110721|e_gw1.19.427.1	249	1	0.401606	0.437278	1	1
jgi|Phyca11|11052|fgenesh1_pm.PHYCAscaffold_60_#_60	996	2	0.200803	0.437278	4	4
jgi|Phyca11|60815|gw1.40.362.1	498	1	0.39759	0.437278	2	2
jgi|Phyca11|555717|estExt2_Genewise1Plus.C_PHYCAscaffold_770060	1244	2.27854	0.176045	0.437629	5	5
jgi|Phyca11|502779|fgenesh2_kg.PHYCAscaffold_1_#_239_#_Contig3064.1	995	1.52091	0.264322	0.437717	4	4
jgi|Phyca11|43976|gw1.61.38.1	3228	1.31181	0.307001	0.438497	13	13
jgi|Phyca11|109163|e_gw1.16.126.1	744	1.70833	0.225806	0.439041	3	3
jgi|Phyca11|96707|e_gw1.1.891.1	2727	1.30048	0.308764	0.439202	11	11
jgi|Phyca11|122258|e_gw1.47.259.1	2229	1.55208	0.258412	0.439632	9	9
jgi|Phyca11|552194|estExt2_Genewise1Plus.C_PHYCAscaffold_460321	1733	1.41785	0.284478	0.439801	7	7
jgi|Phyca11|116556|e_gw1.31.421.1	495	1	0.381818	0.439928	2	2
jgi|Phyca11|18373|fgenesh1_pg.PHYCAscaffold_36_#_13	741	3	0.134953	0.440819	3	3
jgi|Phyca11|127505|e_gw1.70.128.1	741	2.12766	0.190283	0.440819	3	3
jgi|Phyca11|99907|e_gw1.4.1239.1	246	1	0.406504	0.44261	1	1
jgi|Phyca11|14904|fgenesh1_pg.PHYCAscaffold_10_#_50	738	1.12403	0.349593	0.44261	3	3
jgi|Phyca11|131743|e_gw1.112.75.1	246	1	0.406504	0.44261	1	1
jgi|Phyca11|105887|e_gw1.11.313.1	246	1	0.398374	0.44261	1	1
jgi|Phyca11|103176|e_gw1.7.1072.1	246	1	0.406504	0.44261	1	1
jgi|Phyca11|79128|gw1.99.107.1	492	1	0.406504	0.44261	2	2
jgi|Phyca11|39763|gw1.21.69.1	492	1.91753	0.197154	0.44261	2	2
jgi|Phyca11|116243|e_gw1.30.542.1	984	1.16618	0.348577	0.44261	4	4
jgi|Phyca11|529017|estExt2_fgenesh1_pm.C_PHYCAscaffold_370049	738	1.76923	0.228997	0.44261	3	3
jgi|Phyca11|115299|e_gw1.28.86.1	246	1	0.406504	0.44261	1	1
jgi|Phyca11|510300|fgenesh2_kg.PHYCAscaffold_58_#_13_#_4097106:2	737	1.14504	0.355495	0.443211	3	3
jgi|Phyca11|129625|e_gw1.86.8.1	3930	1.47053	0.276336	0.443286	16	16
jgi|Phyca11|112277|e_gw1.22.204.1	1473	1.495	0.271555	0.443512	6	6
jgi|Phyca11|22067|fgenesh1_pg.PHYCAscaffold_576_#_1	981	3.10092	0.111111	0.443964	4	4
jgi|Phyca11|69328|gw1.10.523.1	735	1.495	0.272109	0.444417	3	3
jgi|Phyca11|20270|fgenesh1_pg.PHYCAscaffold_60_#_56	735	1	0.391837	0.444417	3	3
jgi|Phyca11|531923|estExt2_fgenesh1_pg.C_PHYCAscaffold_30067	735	1.68047	0.229932	0.444417	3	3
jgi|Phyca11|128495|e_gw1.76.99.1	735	1.5	0.272109	0.444417	3	3
jgi|Phyca11|6220|fgenesh1_pm.PHYCAscaffold_10_#_67	1467	1.25786	0.325153	0.445326	6	6
jgi|Phyca11|37745|gw1.32.50.1	978	1.48148	0.276074	0.445326	4	4
jgi|Phyca11|107167|e_gw1.13.930.1	1221	1.66667	0.2457	0.445873	5	5
jgi|Phyca11|110297|e_gw1.18.675.1	1950	1.36054	0.301538	0.446696	8	8
jgi|Phyca11|77442|gw1.3.880.1	975	1	0.410256	0.446696	4	4
jgi|Phyca11|99459|e_gw1.3.107.1	975	1.31615	0.298462	0.446696	4	4
jgi|Phyca11|20337|fgenesh1_pg.PHYCAscaffold_62_#_8	1704	1.81347	0.226526	0.447286	7	7
jgi|Phyca11|40311|gw1.20.104.1	486	1	0.37037	0.448075	2	2
jgi|Phyca11|12104|fgenesh1_pm.PHYCAscaffold_96_#_1	729	1.06007	0.388203	0.448075	3	3
jgi|Phyca11|119257|e_gw1.38.220.1	2184	1.51771	0.27152	0.44869	9	9
jgi|Phyca11|18396|fgenesh1_pg.PHYCAscaffold_36_#_36	3882	1.4396	0.283617	0.448767	16	16
jgi|Phyca11|108335|e_gw1.15.436.1	726	1.5	0.275482	0.449926	3	3
jgi|Phyca11|59581|gw1.26.222.1	726	2.88462	0.143251	0.449926	3	3
jgi|Phyca11|9247|fgenesh1_pm.PHYCAscaffold_35_#_67	1449	1.29935	0.31815	0.450858	6	6
jgi|Phyca11|57917|gw1.9.232.1	966	1.33333	0.310559	0.450858	4	4
jgi|Phyca11|67522|gw1.12.552.1	966	2	0.207039	0.450858	4	4
jgi|Phyca11|132939|e_gw1.269.3.1	966	1.8211	0.225673	0.450858	4	4
jgi|Phyca11|505713|fgenesh2_kg.PHYCAscaffold_15_#_20_#_Contig2538.1	1207	1.33602	0.308202	0.451045	5	5
jgi|Phyca11|107440|e_gw1.13.729.1	723	1.45729	0.275242	0.451793	3	3
jgi|Phyca11|126276|e_gw1.62.223.1	723	3	0.128631	0.451793	3	3
jgi|Phyca11|549025|estExt2_Genewise1Plus.C_PHYCAscaffold_310036	960	1.33333	0.3125	0.453676	4	4
jgi|Phyca11|84637|gw1.15.820.1	480	1	0.416667	0.453676	2	2
jgi|Phyca11|108789|e_gw1.15.793.1	480	2	0.208333	0.453676	2	2
jgi|Phyca11|97544|e_gw1.2.1338.1	240	1	0.3875	0.453676	1	1
jgi|Phyca11|41822|gw1.66.28.1	240	1	0.416667	0.453676	1	1
jgi|Phyca11|62452|gw1.22.562.1	240	1	0.416667	0.453676	1	1
jgi|Phyca11|526741|estExt2_fgenesh1_pm.C_PHYCAscaffold_120099	720	1.48454	0.269444	0.453676	3	3
jgi|Phyca11|548489|estExt2_Genewise1Plus.C_PHYCAscaffold_290080	1680	1.40452	0.289881	0.453676	7	7
jgi|Phyca11|19903|fgenesh1_pg.PHYCAscaffold_53_#_64	480	1	0.4125	0.453676	2	2
jgi|Phyca11|115228|e_gw1.28.99.1	240	1	0.416667	0.453676	1	1
jgi|Phyca11|130610|e_gw1.96.99.1	480	1.78571	0.233333	0.453676	2	2
jgi|Phyca11|564710|estExt2_Genewise1.C_PHYCAscaffold_150512	718	1.65746	0.252089	0.454939	3	3
jgi|Phyca11|115097|e_gw1.27.95.1	717	1.10409	0.375174	0.455574	3	3
jgi|Phyca11|126081|e_gw1.61.1.1	3822	2.23045	0.187336	0.455812	16	16
jgi|Phyca11|18835|fgenesh1_pg.PHYCAscaffold_41_#_29	477	1	0.412998	0.456529	2	2
jgi|Phyca11|124999|e_gw1.55.233.1	714	1.495	0.280112	0.457488	3	3
jgi|Phyca11|511026|fgenesh2_kg.PHYCAscaffold_72_#_71_#_4098438:2	714	2.24812	0.186275	0.457488	3	3
jgi|Phyca11|541266|estExt2_Genewise1Plus.C_PHYCAscaffold_60415	950	1.33333	0.315789	0.458451	4	4
jgi|Phyca11|40957|gw1.93.121.1	474	1	0.421941	0.459418	2	2
jgi|Phyca11|561559|estExt2_Genewise1.C_PHYCAscaffold_70398	1185	2.09052	0.195781	0.459418	5	5
jgi|Phyca11|59962|gw1.19.286.1	474	1	0.421941	0.459418	2	2
jgi|Phyca11|83311|gw1.8.905.1	237	1	0.421941	0.459418	1	1
jgi|Phyca11|553043|estExt2_Genewise1Plus.C_PHYCAscaffold_500343	474	1	0.421941	0.459418	2	2
jgi|Phyca11|113039|e_gw1.23.336.1	2133	1.20833	0.348805	0.459418	9	9
jgi|Phyca11|133254|e_gw1.391.7.1	474	1.63115	0.257384	0.459418	2	2
jgi|Phyca11|52634|gw1.402.2.1	474	1	0.421941	0.459418	2	2
jgi|Phyca11|550392|estExt2_Genewise1Plus.C_PHYCAscaffold_370095	1657	1.473	0.279421	0.459973	7	7
jgi|Phyca11|107262|e_gw1.13.286.1	1182	2.31481	0.182741	0.460584	5	5
jgi|Phyca11|575370|estExt2_Genewise1.C_PHYCAscaffold_720178	1179	1.37017	0.30704	0.461756	5	5
jgi|Phyca11|130347|e_gw1.93.136.1	471	1	0.424628	0.462345	2	2
jgi|Phyca11|133261|e_gw1.395.1.1	471	1	0.424628	0.462345	2	2
jgi|Phyca11|546881|estExt2_Genewise1Plus.C_PHYCAscaffold_230027	2823	1.61507	0.263195	0.462836	12	12
jgi|Phyca11|116084|e_gw1.30.182.1	705	1.14559	0.370213	0.463328	3	3
jgi|Phyca11|111291|e_gw1.20.74.1	939	1.46863	0.288605	0.463822	4	4
jgi|Phyca11|502920|fgenesh2_kg.PHYCAscaffold_2_#_36_#_Contig4051.1	938	1.42349	0.299574	0.464316	4	4
jgi|Phyca11|104574|e_gw1.9.321.1	2814	1.62602	0.26226	0.464316	12	12
jgi|Phyca11|108937|e_gw1.16.181.1	234	1	0.34188	0.465308	1	1
jgi|Phyca11|7205|fgenesh1_pm.PHYCAscaffold_17_#_155	936	1.5229	0.279915	0.465308	4	4
jgi|Phyca11|18530|fgenesh1_pg.PHYCAscaffold_37_#_94	468	1	0.395299	0.465308	2	2
jgi|Phyca11|553097|estExt2_Genewise1Plus.C_PHYCAscaffold_510054	1167	1.17967	0.362468	0.466505	5	5
jgi|Phyca11|504703|fgenesh2_kg.PHYCAscaffold_9_#_94_#_4100242:1	933	1.75439	0.244373	0.466805	4	4
jgi|Phyca11|37266|gw1.3.76.1	933	1.53257	0.279743	0.466805	4	4
jgi|Phyca11|132529|e_gw1.178.7.1	699	1.0453	0.410587	0.467305	3	3
jgi|Phyca11|507361|fgenesh2_kg.PHYCAscaffold_27_#_35_#_4101367:1	465	1	0.430108	0.46831	2	2
jgi|Phyca11|130206|e_gw1.91.95.1	465	1.02041	0.421505	0.46831	2	2
jgi|Phyca11|109925|e_gw1.17.735.1	927	1.3986	0.308522	0.469826	4	4
jgi|Phyca11|8162|fgenesh1_pm.PHYCAscaffold_26_#_13	927	1.63265	0.264293	0.469826	4	4
jgi|Phyca11|129617|e_gw1.86.98.1	1158	1.68919	0.255613	0.47013	5	5
jgi|Phyca11|570547|estExt2_Genewise1.C_PHYCAscaffold_370356	1158	1.81455	0.237478	0.47013	5	5
jgi|Phyca11|55474|gw1.48.226.1	1158	1.78571	0.241796	0.47013	5	5
jgi|Phyca11|564366|estExt2_Genewise1.C_PHYCAscaffold_140500	463	1	0.425486	0.470333	2	2
jgi|Phyca11|104181|e_gw1.9.414.1	1389	1.47739	0.286537	0.470333	6	6
jgi|Phyca11|75386|gw1.14.553.1	1617	2.9322	0.145949	0.471351	7	7
jgi|Phyca11|117248|e_gw1.32.303.1	693	1.96599	0.212121	0.471351	3	3
jgi|Phyca11|113012|e_gw1.23.286.1	231	1	0.4329	0.471351	1	1
jgi|Phyca11|112975|e_gw1.23.284.1	462	2	0.21645	0.471351	2	2
jgi|Phyca11|100843|e_gw1.5.1393.1	231	1	0.4329	0.471351	1	1
jgi|Phyca11|101132|e_gw1.5.1394.1	231	1	0.415584	0.471351	1	1
jgi|Phyca11|132952|e_gw1.274.8.1	231	1	0.4329	0.471351	1	1
jgi|Phyca11|537975|estExt2_Genewise1Plus.C_PHYCAscaffold_10101	922	1.97015	0.218004	0.472374	4	4
jgi|Phyca11|117147|e_gw1.32.314.1	690	1.5544	0.27971	0.473401	3	3
jgi|Phyca11|510141|fgenesh2_kg.PHYCAscaffold_54_#_35_#_4103885:2	690	2.04082	0.213043	0.473401	3	3
jgi|Phyca11|124991|e_gw1.55.291.1	459	1.5748	0.276688	0.474432	2	2
jgi|Phyca11|132034|e_gw1.127.6.1	1146	1.39385	0.312391	0.475053	5	5
jgi|Phyca11|77704|gw1.2.857.1	687	1.19298	0.331878	0.475468	3	3
jgi|Phyca11|54211|gw1.22.126.1	2745	1.77225	0.24153	0.475988	12	12
jgi|Phyca11|126241|e_gw1.62.179.1	1143	1.31579	0.332458	0.4763	5	5
jgi|Phyca11|109097|e_gw1.16.321.1	912	1.41135	0.309211	0.477553	4	4
jgi|Phyca11|42205|gw1.2.235.1	228	1	0.438596	0.477553	1	1
jgi|Phyca11|14686|fgenesh1_pg.PHYCAscaffold_9_#_62	456	1	0.436404	0.477553	2	2
jgi|Phyca11|113319|e_gw1.24.462.1	456	1	0.438596	0.477553	2	2
jgi|Phyca11|122540|e_gw1.48.357.1	456	2	0.195175	0.477553	2	2
jgi|Phyca11|18996|fgenesh1_pg.PHYCAscaffold_42_#_98	1824	1.23668	0.349781	0.477553	8	8
jgi|Phyca11|550463|estExt2_Genewise1Plus.C_PHYCAscaffold_370186	1138	1.83521	0.234622	0.478393	5	5
jgi|Phyca11|105288|e_gw1.10.661.1	1593	1.53846	0.285625	0.478453	7	7
jgi|Phyca11|83651|gw1.15.808.1	1365	1.4621	0.299634	0.478603	6	6
jgi|Phyca11|507024|fgenesh2_kg.PHYCAscaffold_24_#_16_#_gi|189084225|gb|BT031741.1|	1818	1.2707	0.345435	0.479129	8	8
jgi|Phyca11|103558|e_gw1.8.500.1	6816	1.64511	0.260857	0.479235	30	30
jgi|Phyca11|561437|estExt2_Genewise1.C_PHYCAscaffold_70082	2724	2.01005	0.219163	0.479657	12	12
jgi|Phyca11|49822|gw1.304.8.1	681	2.29268	0.180617	0.479657	3	3
jgi|Phyca11|61876|gw1.55.286.1	453	1	0.366446	0.480716	2	2
jgi|Phyca11|17866|fgenesh1_pg.PHYCAscaffold_31_#_44	453	1	0.423841	0.480716	2	2
jgi|Phyca11|108225|e_gw1.15.286.1	1359	2.36437	0.181751	0.480716	6	6
jgi|Phyca11|131578|e_gw1.108.49.1	453	2	0.198675	0.480716	2	2
jgi|Phyca11|133786|e_gw1.750.1.1	906	1.56379	0.268212	0.480716	4	4
jgi|Phyca11|8702|fgenesh1_pm.PHYCAscaffold_30_#_76	2037	1.5873	0.278351	0.48107	9	9
jgi|Phyca11|118320|e_gw1.36.173.1	1584	2.38908	0.184975	0.481171	7	7
jgi|Phyca11|5089|fgenesh1_pm.PHYCAscaffold_4_#_177	678	1.35294	0.325959	0.48178	3	3
jgi|Phyca11|109863|e_gw1.17.599.1	678	1.5	0.294985	0.48178	3	3
jgi|Phyca11|12936|fgenesh1_pg.PHYCAscaffold_2_#_32	1128	1.05263	0.421099	0.482634	5	5
jgi|Phyca11|106393|e_gw1.12.225.1	1353	1.27119	0.348854	0.482848	6	6
jgi|Phyca11|114633|e_gw1.26.145.1	1578	2.04678	0.21673	0.483001	7	7
jgi|Phyca11|114913|e_gw1.27.404.1	675	1.02041	0.435556	0.483921	3	3
jgi|Phyca11|109877|e_gw1.17.660.1	2925	1.69282	0.257094	0.483921	13	13
jgi|Phyca11|17738|fgenesh1_pg.PHYCAscaffold_30_#_49	1350	1.18343	0.375556	0.483921	6	6
jgi|Phyca11|123901|e_gw1.52.186.1	1125	1.54232	0.283556	0.483921	5	5
jgi|Phyca11|45077|gw1.37.157.1	1569	1.96407	0.212874	0.485771	7	7
jgi|Phyca11|106001|e_gw1.11.485.1	894	1.63793	0.259508	0.487169	4	4
jgi|Phyca11|81302|gw1.1.1582.1	447	2	0.223714	0.487169	2	2
jgi|Phyca11|21346|fgenesh1_pg.PHYCAscaffold_92_#_1	447	2	0.212528	0.487169	2	2
jgi|Phyca11|120311|e_gw1.41.235.1	891	1.18343	0.379349	0.488809	4	4
jgi|Phyca11|509822|fgenesh2_kg.PHYCAscaffold_50_#_23_#_4102380:1	445	2	0.224719	0.489358	2	2
jgi|Phyca11|38200|gw1.2.124.1	888	1	0.433559	0.49046	4	4
jgi|Phyca11|558850|estExt2_Genewise1.C_PHYCAscaffold_20632	1110	1.53374	0.293694	0.49046	5	5
jgi|Phyca11|52146|gw1.66.135.1	222	1	0.45045	0.49046	1	1
jgi|Phyca11|104718|e_gw1.9.263.1	666	1.05282	0.426426	0.49046	3	3
jgi|Phyca11|112785|e_gw1.23.88.1	666	1.70455	0.264264	0.49046	3	3
jgi|Phyca11|39608|gw1.40.55.1	444	1.25	0.36036	0.49046	2	2
jgi|Phyca11|108603|e_gw1.15.348.1	1107	4.16949	0.106594	0.491789	5	5
jgi|Phyca11|19599|fgenesh1_pg.PHYCAscaffold_50_#_21	1107	1.62866	0.277326	0.491789	5	5
jgi|Phyca11|117734|e_gw1.34.123.1	1992	2.8125	0.160643	0.491938	9	9
jgi|Phyca11|99795|e_gw1.4.941.1	663	1.84568	0.244344	0.49268	3	3
jgi|Phyca11|19699|fgenesh1_pg.PHYCAscaffold_51_#_20	663	2.27273	0.199095	0.49268	3	3
jgi|Phyca11|45835|gw1.49.171.1	1326	1.67507	0.269231	0.49268	6	6
jgi|Phyca11|121899|e_gw1.46.98.1	2208	2.07234	0.212862	0.493126	10	10
jgi|Phyca11|570850|estExt2_Genewise1.C_PHYCAscaffold_390191	883	1.29078	0.319366	0.493237	4	4
jgi|Phyca11|81401|gw1.11.859.1	441	2	0.210884	0.493797	2	2
jgi|Phyca11|96988|e_gw1.1.1293.1	882	1.47407	0.306122	0.493797	4	4
jgi|Phyca11|13105|fgenesh1_pg.PHYCAscaffold_2_#_201	441	1.98837	0.195011	0.493797	2	2
jgi|Phyca11|16760|fgenesh1_pg.PHYCAscaffold_22_#_39	441	1	0.428571	0.493797	2	2
jgi|Phyca11|11008|fgenesh1_pm.PHYCAscaffold_60_#_16	441	1	0.424036	0.493797	2	2
jgi|Phyca11|110407|e_gw1.18.178.1	1323	1.57724	0.278912	0.493797	6	6
jgi|Phyca11|122939|e_gw1.49.232.1	882	1.9	0.238095	0.493797	4	4
jgi|Phyca11|20092|fgenesh1_pg.PHYCAscaffold_57_#_43	1542	3.29	0.129702	0.494277	7	7
jgi|Phyca11|568475|estExt2_Genewise1.C_PHYCAscaffold_290097	2202	1.81636	0.249773	0.494469	10	10
jgi|Phyca11|122680|e_gw1.48.27.1	1101	1.25945	0.360581	0.494469	5	5
jgi|Phyca11|69359|gw1.33.343.1	660	1.23457	0.368182	0.494919	3	3
jgi|Phyca11|113815|e_gw1.25.331.1	1320	2	0.227273	0.494919	6	6
jgi|Phyca11|546163|estExt2_Genewise1Plus.C_PHYCAscaffold_200200	878	1.53846	0.296128	0.496046	4	4
jgi|Phyca11|14046|fgenesh1_pg.PHYCAscaffold_5_#_260	1317	1.5748	0.289294	0.496046	6	6
jgi|Phyca11|8032|fgenesh1_pm.PHYCAscaffold_24_#_62	1317	1.10795	0.400911	0.496046	6	6
jgi|Phyca11|116775|e_gw1.31.577.1	1095	1.96386	0.227397	0.497179	5	5
jgi|Phyca11|98124|e_gw1.2.410.1	876	2.98507	0.152968	0.497179	4	4
jgi|Phyca11|104335|e_gw1.9.161.1	1971	3.12367	0.143582	0.497179	9	9
jgi|Phyca11|547329|estExt2_Genewise1Plus.C_PHYCAscaffold_240326	876	1.33445	0.341324	0.497179	4	4
jgi|Phyca11|113907|e_gw1.25.376.1	657	1.5	0.304414	0.497179	3	3
jgi|Phyca11|51864|gw1.256.2.1	438	2	0.228311	0.497179	2	2
jgi|Phyca11|562896|estExt2_Genewise1.C_PHYCAscaffold_100489	1747	1.8607	0.230109	0.498602	8	8
jgi|Phyca11|511085|fgenesh2_kg.PHYCAscaffold_74_#_35_#_jgi|JGI_CBOU10546.rev|	655	1.35747	0.337405	0.498697	3	3
jgi|Phyca11|569117|estExt2_Genewise1.C_PHYCAscaffold_310248	1527	2.1875	0.209561	0.499132	7	7
jgi|Phyca11|127594|e_gw1.70.101.1	1308	2.03226	0.213303	0.49946	6	6
jgi|Phyca11|70314|gw1.16.564.1	435	2	0.229885	0.500608	2	2
jgi|Phyca11|80983|gw1.82.173.1	435	1	0.45977	0.500608	2	2
jgi|Phyca11|125412|e_gw1.58.210.1	435	1	0.416092	0.500608	2	2
jgi|Phyca11|41367|gw1.54.58.1	435	2	0.2	0.500608	2	2
jgi|Phyca11|133172|e_gw1.348.1.1	2610	1.5557	0.292337	0.500608	12	12
jgi|Phyca11|507210|fgenesh2_kg.PHYCAscaffold_26_#_13_#_4097889:1	1087	4.57798	0.100276	0.500838	5	5
jgi|Phyca11|508858|fgenesh2_kg.PHYCAscaffold_39_#_25_#_4097810:1	652	2.63158	0.174847	0.500992	3	3
jgi|Phyca11|506475|fgenesh2_kg.PHYCAscaffold_20_#_21_#_Contig1052.1	1520	2.12975	0.207895	0.501431	7	7
jgi|Phyca11|99526|e_gw1.4.360.1	3036	1.36791	0.336627	0.502092	14	14
jgi|Phyca11|20442|fgenesh1_pg.PHYCAscaffold_64_#_28	1083	1.50625	0.295476	0.502688	5	5
jgi|Phyca11|129169|e_gw1.81.170.1	648	1.495	0.308642	0.504084	3	3
jgi|Phyca11|9187|fgenesh1_pm.PHYCAscaffold_35_#_7	648	1.07547	0.408951	0.504084	3	3
jgi|Phyca11|108883|e_gw1.16.167.1	432	1.48148	0.3125	0.504084	2	2
jgi|Phyca11|18107|fgenesh1_pg.PHYCAscaffold_33_#_63	432	1	0.462963	0.504084	2	2
jgi|Phyca11|8021|fgenesh1_pm.PHYCAscaffold_24_#_51	432	1	0.462963	0.504084	2	2
jgi|Phyca11|75205|gw1.3.670.1	861	1.92308	0.24158	0.505841	4	4
jgi|Phyca11|101024|e_gw1.5.1009.1	645	2.97619	0.130233	0.506429	3	3
jgi|Phyca11|99350|e_gw1.3.1131.1	645	3	0.155039	0.506429	3	3
jgi|Phyca11|127811|e_gw1.72.14.1	1074	1	0.446927	0.5069	5	5
jgi|Phyca11|101411|e_gw1.5.674.1	1074	1.66667	0.27933	0.5069	5	5
jgi|Phyca11|10051|fgenesh1_pm.PHYCAscaffold_44_#_44	1074	1.28608	0.361266	0.5069	5	5
jgi|Phyca11|109378|e_gw1.16.566.1	429	1.76786	0.261072	0.507609	2	2
jgi|Phyca11|124708|e_gw1.54.347.1	642	1.84049	0.253894	0.508795	3	3
jgi|Phyca11|99097|e_gw1.3.949.1	855	1.13274	0.396491	0.50939	4	4
jgi|Phyca11|109832|e_gw1.17.197.1	1917	1.24549	0.376109	0.511184	9	9
jgi|Phyca11|20395|fgenesh1_pg.PHYCAscaffold_63_#_19	639	1.65746	0.283255	0.511184	3	3
jgi|Phyca11|123247|e_gw1.50.412.1	426	1.81905	0.246479	0.511184	2	2
jgi|Phyca11|19384|fgenesh1_pg.PHYCAscaffold_47_#_88	1704	1.3913	0.337441	0.511184	8	8
jgi|Phyca11|69457|gw1.25.362.1	639	1.45405	0.289515	0.511184	3	3
jgi|Phyca11|52217|gw1.263.1.1	426	1	0.42723	0.511184	2	2
jgi|Phyca11|125635|e_gw1.59.33.1	2127	1.53678	0.300423	0.511905	10	10
jgi|Phyca11|540248|estExt2_Genewise1Plus.C_PHYCAscaffold_40681	1275	1.36613	0.342745	0.512387	6	6
jgi|Phyca11|11473|fgenesh1_pm.PHYCAscaffold_72_#_4	636	1.5	0.314465	0.513595	3	3
jgi|Phyca11|109349|e_gw1.16.114.1	1059	1.66333	0.283286	0.51408	5	5
jgi|Phyca11|116912|e_gw1.31.10.1	1059	1.33515	0.346553	0.51408	5	5
jgi|Phyca11|127980|e_gw1.73.178.1	423	2	0.236407	0.514809	2	2
jgi|Phyca11|132347|e_gw1.153.18.1	423	1.56693	0.300236	0.514809	2	2
jgi|Phyca11|9229|fgenesh1_pm.PHYCAscaffold_35_#_49	1689	1.45073	0.324452	0.515724	8	8
jgi|Phyca11|60217|gw1.62.208.1	633	1.09886	0.415482	0.516029	3	3
jgi|Phyca11|109365|e_gw1.16.309.1	1476	1.47992	0.320461	0.516379	7	7
jgi|Phyca11|128631|e_gw1.77.29.1	1476	1.44008	0.327913	0.516379	7	7
jgi|Phyca11|508785|fgenesh2_kg.PHYCAscaffold_38_#_37_#_4099703:1	1683	1.91443	0.243018	0.517562	8	8
jgi|Phyca11|126559|e_gw1.64.273.1	1260	1.66205	0.286508	0.518487	6	6
jgi|Phyca11|131591|e_gw1.108.39.1	630	2.45	0.190476	0.518487	3	3
jgi|Phyca11|52263|gw1.79.131.1	210	1	0.47619	0.518487	1	1
jgi|Phyca11|127763|e_gw1.71.170.1	420	2	0.238095	0.518487	2	2
jgi|Phyca11|61451|gw1.28.254.1	420	1.92	0.238095	0.518487	2	2
jgi|Phyca11|8502|fgenesh1_pm.PHYCAscaffold_28_#_85	840	1	0.467857	0.518487	4	4
jgi|Phyca11|43451|gw1.165.3.1	210	1	0.47619	0.518487	1	1
jgi|Phyca11|5933|fgenesh1_pm.PHYCAscaffold_8_#_157	1887	1.97143	0.241123	0.519311	9	9
jgi|Phyca11|574069|estExt2_Genewise1.C_PHYCAscaffold_590084	629	3	0.149444	0.519311	3	3
jgi|Phyca11|127683|e_gw1.71.171.1	627	1.80606	0.263158	0.520967	3	3
jgi|Phyca11|108231|e_gw1.15.812.1	834	1.33333	0.359712	0.522217	4	4
jgi|Phyca11|15467|fgenesh1_pg.PHYCAscaffold_13_#_155	417	1	0.438849	0.522217	2	2
jgi|Phyca11|4859|fgenesh1_pm.PHYCAscaffold_3_#_210	417	1.30921	0.364508	0.522217	2	2
jgi|Phyca11|132630|e_gw1.193.1.1	834	1.51154	0.311751	0.522217	4	4
jgi|Phyca11|535078|estExt2_fgenesh1_pg.C_PHYCAscaffold_310072	1459	1.37255	0.349554	0.522396	7	7
jgi|Phyca11|104981|e_gw1.10.338.1	624	1.04167	0.461538	0.523472	3	3
jgi|Phyca11|39313|gw1.77.87.1	624	3	0.160256	0.523472	3	3
jgi|Phyca11|576021|estExt2_Genewise1.C_PHYCAscaffold_820035	1245	1.26907	0.379116	0.524733	6	6
jgi|Phyca11|82342|gw1.85.144.1	207	1	0.483092	0.526001	1	1
jgi|Phyca11|72569|gw1.6.657.1	207	1	0.483092	0.526001	1	1
jgi|Phyca11|119903|e_gw1.40.314.1	1242	2.62009	0.18438	0.526001	6	6
jgi|Phyca11|99021|e_gw1.3.447.1	414	1.15607	0.417874	0.526001	2	2
jgi|Phyca11|37816|gw1.52.35.1	414	1	0.483092	0.526001	2	2
jgi|Phyca11|125070|e_gw1.57.292.1	414	1	0.483092	0.526001	2	2
jgi|Phyca11|554481|estExt2_Genewise1Plus.C_PHYCAscaffold_620130	828	1.17302	0.411836	0.526001	4	4
jgi|Phyca11|130740|e_gw1.97.90.1	414	1.05405	0.44686	0.526001	2	2
jgi|Phyca11|84942|gw1.598.3.1	621	2.40678	0.190016	0.526001	3	3
jgi|Phyca11|15660|fgenesh1_pg.PHYCAscaffold_14_#_163	1446	1.34942	0.35823	0.527092	7	7
jgi|Phyca11|129120|e_gw1.81.53.1	1239	1.5102	0.316384	0.527274	6	6
jgi|Phyca11|102250|e_gw1.6.322.1	618	1.495	0.323625	0.528554	3	3
jgi|Phyca11|115589|e_gw1.28.249.1	618	2.88462	0.168285	0.528554	3	3
jgi|Phyca11|115349|e_gw1.28.329.1	2883	1.44917	0.334374	0.528738	14	14
jgi|Phyca11|574924|estExt2_Genewise1.C_PHYCAscaffold_660189	1441	1.10777	0.43789	0.528921	7	7
jgi|Phyca11|5021|fgenesh1_pm.PHYCAscaffold_4_#_109	1851	1.39596	0.34792	0.529411	9	9
jgi|Phyca11|71402|gw1.28.532.1	411	2	0.243309	0.52984	2	2
jgi|Phyca11|541098|estExt2_Genewise1Plus.C_PHYCAscaffold_60089	1026	1.66667	0.292398	0.530615	5	5
jgi|Phyca11|124729|e_gw1.54.293.1	1230	1.2	0.406504	0.531133	6	6
jgi|Phyca11|558438|estExt2_Genewise1.C_PHYCAscaffold_11282	3072	1.50102	0.319661	0.531651	15	15
jgi|Phyca11|114778|e_gw1.27.365.1	816	1.93237	0.253676	0.533736	4	4
jgi|Phyca11|15816|fgenesh1_pg.PHYCAscaffold_15_#_154	612	2.89216	0.166667	0.533736	3	3
jgi|Phyca11|18364|fgenesh1_pg.PHYCAscaffold_36_#_4	408	1	0.482843	0.533736	2	2
jgi|Phyca11|9257|fgenesh1_pm.PHYCAscaffold_35_#_77	612	1.875	0.261438	0.533736	3	3
jgi|Phyca11|19684|fgenesh1_pg.PHYCAscaffold_51_#_5	816	1.32323	0.363971	0.533736	4	4
jgi|Phyca11|18619|fgenesh1_pg.PHYCAscaffold_38_#_65	408	2	0.245098	0.533736	2	2
jgi|Phyca11|81603|gw1.5.1157.1	408	1.9703	0.247549	0.533736	2	2
jgi|Phyca11|569704|estExt2_Genewise1.C_PHYCAscaffold_330331	816	1.33333	0.367647	0.533736	4	4
jgi|Phyca11|43170|gw1.76.21.1	204	1	0.441176	0.533736	1	1
jgi|Phyca11|121634|e_gw1.44.301.1	408	1.31081	0.362745	0.533736	2	2
jgi|Phyca11|510753|fgenesh2_kg.PHYCAscaffold_66_#_27_#_4099129:1	814	1.1	0.44226	0.535048	4	4
jgi|Phyca11|16654|fgenesh1_pg.PHYCAscaffold_21_#_71	1221	3.62179	0.127764	0.535048	6	6
jgi|Phyca11|113375|e_gw1.24.239.1	2439	2.02703	0.242722	0.535706	12	12
jgi|Phyca11|102025|e_gw1.6.30.1	1422	1.59817	0.308017	0.535988	7	7
jgi|Phyca11|6937|fgenesh1_pm.PHYCAscaffold_15_#_98	609	1.15058	0.425287	0.536365	3	3
jgi|Phyca11|132389|e_gw1.159.5.1	1623	1.74266	0.272951	0.536696	8	8
jgi|Phyca11|57170|gw1.10.226.1	1014	1.32979	0.370809	0.536894	5	5
jgi|Phyca11|549049|estExt2_Genewise1Plus.C_PHYCAscaffold_310081	1014	1.49091	0.325444	0.536894	5	5
jgi|Phyca11|562336|estExt2_Genewise1.C_PHYCAscaffold_90282	405	1	0.491358	0.53769	2	2
jgi|Phyca11|20686|fgenesh1_pg.PHYCAscaffold_71_#_1	1617	1.34648	0.360544	0.538687	8	8
jgi|Phyca11|21872|fgenesh1_pg.PHYCAscaffold_174_#_3	606	2.52101	0.19637	0.539021	3	3
jgi|Phyca11|102550|e_gw1.7.941.1	807	2	0.247831	0.539689	4	4
jgi|Phyca11|102047|e_gw1.6.303.1	807	1.34014	0.364312	0.539689	4	4
jgi|Phyca11|6355|fgenesh1_pm.PHYCAscaffold_11_#_71	4032	1.63896	0.295387	0.54009	20	20
jgi|Phyca11|75953|gw1.1.1067.1	1410	1.84971	0.24539	0.54055	7	7
jgi|Phyca11|20023|fgenesh1_pg.PHYCAscaffold_55_#_53	402	1.11732	0.445274	0.541702	2	2
jgi|Phyca11|561309|estExt2_Genewise1.C_PHYCAscaffold_60606	402	1.53543	0.31592	0.541702	2	2
jgi|Phyca11|21318|fgenesh1_pg.PHYCAscaffold_90_#_9	402	1	0.49005	0.541702	2	2
jgi|Phyca11|19840|fgenesh1_pg.PHYCAscaffold_53_#_1	603	2.38095	0.208955	0.541702	3	3
jgi|Phyca11|63419|gw1.28.309.1	201	1	0.447761	0.541702	1	1
jgi|Phyca11|117914|e_gw1.34.64.1	603	1.26582	0.393035	0.541702	3	3
jgi|Phyca11|553211|estExt2_Genewise1Plus.C_PHYCAscaffold_520010	804	2	0.248756	0.541702	4	4
jgi|Phyca11|511477|fgenesh2_kg.PHYCAscaffold_86_#_14_#_Contig2687.1	1606	1.63525	0.303861	0.542377	8	8
jgi|Phyca11|512183|fgenesh2_kg.PHYCAscaffold_466_#_2_#_4101499:1	602	1.5	0.332226	0.542602	3	3
jgi|Phyca11|509568|fgenesh2_kg.PHYCAscaffold_47_#_59_#_Contig284.1	2005	2.45074	0.202494	0.543053	10	10
jgi|Phyca11|509851|fgenesh2_kg.PHYCAscaffold_50_#_52_#_Contig2257.1	2204	1.53824	0.320327	0.543423	11	11
jgi|Phyca11|507265|fgenesh2_kg.PHYCAscaffold_26_#_68_#_gi|189084247|gb|BT031763.1|	1202	1.25855	0.389351	0.543505	6	6
jgi|Phyca11|117080|e_gw1.32.127.1	2601	1.78817	0.279508	0.544202	13	13
jgi|Phyca11|97286|e_gw1.1.1139.1	1200	1.2004	0.415833	0.544411	6	6
jgi|Phyca11|69163|gw1.12.588.1	600	1.6129	0.31	0.544411	3	3
jgi|Phyca11|124001|e_gw1.52.98.1	2397	1.43584	0.344597	0.545092	12	12
jgi|Phyca11|109198|e_gw1.16.380.1	798	1.33333	0.37594	0.545775	4	4
jgi|Phyca11|71551|gw1.14.402.1	399	1.75439	0.285714	0.545775	2	2
jgi|Phyca11|115003|e_gw1.27.387.1	798	1.17647	0.426065	0.545775	4	4
jgi|Phyca11|128798|e_gw1.78.114.1	399	1.09945	0.453634	0.545775	2	2
jgi|Phyca11|18770|fgenesh1_pg.PHYCAscaffold_40_#_61	1794	1.41345	0.331661	0.546232	9	9
jgi|Phyca11|131732|e_gw1.112.4.1	3981	1.58488	0.312233	0.547009	20	20
jgi|Phyca11|59710|gw1.26.224.1	597	1.50505	0.331658	0.547147	3	3
jgi|Phyca11|39354|gw1.37.79.1	795	1.36519	0.368553	0.547835	4	4
jgi|Phyca11|128577|e_gw1.77.128.1	993	1.22772	0.406848	0.548249	5	5
jgi|Phyca11|107410|e_gw1.13.379.1	396	1.47059	0.343434	0.54991	2	2
jgi|Phyca11|62073|gw1.23.266.1	396	1.16374	0.431818	0.54991	2	2
jgi|Phyca11|98452|e_gw1.2.451.1	7692	1.85036	0.273661	0.552055	39	39
jgi|Phyca11|112615|e_gw1.22.459.1	591	1.37327	0.367174	0.552701	3	3
jgi|Phyca11|109062|e_gw1.16.644.1	393	2	0.254453	0.554108	2	2
jgi|Phyca11|125907|e_gw1.60.252.1	393	1.47407	0.343511	0.554108	2	2
jgi|Phyca11|547157|estExt2_Genewise1Plus.C_PHYCAscaffold_230454	3537	1.53362	0.327962	0.554108	18	18
jgi|Phyca11|59564|gw1.40.326.1	393	2	0.236641	0.554108	2	2
jgi|Phyca11|50925|gw1.54.180.1	393	1.75439	0.290076	0.554108	2	2
jgi|Phyca11|49079|gw1.67.65.1	393	2	0.254453	0.554108	2	2
jgi|Phyca11|102770|e_gw1.7.956.1	588	1.51515	0.336735	0.555521	3	3
jgi|Phyca11|96386|e_gw1.1.184.1	588	1.47059	0.346939	0.555521	3	3
jgi|Phyca11|49039|gw1.50.342.1	588	1	0.510204	0.555521	3	3
jgi|Phyca11|47666|gw1.53.212.1	783	1.12394	0.453384	0.556231	4	4
jgi|Phyca11|108120|e_gw1.14.257.1	1170	1.57838	0.316239	0.55837	6	6
jgi|Phyca11|97688|e_gw1.2.258.1	195	1	0.502564	0.55837	1	1
jgi|Phyca11|114530|e_gw1.26.495.1	390	1	0.448718	0.55837	2	2
jgi|Phyca11|118190|e_gw1.35.203.1	2340	1.64099	0.310684	0.55837	12	12
jgi|Phyca11|115952|e_gw1.29.504.1	195	1	0.415385	0.55837	1	1
jgi|Phyca11|16985|fgenesh1_pg.PHYCAscaffold_24_#_10	975	2.91813	0.175385	0.55837	5	5
jgi|Phyca11|101365|e_gw1.5.933.1	777	1.76106	0.290862	0.560526	4	4
jgi|Phyca11|117779|e_gw1.34.115.1	2133	1.65951	0.305673	0.561511	11	11
jgi|Phyca11|13827|fgenesh1_pg.PHYCAscaffold_5_#_41	969	1.66096	0.301342	0.561828	5	5
jgi|Phyca11|7069|fgenesh1_pm.PHYCAscaffold_17_#_19	774	2.13043	0.237726	0.562699	4	4
jgi|Phyca11|38873|gw1.44.30.1	387	2	0.222222	0.562699	2	2
jgi|Phyca11|117309|e_gw1.33.250.1	1545	2.02835	0.251133	0.563791	8	8
jgi|Phyca11|60904|gw1.55.261.1	579	1.9931	0.250432	0.564156	3	3
jgi|Phyca11|16424|fgenesh1_pg.PHYCAscaffold_20_#_12	1158	2.92784	0.16753	0.564156	6	6
jgi|Phyca11|571954|estExt2_Genewise1.C_PHYCAscaffold_440366	772	1.45455	0.356218	0.564156	4	4
jgi|Phyca11|8013|fgenesh1_pm.PHYCAscaffold_24_#_43	1929	1.42918	0.362364	0.564449	10	10
jgi|Phyca11|127286|e_gw1.67.38.1	1542	1.09384	0.463035	0.564888	8	8
jgi|Phyca11|7361|fgenesh1_pm.PHYCAscaffold_19_#_15	1734	1.80652	0.28316	0.565132	9	9
jgi|Phyca11|115583|e_gw1.28.181.1	1347	2.02319	0.256125	0.565832	7	7
jgi|Phyca11|64406|gw1.26.310.1	2499	1.61343	0.315726	0.566414	13	13
jgi|Phyca11|100027|e_gw1.4.960.1	384	1.49606	0.330729	0.567095	2	2
jgi|Phyca11|52850|gw1.55.62.1	192	1	0.515625	0.567095	1	1
jgi|Phyca11|4669|fgenesh1_pm.PHYCAscaffold_3_#_20	1152	1.20968	0.430556	0.567095	6	6
jgi|Phyca11|84880|gw1.3.1338.1	192	1	0.484375	0.567095	1	1
jgi|Phyca11|39973|gw1.48.36.1	384	1.56693	0.330729	0.567095	2	2
jgi|Phyca11|5237|fgenesh1_pm.PHYCAscaffold_5_#_40	1149	1.20534	0.423847	0.568575	6	6
jgi|Phyca11|38486|gw1.8.82.1	957	1	0.522466	0.568872	5	5
jgi|Phyca11|5360|fgenesh1_pm.PHYCAscaffold_5_#_163	1722	1.51813	0.336237	0.569071	9	9
jgi|Phyca11|14099|fgenesh1_pg.PHYCAscaffold_6_#_21	2487	3.70857	0.140732	0.569147	13	13
jgi|Phyca11|99815|e_gw1.4.445.1	2103	1.67428	0.312411	0.569522	11	11
jgi|Phyca11|503235|fgenesh2_kg.PHYCAscaffold_3_#_100_#_Contig4363.1	1147	1.86916	0.279861	0.569567	6	6
jgi|Phyca11|503811|fgenesh2_kg.PHYCAscaffold_4_#_350_#_4100874:1	955	1.59333	0.314136	0.570064	5	5
jgi|Phyca11|7657|fgenesh1_pm.PHYCAscaffold_21_#_30	4011	1.91927	0.271753	0.570064	21	21
jgi|Phyca11|108146|e_gw1.14.615.1	1143	1.44361	0.349081	0.57156	6	6
jgi|Phyca11|97196|e_gw1.1.556.1	762	1.46691	0.356955	0.57156	4	4
jgi|Phyca11|20797|fgenesh1_pg.PHYCAscaffold_72_#_61	381	1	0.52231	0.57156	2	2
jgi|Phyca11|101593|e_gw1.5.1168.1	381	1.18902	0.430446	0.57156	2	2
jgi|Phyca11|102003|e_gw1.6.507.1	1332	1.75439	0.29955	0.572204	7	7
jgi|Phyca11|21922|fgenesh1_pg.PHYCAscaffold_220_#_2	951	1.67687	0.309148	0.572461	5	5
jgi|Phyca11|508330|fgenesh2_kg.PHYCAscaffold_34_#_26_#_4101071:1	1141	2.10247	0.248028	0.572562	6	6
jgi|Phyca11|59584|gw1.12.309.1	570	1.01071	0.491228	0.573064	3	3
jgi|Phyca11|10405|fgenesh1_pm.PHYCAscaffold_49_#_37	1140	1.4061	0.373684	0.573064	6	6
jgi|Phyca11|9358|fgenesh1_pm.PHYCAscaffold_37_#_9	759	1.84977	0.280632	0.573819	4	4
jgi|Phyca11|105686|e_gw1.11.793.1	948	1.25445	0.414557	0.574273	5	5
jgi|Phyca11|109611|e_gw1.17.507.1	2844	1.60321	0.328762	0.574273	15	15
jgi|Phyca11|125088|e_gw1.57.13.1	948	1.46199	0.360759	0.574273	5	5
jgi|Phyca11|114721|e_gw1.27.288.1	1137	1.38967	0.37467	0.574576	6	6
jgi|Phyca11|118770|e_gw1.36.105.1	2652	1.39659	0.375566	0.574793	14	14
jgi|Phyca11|14559|fgenesh1_pg.PHYCAscaffold_8_#_113	756	1.56863	0.337302	0.576096	4	4
jgi|Phyca11|116395|e_gw1.30.481.1	378	2	0.26455	0.576096	2	2
jgi|Phyca11|72862|gw1.30.506.1	189	1	0.529101	0.576096	1	1
jgi|Phyca11|554191|estExt2_Genewise1Plus.C_PHYCAscaffold_590197	378	2	0.26455	0.576096	2	2
jgi|Phyca11|19142|fgenesh1_pg.PHYCAscaffold_44_#_18	945	1.32713	0.397884	0.576096	5	5
jgi|Phyca11|545924|estExt2_Genewise1Plus.C_PHYCAscaffold_190332	2454	1.45701	0.360228	0.5768	13	13
jgi|Phyca11|16520|fgenesh1_pg.PHYCAscaffold_20_#_108	753	1.82648	0.290837	0.578391	4	4
jgi|Phyca11|99503|e_gw1.4.684.1	1317	1.40586	0.362946	0.578721	7	7
jgi|Phyca11|96081|e_gw1.1.1472.1	564	1.53804	0.326241	0.57916	3	3
jgi|Phyca11|9215|fgenesh1_pm.PHYCAscaffold_35_#_35	1314	1.4	0.380518	0.580042	7	7
jgi|Phyca11|13850|fgenesh1_pg.PHYCAscaffold_5_#_64	375	2	0.266667	0.580705	2	2
jgi|Phyca11|109274|e_gw1.16.381.1	936	1.34409	0.397436	0.581636	5	5
jgi|Phyca11|563051|estExt2_Genewise1.C_PHYCAscaffold_110095	1497	1.46369	0.358717	0.581869	8	8
jgi|Phyca11|12626|fgenesh1_pg.PHYCAscaffold_1_#_78	747	1.27389	0.420348	0.583037	4	4
jgi|Phyca11|527541|estExt2_fgenesh1_pm.C_PHYCAscaffold_200074	373	1.6129	0.33244	0.583819	2	2
jgi|Phyca11|82963|gw1.10.833.1	186	1	0.446237	0.585388	1	1
jgi|Phyca11|96115|e_gw1.1.1847.1	744	1.21338	0.422043	0.585388	4	4
jgi|Phyca11|98055|e_gw1.2.1302.1	372	1.70435	0.30914	0.585388	2	2
jgi|Phyca11|127102|e_gw1.66.252.1	372	1.18452	0.451613	0.585388	2	2
jgi|Phyca11|101779|e_gw1.6.818.1	1302	1.5	0.357911	0.585388	7	7
jgi|Phyca11|10471|fgenesh1_pm.PHYCAscaffold_50_#_9	930	1.31129	0.390323	0.585388	5	5
jgi|Phyca11|509331|fgenesh2_kg.PHYCAscaffold_43_#_129_#_4099208:1	1301	1.72953	0.309762	0.585838	7	7
jgi|Phyca11|17115|fgenesh1_pg.PHYCAscaffold_25_#_18	1299	1.56726	0.343341	0.58674	7	7
jgi|Phyca11|573149|estExt2_Genewise1.C_PHYCAscaffold_510275	2040	1.60709	0.331863	0.58711	11	11
jgi|Phyca11|574135|estExt2_Genewise1.C_PHYCAscaffold_590201	924	1.07809	0.498918	0.589189	5	5
jgi|Phyca11|557459|estExt2_Genewise1Plus.C_PHYCAscaffold_1180017	739	1.62449	0.331529	0.589349	4	4
jgi|Phyca11|113702|e_gw1.24.7.1	2217	1.63265	0.331529	0.589349	12	12
jgi|Phyca11|118551|e_gw1.36.343.1	738	1.0929	0.495935	0.590147	4	4
jgi|Phyca11|118351|e_gw1.36.609.1	369	1.84848	0.268293	0.590147	2	2
jgi|Phyca11|131615|e_gw1.108.42.1	369	1.90291	0.279133	0.590147	2	2
jgi|Phyca11|46283|gw1.46.191.1	1107	1.36321	0.383017	0.590147	6	6
jgi|Phyca11|536564|estExt2_fgenesh1_pg.C_PHYCAscaffold_570013	369	2	0.271003	0.590147	2	2
jgi|Phyca11|20401|fgenesh1_pg.PHYCAscaffold_63_#_25	921	1.28941	0.420195	0.591108	5	5
jgi|Phyca11|99469|e_gw1.3.307.1	1287	1.60993	0.328671	0.592211	7	7
jgi|Phyca11|21146|fgenesh1_pg.PHYCAscaffold_84_#_6	2205	1.48342	0.355556	0.592556	12	12
jgi|Phyca11|102304|e_gw1.6.203.1	735	1.40351	0.387755	0.592556	4	4
jgi|Phyca11|81615|gw1.2.1184.1	366	1.83673	0.26776	0.594985	2	2
jgi|Phyca11|16223|fgenesh1_pg.PHYCAscaffold_18_#_111	366	2	0.273224	0.594985	2	2
jgi|Phyca11|503412|fgenesh2_kg.PHYCAscaffold_3_#_277_#_4099772:1	732	1.33333	0.409836	0.594985	4	4
jgi|Phyca11|127699|e_gw1.71.125.1	1098	1.4	0.37796	0.594985	6	6
jgi|Phyca11|113327|e_gw1.24.592.1	183	1	0.546448	0.594985	1	1
jgi|Phyca11|21279|fgenesh1_pg.PHYCAscaffold_87_#_30	915	1.55836	0.346448	0.594985	5	5
jgi|Phyca11|110032|e_gw1.17.542.1	1641	1.60142	0.342474	0.59716	9	9
jgi|Phyca11|114339|e_gw1.26.502.1	729	1.35714	0.384088	0.597433	4	4
jgi|Phyca11|106633|e_gw1.12.771.1	1275	1.4	0.392157	0.597784	7	7
jgi|Phyca11|125363|e_gw1.58.76.1	3270	1.70047	0.32263	0.599351	18	18
jgi|Phyca11|109244|e_gw1.16.670.1	363	2	0.275482	0.599902	2	2
jgi|Phyca11|77356|gw1.11.760.1	726	1.3311	0.411846	0.599902	4	4
jgi|Phyca11|42198|gw1.5.180.1	363	1.87368	0.261708	0.599902	2	2
jgi|Phyca11|547226|estExt2_Genewise1Plus.C_PHYCAscaffold_240070	1815	1.40903	0.390634	0.599902	10	10
jgi|Phyca11|126370|e_gw1.62.271.1	726	1.02046	0.538567	0.599902	4	4
jgi|Phyca11|131115|e_gw1.101.13.1	363	2	0.272727	0.599902	2	2
jgi|Phyca11|575673|estExt2_Genewise1.C_PHYCAscaffold_770081	1088	1.91693	0.287684	0.600453	6	6
jgi|Phyca11|533965|estExt2_fgenesh1_pg.C_PHYCAscaffold_190051	2354	3.13995	0.16695	0.601303	13	13
jgi|Phyca11|15492|fgenesh1_pg.PHYCAscaffold_13_#_180	1086	1.68067	0.328729	0.601559	6	6
jgi|Phyca11|99162|e_gw1.3.69.1	1086	1.53825	0.337017	0.601559	6	6
jgi|Phyca11|102965|e_gw1.7.535.1	723	1.41877	0.383126	0.602391	4	4
jgi|Phyca11|39850|gw1.8.105.1	723	1.89573	0.29184	0.602391	4	4
jgi|Phyca11|39822|gw1.60.51.1	723	1.14241	0.44675	0.602391	4	4
jgi|Phyca11|115570|e_gw1.28.479.1	723	1.35336	0.391425	0.602391	4	4
jgi|Phyca11|125713|e_gw1.59.142.1	723	1	0.526971	0.602391	4	4
jgi|Phyca11|103177|e_gw1.7.844.1	903	1.48943	0.366556	0.602891	5	5
jgi|Phyca11|111632|e_gw1.20.343.1	903	1.34054	0.409745	0.602891	5	5
jgi|Phyca11|127225|e_gw1.67.147.1	1803	1.6893	0.326678	0.603894	10	10
jgi|Phyca11|71583|gw1.12.643.1	360	1.25974	0.427778	0.604901	2	2
jgi|Phyca11|21859|fgenesh1_pg.PHYCAscaffold_165_#_1	360	1.95506	0.247222	0.604901	2	2
jgi|Phyca11|526731|estExt2_fgenesh1_pm.C_PHYCAscaffold_120086	4131	1.62276	0.338175	0.606219	23	23
jgi|Phyca11|559569|estExt2_Genewise1.C_PHYCAscaffold_30822	898	1.41714	0.389755	0.606248	5	5
jgi|Phyca11|20210|fgenesh1_pg.PHYCAscaffold_59_#_38	717	3.05344	0.182706	0.607432	4	4
jgi|Phyca11|39861|gw1.1.163.1	537	1.51282	0.363128	0.60828	3	3
jgi|Phyca11|509885|fgenesh2_kg.PHYCAscaffold_51_#_12_#_4102095:1	537	1.20968	0.461825	0.60828	3	3
jgi|Phyca11|103954|e_gw1.8.151.1	4830	1.54217	0.36087	0.608658	27	27
jgi|Phyca11|18442|fgenesh1_pg.PHYCAscaffold_37_#_6	894	2.90698	0.192394	0.608961	5	5
jgi|Phyca11|118094|e_gw1.35.93.1	1608	1.58834	0.35199	0.609415	9	9
jgi|Phyca11|129685|e_gw1.86.155.1	357	1.5748	0.355742	0.609984	2	2
jgi|Phyca11|114487|e_gw1.26.235.1	714	1.35593	0.413165	0.609984	4	4
jgi|Phyca11|9535|fgenesh1_pm.PHYCAscaffold_39_#_1	357	1	0.560224	0.609984	2	2
jgi|Phyca11|68193|gw1.3.351.1	891	1.51515	0.37037	0.611011	5	5
jgi|Phyca11|106458|e_gw1.12.14.1	1959	1.6211	0.343543	0.611385	11	11
jgi|Phyca11|577253|estExt2_Genewise1.C_PHYCAscaffold_1060005	712	1.21581	0.462079	0.611698	4	4
jgi|Phyca11|13394|fgenesh1_pg.PHYCAscaffold_3_#_207	1068	2.12766	0.264045	0.611698	6	6
jgi|Phyca11|104237|e_gw1.9.398.1	1245	1.66429	0.337349	0.612189	7	7
jgi|Phyca11|104987|e_gw1.10.399.1	1776	1.47345	0.381757	0.613075	10	10
jgi|Phyca11|125685|e_gw1.59.224.1	1065	2.29231	0.244131	0.613421	6	6
jgi|Phyca11|21112|fgenesh1_pg.PHYCAscaffold_82_#_20	1242	1.73881	0.323671	0.613668	7	7
jgi|Phyca11|117737|e_gw1.34.85.1	3723	1.63823	0.340048	0.614162	21	21
jgi|Phyca11|117823|e_gw1.34.120.1	2127	1.62363	0.342266	0.614286	12	12
jgi|Phyca11|103822|e_gw1.8.159.1	4074	1.96943	0.281051	0.614701	23	23
jgi|Phyca11|107793|e_gw1.14.352.1	531	3	0.150659	0.615154	3	3
jgi|Phyca11|4214|fgenesh1_pm.PHYCAscaffold_1_#_127	708	1	0.543785	0.615154	4	4
jgi|Phyca11|97397|e_gw1.2.366.1	1062	2.16606	0.260829	0.615154	6	6
jgi|Phyca11|127162|e_gw1.66.138.1	354	2	0.271186	0.615154	2	2
jgi|Phyca11|557217|estExt2_Genewise1Plus.C_PHYCAscaffold_1040036	1062	1.18458	0.464218	0.615154	6	6
jgi|Phyca11|128627|e_gw1.77.61.1	1062	1.53806	0.358757	0.615154	6	6
jgi|Phyca11|120448|e_gw1.41.439.1	708	1.44043	0.391243	0.615154	4	4
jgi|Phyca11|117344|e_gw1.33.345.1	708	1.85024	0.292373	0.615154	4	4
jgi|Phyca11|99353|e_gw1.3.119.1	885	1.76678	0.319774	0.615154	5	5
jgi|Phyca11|555768|estExt2_Genewise1Plus.C_PHYCAscaffold_780019	531	1	0.532957	0.615154	3	3
jgi|Phyca11|114191|e_gw1.25.559.1	354	1	0.564972	0.615154	2	2
jgi|Phyca11|18874|fgenesh1_pg.PHYCAscaffold_41_#_68	2121	1.42875	0.387082	0.616024	12	12
jgi|Phyca11|115457|e_gw1.28.298.1	528	2.99	0.189394	0.618649	3	3
jgi|Phyca11|563236|estExt2_Genewise1.C_PHYCAscaffold_110429	879	1.35912	0.411832	0.619353	5	5
jgi|Phyca11|508581|fgenesh2_kg.PHYCAscaffold_36_#_34_#_Contig3988.1	879	2.49	0.227531	0.619353	5	5
jgi|Phyca11|5615|fgenesh1_pm.PHYCAscaffold_6_#_135	351	1	0.569801	0.620411	2	2
jgi|Phyca11|127643|e_gw1.71.182.1	351	2	0.2849	0.620411	2	2
jgi|Phyca11|526234|estExt2_fgenesh1_pm.C_PHYCAscaffold_80092	1930	1.69673	0.333161	0.620572	11	11
jgi|Phyca11|19200|fgenesh1_pg.PHYCAscaffold_46_#_11	2802	1.33248	0.4197	0.62174	16	16
jgi|Phyca11|107572|e_gw1.14.801.1	525	1.64835	0.346667	0.622184	3	3
jgi|Phyca11|132747|e_gw1.221.4.1	525	3	0.180952	0.622184	3	3
jgi|Phyca11|101841|e_gw1.6.860.1	699	1.5	0.374821	0.623074	4	4
jgi|Phyca11|122949|e_gw1.49.177.1	1395	1.81406	0.316129	0.624414	8	8
jgi|Phyca11|83242|gw1.2.1373.1	174	1	0.574713	0.62576	1	1
jgi|Phyca11|17988|fgenesh1_pg.PHYCAscaffold_32_#_63	348	1.18987	0.454023	0.62576	2	2
jgi|Phyca11|14771|fgenesh1_pg.PHYCAscaffold_9_#_147	348	1	0.45977	0.62576	2	2
jgi|Phyca11|128105|e_gw1.73.188.1	348	1	0.574713	0.62576	2	2
jgi|Phyca11|547011|estExt2_Genewise1Plus.C_PHYCAscaffold_230207	1913	1.36658	0.419237	0.626087	11	11
jgi|Phyca11|117652|e_gw1.34.125.1	1911	1.93594	0.294087	0.626742	11	11
jgi|Phyca11|124947|e_gw1.55.146.1	1563	1.41732	0.40627	0.626961	9	9
jgi|Phyca11|510011|fgenesh2_kg.PHYCAscaffold_52_#_67_#_gi|189084298|gb|BT031814.1|	1389	1.86247	0.308855	0.627111	8	8
jgi|Phyca11|115890|e_gw1.29.161.1	693	1.77778	0.324675	0.628469	4	4
jgi|Phyca11|15170|fgenesh1_pg.PHYCAscaffold_11_#_156	519	1.5	0.385356	0.629377	3	3
jgi|Phyca11|20239|fgenesh1_pg.PHYCAscaffold_60_#_25	519	1.52941	0.360308	0.629377	3	3
jgi|Phyca11|19803|fgenesh1_pg.PHYCAscaffold_52_#_55	519	1.49746	0.379576	0.629377	3	3
jgi|Phyca11|121590|e_gw1.44.155.1	1383	1.36054	0.425163	0.629832	8	8
jgi|Phyca11|568389|estExt2_Genewise1.C_PHYCAscaffold_280446	864	1.25	0.462963	0.630105	5	5
jgi|Phyca11|566034|estExt2_Genewise1.C_PHYCAscaffold_200007	2419	2.16195	0.262919	0.630157	14	14
jgi|Phyca11|505328|fgenesh2_kg.PHYCAscaffold_12_#_116_#_Contig4823.1	2588	2.23493	0.25	0.631079	15	15
jgi|Phyca11|125649|e_gw1.59.198.1	345	1	0.55942	0.631201	2	2
jgi|Phyca11|537855|estExt2_fgenesh1_pg.C_PHYCAscaffold_4030001	1035	3.55333	0.144928	0.631201	6	6
jgi|Phyca11|40159|gw1.43.73.1	516	3	0.193798	0.633036	3	3
jgi|Phyca11|544268|estExt2_Genewise1Plus.C_PHYCAscaffold_140242	516	1.98675	0.292636	0.633036	3	3
jgi|Phyca11|561392|estExt2_Genewise1.C_PHYCAscaffold_60818	3096	1.46774	0.380491	0.633036	18	18
jgi|Phyca11|130260|e_gw1.92.51.1	516	1.5544	0.374031	0.633036	3	3
jgi|Phyca11|124828|e_gw1.55.212.1	687	2.27907	0.250364	0.633957	4	4
jgi|Phyca11|507993|fgenesh2_kg.PHYCAscaffold_31_#_74_#_gi|189084792|gb|BT032322.1|	2061	1.76844	0.328967	0.633957	12	12
jgi|Phyca11|116497|e_gw1.30.312.1	1374	1.79186	0.321689	0.633957	8	8
jgi|Phyca11|112899|e_gw1.23.515.1	858	1.17096	0.497669	0.634511	5	5
jgi|Phyca11|550196|estExt2_Genewise1Plus.C_PHYCAscaffold_360067	2058	1.73945	0.333819	0.634881	12	12
jgi|Phyca11|537661|estExt2_fgenesh1_pg.C_PHYCAscaffold_1040014	1029	1.41527	0.407191	0.634881	6	6
jgi|Phyca11|99704|e_gw1.4.355.1	3084	1.78749	0.326524	0.635499	18	18
jgi|Phyca11|113056|e_gw1.23.332.1	2055	1.65975	0.351825	0.635808	12	12
jgi|Phyca11|110956|e_gw1.19.288.1	513	1.5	0.389864	0.636738	3	3
jgi|Phyca11|8535|fgenesh1_pm.PHYCAscaffold_29_#_16	684	1	0.580409	0.636738	4	4
jgi|Phyca11|570151|estExt2_Genewise1.C_PHYCAscaffold_350351	2559	1.56799	0.373583	0.638231	15	15
jgi|Phyca11|539612|estExt2_Genewise1Plus.C_PHYCAscaffold_30813	2388	1.92372	0.301926	0.638338	14	14
jgi|Phyca11|19605|fgenesh1_pg.PHYCAscaffold_50_#_27	1023	1.35797	0.423265	0.638605	6	6
jgi|Phyca11|534078|estExt2_fgenesh1_pg.C_PHYCAscaffold_200046	2045	1.54651	0.378484	0.638917	12	12
jgi|Phyca11|116274|e_gw1.30.408.1	852	2.26364	0.258216	0.63898	5	5
jgi|Phyca11|113440|e_gw1.24.162.1	852	1.88123	0.306338	0.63898	5	5
jgi|Phyca11|535340|estExt2_fgenesh1_pg.C_PHYCAscaffold_340067	681	1.36	0.403818	0.639543	4	4
jgi|Phyca11|103000|e_gw1.7.424.1	849	1.63934	0.359246	0.641238	5	5
jgi|Phyca11|10814|fgenesh1_pm.PHYCAscaffold_55_#_35	1356	2.40663	0.244838	0.642373	8	8
jgi|Phyca11|42451|gw1.1.229.1	339	1.67925	0.312684	0.642373	2	2
jgi|Phyca11|127545|e_gw1.70.129.1	678	1.91748	0.303835	0.642373	4	4
jgi|Phyca11|65425|gw1.23.345.1	1692	1.23047	0.453901	0.643512	10	10
jgi|Phyca11|99894|e_gw1.4.1025.1	507	1.94737	0.299803	0.644273	3	3
jgi|Phyca11|80671|gw1.24.629.1	507	1.11985	0.526627	0.644273	3	3
jgi|Phyca11|132829|e_gw1.235.6.1	507	1.52356	0.376726	0.644273	3	3
jgi|Phyca11|124985|e_gw1.55.338.1	1011	1.43541	0.413452	0.646185	6	6
jgi|Phyca11|528045|estExt2_fgenesh1_pm.C_PHYCAscaffold_260035	1348	2.04082	0.290801	0.646185	8	8
jgi|Phyca11|130384|e_gw1.93.29.1	1179	2.19304	0.268024	0.646459	7	7
jgi|Phyca11|558869|estExt2_Genewise1.C_PHYCAscaffold_20653	1347	1.29853	0.455085	0.646665	8	8
jgi|Phyca11|534552|estExt2_fgenesh1_pg.C_PHYCAscaffold_250030	2525	1.6968	0.346139	0.646825	15	15
jgi|Phyca11|74327|gw1.71.198.1	2187	1.47547	0.391404	0.647219	13	13
jgi|Phyca11|535524|estExt2_fgenesh1_pg.C_PHYCAscaffold_370074	2689	1.74836	0.339903	0.647867	16	16
jgi|Phyca11|63433|gw1.11.350.1	168	1	0.595238	0.648108	1	1
jgi|Phyca11|125856|e_gw1.60.278.1	336	1.49254	0.39881	0.648108	2	2
jgi|Phyca11|61207|gw1.37.413.1	168	1	0.571429	0.648108	1	1
jgi|Phyca11|115958|e_gw1.29.178.1	504	1.36585	0.406746	0.648108	3	3
jgi|Phyca11|63584|gw1.71.195.1	168	1	0.595238	0.648108	1	1
jgi|Phyca11|83538|gw1.62.276.1	168	1	0.595238	0.648108	1	1
jgi|Phyca11|504933|fgenesh2_kg.PHYCAscaffold_10_#_93_#_Contig243.1	1673	1.93981	0.30783	0.65082	10	10
jgi|Phyca11|111324|e_gw1.20.261.1	1671	1.43123	0.417714	0.651599	10	10
jgi|Phyca11|115137|e_gw1.27.463.1	501	1.46	0.399202	0.651989	3	3
jgi|Phyca11|16158|fgenesh1_pg.PHYCAscaffold_18_#_46	666	1.44891	0.411411	0.653947	4	4
jgi|Phyca11|558487|estExt2_Genewise1.C_PHYCAscaffold_11394	1498	1.39596	0.429907	0.654165	9	9
jgi|Phyca11|9828|fgenesh1_pm.PHYCAscaffold_42_#_36	1329	1.3	0.458992	0.655423	8	8
jgi|Phyca11|19155|fgenesh1_pg.PHYCAscaffold_44_#_31	1827	2.17537	0.262178	0.655558	11	11
jgi|Phyca11|97312|e_gw1.1.1288.1	498	2.6087	0.230924	0.655917	3	3
jgi|Phyca11|5941|fgenesh1_pm.PHYCAscaffold_9_#_1	498	1.17188	0.514056	0.655917	3	3
jgi|Phyca11|20709|fgenesh1_pg.PHYCAscaffold_71_#_24	498	2.23881	0.269076	0.655917	3	3
jgi|Phyca11|125681|e_gw1.59.161.1	498	1.23967	0.485944	0.655917	3	3
jgi|Phyca11|106991|e_gw1.13.888.1	1989	2.08711	0.288587	0.656906	12	12
jgi|Phyca11|19665|fgenesh1_pg.PHYCAscaffold_50_#_87	663	1.31788	0.455505	0.656906	4	4
jgi|Phyca11|561476|estExt2_Genewise1.C_PHYCAscaffold_70189	992	1.1976	0.50504	0.658562	6	6
jgi|Phyca11|576382|estExt2_Genewise1.C_PHYCAscaffold_870072	826	2.6455	0.228814	0.659093	5	5
jgi|Phyca11|98224|e_gw1.2.777.1	1155	2.5	0.242424	0.659892	7	7
jgi|Phyca11|41510|gw1.121.7.1	330	2	0.30303	0.659892	2	2
jgi|Phyca11|84782|gw1.463.8.1	330	1.99	0.30303	0.659892	2	2
jgi|Phyca11|19009|fgenesh1_pg.PHYCAscaffold_43_#_3	990	1.69341	0.352525	0.659892	6	6
jgi|Phyca11|104812|e_gw1.10.235.1	825	1.47633	0.409697	0.659892	5	5
jgi|Phyca11|16063|fgenesh1_pg.PHYCAscaffold_17_#_146	825	1.21182	0.492121	0.659892	5	5
jgi|Phyca11|558255|estExt2_Genewise1.C_PHYCAscaffold_10868	990	2.0692	0.291919	0.659892	6	6
jgi|Phyca11|121979|e_gw1.46.324.1	990	2.5	0.240404	0.659892	6	6
jgi|Phyca11|99349|e_gw1.3.439.1	495	2.82474	0.19596	0.659892	3	3
jgi|Phyca11|527038|estExt2_fgenesh1_pm.C_PHYCAscaffold_150085	1317	2.64026	0.230068	0.661395	8	8
jgi|Phyca11|15173|fgenesh1_pg.PHYCAscaffold_11_#_159	987	1.30152	0.467072	0.661898	6	6
jgi|Phyca11|13448|fgenesh1_pg.PHYCAscaffold_3_#_261	2463	1.95312	0.311815	0.663107	15	15
jgi|Phyca11|112783|e_gw1.23.245.1	492	1.465	0.406504	0.663916	3	3
jgi|Phyca11|58862|gw1.35.312.1	819	1.70648	0.357753	0.664726	5	5
jgi|Phyca11|129310|e_gw1.82.160.1	327	2	0.30581	0.665946	2	2
jgi|Phyca11|20939|fgenesh1_pg.PHYCAscaffold_77_#_7	327	1.43885	0.425076	0.665946	2	2
jgi|Phyca11|21452|fgenesh1_pg.PHYCAscaffold_96_#_5	654	1.53257	0.399083	0.665946	4	4
jgi|Phyca11|558376|estExt2_Genewise1.C_PHYCAscaffold_11148	816	1.4245	0.430147	0.66717	5	5
jgi|Phyca11|110523|e_gw1.18.496.1	816	1.35359	0.443627	0.66717	5	5
jgi|Phyca11|60313|gw1.10.312.1	489	1.44751	0.370143	0.667989	3	3
jgi|Phyca11|129948|e_gw1.89.139.1	489	1.21457	0.505112	0.667989	3	3
jgi|Phyca11|119416|e_gw1.38.240.1	1467	1.52542	0.402181	0.667989	9	9
jgi|Phyca11|20734|fgenesh1_pg.PHYCAscaffold_71_#_49	978	1.35845	0.447853	0.667989	6	6
jgi|Phyca11|572734|estExt2_Genewise1.C_PHYCAscaffold_490217	652	1.10803	0.553681	0.667989	4	4
jgi|Phyca11|505148|fgenesh2_kg.PHYCAscaffold_11_#_94_#_Contig1827.1	1139	1.65796	0.369622	0.669162	7	7
jgi|Phyca11|511583|fgenesh2_kg.PHYCAscaffold_90_#_17_#_Contig1518.1	488	2.1791	0.27459	0.669358	3	3
jgi|Phyca11|124601|e_gw1.54.90.1	1788	1.66616	0.365213	0.669857	11	11
jgi|Phyca11|122044|e_gw1.46.208.1	975	1.35535	0.450256	0.670044	6	6
jgi|Phyca11|9772|fgenesh1_pm.PHYCAscaffold_41_#_66	2598	1.93049	0.315627	0.67056	16	16
jgi|Phyca11|99594|e_gw1.4.575.1	1461	1.79283	0.3436	0.670732	9	9
jgi|Phyca11|131491|e_gw1.106.45.1	810	1.53231	0.401235	0.672112	5	5
jgi|Phyca11|106120|e_gw1.12.175.1	810	1.80435	0.340741	0.672112	5	5
jgi|Phyca11|101297|e_gw1.5.1011.1	648	1.49808	0.402778	0.672112	4	4
jgi|Phyca11|20089|fgenesh1_pg.PHYCAscaffold_57_#_40	486	1.02768	0.59465	0.672112	3	3
jgi|Phyca11|567038|estExt2_Genewise1.C_PHYCAscaffold_230254	969	3	0.201238	0.674193	6	6
jgi|Phyca11|14911|fgenesh1_pg.PHYCAscaffold_10_#_57	807	3.86822	0.159851	0.674611	5	5
jgi|Phyca11|118251|e_gw1.35.247.1	1452	1.95614	0.31405	0.674889	9	9
jgi|Phyca11|121158|e_gw1.43.63.1	483	2.52336	0.221532	0.676287	3	3
jgi|Phyca11|132878|e_gw1.250.5.1	804	1.4881	0.41791	0.677128	5	5
jgi|Phyca11|129198|e_gw1.82.21.1	2409	2.07846	0.290992	0.677971	15	15
jgi|Phyca11|59797|gw1.58.183.1	642	1.20795	0.509346	0.678394	4	4
jgi|Phyca11|67510|gw1.18.434.1	963	2.14444	0.280374	0.678394	6	6
jgi|Phyca11|39324|gw1.53.27.1	642	1.33333	0.46729	0.678394	4	4
jgi|Phyca11|507149|fgenesh2_kg.PHYCAscaffold_25_#_33_#_4096681:1	1440	3.11419	0.200694	0.680514	9	9
jgi|Phyca11|11447|fgenesh1_pm.PHYCAscaffold_71_#_20	1119	2.09668	0.2958	0.681122	7	7
jgi|Phyca11|129380|e_gw1.84.82.1	1278	1.72138	0.362285	0.681579	8	8
jgi|Phyca11|563245|estExt2_Genewise1.C_PHYCAscaffold_110466	1437	1.99778	0.313152	0.681934	9	9
jgi|Phyca11|502614|fgenesh2_kg.PHYCAscaffold_1_#_74_#_Contig2381.1	798	1.54489	0.404762	0.682219	5	5
jgi|Phyca11|577178|estExt2_Genewise1.C_PHYCAscaffold_1040022	1436	1.16125	0.535515	0.682409	9	9
jgi|Phyca11|553546|estExt2_Genewise1Plus.C_PHYCAscaffold_530322	1276	2.02571	0.304859	0.682647	8	8
jgi|Phyca11|547387|estExt2_Genewise1Plus.C_PHYCAscaffold_240409	1593	2.77778	0.225989	0.683504	10	10
jgi|Phyca11|65088|gw1.15.196.1	1752	1.27391	0.483447	0.683621	11	11
jgi|Phyca11|84932|gw1.4.1300.1	159	1	0.628931	0.684794	1	1
jgi|Phyca11|42467|gw1.27.101.1	318	2	0.261006	0.684794	2	2
jgi|Phyca11|109901|e_gw1.17.727.1	1272	1.5641	0.367925	0.684794	8	8
jgi|Phyca11|118099|e_gw1.35.438.1	159	1	0.628931	0.684794	1	1
jgi|Phyca11|121804|e_gw1.46.284.1	477	2.73469	0.205451	0.684794	3	3
jgi|Phyca11|80827|gw1.3.1127.1	477	1.5	0.419287	0.684794	3	3
jgi|Phyca11|129829|e_gw1.87.9.1	636	1.79372	0.350629	0.684794	4	4
jgi|Phyca11|551160|estExt2_Genewise1Plus.C_PHYCAscaffold_400312	1428	1.53833	0.401961	0.686232	9	9
jgi|Phyca11|117768|e_gw1.34.451.1	1743	2.08539	0.302352	0.687151	11	11
jgi|Phyca11|530572|estExt2_fgenesh1_pm.C_PHYCAscaffold_700007	2217	1.44813	0.434822	0.687573	14	14
jgi|Phyca11|113971|e_gw1.25.204.1	1425	1.54905	0.407719	0.687677	9	9
jgi|Phyca11|131621|e_gw1.108.7.1	2058	1.78273	0.348882	0.687788	13	13
jgi|Phyca11|573908|estExt2_Genewise1.C_PHYCAscaffold_580011	633	1.38889	0.454976	0.688039	4	4
jgi|Phyca11|18476|fgenesh1_pg.PHYCAscaffold_37_#_40	633	1.60643	0.393365	0.688039	4	4
jgi|Phyca11|544144|estExt2_Genewise1Plus.C_PHYCAscaffold_140016	2054	1.58673	0.381694	0.689128	13	13
jgi|Phyca11|107845|e_gw1.14.441.1	474	2.01342	0.314346	0.689128	3	3
jgi|Phyca11|107016|e_gw1.13.589.1	1422	1.46166	0.431083	0.689128	9	9
jgi|Phyca11|48882|gw1.54.152.1	474	1.0101	0.626582	0.689128	3	3
jgi|Phyca11|53322|gw1.697.3.1	474	1.52353	0.35865	0.689128	3	3
jgi|Phyca11|115111|e_gw1.27.116.1	5991	1.60153	0.392088	0.690623	38	38
jgi|Phyca11|11985|fgenesh1_pm.PHYCAscaffold_90_#_14	1734	1.55588	0.392157	0.690717	11	11
jgi|Phyca11|562278|estExt2_Genewise1.C_PHYCAscaffold_90160	1418	1.41158	0.438646	0.691072	9	9
jgi|Phyca11|82462|gw1.11.888.1	315	2	0.31746	0.691315	2	2
jgi|Phyca11|123363|e_gw1.50.394.1	315	2	0.31746	0.691315	2	2
jgi|Phyca11|41707|gw1.28.84.1	315	1.5625	0.406349	0.691315	2	2
jgi|Phyca11|73000|gw1.25.581.1	315	2	0.31746	0.691315	2	2
jgi|Phyca11|13689|fgenesh1_pg.PHYCAscaffold_4_#_212	786	3.01205	0.211196	0.692635	5	5
jgi|Phyca11|505199|fgenesh2_kg.PHYCAscaffold_11_#_145_#_4096888:2	471	1.59777	0.380042	0.693517	3	3
jgi|Phyca11|108707|e_gw1.15.28.1	1569	2.35294	0.270873	0.693959	10	10
jgi|Phyca11|5505|fgenesh1_pm.PHYCAscaffold_6_#_25	1098	2.70543	0.234973	0.694149	7	7
jgi|Phyca11|109677|e_gw1.17.419.1	627	1.94175	0.328549	0.694623	4	4
jgi|Phyca11|111049|e_gw1.19.204.1	1254	1.93932	0.328549	0.694623	8	8
jgi|Phyca11|97704|e_gw1.2.354.1	1254	1.67304	0.375598	0.694623	8	8
jgi|Phyca11|118041|e_gw1.35.10.1	1410	2.25	0.283688	0.694993	9	9
jgi|Phyca11|116042|e_gw1.30.379.1	939	1.29386	0.485623	0.695733	6	6
jgi|Phyca11|19259|fgenesh1_pg.PHYCAscaffold_46_#_70	1251	2.1164	0.302158	0.696289	8	8
jgi|Phyca11|6254|fgenesh1_pm.PHYCAscaffold_10_#_101	3906	2.06015	0.306452	0.696891	25	25
jgi|Phyca11|537973|estExt2_Genewise1Plus.C_PHYCAscaffold_10099	1406	1.59292	0.401849	0.69697	9	9
jgi|Phyca11|504084|fgenesh2_kg.PHYCAscaffold_6_#_1_#_4100428:1	781	1.32778	0.460948	0.697069	5	5
jgi|Phyca11|534373|estExt2_fgenesh1_pg.C_PHYCAscaffold_230023	781	1.81685	0.349552	0.697069	5	5
jgi|Phyca11|531921|estExt2_fgenesh1_pg.C_PHYCAscaffold_30065	468	1.46	0.42735	0.697963	3	3
jgi|Phyca11|18179|fgenesh1_pg.PHYCAscaffold_34_#_8	468	1.47423	0.41453	0.697963	3	3
jgi|Phyca11|120092|e_gw1.40.183.1	2493	2.4024	0.267148	0.698803	16	16
jgi|Phyca11|22103|fgenesh1_pg.PHYCAscaffold_699_#_1	779	4.24348	0.147625	0.698859	5	5
jgi|Phyca11|108013|e_gw1.14.253.1	933	1.52672	0.421222	0.700207	6	6
jgi|Phyca11|543907|estExt2_Genewise1Plus.C_PHYCAscaffold_130295	6990	2.14867	0.295422	0.700958	45	45
jgi|Phyca11|531573|estExt2_fgenesh1_pg.C_PHYCAscaffold_10198	1242	1.14347	0.561192	0.701334	8	8
jgi|Phyca11|542071|estExt2_Genewise1Plus.C_PHYCAscaffold_80401	2172	1.65836	0.388122	0.701819	14	14
jgi|Phyca11|107177|e_gw1.13.803.1	465	1.1336	0.531183	0.702466	3	3
jgi|Phyca11|121846|e_gw1.46.377.1	465	1.65363	0.384946	0.702466	3	3
jgi|Phyca11|7871|fgenesh1_pm.PHYCAscaffold_23_#_19	465	1	0.645161	0.702466	3	3
jgi|Phyca11|114244|e_gw1.25.338.1	774	2.22222	0.290698	0.703373	5	5
jgi|Phyca11|20760|fgenesh1_pg.PHYCAscaffold_72_#_24	1083	1.55889	0.399815	0.703763	7	7
jgi|Phyca11|9610|fgenesh1_pm.PHYCAscaffold_39_#_76	1083	2	0.323176	0.703763	7	7
jgi|Phyca11|115600|e_gw1.28.145.1	1392	1.87056	0.344109	0.70398	9	9
jgi|Phyca11|18092|fgenesh1_pg.PHYCAscaffold_33_#_48	618	1.86047	0.347896	0.704739	4	4
jgi|Phyca11|106683|e_gw1.12.190.1	1698	1.89298	0.335689	0.705362	11	11
jgi|Phyca11|118065|e_gw1.35.98.1	1389	2.16949	0.297336	0.7055	9	9
jgi|Phyca11|7444|fgenesh1_pm.PHYCAscaffold_19_#_98	10338	1.81358	0.353357	0.705659	67	67
jgi|Phyca11|12058|fgenesh1_pm.PHYCAscaffold_94_#_15	771	1.2865	0.470817	0.70611	5	5
jgi|Phyca11|98757|e_gw1.3.979.1	771	1.3844	0.465629	0.70611	5	5
jgi|Phyca11|5704|fgenesh1_pm.PHYCAscaffold_7_#_70	1848	1.54365	0.409091	0.707027	12	12
jgi|Phyca11|11250|fgenesh1_pm.PHYCAscaffold_65_#_17	462	1.5	0.4329	0.707027	3	3
jgi|Phyca11|114070|e_gw1.25.46.1	462	1.20968	0.536797	0.707027	3	3
jgi|Phyca11|542396|estExt2_Genewise1Plus.C_PHYCAscaffold_90286	615	1.33333	0.482927	0.708177	4	4
jgi|Phyca11|508326|fgenesh2_kg.PHYCAscaffold_34_#_22_#_4100973:1	922	1.26809	0.509761	0.708561	6	6
jgi|Phyca11|98067|e_gw1.2.337.1	1536	1.88247	0.337891	0.708868	10	10
jgi|Phyca11|551611|estExt2_Genewise1Plus.C_PHYCAscaffold_430042	1226	1.60285	0.400489	0.710487	8	8
jgi|Phyca11|13645|fgenesh1_pg.PHYCAscaffold_4_#_168	306	2	0.326797	0.711648	2	2
jgi|Phyca11|83800|gw1.4.1278.1	765	1.8797	0.347712	0.711648	5	5
jgi|Phyca11|104915|e_gw1.10.177.1	1530	1.91833	0.328105	0.711648	10	10
jgi|Phyca11|42965|gw1.66.32.1	153	1	0.653595	0.711648	1	1
jgi|Phyca11|101120|e_gw1.5.429.1	306	1.50376	0.434641	0.711648	2	2
jgi|Phyca11|113716|e_gw1.24.561.1	306	2	0.326797	0.711648	2	2
jgi|Phyca11|52481|gw1.67.119.1	153	1	0.647059	0.711648	1	1
jgi|Phyca11|512124|fgenesh2_kg.PHYCAscaffold_216_#_1_#_Contig4253.1	918	1.34763	0.482571	0.711648	6	6
jgi|Phyca11|111672|e_gw1.20.278.1	1221	1.8528	0.350532	0.713397	8	8
jgi|Phyca11|563677|estExt2_Genewise1.C_PHYCAscaffold_120737	1221	1.7662	0.353808	0.713397	8	8
jgi|Phyca11|22117|fgenesh1_pg.PHYCAscaffold_818_#_1	305	1.99	0.327869	0.713981	2	2
jgi|Phyca11|109846|e_gw1.17.413.1	609	1.77333	0.369458	0.715154	4	4
jgi|Phyca11|97260|e_gw1.1.1700.1	609	1.33333	0.492611	0.715154	4	4
jgi|Phyca11|113773|e_gw1.25.199.1	1521	1.85122	0.349112	0.715859	10	10
jgi|Phyca11|102409|e_gw1.6.694.1	4554	1.4519	0.45191	0.717274	30	30
jgi|Phyca11|112830|e_gw1.23.240.1	759	2.74725	0.239789	0.717274	5	5
jgi|Phyca11|78341|gw1.33.460.1	759	3.44286	0.184453	0.717274	5	5
jgi|Phyca11|507021|fgenesh2_kg.PHYCAscaffold_24_#_13_#_4098807:1	759	1.28535	0.512516	0.717274	5	5
jgi|Phyca11|506879|fgenesh2_kg.PHYCAscaffold_23_#_10_#_gi|189084548|gb|BT032064.1|	1669	1.50892	0.436788	0.717618	11	11
jgi|Phyca11|540601|estExt2_Genewise1Plus.C_PHYCAscaffold_50257	1365	1.68224	0.391941	0.717904	9	9
jgi|Phyca11|61903|gw1.39.434.1	303	1.9802	0.333333	0.718694	2	2
jgi|Phyca11|106247|e_gw1.12.347.1	606	2.21111	0.29703	0.718694	4	4
jgi|Phyca11|52789|gw1.385.4.1	303	1.88679	0.349835	0.718694	2	2
jgi|Phyca11|507451|fgenesh2_kg.PHYCAscaffold_27_#_125_#_Contig1905.1	756	1.44928	0.456349	0.72012	5	5
jgi|Phyca11|530000|estExt2_fgenesh1_pm.C_PHYCAscaffold_530011	756	1.80505	0.366402	0.72012	5	5
jgi|Phyca11|510331|fgenesh2_kg.PHYCAscaffold_58_#_44_#_4098537:1	907	1.45036	0.455347	0.720279	6	6
jgi|Phyca11|111514|e_gw1.20.302.1	1209	1.41472	0.460711	0.720478	8	8
jgi|Phyca11|504787|fgenesh2_kg.PHYCAscaffold_9_#_178_#_Contig1028.1	2266	1.45083	0.453222	0.720756	15	15
jgi|Phyca11|117855|e_gw1.34.341.1	453	2.52101	0.262693	0.721074	3	3
jgi|Phyca11|60315|gw1.8.297.1	603	1.44928	0.457711	0.72227	4	4
jgi|Phyca11|60456|gw1.24.169.1	603	1.21646	0.543947	0.72227	4	4
jgi|Phyca11|75162|gw1.1.979.1	1506	1.93424	0.343293	0.722989	10	10
jgi|Phyca11|557726|estExt2_Genewise1Plus.C_PHYCAscaffold_3360001	601	1.51562	0.425957	0.724673	4	4
jgi|Phyca11|122764|e_gw1.48.67.1	1953	1.45876	0.453149	0.724766	13	13
jgi|Phyca11|538616|estExt2_Genewise1Plus.C_PHYCAscaffold_20101	1650	1.70807	0.390303	0.725881	11	11
jgi|Phyca11|114630|e_gw1.26.250.1	750	1.40449	0.474667	0.725881	5	5
jgi|Phyca11|99157|e_gw1.3.372.1	900	1.31481	0.48	0.725881	6	6
jgi|Phyca11|9294|fgenesh1_pm.PHYCAscaffold_36_#_9	1047	1.49351	0.441261	0.727961	7	7
jgi|Phyca11|112024|e_gw1.21.233.1	1047	1.60277	0.413563	0.727961	7	7
jgi|Phyca11|121494|e_gw1.44.263.1	747	1.10889	0.60241	0.728796	5	5
jgi|Phyca11|41122|gw1.43.81.1	447	1.51075	0.416107	0.730753	3	3
jgi|Phyca11|34551|gw1.15.16.1	1932	1.77393	0.373188	0.732644	13	13
jgi|Phyca11|107564|e_gw1.13.72.1	1188	1.49067	0.451178	0.733213	8	8
jgi|Phyca11|132631|e_gw1.193.12.1	594	2	0.323232	0.733213	4	4
jgi|Phyca11|47924|gw1.67.57.1	741	1.66667	0.404858	0.734698	5	5
jgi|Phyca11|120977|e_gw1.43.388.1	444	1.07168	0.628378	0.73569	3	3
jgi|Phyca11|65899|gw1.31.270.1	1332	2.07621	0.325075	0.73569	9	9
jgi|Phyca11|106744|e_gw1.12.539.1	1332	1.91489	0.352853	0.73569	9	9
jgi|Phyca11|119407|e_gw1.38.114.1	1032	1.88089	0.349806	0.738542	7	7
jgi|Phyca11|528375|estExt2_fgenesh1_pm.C_PHYCAscaffold_290065	2801	1.75746	0.38272	0.73858	19	19
jgi|Phyca11|107875|e_gw1.14.215.1	1326	2.37701	0.282051	0.739019	9	9
jgi|Phyca11|109016|e_gw1.16.664.1	441	1.47059	0.462585	0.740695	3	3
jgi|Phyca11|104944|e_gw1.10.296.1	735	1.46628	0.463946	0.740695	5	5
jgi|Phyca11|18729|fgenesh1_pg.PHYCAscaffold_40_#_20	1176	2.90262	0.227041	0.740695	8	8
jgi|Phyca11|115427|e_gw1.28.514.1	588	1.2695	0.479592	0.740695	4	4
jgi|Phyca11|125974|e_gw1.60.52.1	585	1.07527	0.635897	0.744493	4	4
jgi|Phyca11|5248|fgenesh1_pm.PHYCAscaffold_5_#_51	1023	1.14947	0.549365	0.745039	7	7
jgi|Phyca11|11711|fgenesh1_pm.PHYCAscaffold_79_#_13	1461	1.70769	0.400411	0.745258	10	10
jgi|Phyca11|109480|e_gw1.16.301.1	1167	1.69913	0.395887	0.746407	8	8
jgi|Phyca11|97407|e_gw1.2.371.1	1020	1.6097	0.42451	0.747231	7	7
jgi|Phyca11|114334|e_gw1.26.383.1	873	1.70145	0.395189	0.748331	6	6
jgi|Phyca11|4697|fgenesh1_pm.PHYCAscaffold_3_#_48	291	1.09756	0.563574	0.748331	2	2
jgi|Phyca11|132166|e_gw1.138.23.1	582	1.53968	0.43299	0.748331	4	4
jgi|Phyca11|107576|e_gw1.14.697.1	1017	1.33595	0.500492	0.749435	7	7
jgi|Phyca11|126523|e_gw1.63.80.1	1017	1.70316	0.40413	0.749435	7	7
jgi|Phyca11|126409|e_gw1.63.71.1	1017	1.85753	0.365782	0.749435	7	7
jgi|Phyca11|540249|estExt2_Genewise1Plus.C_PHYCAscaffold_40682	3769	2.39498	0.285487	0.751111	26	26
jgi|Phyca11|128580|e_gw1.77.45.1	1449	1.27041	0.541063	0.75143	10	10
jgi|Phyca11|112432|e_gw1.22.325.1	1014	1.58654	0.410256	0.751652	7	7
jgi|Phyca11|127426|e_gw1.68.5.1	1014	1.71149	0.403353	0.751652	7	7
jgi|Phyca11|506339|fgenesh2_kg.PHYCAscaffold_19_#_45_#_4103163:1	724	2.60345	0.240331	0.751949	5	5
jgi|Phyca11|12995|fgenesh1_pg.PHYCAscaffold_2_#_91	579	1.5625	0.442142	0.752208	4	4
jgi|Phyca11|7766|fgenesh1_pm.PHYCAscaffold_22_#_21	1446	1.91013	0.361687	0.752989	10	10
jgi|Phyca11|129497|e_gw1.84.147.1	1011	2.68199	0.25816	0.753882	7	7
jgi|Phyca11|103631|e_gw1.8.177.1	2022	2.6465	0.261622	0.753882	14	14
jgi|Phyca11|127727|e_gw1.71.37.1	2886	1.73177	0.384962	0.754554	20	20
jgi|Phyca11|540331|estExt2_Genewise1Plus.C_PHYCAscaffold_40812	577	1.6087	0.398614	0.754816	4	4
jgi|Phyca11|125023|e_gw1.55.126.1	1584	1.33536	0.519571	0.756126	11	11
jgi|Phyca11|505743|fgenesh2_kg.PHYCAscaffold_15_#_50_#_4097186:1	288	1	0.6875	0.756126	2	2
jgi|Phyca11|110015|e_gw1.17.274.1	1296	1.50422	0.457562	0.756126	9	9
jgi|Phyca11|555331|estExt2_Genewise1Plus.C_PHYCAscaffold_720045	3168	1.57703	0.434343	0.756126	22	22
jgi|Phyca11|114393|e_gw1.26.484.1	288	1.87	0.347222	0.756126	2	2
jgi|Phyca11|114401|e_gw1.26.459.1	432	1.76471	0.354167	0.756126	3	3
jgi|Phyca11|60905|gw1.42.411.1	576	2	0.314236	0.756126	4	4
jgi|Phyca11|132877|e_gw1.250.8.1	288	1.48092	0.454861	0.756126	2	2
jgi|Phyca11|14335|fgenesh1_pg.PHYCAscaffold_7_#_74	3738	2.30466	0.298555	0.75734	26	26
jgi|Phyca11|77177|gw1.6.853.1	1005	3.04348	0.228856	0.758383	7	7
jgi|Phyca11|556337|estExt2_Genewise1Plus.C_PHYCAscaffold_860119	1722	1.81985	0.380372	0.758761	12	12
jgi|Phyca11|98928|e_gw1.3.561.1	3444	1.66971	0.413182	0.758761	24	24
jgi|Phyca11|9721|fgenesh1_pm.PHYCAscaffold_41_#_15	1578	1.68519	0.410646	0.759001	11	11
jgi|Phyca11|36835|gw1.58.24.1	1146	1.6319	0.426702	0.760085	8	8
jgi|Phyca11|540440|estExt2_Genewise1Plus.C_PHYCAscaffold_40986	1002	1.6129	0.433134	0.760654	7	7
[truncated: 11,903 more rows]

## Sheet: ZO
Gene ID	ExonLen	Depth	Coverage	RPKM	TotalReads	UniqReads
jgi|Phyca11|7046|fgenesh1_pm.PHYCAscaffold_16_#_67	2232	1	0.0448029	0.0499768	1	1
jgi|Phyca11|19596|fgenesh1_pg.PHYCAscaffold_50_#_18	2118	1	0.0472144	0.0526667	1	1
jgi|Phyca11|537480|estExt2_fgenesh1_pg.C_PHYCAscaffold_930015	1956	1	0.0511247	0.0570287	1	1
jgi|Phyca11|13754|fgenesh1_pg.PHYCAscaffold_4_#_277	1839	1	0.0435019	0.060657	1	1
jgi|Phyca11|20605|fgenesh1_pg.PHYCAscaffold_67_#_32	1764	1	0.0566893	0.0632359	1	1
jgi|Phyca11|103860|e_gw1.8.183.1	1734	1	0.0547866	0.06433	1	1
jgi|Phyca11|128188|e_gw1.74.27.1	1707	1	0.0585823	0.0653475	1	1
jgi|Phyca11|537801|estExt2_fgenesh1_pg.C_PHYCAscaffold_1690002	1704	1	0.0586854	0.0654625	1	1
jgi|Phyca11|12778|fgenesh1_pg.PHYCAscaffold_1_#_230	1641	1	0.0609385	0.0679757	1	1
jgi|Phyca11|64992|gw1.31.233.1	1626	1	0.0615006	0.0686028	1	1
jgi|Phyca11|97185|e_gw1.1.996.1	1623	1	0.0616143	0.0687296	1	1
jgi|Phyca11|14400|fgenesh1_pg.PHYCAscaffold_7_#_139	1590	1	0.0622642	0.0701561	1	1
jgi|Phyca11|103524|e_gw1.8.569.1	1557	1	0.0642261	0.071643	1	1
jgi|Phyca11|511069|fgenesh2_kg.PHYCAscaffold_74_#_19_#_gi|189084185|gb|BT031701.1|	1524	1	0.0656168	0.0731943	1	1
jgi|Phyca11|5152|fgenesh1_pm.PHYCAscaffold_4_#_240	1464	1	0.0560109	0.0761941	1	1
jgi|Phyca11|125317|e_gw1.57.114.1	1461	1	0.0684463	0.0763506	1	1
jgi|Phyca11|108643|e_gw1.15.666.1	1398	1	0.0708155	0.0797913	1	1
jgi|Phyca11|15433|fgenesh1_pg.PHYCAscaffold_13_#_121	1389	1	0.0719942	0.0803083	1	1
jgi|Phyca11|107730|e_gw1.14.606.1	1377	1	0.063907	0.0810081	1	1
jgi|Phyca11|511567|fgenesh2_kg.PHYCAscaffold_90_#_1_#_Contig496.1	2726	2	0.0366838	0.0818402	2	2
jgi|Phyca11|120662|e_gw1.42.137.1	1326	1	0.0731523	0.0841238	1	1
jgi|Phyca11|119626|e_gw1.39.150.1	1317	1	0.0759301	0.0846987	1	1
jgi|Phyca11|132465|e_gw1.169.12.1	1317	1	0.0759301	0.0846987	1	1
jgi|Phyca11|96579|e_gw1.1.388.1	1314	1	0.0692542	0.0848921	1	1
jgi|Phyca11|111946|e_gw1.21.122.1	2562	2	0.039032	0.087079	2	2
jgi|Phyca11|109394|e_gw1.16.369.1	1278	1	0.0782473	0.0872834	1	1
jgi|Phyca11|577825|estExt2_Genewise1.C_PHYCAscaffold_5910001	1263	1	0.0712589	0.08832	1	1
jgi|Phyca11|6989|fgenesh1_pm.PHYCAscaffold_16_#_10	1248	1	0.0801282	0.0893815	1	1
jgi|Phyca11|106668|e_gw1.12.123.1	2472	2	0.0364078	0.0902493	2	2
jgi|Phyca11|18450|fgenesh1_pg.PHYCAscaffold_37_#_14	1221	1	0.0819001	0.091358	1	1
jgi|Phyca11|130384|e_gw1.93.29.1	1179	1	0.0848176	0.0946125	1	1
jgi|Phyca11|120223|e_gw1.40.274.1	1179	1	0.0848176	0.0946125	1	1
jgi|Phyca11|10851|fgenesh1_pm.PHYCAscaffold_55_#_72	1176	1	0.085034	0.0948539	1	1
jgi|Phyca11|508434|fgenesh2_kg.PHYCAscaffold_35_#_17_#_Contig1381.1	1176	1	0.085034	0.0948539	1	1
jgi|Phyca11|556654|estExt2_Genewise1Plus.C_PHYCAscaffold_930073	1158	1	0.0863558	0.0963283	1	1
jgi|Phyca11|114698|e_gw1.27.299.1	1149	1	0.0870322	0.0970828	1	1
jgi|Phyca11|132227|e_gw1.143.14.1	1128	1	0.0886525	0.0988902	1	1
jgi|Phyca11|108803|e_gw1.15.303.1	1104	1	0.0905797	0.10104	1	1
jgi|Phyca11|112976|e_gw1.23.382.1	1095	1	0.0849315	0.10187	1	1
jgi|Phyca11|130356|e_gw1.93.69.1	1089	1	0.0909091	0.102432	1	1
jgi|Phyca11|560479|estExt2_Genewise1.C_PHYCAscaffold_50120	1089	1	0.0853994	0.102432	1	1
jgi|Phyca11|130352|e_gw1.93.72.1	1083	1	0.0923361	0.102999	1	1
jgi|Phyca11|98516|e_gw1.3.905.1	1062	1	0.094162	0.105036	1	1
jgi|Phyca11|125051|e_gw1.57.143.1	1038	1	0.0953757	0.107465	1	1
jgi|Phyca11|548675|estExt2_Genewise1Plus.C_PHYCAscaffold_290387	1035	1	0.0966184	0.107776	1	1
jgi|Phyca11|99090|e_gw1.3.867.1	1035	1	0.0966184	0.107776	1	1
jgi|Phyca11|511325|fgenesh2_kg.PHYCAscaffold_81_#_2_#_4099690:1	1027	1	0.097371	0.108616	1	1
jgi|Phyca11|12369|fgenesh1_pm.PHYCAscaffold_111_#_1	1026	1	0.0974659	0.108721	1	1
jgi|Phyca11|76853|gw1.14.609.1	1023	1	0.0977517	0.10904	1	1
jgi|Phyca11|111712|e_gw1.20.564.1	1008	1	0.0863095	0.110663	1	1
jgi|Phyca11|105979|e_gw1.11.40.1	996	1	0.0963855	0.111996	1	1
jgi|Phyca11|6934|fgenesh1_pm.PHYCAscaffold_15_#_95	996	1	0.0843373	0.111996	1	1
jgi|Phyca11|127481|e_gw1.70.134.1	996	1	0.100402	0.111996	1	1
jgi|Phyca11|103818|e_gw1.8.402.1	990	1	0.0838384	0.112675	1	1
jgi|Phyca11|113874|e_gw1.25.113.1	969	1	0.103199	0.115117	1	1
jgi|Phyca11|525630|estExt2_fgenesh1_pm.C_PHYCAscaffold_40180	945	1	0.102646	0.11804	1	1
jgi|Phyca11|126326|e_gw1.62.233.1	936	1	0.106838	0.119175	1	1
jgi|Phyca11|103389|e_gw1.8.258.1	930	1	0.088172	0.119944	1	1
jgi|Phyca11|111813|e_gw1.21.277.1	924	1	0.0919913	0.120723	1	1
jgi|Phyca11|510111|fgenesh2_kg.PHYCAscaffold_54_#_5_#_4099175:1	915	1	0.10929	0.121911	1	1
jgi|Phyca11|106645|e_gw1.12.154.1	1815	1	0.109642	0.122918	2	2
jgi|Phyca11|16374|fgenesh1_pg.PHYCAscaffold_19_#_121	900	1	0.111111	0.123942	1	1
jgi|Phyca11|120215|e_gw1.40.117.1	1800	1.40845	0.0788889	0.123942	2	2
jgi|Phyca11|552701|estExt2_Genewise1Plus.C_PHYCAscaffold_490070	894	1	0.111857	0.124774	1	1
jgi|Phyca11|109794|e_gw1.17.535.1	1782	1.92308	0.0583614	0.125194	2	2
jgi|Phyca11|108644|e_gw1.15.206.1	1776	1	0.112613	0.125617	2	2
jgi|Phyca11|108715|e_gw1.15.312.1	879	1	0.0967008	0.126903	1	1
jgi|Phyca11|508581|fgenesh2_kg.PHYCAscaffold_36_#_34_#_Contig3988.1	879	1	0.113766	0.126903	1	1
jgi|Phyca11|98463|e_gw1.2.1017.1	876	1	0.114155	0.127338	1	1
jgi|Phyca11|98124|e_gw1.2.410.1	876	1	0.109589	0.127338	1	1
jgi|Phyca11|132386|e_gw1.159.12.1	867	1	0.11534	0.12866	1	1
jgi|Phyca11|97285|e_gw1.1.1374.1	858	1	0.11655	0.13001	1	1
jgi|Phyca11|97765|e_gw1.2.597.1	1716	2	0.0576923	0.13001	2	2
jgi|Phyca11|124462|e_gw1.53.238.1	843	1	0.112693	0.132323	1	1
jgi|Phyca11|103990|e_gw1.8.373.1	1683	1.16959	0.101604	0.132559	2	2
jgi|Phyca11|548510|estExt2_Genewise1Plus.C_PHYCAscaffold_290110	1675	1	0.119403	0.133192	2	2
jgi|Phyca11|109192|e_gw1.16.142.1	837	1	0.11828	0.133271	1	1
jgi|Phyca11|109089|e_gw1.16.427.1	834	1	0.119904	0.133751	1	1
jgi|Phyca11|98479|e_gw1.2.1009.1	831	1	0.120337	0.134234	1	1
jgi|Phyca11|9315|fgenesh1_pm.PHYCAscaffold_36_#_30	828	1	0.120773	0.13472	1	1
jgi|Phyca11|21055|fgenesh1_pg.PHYCAscaffold_80_#_23	1635	1	0.122324	0.13645	2	2
jgi|Phyca11|12777|fgenesh1_pg.PHYCAscaffold_1_#_229	1632	1.74528	0.064951	0.136701	2	2
jgi|Phyca11|129265|e_gw1.82.47.1	1620	1.45985	0.0845679	0.137714	2	2
jgi|Phyca11|131491|e_gw1.106.45.1	810	1	0.123457	0.137714	1	1
jgi|Phyca11|21461|fgenesh1_pg.PHYCAscaffold_96_#_14	810	1	0.123457	0.137714	1	1
jgi|Phyca11|9314|fgenesh1_pm.PHYCAscaffold_36_#_29	4014	1.31662	0.0944195	0.138949	5	5
jgi|Phyca11|39353|gw1.107.45.1	801	1	0.123596	0.139261	1	1
jgi|Phyca11|510817|fgenesh2_kg.PHYCAscaffold_67_#_28_#_4101310:2	800	1	0.115	0.139435	1	1
jgi|Phyca11|114182|e_gw1.25.399.1	792	1	0.126263	0.140844	1	1
jgi|Phyca11|104838|e_gw1.10.718.1	1578	1.34228	0.0944233	0.141379	2	2
jgi|Phyca11|115692|e_gw1.29.463.1	783	1	0.127714	0.142463	1	1
jgi|Phyca11|130800|e_gw1.98.91.1	777	1	0.1287	0.143563	1	1
jgi|Phyca11|132770|e_gw1.225.1.1	1551	2	0.0606061	0.14384	2	2
jgi|Phyca11|10129|fgenesh1_pm.PHYCAscaffold_46_#_59	774	1	0.129199	0.144119	1	1
jgi|Phyca11|132674|e_gw1.207.7.1	774	1	0.127907	0.144119	1	1
jgi|Phyca11|534286|estExt2_fgenesh1_pg.C_PHYCAscaffold_220031	1546	1	0.122898	0.144306	2	2
jgi|Phyca11|571681|estExt2_Genewise1.C_PHYCAscaffold_430194	772	1	0.126943	0.144492	1	1
jgi|Phyca11|123959|e_gw1.52.148.1	1536	1	0.130208	0.145245	2	2
jgi|Phyca11|106688|e_gw1.12.293.1	759	1	0.131752	0.146967	1	1
jgi|Phyca11|121524|e_gw1.44.268.1	759	1	0.130435	0.146967	1	1
jgi|Phyca11|117647|e_gw1.34.202.1	759	1	0.131752	0.146967	1	1
jgi|Phyca11|58545|gw1.21.249.1	753	1	0.112882	0.148138	1	1
jgi|Phyca11|107087|e_gw1.13.694.1	750	1	0.132	0.148731	1	1
jgi|Phyca11|537800|estExt2_fgenesh1_pg.C_PHYCAscaffold_1690001	1480	1	0.134459	0.150741	2	2
jgi|Phyca11|549099|estExt2_Genewise1Plus.C_PHYCAscaffold_310173	1468	1.99	0.0681199	0.151973	2	2
jgi|Phyca11|503647|fgenesh2_kg.PHYCAscaffold_4_#_186_#_4104208:2	731	1	0.136799	0.152597	1	1
jgi|Phyca11|553872|estExt2_Genewise1Plus.C_PHYCAscaffold_570075	731	1	0.135431	0.152597	1	1
jgi|Phyca11|15237|fgenesh1_pg.PHYCAscaffold_12_#_62	1461	1	0.136893	0.152701	2	2
jgi|Phyca11|577335|estExt2_Genewise1.C_PHYCAscaffold_1080005	1457	1	0.137268	0.15312	2	2
jgi|Phyca11|558971|estExt2_Genewise1.C_PHYCAscaffold_20867	1455	1.85567	0.0666667	0.153331	2	2
jgi|Phyca11|6678|fgenesh1_pm.PHYCAscaffold_13_#_145	1452	1	0.137741	0.153648	2	2
jgi|Phyca11|131267|e_gw1.103.57.1	726	1	0.137741	0.153648	1	1
jgi|Phyca11|509173|fgenesh2_kg.PHYCAscaffold_42_#_80_#_4097108:3	722	1	0.137119	0.154499	1	1
jgi|Phyca11|14920|fgenesh1_pg.PHYCAscaffold_10_#_66	1428	2	0.070028	0.15623	2	2
jgi|Phyca11|96763|e_gw1.1.1291.1	714	1	0.140056	0.15623	1	1
jgi|Phyca11|21362|fgenesh1_pg.PHYCAscaffold_92_#_17	714	1	0.140056	0.15623	1	1
jgi|Phyca11|101366|e_gw1.5.310.1	1407	1	0.136461	0.158562	2	2
jgi|Phyca11|126084|e_gw1.61.238.1	702	1	0.14245	0.158901	1	1
jgi|Phyca11|16219|fgenesh1_pg.PHYCAscaffold_18_#_107	699	1	0.128755	0.159583	1	1
jgi|Phyca11|113302|e_gw1.24.271.1	1398	2	0.0715308	0.159583	2	2
jgi|Phyca11|98814|e_gw1.3.382.1	1389	2	0.0719942	0.160617	2	2
jgi|Phyca11|115890|e_gw1.29.161.1	693	1	0.1443	0.160964	1	1
jgi|Phyca11|13137|fgenesh1_pg.PHYCAscaffold_2_#_233	1383	1.85294	0.0737527	0.161313	2	2
jgi|Phyca11|11523|fgenesh1_pm.PHYCAscaffold_72_#_54	1374	1	0.14556	0.16237	2	2
jgi|Phyca11|132506|e_gw1.175.5.1	687	1	0.142649	0.16237	1	1
jgi|Phyca11|119595|e_gw1.39.292.1	684	1	0.119883	0.163082	1	1
jgi|Phyca11|15434|fgenesh1_pg.PHYCAscaffold_13_#_122	1365	1	0.14652	0.163441	2	2
jgi|Phyca11|5089|fgenesh1_pm.PHYCAscaffold_4_#_177	678	1	0.147493	0.164525	1	1
jgi|Phyca11|96217|e_gw1.1.1460.1	678	1	0.147493	0.164525	1	1
jgi|Phyca11|98316|e_gw1.2.833.1	675	1	0.148148	0.165257	1	1
jgi|Phyca11|103841|e_gw1.8.608.1	1344	2	0.0744048	0.165994	2	2
jgi|Phyca11|535649|estExt2_fgenesh1_pg.C_PHYCAscaffold_400001	672	1	0.144345	0.165994	1	1
jgi|Phyca11|131675|e_gw1.111.8.1	2013	3	0.0496771	0.166242	3	3
jgi|Phyca11|5880|fgenesh1_pm.PHYCAscaffold_8_#_104	1335	1.90476	0.0786517	0.167113	2	2
jgi|Phyca11|16158|fgenesh1_pg.PHYCAscaffold_18_#_46	666	1	0.15015	0.16749	1	1
jgi|Phyca11|117579|e_gw1.33.147.1	663	1	0.15083	0.168248	1	1
jgi|Phyca11|58796|gw1.61.192.1	660	1	0.151515	0.169012	1	1
jgi|Phyca11|102113|e_gw1.6.324.1	660	1	0.151515	0.169012	1	1
jgi|Phyca11|564367|estExt2_Genewise1.C_PHYCAscaffold_140501	658	1	0.151976	0.169526	1	1
jgi|Phyca11|6313|fgenesh1_pm.PHYCAscaffold_11_#_29	1308	1	0.146789	0.170563	2	2
jgi|Phyca11|17115|fgenesh1_pg.PHYCAscaffold_25_#_18	1299	2	0.0769823	0.171745	2	2
jgi|Phyca11|108039|e_gw1.14.843.1	648	1	0.154321	0.172142	1	1
jgi|Phyca11|123117|e_gw1.49.306.1	648	1	0.154321	0.172142	1	1
jgi|Phyca11|106531|e_gw1.12.838.1	639	1	0.15493	0.174567	1	1
jgi|Phyca11|131591|e_gw1.108.39.1	630	1	0.157143	0.177061	1	1
jgi|Phyca11|132410|e_gw1.161.9.1	1887	2.6087	0.0609433	0.177342	3	3
jgi|Phyca11|129896|e_gw1.89.61.1	1254	1	0.15949	0.177908	2	2
jgi|Phyca11|49064|gw1.79.102.1	627	1	0.157895	0.177908	1	1
jgi|Phyca11|112540|e_gw1.22.369.1	1227	2	0.0651997	0.181823	2	2
jgi|Phyca11|11652|fgenesh1_pm.PHYCAscaffold_77_#_18	1227	1.99	0.0814996	0.181823	2	2
jgi|Phyca11|15816|fgenesh1_pg.PHYCAscaffold_15_#_154	612	1	0.135621	0.182268	1	1
jgi|Phyca11|13821|fgenesh1_pg.PHYCAscaffold_5_#_35	1224	2	0.0816993	0.182268	2	2
jgi|Phyca11|127991|e_gw1.73.91.1	1221	2	0.0753481	0.182716	2	2
jgi|Phyca11|537550|estExt2_fgenesh1_pg.C_PHYCAscaffold_970006	608	1	0.15625	0.183467	1	1
jgi|Phyca11|17052|fgenesh1_pg.PHYCAscaffold_24_#_77	1821	1.49495	0.108731	0.18377	3	3
jgi|Phyca11|49034|gw1.37.263.1	606	1	0.165017	0.184073	1	1
jgi|Phyca11|104959|e_gw1.10.303.1	603	1	0.165837	0.184989	1	1
jgi|Phyca11|124158|e_gw1.53.289.1	603	1	0.165837	0.184989	1	1
jgi|Phyca11|534543|estExt2_fgenesh1_pg.C_PHYCAscaffold_250017	1203	2	0.0831255	0.18545	2	2
jgi|Phyca11|101049|e_gw1.5.581.1	1785	2.00671	0.0834734	0.187476	3	3
jgi|Phyca11|102852|e_gw1.7.940.1	588	1	0.170068	0.189708	1	1
jgi|Phyca11|123614|e_gw1.51.252.1	585	1	0.17094	0.190681	1	1
jgi|Phyca11|108001|e_gw1.14.820.1	582	1	0.159794	0.191664	1	1
jgi|Phyca11|533316|estExt2_fgenesh1_pg.C_PHYCAscaffold_120123	580	1	0.172414	0.192324	1	1
jgi|Phyca11|102041|e_gw1.6.931.1	579	1	0.172712	0.192657	1	1
jgi|Phyca11|96173|e_gw1.1.1167.1	1152	1	0.173611	0.19366	2	2
jgi|Phyca11|60905|gw1.42.411.1	576	1	0.149306	0.19366	1	1
jgi|Phyca11|19544|fgenesh1_pg.PHYCAscaffold_49_#_57	2862	1.67224	0.104472	0.194878	5	5
jgi|Phyca11|13200|fgenesh1_pg.PHYCAscaffold_3_#_13	570	1	0.175439	0.195699	1	1
jgi|Phyca11|48023|gw1.57.164.1	567	1	0.176367	0.196734	1	1
jgi|Phyca11|128064|e_gw1.73.148.1	561	1	0.178253	0.198838	1	1
jgi|Phyca11|14287|fgenesh1_pg.PHYCAscaffold_7_#_26	558	1	0.164875	0.199907	1	1
jgi|Phyca11|60780|gw1.17.422.1	555	1	0.18018	0.200988	1	1
jgi|Phyca11|21306|fgenesh1_pg.PHYCAscaffold_89_#_20	555	1	0.18018	0.200988	1	1
jgi|Phyca11|20318|fgenesh1_pg.PHYCAscaffold_61_#_46	1110	1.25786	0.143243	0.200988	2	2
jgi|Phyca11|102850|e_gw1.7.931.1	552	1	0.179348	0.20208	1	1
jgi|Phyca11|70624|gw1.7.526.1	552	1	0.179348	0.20208	1	1
jgi|Phyca11|60917|gw1.48.337.1	552	1	0.181159	0.20208	1	1
jgi|Phyca11|132339|e_gw1.153.14.1	552	1	0.181159	0.20208	1	1
jgi|Phyca11|556668|estExt2_Genewise1Plus.C_PHYCAscaffold_930113	1096	2	0.0912409	0.203555	2	2
jgi|Phyca11|129116|e_gw1.81.172.1	543	1	0.184162	0.205429	1	1
jgi|Phyca11|113854|e_gw1.25.214.1	1083	1	0.184672	0.205998	2	2
jgi|Phyca11|18035|fgenesh1_pg.PHYCAscaffold_32_#_110	1620	1.5	0.123457	0.206571	3	3
jgi|Phyca11|130681|e_gw1.96.102.1	540	1	0.185185	0.206571	1	1
jgi|Phyca11|116012|e_gw1.29.344.1	1077	1.06452	0.172702	0.207146	2	2
jgi|Phyca11|19918|fgenesh1_pg.PHYCAscaffold_54_#_15	1614	1.67598	0.110905	0.207339	3	3
jgi|Phyca11|505567|fgenesh2_kg.PHYCAscaffold_14_#_48_#_Contig4257.1	1073	2	0.0931966	0.207918	2	2
jgi|Phyca11|114799|e_gw1.27.314.1	1062	2	0.094162	0.210072	2	2
jgi|Phyca11|79416|gw1.2.1018.1	531	1	0.188324	0.210072	1	1
jgi|Phyca11|114726|e_gw1.27.340.1	1059	1	0.188857	0.210667	2	2
jgi|Phyca11|18495|fgenesh1_pg.PHYCAscaffold_37_#_59	1059	2	0.0840415	0.210667	2	2
jgi|Phyca11|125614|e_gw1.59.106.1	1059	1.92	0.0944287	0.210667	2	2
jgi|Phyca11|125481|e_gw1.58.142.1	1041	1	0.192123	0.21431	2	2
jgi|Phyca11|101813|e_gw1.6.553.1	1041	1.11236	0.170989	0.21431	2	2
jgi|Phyca11|22069|fgenesh1_pg.PHYCAscaffold_580_#_1	1554	1.43719	0.128057	0.215344	3	3
jgi|Phyca11|533399|estExt2_fgenesh1_pg.C_PHYCAscaffold_130105	1034	1	0.193424	0.21576	2	2
jgi|Phyca11|107869|e_gw1.14.611.1	1029	1	0.194363	0.216809	2	2
jgi|Phyca11|103398|e_gw1.8.844.1	513	1	0.194932	0.217443	1	1
jgi|Phyca11|116247|e_gw1.30.413.1	513	1	0.194932	0.217443	1	1
jgi|Phyca11|534353|estExt2_fgenesh1_pg.C_PHYCAscaffold_220126	2553	2.76536	0.0701136	0.218465	5	5
jgi|Phyca11|16351|fgenesh1_pg.PHYCAscaffold_19_#_98	510	1	0.196078	0.218722	1	1
jgi|Phyca11|503401|fgenesh2_kg.PHYCAscaffold_3_#_266_#_4101060:1	510	1	0.196078	0.218722	1	1
jgi|Phyca11|8557|fgenesh1_pm.PHYCAscaffold_29_#_38	1521	1.5	0.131492	0.220016	3	3
jgi|Phyca11|131990|e_gw1.125.29.1	507	1	0.191321	0.220016	1	1
jgi|Phyca11|508295|fgenesh2_kg.PHYCAscaffold_33_#_154_#_4098826:1	1011	1.95098	0.10089	0.220669	2	2
jgi|Phyca11|14944|fgenesh1_pg.PHYCAscaffold_10_#_90	501	1	0.199601	0.222651	1	1
jgi|Phyca11|111689|e_gw1.20.601.1	501	1	0.199601	0.222651	1	1
jgi|Phyca11|130679|e_gw1.96.121.1	501	1	0.199601	0.222651	1	1
jgi|Phyca11|133008|e_gw1.291.14.1	501	1	0.199601	0.222651	1	1
jgi|Phyca11|125172|e_gw1.57.100.1	1485	1.5	0.13468	0.22535	3	3
jgi|Phyca11|123179|e_gw1.50.121.1	1482	1	0.201754	0.225806	3	3
jgi|Phyca11|114796|e_gw1.27.177.1	1974	1.3468	0.150456	0.226035	4	4
jgi|Phyca11|18738|fgenesh1_pg.PHYCAscaffold_40_#_29	1479	2.94118	0.0689655	0.226264	3	3
jgi|Phyca11|505348|fgenesh2_kg.PHYCAscaffold_12_#_136_#_gi|189084861|gb|BT032392.1|	492	1	0.203252	0.226724	1	1
jgi|Phyca11|133248|e_gw1.387.1.1	492	1	0.203252	0.226724	1	1
jgi|Phyca11|118938|e_gw1.37.336.1	2940	2	0.102041	0.227649	6	6
jgi|Phyca11|60313|gw1.10.312.1	489	1	0.204499	0.228115	1	1
jgi|Phyca11|48695|gw1.49.272.1	489	1	0.204499	0.228115	1	1
jgi|Phyca11|133278|e_gw1.400.1.1	486	1	0.174897	0.229523	1	1
jgi|Phyca11|101858|e_gw1.6.369.1	480	1	0.208333	0.232392	1	1
jgi|Phyca11|110697|e_gw1.19.575.1	957	2	0.104493	0.233121	2	2
jgi|Phyca11|12926|fgenesh1_pg.PHYCAscaffold_2_#_22	1431	1.47368	0.132774	0.233854	3	3
jgi|Phyca11|59962|gw1.19.286.1	474	1	0.208861	0.235334	1	1
jgi|Phyca11|21699|fgenesh1_pg.PHYCAscaffold_108_#_5	1422	1.03484	0.201828	0.235334	3	3
jgi|Phyca11|81025|gw1.34.440.1	471	1	0.212314	0.236833	1	1
jgi|Phyca11|5719|fgenesh1_pm.PHYCAscaffold_7_#_85	1407	1.37615	0.15494	0.237843	3	3
jgi|Phyca11|127016|e_gw1.66.86.1	936	1.16279	0.183761	0.238351	2	2
jgi|Phyca11|12492|fgenesh1_pm.PHYCAscaffold_239_#_1	468	1	0.213675	0.238351	1	1
jgi|Phyca11|133833|e_gw1.800.1.1	468	1	0.213675	0.238351	1	1
jgi|Phyca11|505913|fgenesh2_kg.PHYCAscaffold_16_#_72_#_4099039:3	1398	1.69032	0.110873	0.239374	3	3
jgi|Phyca11|110991|e_gw1.19.664.1	924	2	0.0865801	0.241446	2	2
jgi|Phyca11|83857|gw1.1.1841.1	924	1	0.21645	0.241446	2	2
jgi|Phyca11|19639|fgenesh1_pg.PHYCAscaffold_50_#_61	921	1.9881	0.0912052	0.242233	2	2
jgi|Phyca11|112600|e_gw1.22.580.1	456	1	0.219298	0.244623	1	1
jgi|Phyca11|21695|fgenesh1_pg.PHYCAscaffold_108_#_1	453	1	0.220751	0.246243	1	1
jgi|Phyca11|56607|gw1.10.209.1	1350	1	0.217037	0.247885	3	3
jgi|Phyca11|81027|gw1.9.873.1	450	1	0.222222	0.247885	1	1
jgi|Phyca11|16197|fgenesh1_pg.PHYCAscaffold_18_#_85	450	1	0.222222	0.247885	1	1
jgi|Phyca11|12594|fgenesh1_pg.PHYCAscaffold_1_#_46	447	1	0.178971	0.249548	1	1
jgi|Phyca11|12853|fgenesh1_pg.PHYCAscaffold_1_#_305	447	1	0.223714	0.249548	1	1
jgi|Phyca11|133253|e_gw1.391.5.1	1338	2.77778	0.0807175	0.250108	3	3
jgi|Phyca11|128168|e_gw1.74.151.1	444	1	0.225225	0.251235	1	1
jgi|Phyca11|4796|fgenesh1_pm.PHYCAscaffold_3_#_147	888	2	0.112613	0.251235	2	2
jgi|Phyca11|125288|e_gw1.57.331.1	444	1	0.225225	0.251235	1	1
jgi|Phyca11|133106|e_gw1.323.1.1	888	2	0.108108	0.251235	2	2
jgi|Phyca11|117444|e_gw1.33.222.1	1773	1.20606	0.186125	0.25166	4	4
jgi|Phyca11|19608|fgenesh1_pg.PHYCAscaffold_50_#_30	885	1.94175	0.116384	0.252086	2	2
jgi|Phyca11|99597|e_gw1.4.633.1	1323	3	0.0755858	0.252944	3	3
jgi|Phyca11|59506|gw1.30.168.1	441	1	0.226757	0.252944	1	1
jgi|Phyca11|115699|e_gw1.29.182.1	441	1	0.22449	0.252944	1	1
jgi|Phyca11|98589|e_gw1.3.478.1	441	1	0.226757	0.252944	1	1
jgi|Phyca11|553394|estExt2_Genewise1Plus.C_PHYCAscaffold_530044	441	1	0.226757	0.252944	1	1
jgi|Phyca11|131269|e_gw1.103.122.1	441	1	0.226757	0.252944	1	1
jgi|Phyca11|16207|fgenesh1_pg.PHYCAscaffold_18_#_95	1761	1.32667	0.170358	0.253375	4	4
jgi|Phyca11|111771|e_gw1.20.145.1	1758	1.93237	0.117747	0.253807	4	4
jgi|Phyca11|511146|fgenesh2_kg.PHYCAscaffold_77_#_1_#_Contig4556.1	1316	3	0.0683891	0.254289	3	3
jgi|Phyca11|511157|fgenesh2_kg.PHYCAscaffold_77_#_12_#_4101361:1	876	2	0.114155	0.254676	2	2
jgi|Phyca11|101320|e_gw1.5.567.1	1752	3.99	0.0570776	0.254676	4	4
jgi|Phyca11|107078|e_gw1.13.190.1	1746	1.28667	0.171821	0.255551	4	4
jgi|Phyca11|101637|e_gw1.5.1387.1	435	1	0.229885	0.256433	1	1
jgi|Phyca11|105611|e_gw1.11.193.1	1302	1.74419	0.132104	0.257023	3	3
jgi|Phyca11|127261|e_gw1.67.162.1	1290	1.83117	0.11938	0.259414	3	3
jgi|Phyca11|123806|e_gw1.52.128.1	2148	1.4096	0.164804	0.259656	5	5
jgi|Phyca11|131567|e_gw1.107.62.1	429	1	0.2331	0.260019	1	1
jgi|Phyca11|130620|e_gw1.96.69.1	855	2	0.116959	0.260931	2	2
jgi|Phyca11|102427|e_gw1.6.874.1	852	1	0.234742	0.26185	2	2
jgi|Phyca11|13936|fgenesh1_pg.PHYCAscaffold_5_#_150	426	1	0.234742	0.26185	1	1
jgi|Phyca11|96521|e_gw1.1.524.1	846	1	0.230496	0.263707	2	2
jgi|Phyca11|7677|fgenesh1_pm.PHYCAscaffold_21_#_50	1269	1.50251	0.156816	0.263707	3	3
jgi|Phyca11|526320|estExt2_fgenesh1_pm.C_PHYCAscaffold_90038	1269	1	0.235619	0.263707	3	3
jgi|Phyca11|101635|e_gw1.5.330.1	1269	1.75882	0.133964	0.263707	3	3
jgi|Phyca11|118349|e_gw1.36.223.1	1266	1.49749	0.157188	0.264332	3	3
jgi|Phyca11|124383|e_gw1.53.241.1	843	1	0.237248	0.264646	2	2
jgi|Phyca11|113866|e_gw1.25.332.1	843	2	0.118624	0.264646	2	2
jgi|Phyca11|116290|e_gw1.30.490.1	420	1	0.238095	0.265591	1	1
jgi|Phyca11|17162|fgenesh1_pg.PHYCAscaffold_25_#_65	420	1	0.238095	0.265591	1	1
jgi|Phyca11|10570|fgenesh1_pm.PHYCAscaffold_51_#_43	837	1.40845	0.169654	0.266543	2	2
jgi|Phyca11|109174|e_gw1.16.123.1	834	1.12281	0.205036	0.267502	2	2
jgi|Phyca11|541695|estExt2_Genewise1Plus.C_PHYCAscaffold_70540	834	1.82353	0.122302	0.267502	2	2
jgi|Phyca11|544004|estExt2_Genewise1Plus.C_PHYCAscaffold_130436	1668	2	0.119904	0.267502	4	4
jgi|Phyca11|119619|e_gw1.39.350.1	417	1	0.239808	0.267502	1	1
jgi|Phyca11|61617|gw1.68.148.1	417	1	0.239808	0.267502	1	1
jgi|Phyca11|132630|e_gw1.193.1.1	834	1	0.239808	0.267502	2	2
jgi|Phyca11|101878|e_gw1.6.20.1	831	1.2517	0.176895	0.268467	2	2
jgi|Phyca11|81634|gw1.1.1613.1	414	1	0.241546	0.26944	1	1
jgi|Phyca11|115247|e_gw1.28.465.1	828	1.62963	0.130435	0.26944	2	2
jgi|Phyca11|125070|e_gw1.57.292.1	414	1	0.241546	0.26944	1	1
jgi|Phyca11|127284|e_gw1.67.82.1	822	1	0.243309	0.271407	2	2
jgi|Phyca11|556650|estExt2_Genewise1Plus.C_PHYCAscaffold_930065	1230	3	0.0756098	0.272069	3	3
jgi|Phyca11|22044|fgenesh1_pg.PHYCAscaffold_495_#_1	410	1	0.243902	0.272069	1	1
jgi|Phyca11|105033|e_gw1.10.354.1	816	1.25	0.196078	0.273402	2	2
jgi|Phyca11|62090|gw1.31.179.1	408	1	0.245098	0.273402	1	1
jgi|Phyca11|96385|e_gw1.1.1423.1	408	1	0.245098	0.273402	1	1
jgi|Phyca11|574604|estExt2_Genewise1.C_PHYCAscaffold_640081	1222	1.63043	0.150573	0.27385	3	3
jgi|Phyca11|39646|gw1.10.68.1	405	1	0.246914	0.275428	1	1
jgi|Phyca11|577745|estExt2_Genewise1.C_PHYCAscaffold_3480002	810	1.28205	0.192593	0.275428	2	2
jgi|Phyca11|84659|gw1.25.683.1	405	1	0.241975	0.275428	1	1
jgi|Phyca11|133572|e_gw1.563.2.1	402	1	0.248756	0.277483	1	1
jgi|Phyca11|509568|fgenesh2_kg.PHYCAscaffold_47_#_59_#_Contig284.1	2005	1.66667	0.149626	0.278175	5	5
jgi|Phyca11|15853|fgenesh1_pg.PHYCAscaffold_16_#_31	399	1	0.250627	0.279569	1	1
jgi|Phyca11|12680|fgenesh1_pg.PHYCAscaffold_1_#_132	399	1	0.250627	0.279569	1	1
jgi|Phyca11|15453|fgenesh1_pg.PHYCAscaffold_13_#_141	798	1	0.238095	0.279569	2	2
jgi|Phyca11|15465|fgenesh1_pg.PHYCAscaffold_13_#_153	399	1	0.233083	0.279569	1	1
jgi|Phyca11|59015|gw1.9.253.1	798	1.0582	0.236842	0.279569	2	2
jgi|Phyca11|119423|e_gw1.38.113.1	1197	1.5	0.167084	0.279569	3	3
jgi|Phyca11|534513|estExt2_fgenesh1_pg.C_PHYCAscaffold_240091	798	1	0.214286	0.279569	2	2
jgi|Phyca11|48816|gw1.183.1.1	399	1	0.250627	0.279569	1	1
jgi|Phyca11|12506|fgenesh1_pm.PHYCAscaffold_329_#_1	396	1	0.252525	0.281687	1	1
jgi|Phyca11|543459|estExt2_Genewise1Plus.C_PHYCAscaffold_120186	789	1.9802	0.12801	0.282758	2	2
jgi|Phyca11|104335|e_gw1.9.161.1	1971	1.95312	0.129883	0.282974	5	5
jgi|Phyca11|13039|fgenesh1_pg.PHYCAscaffold_2_#_135	3930	2.45432	0.103053	0.283838	10	10
jgi|Phyca11|81601|gw1.6.1033.1	393	1	0.254453	0.283838	1	1
jgi|Phyca11|102004|e_gw1.6.669.1	393	1	0.226463	0.283838	1	1
jgi|Phyca11|133475|e_gw1.494.5.1	393	1	0.229008	0.283838	1	1
jgi|Phyca11|97299|e_gw1.1.346.1	1569	1.48148	0.172084	0.28438	4	4
jgi|Phyca11|19598|fgenesh1_pg.PHYCAscaffold_50_#_20	1173	1.11278	0.226769	0.285289	3	3
jgi|Phyca11|114071|e_gw1.25.532.1	390	1	0.25641	0.286021	1	1
jgi|Phyca11|537421|estExt2_fgenesh1_pg.C_PHYCAscaffold_890010	1557	2.54777	0.100835	0.286572	4	4
jgi|Phyca11|13998|fgenesh1_pg.PHYCAscaffold_5_#_212	777	1.28205	0.200772	0.287125	2	2
jgi|Phyca11|61500|gw1.55.270.1	387	1	0.222222	0.288238	1	1
jgi|Phyca11|131910|e_gw1.121.32.1	387	1	0.237726	0.288238	1	1
jgi|Phyca11|101745|e_gw1.6.500.1	1158	1.1194	0.231434	0.288985	3	3
jgi|Phyca11|6903|fgenesh1_pm.PHYCAscaffold_15_#_64	771	1	0.237354	0.28936	2	2
jgi|Phyca11|127115|e_gw1.66.74.1	1536	1.33333	0.195312	0.29049	4	4
jgi|Phyca11|563631|estExt2_Genewise1.C_PHYCAscaffold_120647	381	1	0.262467	0.292777	1	1
jgi|Phyca11|510146|fgenesh2_kg.PHYCAscaffold_54_#_40_#_4097669:3	757	2	0.1321	0.294711	2	2
jgi|Phyca11|122811|e_gw1.49.261.1	756	1	0.242063	0.295101	2	2
jgi|Phyca11|15234|fgenesh1_pg.PHYCAscaffold_12_#_59	2262	2.30385	0.114943	0.295884	6	6
jgi|Phyca11|111920|e_gw1.21.479.1	750	2	0.124	0.297462	2	2
jgi|Phyca11|17627|fgenesh1_pg.PHYCAscaffold_29_#_54	375	1	0.266667	0.297462	1	1
jgi|Phyca11|41391|gw1.98.88.1	375	1	0.232	0.297462	1	1
jgi|Phyca11|132252|e_gw1.146.14.1	750	2	0.133333	0.297462	2	2
jgi|Phyca11|505023|fgenesh2_kg.PHYCAscaffold_10_#_183_#_4104149:1	748	1	0.26738	0.298257	2	2
jgi|Phyca11|69122|gw1.16.480.1	747	2	0.109772	0.298656	2	2
jgi|Phyca11|126026|e_gw1.61.199.1	372	1	0.268817	0.299861	1	1
jgi|Phyca11|133083|e_gw1.315.2.1	372	1	0.255376	0.299861	1	1
jgi|Phyca11|103288|e_gw1.7.612.1	369	1	0.271003	0.302299	1	1
jgi|Phyca11|504606|fgenesh2_kg.PHYCAscaffold_8_#_175_#_gi|189084636|gb|BT032152.1|	1836	1.88462	0.141612	0.30378	5	5
jgi|Phyca11|114362|e_gw1.26.65.1	366	1	0.273224	0.304776	1	1
jgi|Phyca11|115325|e_gw1.28.216.1	366	1	0.273224	0.304776	1	1
jgi|Phyca11|43415|gw1.346.12.1	366	1	0.273224	0.304776	1	1
jgi|Phyca11|132587|e_gw1.183.13.1	366	1	0.273224	0.304776	1	1
jgi|Phyca11|81126|gw1.6.1013.1	363	1	0.275482	0.307295	1	1
jgi|Phyca11|572492|estExt2_Genewise1.C_PHYCAscaffold_480224	1089	1.5	0.183655	0.307295	3	3
jgi|Phyca11|107373|e_gw1.13.834.1	720	1.63934	0.169444	0.309856	2	2
jgi|Phyca11|507149|fgenesh2_kg.PHYCAscaffold_25_#_33_#_4096681:1	1440	1.34021	0.202083	0.309856	4	4
jgi|Phyca11|49236|gw1.153.9.1	360	1	0.277778	0.309856	1	1
jgi|Phyca11|101411|e_gw1.5.674.1	1074	1.05263	0.265363	0.311587	3	3
jgi|Phyca11|525996|estExt2_fgenesh1_pm.C_PHYCAscaffold_60072	1782	1.64865	0.166105	0.312986	5	5
jgi|Phyca11|13394|fgenesh1_pg.PHYCAscaffold_3_#_207	1068	1.5	0.187266	0.313338	3	3
jgi|Phyca11|101378|e_gw1.5.381.1	711	1.42857	0.196906	0.313778	2	2
jgi|Phyca11|97397|e_gw1.2.366.1	1062	1.62162	0.1742	0.315108	3	3
jgi|Phyca11|20969|fgenesh1_pg.PHYCAscaffold_77_#_37	1062	3	0.094162	0.315108	3	3
jgi|Phyca11|13544|fgenesh1_pg.PHYCAscaffold_4_#_67	1053	1.53476	0.177588	0.317801	3	3
jgi|Phyca11|101362|e_gw1.5.234.1	1050	1.3972	0.20381	0.318709	3	3
jgi|Phyca11|5718|fgenesh1_pm.PHYCAscaffold_7_#_84	699	2	0.143062	0.319165	2	2
jgi|Phyca11|110217|e_gw1.18.85.1	699	2	0.134478	0.319165	2	2
jgi|Phyca11|61764|gw1.8.319.1	348	1	0.287356	0.320541	1	1
jgi|Phyca11|120729|e_gw1.42.132.1	1386	1.35088	0.205628	0.321928	4	4
jgi|Phyca11|7578|fgenesh1_pm.PHYCAscaffold_20_#_93	1038	3	0.0828516	0.322394	3	3
jgi|Phyca11|106457|e_gw1.12.537.1	1380	2	0.144928	0.323328	4	4
jgi|Phyca11|102813|e_gw1.7.86.1	1032	1.75439	0.165698	0.324268	3	3
jgi|Phyca11|14782|fgenesh1_pg.PHYCAscaffold_9_#_158	681	1	0.293686	0.327601	2	2
jgi|Phyca11|18004|fgenesh1_pg.PHYCAscaffold_32_#_79	339	1	0.294985	0.329051	1	1
jgi|Phyca11|20573|fgenesh1_pg.PHYCAscaffold_66_#_49	339	1	0.294985	0.329051	1	1
jgi|Phyca11|106158|e_gw1.12.915.1	339	1	0.294985	0.329051	1	1
jgi|Phyca11|128394|e_gw1.75.86.1	339	1	0.280236	0.329051	1	1
jgi|Phyca11|17852|fgenesh1_pg.PHYCAscaffold_31_#_30	2016	1.98962	0.143353	0.331989	6	6
jgi|Phyca11|111550|e_gw1.20.656.1	336	1	0.27381	0.331989	1	1
jgi|Phyca11|12354|fgenesh1_pm.PHYCAscaffold_108_#_3	1680	2.82386	0.104762	0.331989	5	5
jgi|Phyca11|120859|e_gw1.42.251.1	336	1	0.294643	0.331989	1	1
jgi|Phyca11|43488|gw1.655.2.1	336	1	0.297619	0.331989	1	1
jgi|Phyca11|20330|fgenesh1_pg.PHYCAscaffold_62_#_1	2013	2.08271	0.132141	0.332483	6	6
jgi|Phyca11|555715|estExt2_Genewise1Plus.C_PHYCAscaffold_770053	1339	1.33333	0.224048	0.333228	4	4
jgi|Phyca11|120271|e_gw1.41.279.1	666	1.78571	0.168168	0.334979	2	2
jgi|Phyca11|100849|e_gw1.5.1198.1	663	1	0.301659	0.336495	2	2
jgi|Phyca11|123030|e_gw1.49.265.1	663	1	0.301659	0.336495	2	2
jgi|Phyca11|17835|fgenesh1_pg.PHYCAscaffold_31_#_13	993	2.77778	0.108761	0.337004	3	3
jgi|Phyca11|5078|fgenesh1_pm.PHYCAscaffold_4_#_166	990	1	0.30303	0.338025	3	3
jgi|Phyca11|133236|e_gw1.380.2.1	1317	2	0.15186	0.338795	4	4
jgi|Phyca11|109367|e_gw1.16.736.1	327	1	0.30581	0.341126	1	1
jgi|Phyca11|75125|gw1.10.654.1	1308	1.33333	0.229358	0.341126	4	4
jgi|Phyca11|129310|e_gw1.82.160.1	327	1	0.30581	0.341126	1	1
jgi|Phyca11|103958|e_gw1.8.851.1	327	1	0.281346	0.341126	1	1
jgi|Phyca11|61312|gw1.39.429.1	324	1	0.29321	0.344284	1	1
jgi|Phyca11|19606|fgenesh1_pg.PHYCAscaffold_50_#_28	972	1.40845	0.219136	0.344284	3	3
jgi|Phyca11|114016|e_gw1.25.637.1	642	2	0.155763	0.347502	2	2
jgi|Phyca11|97273|e_gw1.1.341.1	1602	1.58228	0.197253	0.348153	5	5
jgi|Phyca11|124168|e_gw1.53.421.1	639	2	0.156495	0.349134	2	2
jgi|Phyca11|576234|estExt2_Genewise1.C_PHYCAscaffold_850068	636	1.47287	0.20283	0.35078	2	2
jgi|Phyca11|106675|e_gw1.12.954.1	318	1	0.27044	0.35078	1	1
jgi|Phyca11|529608|estExt2_fgenesh1_pm.C_PHYCAscaffold_460076	954	1.13208	0.277778	0.35078	3	3
jgi|Phyca11|106739|e_gw1.12.517.1	1584	2.21778	0.142045	0.352109	5	5
jgi|Phyca11|6835|fgenesh1_pm.PHYCAscaffold_14_#_139	633	1.25658	0.240126	0.352443	2	2
jgi|Phyca11|18967|fgenesh1_pg.PHYCAscaffold_42_#_69	1899	1.5102	0.206424	0.352443	6	6
jgi|Phyca11|121845|e_gw1.46.358.1	630	2	0.15873	0.354121	2	2
jgi|Phyca11|122400|e_gw1.47.84.1	1575	2.40385	0.132063	0.354121	5	5
jgi|Phyca11|564026|estExt2_Genewise1.C_PHYCAscaffold_130538	940	2.62281	0.121277	0.356005	3	3
jgi|Phyca11|38714|gw1.81.97.1	624	1.62602	0.197115	0.357526	2	2
jgi|Phyca11|120694|e_gw1.42.408.1	621	2	0.161031	0.359253	2	2
jgi|Phyca11|84942|gw1.598.3.1	621	2	0.161031	0.359253	2	2
jgi|Phyca11|129120|e_gw1.81.53.1	1239	1.89385	0.144471	0.360123	4	4
jgi|Phyca11|121297|e_gw1.43.156.1	309	1	0.323625	0.360997	1	1
jgi|Phyca11|511087|fgenesh2_kg.PHYCAscaffold_74_#_37_#_4099512:1	1236	4	0.0809061	0.360997	4	4
jgi|Phyca11|9189|fgenesh1_pm.PHYCAscaffold_35_#_9	309	1	0.297735	0.360997	1	1
jgi|Phyca11|17482|fgenesh1_pg.PHYCAscaffold_28_#_17	309	1	0.268608	0.360997	1	1
jgi|Phyca11|69144|gw1.12.587.1	612	2	0.161765	0.364537	2	2
jgi|Phyca11|98553|e_gw1.3.310.1	1224	1.33779	0.244281	0.364537	4	4
jgi|Phyca11|563677|estExt2_Genewise1.C_PHYCAscaffold_120737	1221	2.46296	0.132678	0.365432	4	4
jgi|Phyca11|118720|e_gw1.36.578.1	1515	2.23923	0.137954	0.368146	5	5
jgi|Phyca11|128516|e_gw1.76.131.1	303	1	0.330033	0.368146	1	1
jgi|Phyca11|5481|fgenesh1_pm.PHYCAscaffold_6_#_1	1206	2	0.165837	0.369977	4	4
jgi|Phyca11|564997|estExt2_Genewise1.C_PHYCAscaffold_160612	1808	2.87081	0.115597	0.370182	6	6
jgi|Phyca11|557726|estExt2_Genewise1Plus.C_PHYCAscaffold_3360001	601	1	0.332779	0.371209	2	2
jgi|Phyca11|122894|e_gw1.49.332.1	300	1	0.333333	0.371827	1	1
jgi|Phyca11|132773|e_gw1.227.2.1	300	1	0.316667	0.371827	1	1
jgi|Phyca11|18396|fgenesh1_pg.PHYCAscaffold_36_#_36	3882	1.86905	0.173107	0.373551	13	13
jgi|Phyca11|128195|e_gw1.74.186.1	1194	1.01266	0.330821	0.373696	4	4
jgi|Phyca11|106905|e_gw1.13.445.1	297	1	0.3367	0.375583	1	1
jgi|Phyca11|61329|gw1.48.348.1	594	2	0.148148	0.375583	2	2
jgi|Phyca11|15124|fgenesh1_pg.PHYCAscaffold_11_#_110	885	1.1236	0.301695	0.378129	3	3
jgi|Phyca11|119614|e_gw1.39.251.1	885	1.75294	0.19209	0.378129	3	3
jgi|Phyca11|108239|e_gw1.15.113.1	294	1	0.340136	0.379416	1	1
jgi|Phyca11|49039|gw1.50.342.1	588	2	0.170068	0.379416	2	2
jgi|Phyca11|120924|e_gw1.42.126.1	1470	1.80505	0.188435	0.379416	5	5
jgi|Phyca11|5652|fgenesh1_pm.PHYCAscaffold_7_#_18	2049	1.25279	0.262567	0.381082	7	7
jgi|Phyca11|97337|e_gw1.1.1684.1	585	1.07065	0.31453	0.381361	2	2
jgi|Phyca11|113733|e_gw1.24.463.1	585	1.54264	0.220513	0.381361	2	2
jgi|Phyca11|11711|fgenesh1_pm.PHYCAscaffold_79_#_13	1461	1.78832	0.187543	0.381753	5	5
jgi|Phyca11|106355|e_gw1.12.493.1	1458	1.06838	0.320988	0.382538	5	5
jgi|Phyca11|121493|e_gw1.44.138.1	1746	1.88644	0.181558	0.383327	6	6
jgi|Phyca11|44014|gw1.62.60.1	2901	1.4146	0.236125	0.384516	10	10
jgi|Phyca11|10713|fgenesh1_pm.PHYCAscaffold_53_#_54	870	3	0.114943	0.384649	3	3
jgi|Phyca11|114393|e_gw1.26.484.1	288	1	0.34375	0.38732	1	1
jgi|Phyca11|123947|e_gw1.52.378.1	288	1	0.34375	0.38732	1	1
jgi|Phyca11|96422|e_gw1.1.1461.1	570	1	0.335088	0.391397	2	2
jgi|Phyca11|126133|e_gw1.61.68.1	1140	1.35714	0.257895	0.391397	4	4
jgi|Phyca11|128353|e_gw1.75.129.1	570	1.00503	0.349123	0.391397	2	2
jgi|Phyca11|96489|e_gw1.1.677.1	567	2	0.176367	0.393468	2	2
jgi|Phyca11|97558|e_gw1.2.453.1	5661	1.90467	0.185303	0.394094	20	20
jgi|Phyca11|105401|e_gw1.11.126.1	3957	1.94406	0.180692	0.394661	14	14
jgi|Phyca11|71111|gw1.31.467.1	282	1	0.35461	0.395561	1	1
jgi|Phyca11|114284|e_gw1.26.396.1	846	1.86709	0.186761	0.395561	3	3
jgi|Phyca11|14721|fgenesh1_pg.PHYCAscaffold_9_#_97	846	1.34685	0.262411	0.395561	3	3
jgi|Phyca11|100835|e_gw1.5.1004.1	564	2	0.157801	0.395561	2	2
jgi|Phyca11|52626|gw1.298.5.1	282	1	0.35461	0.395561	1	1
jgi|Phyca11|108388|e_gw1.15.262.1	1689	1.5	0.236827	0.396263	6	6
jgi|Phyca11|114237|e_gw1.25.202.1	1407	1.87266	0.189765	0.396404	5	5
jgi|Phyca11|6911|fgenesh1_pm.PHYCAscaffold_15_#_72	843	1.10606	0.313167	0.396969	3	3
jgi|Phyca11|128611|e_gw1.77.150.1	561	2	0.178253	0.397676	2	2
jgi|Phyca11|40959|gw1.75.65.1	561	2	0.178253	0.397676	2	2
jgi|Phyca11|38255|gw1.10.52.1	834	1.50251	0.238609	0.401252	3	3
jgi|Phyca11|129715|e_gw1.86.136.1	555	1	0.36036	0.401975	2	2
jgi|Phyca11|40461|gw1.111.49.1	555	2	0.178378	0.401975	2	2
jgi|Phyca11|132423|e_gw1.163.8.1	831	1.46341	0.246691	0.402701	3	3
jgi|Phyca11|19599|fgenesh1_pg.PHYCAscaffold_50_#_21	1107	2	0.180668	0.403065	4	4
jgi|Phyca11|61539|gw1.22.519.1	276	1	0.362319	0.40416	1	1
jgi|Phyca11|20944|fgenesh1_pg.PHYCAscaffold_77_#_12	552	1.7767	0.186594	0.40416	2	2
jgi|Phyca11|106561|e_gw1.12.948.1	276	1	0.362319	0.40416	1	1
jgi|Phyca11|115396|e_gw1.28.180.1	1104	1	0.334239	0.40416	4	4
jgi|Phyca11|49690|gw1.73.163.1	552	2	0.181159	0.40416	2	2
jgi|Phyca11|557288|estExt2_Genewise1Plus.C_PHYCAscaffold_1060038	820	1.5	0.243902	0.408103	3	3
jgi|Phyca11|37396|gw1.40.30.1	546	1.05028	0.327839	0.408601	2	2
jgi|Phyca11|131297|e_gw1.103.44.1	546	1.20946	0.271062	0.408601	2	2
jgi|Phyca11|125113|e_gw1.57.59.1	1638	2	0.179487	0.408601	6	6
jgi|Phyca11|113904|e_gw1.25.317.1	546	2	0.150183	0.408601	2	2
jgi|Phyca11|106487|e_gw1.12.254.1	816	1.445	0.245098	0.410104	3	3
jgi|Phyca11|127432|e_gw1.68.143.1	543	2	0.184162	0.410859	2	2
jgi|Phyca11|105184|e_gw1.10.420.1	1626	1.82371	0.202337	0.411617	6	6
jgi|Phyca11|50945|gw1.47.207.1	270	1	0.37037	0.413141	1	1
jgi|Phyca11|132337|e_gw1.153.21.1	540	2	0.185185	0.413141	2	2
jgi|Phyca11|110336|e_gw1.18.139.1	4041	1.87452	0.195249	0.414062	15	15
jgi|Phyca11|60304|gw1.13.349.1	537	2	0.18622	0.415449	2	2
jgi|Phyca11|124355|e_gw1.53.85.1	1611	1.87774	0.198014	0.415449	6	6
jgi|Phyca11|13975|fgenesh1_pg.PHYCAscaffold_5_#_189	804	3	0.11194	0.416225	3	3
jgi|Phyca11|545883|estExt2_Genewise1Plus.C_PHYCAscaffold_190256	1605	1.40952	0.261682	0.417003	6	6
jgi|Phyca11|80082|gw1.15.753.1	534	1	0.363296	0.417783	2	2
jgi|Phyca11|51025|gw1.153.20.1	267	1	0.374532	0.417783	1	1
jgi|Phyca11|107122|e_gw1.13.732.1	798	3	0.100251	0.419354	3	3
jgi|Phyca11|572872|estExt2_Genewise1.C_PHYCAscaffold_500123	798	3	0.125313	0.419354	3	3
jgi|Phyca11|11382|fgenesh1_pm.PHYCAscaffold_68_#_21	1593	2.86096	0.117389	0.420144	6	6
jgi|Phyca11|109263|e_gw1.16.807.1	264	1	0.378788	0.422531	1	1
jgi|Phyca11|96285|e_gw1.1.446.1	1047	1.3913	0.26361	0.426163	4	4
jgi|Phyca11|102696|e_gw1.7.1036.1	261	1	0.383142	0.427388	1	1
jgi|Phyca11|11804|fgenesh1_pm.PHYCAscaffold_82_#_24	1566	2.28185	0.16539	0.427388	6	6
jgi|Phyca11|111765|e_gw1.20.166.1	522	1	0.381226	0.427388	2	2
jgi|Phyca11|505561|fgenesh2_kg.PHYCAscaffold_14_#_42_#_4096736:4	1042	2.66667	0.143954	0.428208	4	4
jgi|Phyca11|115945|e_gw1.29.256.1	2082	5.60769	0.06244	0.428619	8	8
jgi|Phyca11|103715|e_gw1.8.567.1	1818	2.64394	0.145215	0.429503	7	7
jgi|Phyca11|15126|fgenesh1_pg.PHYCAscaffold_11_#_112	1038	1.1875	0.308285	0.429858	4	4
jgi|Phyca11|102126|e_gw1.6.950.1	519	1	0.385356	0.429858	2	2
jgi|Phyca11|117746|e_gw1.34.299.1	777	1.49749	0.256113	0.430688	3	3
jgi|Phyca11|121365|e_gw1.44.384.1	258	1	0.383721	0.432357	1	1
jgi|Phyca11|572127|estExt2_Genewise1.C_PHYCAscaffold_460299	770	1.11858	0.328571	0.434603	3	3
jgi|Phyca11|537357|estExt2_fgenesh1_pg.C_PHYCAscaffold_850015	513	2	0.169591	0.434886	2	2
jgi|Phyca11|541098|estExt2_Genewise1Plus.C_PHYCAscaffold_60089	1026	1.62602	0.239766	0.434886	4	4
jgi|Phyca11|98067|e_gw1.2.337.1	1536	1.37156	0.283854	0.435735	6	6
jgi|Phyca11|124844|e_gw1.55.281.1	255	1	0.392157	0.437444	1	1
jgi|Phyca11|115965|e_gw1.29.507.1	255	1	0.372549	0.437444	1	1
jgi|Phyca11|12732|fgenesh1_pg.PHYCAscaffold_1_#_184	1272	2.39234	0.164308	0.438476	5	5
jgi|Phyca11|132947|e_gw1.271.1.1	762	3	0.131234	0.439166	3	3
jgi|Phyca11|57170|gw1.10.226.1	1014	2.04615	0.192308	0.440032	4	4
jgi|Phyca11|107112|e_gw1.13.849.1	507	1.21212	0.325444	0.440032	2	2
jgi|Phyca11|10962|fgenesh1_pm.PHYCAscaffold_59_#_2	507	1	0.394477	0.440032	2	2
jgi|Phyca11|17851|fgenesh1_pg.PHYCAscaffold_31_#_29	2274	4.32258	0.0817942	0.441484	9	9
jgi|Phyca11|532304|estExt2_fgenesh1_pg.C_PHYCAscaffold_40286	1260	1.33714	0.277778	0.442651	5	5
jgi|Phyca11|101690|e_gw1.6.586.1	756	1.5	0.26455	0.442651	3	3
jgi|Phyca11|121675|e_gw1.44.398.1	252	1	0.396825	0.442651	1	1
jgi|Phyca11|508945|fgenesh2_kg.PHYCAscaffold_40_#_34_#_Contig647.2	755	1.49749	0.263576	0.443238	3	3
jgi|Phyca11|509066|fgenesh2_kg.PHYCAscaffold_41_#_62_#_Contig2912.1	502	1.89109	0.201195	0.444415	2	2
jgi|Phyca11|509064|fgenesh2_kg.PHYCAscaffold_41_#_60_#_Contig2912.1	499	1.84	0.200401	0.447087	2	2
jgi|Phyca11|129734|e_gw1.86.150.1	498	1.17647	0.341365	0.447985	2	2
jgi|Phyca11|79327|gw1.7.917.1	498	2	0.200803	0.447985	2	2
jgi|Phyca11|98359|e_gw1.2.1234.1	249	1	0.393574	0.447985	1	1
jgi|Phyca11|133130|e_gw1.330.5.1	498	1.33099	0.285141	0.447985	2	2
jgi|Phyca11|22034|fgenesh1_pg.PHYCAscaffold_443_#_2	498	2	0.198795	0.447985	2	2
jgi|Phyca11|118441|e_gw1.36.293.1	1236	1.02464	0.394013	0.451247	5	5
jgi|Phyca11|73315|gw1.19.650.1	246	1	0.406504	0.453448	1	1
jgi|Phyca11|119049|e_gw1.37.201.1	984	1.33333	0.304878	0.453448	4	4
jgi|Phyca11|133723|e_gw1.679.1.1	246	1	0.337398	0.453448	1	1
jgi|Phyca11|16654|fgenesh1_pg.PHYCAscaffold_21_#_71	1221	2.82099	0.132678	0.45679	5	5
jgi|Phyca11|16775|fgenesh1_pg.PHYCAscaffold_22_#_54	732	1.69492	0.241803	0.457165	3	3
jgi|Phyca11|13823|fgenesh1_pg.PHYCAscaffold_5_#_37	1458	1.68481	0.239369	0.459046	6	6
jgi|Phyca11|20089|fgenesh1_pg.PHYCAscaffold_57_#_40	486	1	0.411523	0.459046	2	2
jgi|Phyca11|123320|e_gw1.50.288.1	969	1.91388	0.215686	0.460467	4	4
jgi|Phyca11|5374|fgenesh1_pm.PHYCAscaffold_5_#_177	2421	1.48795	0.274267	0.460752	10	10
jgi|Phyca11|97293|e_gw1.1.1178.1	1203	1.27551	0.325852	0.463625	5	5
jgi|Phyca11|102698|e_gw1.7.1008.1	480	1.96	0.208333	0.464784	2	2
jgi|Phyca11|116558|e_gw1.31.346.1	240	1	0.341667	0.464784	1	1
jgi|Phyca11|4452|fgenesh1_pm.PHYCAscaffold_2_#_48	720	1.33929	0.311111	0.464784	3	3
jgi|Phyca11|22040|fgenesh1_pg.PHYCAscaffold_470_#_1	480	1.99	0.208333	0.464784	2	2
jgi|Phyca11|21944|fgenesh1_pg.PHYCAscaffold_254_#_1	717	1.13308	0.366806	0.466729	3	3
jgi|Phyca11|106000|e_gw1.11.335.1	477	1.68067	0.249476	0.467707	2	2
jgi|Phyca11|21853|fgenesh1_pg.PHYCAscaffold_159_#_1	477	1	0.419287	0.467707	2	2
jgi|Phyca11|133826|e_gw1.798.2.1	477	1.88679	0.222222	0.467707	2	2
jgi|Phyca11|124340|e_gw1.53.343.1	714	1.825	0.22409	0.46869	3	3
jgi|Phyca11|503068|fgenesh2_kg.PHYCAscaffold_2_#_184_#_4104189:1	713	2.96703	0.12763	0.469347	3	3
jgi|Phyca11|127088|e_gw1.66.23.1	474	2	0.21097	0.470667	2	2
jgi|Phyca11|53322|gw1.697.3.1	474	1.04301	0.392405	0.470667	2	2
jgi|Phyca11|15810|fgenesh1_pg.PHYCAscaffold_15_#_148	1656	1.382	0.301932	0.47152	7	7
jgi|Phyca11|96645|e_gw1.1.993.1	1647	4.32099	0.0983607	0.474097	7	7
jgi|Phyca11|131678|e_gw1.111.16.1	1410	2.84541	0.146809	0.474673	6	6
jgi|Phyca11|102344|e_gw1.6.389.1	702	3	0.14245	0.476702	3	3
jgi|Phyca11|19256|fgenesh1_pg.PHYCAscaffold_46_#_67	933	1.82629	0.228296	0.478234	4	4
jgi|Phyca11|6773|fgenesh1_pm.PHYCAscaffold_14_#_77	699	1	0.407725	0.478748	3	3
jgi|Phyca11|43677|gw1.62.46.1	5817	2.02619	0.210074	0.479406	25	25
jgi|Phyca11|74027|gw1.2.503.1	2091	1.2447	0.338116	0.480121	9	9
jgi|Phyca11|126087|e_gw1.61.83.1	696	3	0.127874	0.480811	3	3
jgi|Phyca11|553378|estExt2_Genewise1Plus.C_PHYCAscaffold_530021	1389	1.49127	0.288697	0.48185	6	6
jgi|Phyca11|103792|e_gw1.8.865.1	231	1	0.424242	0.482893	1	1
jgi|Phyca11|61417|gw1.8.311.1	462	2	0.21645	0.482893	2	2
jgi|Phyca11|4211|fgenesh1_pm.PHYCAscaffold_1_#_124	693	1.6129	0.268398	0.482893	3	3
jgi|Phyca11|117248|e_gw1.32.303.1	693	2.08333	0.207792	0.482893	3	3
jgi|Phyca11|542015|estExt2_Genewise1Plus.C_PHYCAscaffold_80304	918	1.45018	0.295207	0.486049	4	4
jgi|Phyca11|121351|e_gw1.44.319.1	459	1	0.43573	0.486049	2	2
jgi|Phyca11|36330|gw1.39.11.1	1146	1.9031	0.225131	0.486685	5	5
jgi|Phyca11|18575|fgenesh1_pg.PHYCAscaffold_38_#_21	13059	2.74204	0.158818	0.486886	57	57
jgi|Phyca11|101825|e_gw1.6.509.1	1374	1.14427	0.368268	0.48711	6	6
jgi|Phyca11|110762|e_gw1.19.198.1	1368	1.75953	0.249269	0.489246	6	6
jgi|Phyca11|101149|e_gw1.5.889.1	684	2.62857	0.153509	0.489246	3	3
jgi|Phyca11|99373|e_gw1.3.61.1	1596	1.43983	0.302005	0.489246	7	7
jgi|Phyca11|108225|e_gw1.15.286.1	1359	1.81677	0.236939	0.492486	6	6
jgi|Phyca11|119586|e_gw1.39.347.1	453	2	0.220751	0.492486	2	2
jgi|Phyca11|119644|e_gw1.39.275.1	906	4	0.110375	0.492486	4	4
jgi|Phyca11|116507|e_gw1.31.92.1	2256	3.16129	0.12367	0.494451	10	10
jgi|Phyca11|551906|estExt2_Genewise1Plus.C_PHYCAscaffold_440111	1347	1.3785	0.317743	0.496874	6	6
jgi|Phyca11|545755|estExt2_Genewise1Plus.C_PHYCAscaffold_190058	894	2.19553	0.200224	0.499097	4	4
jgi|Phyca11|20091|fgenesh1_pg.PHYCAscaffold_57_#_42	894	1.995	0.223714	0.499097	4	4
jgi|Phyca11|125844|e_gw1.60.281.1	222	1	0.36036	0.502469	1	1
jgi|Phyca11|39725|gw1.44.38.1	444	2	0.189189	0.502469	2	2
jgi|Phyca11|83174|gw1.25.652.1	222	1	0.45045	0.502469	1	1
jgi|Phyca11|132907|e_gw1.258.5.1	1548	1.72944	0.24354	0.504417	7	7
jgi|Phyca11|548825|estExt2_Genewise1Plus.C_PHYCAscaffold_300199	662	1.22541	0.36858	0.505505	3	3
jgi|Phyca11|5410|fgenesh1_pm.PHYCAscaffold_5_#_213	441	1.10497	0.410431	0.505887	2	2
jgi|Phyca11|132243|e_gw1.145.19.1	441	2	0.195011	0.505887	2	2
jgi|Phyca11|110745|e_gw1.19.428.1	219	1	0.456621	0.509352	1	1
jgi|Phyca11|131320|e_gw1.104.60.1	438	2	0.228311	0.509352	2	2
jgi|Phyca11|548848|estExt2_Genewise1Plus.C_PHYCAscaffold_300241	1533	1.27737	0.357469	0.509352	7	7
jgi|Phyca11|541003|estExt2_Genewise1Plus.C_PHYCAscaffold_50973	1533	1.76726	0.255055	0.509352	7	7
jgi|Phyca11|115913|e_gw1.29.343.1	1089	1.2987	0.353535	0.512159	5	5
jgi|Phyca11|50367|gw1.36.447.1	435	2	0.216092	0.512865	2	2
jgi|Phyca11|15251|fgenesh1_pg.PHYCAscaffold_12_#_76	435	2	0.229885	0.512865	2	2
jgi|Phyca11|118122|e_gw1.35.314.1	867	1.63983	0.272203	0.51464	4	4
jgi|Phyca11|36481|gw1.24.27.1	1083	1.66667	0.277008	0.514996	5	5
jgi|Phyca11|100529|e_gw1.4.581.1	1299	1.56658	0.294842	0.515234	6	6
jgi|Phyca11|108883|e_gw1.16.167.1	432	1.21769	0.340278	0.516427	2	2
jgi|Phyca11|108492|e_gw1.15.769.1	432	2	0.231481	0.516427	2	2
jgi|Phyca11|71926|gw1.26.471.1	432	1.03723	0.435185	0.516427	2	2
jgi|Phyca11|573399|estExt2_Genewise1.C_PHYCAscaffold_530167	432	2	0.231481	0.516427	2	2
jgi|Phyca11|8021|fgenesh1_pm.PHYCAscaffold_24_#_51	432	1.99	0.231481	0.516427	2	2
jgi|Phyca11|108411|e_gw1.15.435.1	645	1.52083	0.297674	0.518829	3	3
jgi|Phyca11|60150|gw1.22.431.1	645	3	0.155039	0.518829	3	3
jgi|Phyca11|107614|e_gw1.14.730.1	642	1.10701	0.422118	0.521253	3	3
jgi|Phyca11|15238|fgenesh1_pg.PHYCAscaffold_12_#_63	642	1.5	0.311526	0.521253	3	3
jgi|Phyca11|41537|gw1.74.150.1	426	2	0.234742	0.5237	2	2
jgi|Phyca11|50180|gw1.72.167.1	213	1	0.441315	0.5237	1	1
jgi|Phyca11|126131|e_gw1.61.254.1	426	2	0.232394	0.5237	2	2
jgi|Phyca11|52781|gw1.59.210.1	213	1	0.469484	0.5237	1	1
jgi|Phyca11|511022|fgenesh2_kg.PHYCAscaffold_72_#_67_#_4101197:1	1277	2.27376	0.205951	0.52411	6	6
jgi|Phyca11|97817|e_gw1.2.618.1	1701	1.89688	0.24515	0.524624	8	8
jgi|Phyca11|531328|estExt2_fgenesh1_pm.C_PHYCAscaffold_1110004	1701	2.23464	0.210464	0.524624	8	8
jgi|Phyca11|12942|fgenesh1_pg.PHYCAscaffold_2_#_38	1062	1.75439	0.268362	0.52518	5	5
jgi|Phyca11|128627|e_gw1.77.61.1	1062	1.22388	0.378531	0.52518	5	5
jgi|Phyca11|528012|estExt2_fgenesh1_pm.C_PHYCAscaffold_250074	1484	1.93906	0.243261	0.526171	7	7
jgi|Phyca11|550828|estExt2_Genewise1Plus.C_PHYCAscaffold_390043	635	1.45098	0.32126	0.526999	3	3
jgi|Phyca11|102732|e_gw1.7.777.1	1479	2.50735	0.183908	0.527949	7	7
jgi|Phyca11|42113|gw1.93.138.1	420	1	0.457143	0.531182	2	2
jgi|Phyca11|107409|e_gw1.13.435.1	420	2	0.238095	0.531182	2	2
jgi|Phyca11|7903|fgenesh1_pm.PHYCAscaffold_23_#_51	1890	1.44	0.330688	0.531182	9	9
jgi|Phyca11|43451|gw1.165.3.1	210	1	0.47619	0.531182	1	1
jgi|Phyca11|129044|e_gw1.81.43.1	1467	2.86809	0.160191	0.532268	7	7
jgi|Phyca11|534296|estExt2_fgenesh1_pg.C_PHYCAscaffold_220051	1045	1.42229	0.326316	0.533723	5	5
jgi|Phyca11|106715|e_gw1.12.288.1	417	1.22699	0.390887	0.535003	2	2
jgi|Phyca11|64406|gw1.26.310.1	2499	2.13035	0.214886	0.535645	12	12
jgi|Phyca11|574392|estExt2_Genewise1.C_PHYCAscaffold_620074	1038	1.66667	0.289017	0.537323	5	5
jgi|Phyca11|116557|e_gw1.31.416.1	414	2	0.214976	0.53888	2	2
jgi|Phyca11|510788|fgenesh2_kg.PHYCAscaffold_66_#_62_#_4098839:1	621	1.50251	0.320451	0.53888	3	3
jgi|Phyca11|62085|gw1.22.542.1	414	1.9802	0.243961	0.53888	2	2
jgi|Phyca11|11032|fgenesh1_pm.PHYCAscaffold_60_#_40	414	2	0.205314	0.53888	2	2
jgi|Phyca11|114220|e_gw1.25.485.1	414	1.01523	0.475845	0.53888	2	2
jgi|Phyca11|133604|e_gw1.585.2.1	828	2.48366	0.184783	0.53888	4	4
jgi|Phyca11|509124|fgenesh2_kg.PHYCAscaffold_42_#_31_#_Contig2884.1	1443	2.08254	0.218295	0.541121	7	7
jgi|Phyca11|100086|e_gw1.4.785.1	822	1.83254	0.254258	0.542813	4	4
jgi|Phyca11|563609|estExt2_Genewise1.C_PHYCAscaffold_120622	1027	1.87266	0.259981	0.543078	5	5
jgi|Phyca11|564509|estExt2_Genewise1.C_PHYCAscaffold_150132	1437	1.90782	0.24913	0.54338	7	7
jgi|Phyca11|101964|e_gw1.6.268.1	1023	1.26263	0.387097	0.545201	5	5
jgi|Phyca11|62059|gw1.6.388.1	408	1.15607	0.42402	0.546805	2	2
jgi|Phyca11|117422|e_gw1.33.418.1	204	1	0.485294	0.546805	1	1
jgi|Phyca11|569704|estExt2_Genewise1.C_PHYCAscaffold_330331	816	1.33333	0.367647	0.546805	4	4
jgi|Phyca11|45124|gw1.42.110.1	1632	3.56364	0.134804	0.546805	8	8
jgi|Phyca11|512108|fgenesh2_kg.PHYCAscaffold_159_#_1_#_4103982:2	612	1.5	0.326797	0.546805	3	3
jgi|Phyca11|97260|e_gw1.1.1700.1	609	1.15385	0.426929	0.549498	3	3
jgi|Phyca11|132541|e_gw1.180.12.1	609	1.5	0.328407	0.549498	3	3
jgi|Phyca11|132389|e_gw1.159.5.1	1623	1.54247	0.319162	0.549837	8	8
jgi|Phyca11|70990|gw1.25.447.1	405	2	0.246914	0.550855	2	2
jgi|Phyca11|113768|e_gw1.25.501.1	405	1.12994	0.437037	0.550855	2	2
jgi|Phyca11|123522|e_gw1.50.406.1	606	1.79641	0.275578	0.552219	3	3
jgi|Phyca11|114026|e_gw1.25.183.1	1611	1.64271	0.302297	0.553933	8	8
jgi|Phyca11|106589|e_gw1.12.472.1	402	1	0.452736	0.554966	2	2
jgi|Phyca11|506680|fgenesh2_kg.PHYCAscaffold_21_#_52_#_Contig1148.1	2006	1.66038	0.290628	0.556073	10	10
jgi|Phyca11|71733|gw1.26.466.1	399	1.38889	0.360902	0.559139	2	2
jgi|Phyca11|84292|gw1.25.672.1	399	2	0.215539	0.559139	2	2
jgi|Phyca11|114163|e_gw1.25.531.1	399	2	0.250627	0.559139	2	2
jgi|Phyca11|100403|e_gw1.4.279.1	597	2.87879	0.165829	0.560544	3	3
jgi|Phyca11|537802|estExt2_fgenesh1_pg.C_PHYCAscaffold_1690003	1591	2.69932	0.186047	0.560896	8	8
jgi|Phyca11|133747|e_gw1.702.1.1	993	1.66667	0.302115	0.561673	5	5
jgi|Phyca11|62031|gw1.38.374.1	396	2	0.252525	0.563375	2	2
jgi|Phyca11|572091|estExt2_Genewise1.C_PHYCAscaffold_460205	396	2	0.252525	0.563375	2	2
jgi|Phyca11|17500|fgenesh1_pg.PHYCAscaffold_28_#_35	1386	1.38416	0.364358	0.563375	7	7
jgi|Phyca11|128076|e_gw1.73.112.1	987	1.6689	0.302938	0.565087	5	5
jgi|Phyca11|112615|e_gw1.22.459.1	591	2.23881	0.226734	0.566234	3	3
jgi|Phyca11|107960|e_gw1.14.49.1	393	2	0.206107	0.567675	2	2
jgi|Phyca11|133665|e_gw1.630.7.1	393	2	0.254453	0.567675	2	2
jgi|Phyca11|21978|fgenesh1_pg.PHYCAscaffold_324_#_1	393	2	0.246819	0.567675	2	2
jgi|Phyca11|125234|e_gw1.57.166.1	981	1.43302	0.327217	0.568543	5	5
jgi|Phyca11|11521|fgenesh1_pm.PHYCAscaffold_72_#_52	1176	2	0.255102	0.569123	6	6
jgi|Phyca11|54493|gw1.12.122.1	2547	1.92447	0.259914	0.569347	13	13
jgi|Phyca11|96647|e_gw1.1.158.1	783	1.33445	0.381865	0.56985	4	4
jgi|Phyca11|11754|fgenesh1_pm.PHYCAscaffold_80_#_26	783	2.00503	0.254151	0.56985	4	4
jgi|Phyca11|533266|estExt2_fgenesh1_pg.C_PHYCAscaffold_120036	2537	1.80807	0.283406	0.571591	13	13
jgi|Phyca11|103636|e_gw1.8.104.1	975	4.55556	0.110769	0.572042	5	5
jgi|Phyca11|111685|e_gw1.20.614.1	585	1.5	0.34188	0.572042	3	3
jgi|Phyca11|39693|gw1.78.74.1	585	1.5	0.34188	0.572042	3	3
jgi|Phyca11|113919|e_gw1.25.428.1	585	3	0.165812	0.572042	3	3
jgi|Phyca11|133454|e_gw1.477.5.1	390	1.97619	0.215385	0.572042	2	2
jgi|Phyca11|109162|e_gw1.16.434.1	774	2.0355	0.218346	0.576476	4	4
jgi|Phyca11|118706|e_gw1.36.172.1	1737	1.69115	0.305699	0.57797	9	9
jgi|Phyca11|114544|e_gw1.26.385.1	579	1.50761	0.340242	0.57797	3	3
jgi|Phyca11|55826|gw1.64.101.1	1542	2.6745	0.193256	0.578719	8	8
jgi|Phyca11|508566|fgenesh2_kg.PHYCAscaffold_36_#_19_#_4101819:1	1923	1.70517	0.301612	0.580074	10	10
jgi|Phyca11|13118|fgenesh1_pg.PHYCAscaffold_2_#_214	384	1.92157	0.265625	0.58098	2	2
jgi|Phyca11|506474|fgenesh2_kg.PHYCAscaffold_20_#_20_#_4096726:7	575	1.41538	0.33913	0.58199	3	3
jgi|Phyca11|113170|e_gw1.23.463.1	573	3	0.165794	0.584022	3	3
jgi|Phyca11|131682|e_gw1.111.22.1	1527	2.24138	0.227898	0.584404	8	8
jgi|Phyca11|126683|e_gw1.64.134.1	954	1.83895	0.279874	0.584634	5	5
jgi|Phyca11|97196|e_gw1.1.556.1	762	2.54777	0.206037	0.585555	4	4
jgi|Phyca11|110647|e_gw1.18.462.1	762	3.05344	0.171916	0.585555	4	4
jgi|Phyca11|107949|e_gw1.14.527.1	1707	1.64457	0.318102	0.588127	9	9
jgi|Phyca11|101607|e_gw1.5.319.1	1326	1.73267	0.304676	0.588867	7	7
jgi|Phyca11|536390|estExt2_fgenesh1_pg.C_PHYCAscaffold_520038	1513	2.84698	0.185724	0.589812	8	8
jgi|Phyca11|116395|e_gw1.30.481.1	378	2	0.26455	0.590202	2	2
jgi|Phyca11|72862|gw1.30.506.1	189	1	0.529101	0.590202	1	1
jgi|Phyca11|100802|e_gw1.5.1241.1	378	1	0.5	0.590202	2	2
jgi|Phyca11|50933|gw1.47.205.1	378	1.87255	0.269841	0.590202	2	2
jgi|Phyca11|554191|estExt2_Genewise1Plus.C_PHYCAscaffold_590197	378	1.16667	0.412698	0.590202	2	2
jgi|Phyca11|557593|estExt2_Genewise1Plus.C_PHYCAscaffold_1510002	567	1.5	0.352734	0.590202	3	3
jgi|Phyca11|53358|gw1.839.1.1	378	1.87234	0.248677	0.590202	2	2
jgi|Phyca11|541916|estExt2_Genewise1Plus.C_PHYCAscaffold_80107	2628	1.84392	0.287671	0.594244	14	14
jgi|Phyca11|98948|e_gw1.3.1157.1	375	1	0.533333	0.594924	2	2
jgi|Phyca11|40958|gw1.82.120.1	561	2.71296	0.192513	0.596514	3	3
jgi|Phyca11|573723|estExt2_Genewise1.C_PHYCAscaffold_550104	745	2	0.261745	0.598916	4	4
jgi|Phyca11|109163|e_gw1.16.126.1	744	1.48881	0.360215	0.599721	4	4
jgi|Phyca11|20996|fgenesh1_pg.PHYCAscaffold_79_#_2	372	1	0.534946	0.599721	2	2
jgi|Phyca11|553594|estExt2_Genewise1Plus.C_PHYCAscaffold_540087	928	1.67918	0.315733	0.601014	5	5
jgi|Phyca11|128162|e_gw1.74.48.1	1113	2.32129	0.22372	0.601338	6	6
jgi|Phyca11|15296|fgenesh1_pg.PHYCAscaffold_12_#_121	555	2.31405	0.218018	0.602963	3	3
jgi|Phyca11|15424|fgenesh1_pg.PHYCAscaffold_13_#_112	369	2	0.268293	0.604597	2	2
jgi|Phyca11|536564|estExt2_fgenesh1_pg.C_PHYCAscaffold_570013	369	1.56897	0.314363	0.604597	2	2
jgi|Phyca11|108045|e_gw1.14.477.1	6087	2.02674	0.26417	0.604746	33	33
jgi|Phyca11|534503|estExt2_fgenesh1_pg.C_PHYCAscaffold_240075	3500	1.9915	0.268857	0.605547	19	19
jgi|Phyca11|121496|e_gw1.44.202.1	921	1.7971	0.299674	0.605582	5	5
jgi|Phyca11|508888|fgenesh2_kg.PHYCAscaffold_39_#_55_#_4101393:1	1288	2.25658	0.236025	0.60624	7	7
jgi|Phyca11|97392|e_gw1.2.979.1	735	3.52212	0.153741	0.607065	4	4
jgi|Phyca11|512124|fgenesh2_kg.PHYCAscaffold_216_#_1_#_Contig4253.1	918	1.988	0.272331	0.607561	5	5
jgi|Phyca11|123636|e_gw1.51.114.1	1467	2.00251	0.271302	0.608306	8	8
jgi|Phyca11|19612|fgenesh1_pg.PHYCAscaffold_50_#_34	1833	1.8317	0.278778	0.608555	10	10
jgi|Phyca11|83457|gw1.7.1074.1	183	1	0.546448	0.609553	1	1
jgi|Phyca11|128697|e_gw1.77.161.1	549	2.23881	0.24408	0.609553	3	3
jgi|Phyca11|128632|e_gw1.77.177.1	366	2	0.273224	0.609553	2	2
jgi|Phyca11|20090|fgenesh1_pg.PHYCAscaffold_57_#_41	549	3	0.173042	0.609553	3	3
jgi|Phyca11|37960|gw1.104.27.1	729	1.45455	0.377229	0.612061	4	4
jgi|Phyca11|122771|e_gw1.48.250.1	1458	1.16448	0.471193	0.612061	8	8
jgi|Phyca11|125216|e_gw1.57.186.1	726	2.83688	0.194215	0.61459	4	4
jgi|Phyca11|104501|e_gw1.9.572.1	543	1.132	0.460405	0.616288	3	3
jgi|Phyca11|52016|gw1.439.2.1	543	3	0.184162	0.616288	3	3
jgi|Phyca11|15595|fgenesh1_pg.PHYCAscaffold_14_#_98	723	1.87081	0.289073	0.617141	4	4
jgi|Phyca11|13658|fgenesh1_pg.PHYCAscaffold_4_#_181	2349	2.52724	0.218817	0.617338	13	13
jgi|Phyca11|505446|fgenesh2_kg.PHYCAscaffold_13_#_96_#_Contig2212.1	180	1	0.538889	0.619712	1	1
jgi|Phyca11|575758|estExt2_Genewise1.C_PHYCAscaffold_780091	1440	1.82648	0.304167	0.619712	8	8
jgi|Phyca11|19513|fgenesh1_pg.PHYCAscaffold_49_#_26	900	2.4505	0.224444	0.619712	5	5
jgi|Phyca11|133407|e_gw1.447.2.1	180	1	0.555556	0.619712	1	1
jgi|Phyca11|510401|fgenesh2_kg.PHYCAscaffold_59_#_39_#_4098357:1	1259	1.93605	0.273233	0.620204	7	7
jgi|Phyca11|108596|e_gw1.15.217.1	1617	1.89619	0.291899	0.620862	9	9
jgi|Phyca11|559569|estExt2_Genewise1.C_PHYCAscaffold_30822	898	2.25455	0.244989	0.621092	5	5
jgi|Phyca11|12924|fgenesh1_pg.PHYCAscaffold_2_#_20	537	2.70093	0.199255	0.623174	3	3
jgi|Phyca11|6992|fgenesh1_pm.PHYCAscaffold_16_#_13	714	2.21229	0.2507	0.62492	4	4
jgi|Phyca11|129685|e_gw1.86.155.1	357	1.14793	0.473389	0.62492	2	2
jgi|Phyca11|107653|e_gw1.14.385.1	357	1	0.518207	0.62492	2	2
jgi|Phyca11|62845|gw1.55.312.1	357	1.25786	0.445378	0.62492	2	2
jgi|Phyca11|12765|fgenesh1_pg.PHYCAscaffold_1_#_217	534	2.06667	0.252809	0.626675	3	3
jgi|Phyca11|33954|gw1.107.3.1	1245	1.41414	0.39759	0.627178	7	7
jgi|Phyca11|555717|estExt2_Genewise1Plus.C_PHYCAscaffold_770060	1244	1.53509	0.366559	0.627683	7	7
jgi|Phyca11|18657|fgenesh1_pg.PHYCAscaffold_39_#_21	888	1.64286	0.315315	0.628087	5	5
jgi|Phyca11|18667|fgenesh1_pg.PHYCAscaffold_39_#_31	888	1.42398	0.385135	0.628087	5	5
jgi|Phyca11|104372|e_gw1.9.464.1	1065	4.82645	0.113615	0.62844	6	6
jgi|Phyca11|17005|fgenesh1_pg.PHYCAscaffold_24_#_30	1242	1.9337	0.291465	0.628693	7	7
jgi|Phyca11|6388|fgenesh1_pm.PHYCAscaffold_11_#_104	885	1.29067	0.423729	0.630216	5	5
jgi|Phyca11|127162|e_gw1.66.138.1	354	2	0.234463	0.630216	2	2
jgi|Phyca11|20245|fgenesh1_pg.PHYCAscaffold_60_#_31	354	1.20382	0.443503	0.630216	2	2
jgi|Phyca11|21762|fgenesh1_pg.PHYCAscaffold_117_#_8	528	1.50251	0.376894	0.633796	3	3
jgi|Phyca11|109150|e_gw1.16.174.1	351	2	0.2849	0.635602	2	2
jgi|Phyca11|71394|gw1.14.391.1	351	1.94175	0.293447	0.635602	2	2
jgi|Phyca11|10006|fgenesh1_pm.PHYCAscaffold_43_#_120	1401	1.65631	0.344754	0.636963	8	8
jgi|Phyca11|559315|estExt2_Genewise1.C_PHYCAscaffold_30316	1397	1.63425	0.338583	0.638787	8	8
jgi|Phyca11|14162|fgenesh1_pg.PHYCAscaffold_6_#_84	1047	1.94156	0.294174	0.639245	6	6
jgi|Phyca11|542415|estExt2_Genewise1Plus.C_PHYCAscaffold_90315	870	5	0.114943	0.641081	5	5
jgi|Phyca11|101569|e_gw1.5.1408.1	348	1	0.574713	0.641081	2	2
jgi|Phyca11|115201|e_gw1.28.153.1	1218	2.35461	0.231527	0.641081	7	7
jgi|Phyca11|118065|e_gw1.35.98.1	1389	1.95141	0.281497	0.642466	8	8
jgi|Phyca11|122250|e_gw1.47.86.1	1560	1.47941	0.389103	0.643547	9	9
jgi|Phyca11|37544|gw1.68.11.1	1038	1.38333	0.404624	0.644787	6	6
jgi|Phyca11|12943|fgenesh1_pg.PHYCAscaffold_2_#_39	864	2.27273	0.25463	0.645533	5	5
jgi|Phyca11|49590|gw1.51.244.1	345	2	0.289855	0.646656	2	2
jgi|Phyca11|107484|e_gw1.13.409.1	1032	1.5124	0.351744	0.648536	6	6
jgi|Phyca11|537775|estExt2_fgenesh1_pg.C_PHYCAscaffold_1270003	860	2.39234	0.243023	0.648536	5	5
jgi|Phyca11|14569|fgenesh1_pg.PHYCAscaffold_8_#_123	1200	2.33	0.25	0.650698	7	7
jgi|Phyca11|13193|fgenesh1_pg.PHYCAscaffold_3_#_6	1713	1.55763	0.374781	0.651186	10	10
jgi|Phyca11|547748|estExt2_Genewise1Plus.C_PHYCAscaffold_260236	1196	4.04046	0.144649	0.652874	7	7
jgi|Phyca11|4777|fgenesh1_pm.PHYCAscaffold_3_#_128	1707	2.77311	0.209139	0.653475	10	10
jgi|Phyca11|575513|estExt2_Genewise1.C_PHYCAscaffold_740136	682	1.93909	0.288856	0.654241	4	4
jgi|Phyca11|110173|e_gw1.18.244.1	510	1.5102	0.384314	0.656166	3	3
jgi|Phyca11|130695|e_gw1.96.13.1	510	1.88679	0.311765	0.656166	3	3
jgi|Phyca11|126240|e_gw1.62.246.1	339	2	0.294985	0.658101	2	2
jgi|Phyca11|106045|e_gw1.11.157.1	1692	1.90559	0.306738	0.659268	10	10
jgi|Phyca11|506475|fgenesh2_kg.PHYCAscaffold_20_#_21_#_Contig1052.1	1520	2.52711	0.218421	0.660483	9	9
jgi|Phyca11|64839|gw1.17.527.1	2025	2.34834	0.252346	0.661026	12	12
jgi|Phyca11|12927|fgenesh1_pg.PHYCAscaffold_2_#_23	1347	1.88626	0.313289	0.662498	8	8
jgi|Phyca11|104870|e_gw1.10.573.1	504	2.17391	0.27381	0.663977	3	3
jgi|Phyca11|62412|gw1.22.560.1	336	2	0.297619	0.663977	2	2
jgi|Phyca11|124623|e_gw1.54.120.1	840	1.65734	0.340476	0.663977	5	5
jgi|Phyca11|63584|gw1.71.195.1	168	1	0.595238	0.663977	1	1
jgi|Phyca11|132495|e_gw1.173.8.1	1008	5.48077	0.103175	0.663977	6	6
jgi|Phyca11|109368|e_gw1.16.267.1	1509	2.7716	0.214712	0.665297	9	9
jgi|Phyca11|545159|estExt2_Genewise1Plus.C_PHYCAscaffold_170215	2010	2.06498	0.275622	0.665959	12	12
jgi|Phyca11|36623|gw1.82.63.1	1002	1.23203	0.486028	0.667953	6	6
jgi|Phyca11|108131|e_gw1.14.173.1	2001	1.53351	0.387806	0.668955	12	12
jgi|Phyca11|77033|gw1.81.194.1	666	1.11421	0.539039	0.669959	4	4
jgi|Phyca11|505247|fgenesh2_kg.PHYCAscaffold_12_#_35_#_Contig717.1	1663	1.72964	0.346963	0.670765	10	10
jgi|Phyca11|97312|e_gw1.1.1288.1	498	1.5	0.401606	0.671977	3	3
jgi|Phyca11|129119|e_gw1.81.125.1	663	2.50641	0.235294	0.67299	4	4
jgi|Phyca11|550392|estExt2_Genewise1Plus.C_PHYCAscaffold_370095	1657	2.17865	0.277007	0.673194	10	10
jgi|Phyca11|14368|fgenesh1_pg.PHYCAscaffold_7_#_107	660	2.23529	0.257576	0.67605	4	4
jgi|Phyca11|97499|e_gw1.2.204.1	495	1.81818	0.333333	0.67605	3	3
jgi|Phyca11|14233|fgenesh1_pg.PHYCAscaffold_6_#_155	495	3	0.169697	0.67605	3	3
jgi|Phyca11|106993|e_gw1.13.285.1	1320	2.43653	0.244697	0.67605	8	8
jgi|Phyca11|129809|e_gw1.87.130.1	495	3	0.20202	0.67605	3	3
jgi|Phyca11|108945|e_gw1.16.251.1	1479	1.28797	0.471941	0.678792	9	9
jgi|Phyca11|9564|fgenesh1_pm.PHYCAscaffold_39_#_30	657	1.49813	0.406393	0.679136	4	4
jgi|Phyca11|100452|e_gw1.4.786.1	984	1.57407	0.384146	0.680172	6	6
jgi|Phyca11|41529|gw1.1.200.1	327	1	0.602446	0.682252	2	2
jgi|Phyca11|102467|e_gw1.6.220.1	1305	1.69133	0.362452	0.68382	8	8
jgi|Phyca11|18263|fgenesh1_pg.PHYCAscaffold_34_#_92	489	3	0.192229	0.684345	3	3
jgi|Phyca11|108739|e_gw1.15.505.1	651	2.02564	0.299539	0.685396	4	4
jgi|Phyca11|96337|e_gw1.1.1588.1	651	1.52091	0.403994	0.685396	4	4
jgi|Phyca11|107313|e_gw1.13.355.1	648	2.08475	0.273148	0.688569	4	4
jgi|Phyca11|13855|fgenesh1_pg.PHYCAscaffold_5_#_69	486	2.82	0.205761	0.688569	3	3
jgi|Phyca11|129837|e_gw1.87.137.1	324	1.32886	0.459877	0.688569	2	2
jgi|Phyca11|133528|e_gw1.539.5.1	486	2.91262	0.211934	0.688569	3	3
jgi|Phyca11|567038|estExt2_Genewise1.C_PHYCAscaffold_230254	969	1.78485	0.340557	0.690701	6	6
jgi|Phyca11|133766|e_gw1.725.2.1	969	1.65928	0.372549	0.690701	6	6
jgi|Phyca11|540219|estExt2_Genewise1Plus.C_PHYCAscaffold_40647	645	2.05128	0.302326	0.691772	4	4
jgi|Phyca11|109194|e_gw1.16.67.1	483	3	0.207039	0.692846	3	3
jgi|Phyca11|51189|gw1.700.1.1	483	2.92157	0.21118	0.692846	3	3
jgi|Phyca11|20870|fgenesh1_pg.PHYCAscaffold_74_#_41	642	1.91827	0.323988	0.695004	4	4
jgi|Phyca11|123449|e_gw1.50.278.1	960	4.83065	0.129167	0.697176	6	6
jgi|Phyca11|121273|e_gw1.43.345.1	639	1.60251	0.374022	0.698267	4	4
jgi|Phyca11|69479|gw1.25.365.1	639	4	0.156495	0.698267	4	4
jgi|Phyca11|129233|e_gw1.82.2.1	4149	1.97104	0.316221	0.699024	26	26
jgi|Phyca11|84932|gw1.4.1300.1	159	1	0.616352	0.701561	1	1
jgi|Phyca11|42467|gw1.27.101.1	318	1.90476	0.330189	0.701561	2	2
jgi|Phyca11|59410|gw1.17.387.1	318	2	0.267296	0.701561	2	2
jgi|Phyca11|80827|gw1.3.1127.1	477	2.36585	0.257862	0.701561	3	3
jgi|Phyca11|132860|e_gw1.247.3.1	636	2	0.314465	0.701561	4	4
jgi|Phyca11|133007|e_gw1.291.3.1	954	3	0.197065	0.701561	6	6
jgi|Phyca11|21898|fgenesh1_pg.PHYCAscaffold_195_#_2	1113	1.46237	0.41779	0.701561	7	7
jgi|Phyca11|100619|e_gw1.5.517.1	1587	1.2907	0.487713	0.702887	10	10
jgi|Phyca11|21228|fgenesh1_pg.PHYCAscaffold_86_#_14	1428	1.46284	0.414566	0.703035	9	9
jgi|Phyca11|550254|estExt2_Genewise1Plus.C_PHYCAscaffold_360228	950	1.78042	0.354737	0.704515	6	6
jgi|Phyca11|101502|e_gw1.5.565.1	1578	1.90522	0.32763	0.706896	10	10
jgi|Phyca11|103479|e_gw1.8.270.1	945	1.27389	0.498413	0.708242	6	6
jgi|Phyca11|130347|e_gw1.93.136.1	471	1.11236	0.566879	0.710498	3	3
jgi|Phyca11|10461|fgenesh1_pm.PHYCAscaffold_49_#_93	1413	1.6129	0.394904	0.710498	9	9
jgi|Phyca11|555398|estExt2_Genewise1Plus.C_PHYCAscaffold_720135	939	2.94118	0.217252	0.712768	6	6
jgi|Phyca11|19689|fgenesh1_pg.PHYCAscaffold_51_#_10	312	1.73913	0.36859	0.715052	2	2
jgi|Phyca11|124086|e_gw1.52.159.1	1248	1.21951	0.525641	0.715052	8	8
jgi|Phyca11|38017|gw1.7.51.1	777	3.41781	0.187902	0.717813	5	5
jgi|Phyca11|11676|fgenesh1_pm.PHYCAscaffold_77_#_42	621	3.95294	0.136876	0.718507	4	4
jgi|Phyca11|15492|fgenesh1_pg.PHYCAscaffold_13_#_180	1086	2.15385	0.299263	0.719003	7	7
jgi|Phyca11|106293|e_gw1.12.939.1	465	1.7574	0.363441	0.719666	3	3
jgi|Phyca11|105373|e_gw1.10.174.1	1548	1.81934	0.354005	0.720595	10	10
jgi|Phyca11|123835|e_gw1.52.195.1	774	1.66782	0.373385	0.720595	5	5
jgi|Phyca11|103996|e_gw1.8.895.1	309	2	0.323625	0.721995	2	2
jgi|Phyca11|102250|e_gw1.6.322.1	618	1.86449	0.346278	0.721995	4	4
jgi|Phyca11|106211|e_gw1.12.921.1	309	1.63934	0.394822	0.721995	2	2
jgi|Phyca11|62753|gw1.29.219.1	309	1	0.621359	0.721995	2	2
jgi|Phyca11|542396|estExt2_Genewise1Plus.C_PHYCAscaffold_90286	615	2.13369	0.304065	0.725517	4	4
jgi|Phyca11|113836|e_gw1.25.409.1	615	4	0.162602	0.725517	4	4
jgi|Phyca11|105311|e_gw1.10.183.1	1533	1.69625	0.382257	0.727646	10	10
jgi|Phyca11|104588|e_gw1.9.182.1	1992	2.16358	0.297691	0.727975	13	13
jgi|Phyca11|96559|e_gw1.1.1779.1	306	1.76991	0.369281	0.729073	2	2
jgi|Phyca11|19630|fgenesh1_pg.PHYCAscaffold_50_#_52	918	2.0339	0.321351	0.729073	6	6
jgi|Phyca11|61781|gw1.12.400.1	306	1.22699	0.53268	0.729073	2	2
jgi|Phyca11|504940|fgenesh2_kg.PHYCAscaffold_10_#_100_#_4101247:4	1682	1.60116	0.408442	0.729506	11	11
jgi|Phyca11|6633|fgenesh1_pm.PHYCAscaffold_13_#_100	2286	2.12482	0.3014	0.731943	15	15
jgi|Phyca11|124766|e_gw1.55.248.1	759	1.66667	0.395257	0.734836	5	5
jgi|Phyca11|564883|estExt2_Genewise1.C_PHYCAscaffold_160398	2428	11.1888	0.0588962	0.735079	16	16
jgi|Phyca11|104191|e_gw1.9.728.1	1812	2.16081	0.298565	0.73873	12	12
jgi|Phyca11|120057|e_gw1.40.295.1	906	1.40845	0.470199	0.73873	6	6
jgi|Phyca11|128781|e_gw1.78.75.1	753	1.30939	0.480744	0.740692	5	5
jgi|Phyca11|111632|e_gw1.20.343.1	903	1.53766	0.426357	0.741184	6	6
jgi|Phyca11|36356|gw1.107.22.1	1653	3.27813	0.193587	0.742305	11	11
jgi|Phyca11|108071|e_gw1.14.456.1	300	2	0.333333	0.743654	2	2
jgi|Phyca11|96767|e_gw1.1.1776.1	300	2	0.333333	0.743654	2	2
jgi|Phyca11|112220|e_gw1.21.670.1	150	1	0.666667	0.743654	1	1
jgi|Phyca11|119558|e_gw1.39.247.1	900	1.6016	0.415556	0.743654	6	6
jgi|Phyca11|128338|e_gw1.75.57.1	300	2	0.32	0.743654	2	2
jgi|Phyca11|505145|fgenesh2_kg.PHYCAscaffold_11_#_91_#_4100209:2	1198	1.69742	0.388982	0.744896	8	8
jgi|Phyca11|506549|fgenesh2_kg.PHYCAscaffold_20_#_95_#_Contig5067.1	597	1.44404	0.463987	0.747391	4	4
jgi|Phyca11|20118|fgenesh1_pg.PHYCAscaffold_58_#_18	1044	1.49679	0.447318	0.747928	7	7
jgi|Phyca11|14570|fgenesh1_pg.PHYCAscaffold_8_#_124	744	1.65667	0.403226	0.749652	5	5
jgi|Phyca11|6372|fgenesh1_pm.PHYCAscaffold_11_#_88	1041	2.50896	0.268012	0.750084	7	7
jgi|Phyca11|119478|e_gw1.38.328.1	594	4	0.164983	0.751166	4	4
jgi|Phyca11|17950|fgenesh1_pg.PHYCAscaffold_32_#_25	1632	1.72414	0.390931	0.751857	11	11
jgi|Phyca11|509822|fgenesh2_kg.PHYCAscaffold_50_#_23_#_4102380:1	445	3	0.224719	0.75201	3	3
jgi|Phyca11|12483|fgenesh1_pm.PHYCAscaffold_220_#_2	741	1.85185	0.364372	0.752687	5	5
jgi|Phyca11|96960|e_gw1.1.716.1	444	2.78846	0.234234	0.753704	3	3
jgi|Phyca11|506481|fgenesh2_kg.PHYCAscaffold_20_#_27_#_4096726:3	736	4.30909	0.149457	0.7578	5	5
jgi|Phyca11|109016|e_gw1.16.664.1	441	1.5	0.453515	0.758831	3	3
jgi|Phyca11|75386|gw1.14.553.1	1617	2.54079	0.265306	0.758831	11	11
jgi|Phyca11|508176|fgenesh2_kg.PHYCAscaffold_33_#_35_#_4101269:2	1028	2.92827	0.230545	0.759569	7	7
jgi|Phyca11|21370|fgenesh1_pg.PHYCAscaffold_93_#_4	732	1.66667	0.409836	0.761941	5	5
jgi|Phyca11|102011|e_gw1.6.1110.1	585	1.92754	0.353846	0.762723	4	4
jgi|Phyca11|49388|gw1.36.393.1	438	2.4	0.285388	0.764029	3	3
jgi|Phyca11|113637|e_gw1.24.188.1	729	4.68868	0.145405	0.765077	5	5
jgi|Phyca11|538155|estExt2_Genewise1Plus.C_PHYCAscaffold_10516	1166	5.65217	0.118353	0.765339	8	8
jgi|Phyca11|21377|fgenesh1_pg.PHYCAscaffold_93_#_11	8592	1.90094	0.357193	0.765985	59	59
jgi|Phyca11|60353|gw1.19.302.1	291	2	0.316151	0.766654	2	2
jgi|Phyca11|61134|gw1.25.120.1	291	1.1358	0.556701	0.766654	2	2
jgi|Phyca11|71538|gw1.18.571.1	435	1.46341	0.471264	0.769298	3	3
jgi|Phyca11|16424|fgenesh1_pg.PHYCAscaffold_20_#_12	1158	3.88235	0.176166	0.770626	8	8
jgi|Phyca11|107567|e_gw1.13.706.1	867	3.25967	0.208766	0.77196	6	6
jgi|Phyca11|5090|fgenesh1_pm.PHYCAscaffold_4_#_178	1731	2.18182	0.317735	0.773298	12	12
jgi|Phyca11|108201|e_gw1.14.457.1	288	2	0.347222	0.77464	2	2
jgi|Phyca11|105389|e_gw1.11.618.1	288	2	0.347222	0.77464	2	2
jgi|Phyca11|15218|fgenesh1_pg.PHYCAscaffold_12_#_43	720	1.69492	0.409722	0.77464	5	5
jgi|Phyca11|502645|fgenesh2_kg.PHYCAscaffold_1_#_105_#_Contig2776.1	1581	2.14648	0.323846	0.77611	11	11
jgi|Phyca11|109890|e_gw1.17.368.1	861	1.69972	0.409988	0.777339	6	6
jgi|Phyca11|77742|gw1.52.408.1	861	2.88442	0.231127	0.777339	6	6
jgi|Phyca11|102806|e_gw1.7.446.1	573	3.4188	0.204188	0.778696	4	4
jgi|Phyca11|123819|e_gw1.52.85.1	3579	1.97312	0.353451	0.779185	25	25
jgi|Phyca11|535841|estExt2_fgenesh1_pg.C_PHYCAscaffold_420081	1002	2.32423	0.292415	0.779279	7	7
jgi|Phyca11|108951|e_gw1.16.781.1	285	2	0.301754	0.782794	2	2
jgi|Phyca11|104952|e_gw1.10.537.1	855	1.96528	0.336842	0.782794	6	6
jgi|Phyca11|124569|e_gw1.54.34.1	996	1.51982	0.455823	0.783973	7	7
jgi|Phyca11|506473|fgenesh2_kg.PHYCAscaffold_20_#_19_#_4096726:9	995	2.97664	0.215075	0.784761	7	7
jgi|Phyca11|6734|fgenesh1_pm.PHYCAscaffold_14_#_38	426	1.75882	0.399061	0.78555	3	3
jgi|Phyca11|119185|e_gw1.38.89.1	1419	1.96457	0.357999	0.786104	10	10
jgi|Phyca11|118528|e_gw1.36.234.1	1134	2.09974	0.335979	0.786936	8	8
jgi|Phyca11|542430|estExt2_Genewise1Plus.C_PHYCAscaffold_90341	1134	2	0.342152	0.786936	8	8
jgi|Phyca11|129759|e_gw1.87.114.1	567	2	0.352734	0.786936	4	4
jgi|Phyca11|117344|e_gw1.33.345.1	708	1.63869	0.387006	0.78777	5	5
jgi|Phyca11|573802|estExt2_Genewise1.C_PHYCAscaffold_550291	566	2	0.353357	0.788326	4	4
jgi|Phyca11|113911|e_gw1.25.180.1	1698	2.02787	0.338045	0.788326	12	12
jgi|Phyca11|14851|fgenesh1_pg.PHYCAscaffold_9_#_227	846	2.15546	0.281324	0.791122	6	6
jgi|Phyca11|50944|gw1.47.206.1	282	2	0.351064	0.791122	2	2
jgi|Phyca11|118082|e_gw1.35.167.1	561	3.9697	0.176471	0.795352	4	4
jgi|Phyca11|80492|gw1.5.1025.1	561	1.33557	0.531194	0.795352	4	4
jgi|Phyca11|547601|estExt2_Genewise1Plus.C_PHYCAscaffold_250438	1122	2.67224	0.266488	0.795352	8	8
jgi|Phyca11|67509|gw1.18.433.1	981	1.41785	0.502548	0.79596	7	7
jgi|Phyca11|69261|gw1.14.297.1	420	1.5	0.47619	0.796773	3	3
jgi|Phyca11|543299|estExt2_Genewise1Plus.C_PHYCAscaffold_110514	1816	2.56088	0.275881	0.798528	13	13
jgi|Phyca11|105242|e_gw1.10.185.1	1536	2.09387	0.339844	0.798848	11	11
jgi|Phyca11|72070|gw1.21.572.1	279	2	0.340502	0.799628	2	2
jgi|Phyca11|119462|e_gw1.38.139.1	558	1.99005	0.360215	0.799628	4	4
jgi|Phyca11|575450|estExt2_Genewise1.C_PHYCAscaffold_740025	1534	1.99274	0.359192	0.799889	11	11
jgi|Phyca11|537838|estExt2_fgenesh1_pg.C_PHYCAscaffold_2900001	696	2.49495	0.284483	0.801352	5	5
jgi|Phyca11|45532|gw1.91.41.1	1389	1.5083	0.477322	0.803083	10	10
jgi|Phyca11|129643|e_gw1.86.164.1	555	1.41844	0.508108	0.803951	4	4
jgi|Phyca11|18435|fgenesh1_pg.PHYCAscaffold_36_#_75	1659	1.70029	0.412297	0.806858	12	12
jgi|Phyca11|104444|e_gw1.9.159.1	1935	2.36486	0.305943	0.807067	14	14
jgi|Phyca11|118937|e_gw1.37.206.1	966	2.17949	0.322981	0.80832	7	7
jgi|Phyca11|8554|fgenesh1_pm.PHYCAscaffold_29_#_35	1518	2.37527	0.303689	0.80832	11	11
jgi|Phyca11|132359|e_gw1.155.9.1	552	2.38095	0.304348	0.80832	4	4
jgi|Phyca11|112516|e_gw1.22.322.1	960	2.30263	0.316667	0.813372	7	7
jgi|Phyca11|13828|fgenesh1_pg.PHYCAscaffold_5_#_42	1233	1.60838	0.445255	0.81422	9	9
jgi|Phyca11|42179|gw1.353.1.1	411	1.5	0.486618	0.81422	3	3
jgi|Phyca11|128811|e_gw1.78.11.1	2184	2.15604	0.337454	0.817203	16	16
jgi|Phyca11|123682|e_gw1.51.178.1	954	2.29934	0.318658	0.818488	7	7
jgi|Phyca11|544875|estExt2_Genewise1Plus.C_PHYCAscaffold_160264	817	2.36283	0.276622	0.819203	6	6
jgi|Phyca11|114913|e_gw1.27.404.1	675	1.70671	0.419259	0.826283	5	5
jgi|Phyca11|105728|e_gw1.11.575.1	540	2.03046	0.364815	0.826283	4	4
jgi|Phyca11|97701|e_gw1.2.839.1	945	2.25806	0.328042	0.826283	7	7
jgi|Phyca11|116098|e_gw1.30.191.1	405	1.85093	0.397531	0.826283	3	3
jgi|Phyca11|84138|gw1.25.666.1	270	2	0.37037	0.826283	2	2
jgi|Phyca11|53461|gw1.954.2.1	270	1.8018	0.411111	0.826283	2	2
jgi|Phyca11|566240|estExt2_Genewise1.C_PHYCAscaffold_200362	1479	1.97307	0.376606	0.829635	11	11
jgi|Phyca11|105959|e_gw1.11.416.1	2151	1.59394	0.460251	0.82974	16	16
jgi|Phyca11|104799|e_gw1.10.557.1	537	1.30769	0.532588	0.830899	4	4
jgi|Phyca11|120825|e_gw1.42.43.1	804	1.25877	0.567164	0.832449	6	6
jgi|Phyca11|132878|e_gw1.250.5.1	804	1.84615	0.404229	0.832449	6	6
jgi|Phyca11|133691|e_gw1.645.4.1	402	1.63043	0.457711	0.832449	3	3
jgi|Phyca11|109774|e_gw1.17.84.1	936	2.06687	0.351496	0.834228	7	7
jgi|Phyca11|99902|e_gw1.4.1243.1	267	2	0.374532	0.835567	2	2
jgi|Phyca11|128239|e_gw1.74.105.1	1068	1.61317	0.455056	0.835567	8	8
jgi|Phyca11|78685|gw1.1.1323.1	534	1.504	0.468165	0.835567	4	4
jgi|Phyca11|125968|e_gw1.60.58.1	267	2	0.340824	0.835567	2	2
jgi|Phyca11|5613|fgenesh1_pm.PHYCAscaffold_6_#_133	1467	2.26875	0.327198	0.836421	11	11
jgi|Phyca11|110854|e_gw1.19.467.1	1998	1.82316	0.393393	0.837449	15	15
jgi|Phyca11|97732|e_gw1.2.546.1	2397	2.5007	0.297455	0.837658	18	18
jgi|Phyca11|125685|e_gw1.59.224.1	1065	3.11719	0.240376	0.837921	8	8
jgi|Phyca11|108769|e_gw1.15.53.1	1062	1.43705	0.52354	0.840288	8	8
jgi|Phyca11|19217|fgenesh1_pg.PHYCAscaffold_46_#_28	1062	3.43668	0.215631	0.840288	8	8
jgi|Phyca11|118770|e_gw1.36.105.1	2652	2.04526	0.35822	0.841238	20	20
jgi|Phyca11|106545|e_gw1.12.811.1	1059	1.83028	0.411709	0.842668	8	8
jgi|Phyca11|41299|gw1.2.207.1	264	2	0.378788	0.845062	2	2
jgi|Phyca11|98658|e_gw1.3.327.1	1053	1.63537	0.434948	0.847469	8	8
jgi|Phyca11|128598|e_gw1.77.165.1	789	1.85759	0.409379	0.848275	6	6
jgi|Phyca11|6788|fgenesh1_pm.PHYCAscaffold_14_#_92	393	1.23457	0.618321	0.851513	3	3
jgi|Phyca11|50925|gw1.54.180.1	393	1.51546	0.493639	0.851513	3	3
jgi|Phyca11|119659|e_gw1.39.249.1	915	2.48659	0.285246	0.853374	7	7
jgi|Phyca11|112035|e_gw1.21.631.1	4308	2.05106	0.372795	0.854478	33	33
jgi|Phyca11|12726|fgenesh1_pg.PHYCAscaffold_1_#_178	522	2.96774	0.237548	0.854775	4	4
jgi|Phyca11|50990|gw1.48.187.1	261	1.55039	0.494253	0.854775	2	2
jgi|Phyca11|105238|e_gw1.10.541.1	651	1.75439	0.437788	0.856745	5	5
jgi|Phyca11|8474|fgenesh1_pm.PHYCAscaffold_28_#_57	1041	1.6	0.480307	0.857239	8	8
jgi|Phyca11|99938|e_gw1.4.939.1	780	2.79703	0.258974	0.858063	6	6
jgi|Phyca11|108400|e_gw1.15.551.1	390	3	0.25641	0.858063	3	3
jgi|Phyca11|57947|gw1.23.214.1	390	3	0.25641	0.858063	3	3
jgi|Phyca11|22060|fgenesh1_pg.PHYCAscaffold_558_#_1	390	3	0.238462	0.858063	3	3
jgi|Phyca11|74308|gw1.3.597.1	2598	1.94439	0.387606	0.858723	20	20
jgi|Phyca11|96213|e_gw1.1.427.1	1167	2.04773	0.35904	0.860269	9	9
jgi|Phyca11|9187|fgenesh1_pm.PHYCAscaffold_35_#_7	648	1.57827	0.483025	0.860711	5	5
jgi|Phyca11|133786|e_gw1.750.1.1	906	2.58594	0.282561	0.861851	7	7
jgi|Phyca11|129175|e_gw1.81.70.1	1293	2.12009	0.354215	0.862708	10	10
jgi|Phyca11|100073|e_gw1.4.1113.1	387	2.77778	0.255814	0.864714	3	3
jgi|Phyca11|127786|e_gw1.72.177.1	387	2.00694	0.372093	0.864714	3	3
jgi|Phyca11|72221|gw1.13.833.1	258	2	0.387597	0.864714	2	2
jgi|Phyca11|19547|fgenesh1_pg.PHYCAscaffold_49_#_60	903	1.50216	0.513843	0.864714	7	7
jgi|Phyca11|20054|fgenesh1_pg.PHYCAscaffold_57_#_5	645	2.05042	0.368992	0.864714	5	5
jgi|Phyca11|133657|e_gw1.623.1.1	645	1.69388	0.455814	0.864714	5	5
jgi|Phyca11|99469|e_gw1.3.307.1	1287	1.6045	0.483294	0.86673	10	10
jgi|Phyca11|101981|e_gw1.6.533.1	1158	2.08333	0.373057	0.866955	9	9
jgi|Phyca11|504686|fgenesh2_kg.PHYCAscaffold_9_#_77_#_Contig4374.1	1156	2.01573	0.384948	0.868455	9	9
jgi|Phyca11|131732|e_gw1.112.4.1	3981	2.04867	0.37679	0.868624	31	31
jgi|Phyca11|546054|estExt2_Genewise1Plus.C_PHYCAscaffold_200033	642	2.22374	0.341121	0.868755	5	5
jgi|Phyca11|133656|e_gw1.623.2.1	642	1.75704	0.442368	0.868755	5	5
jgi|Phyca11|16798|fgenesh1_pg.PHYCAscaffold_22_#_77	384	1.69186	0.447917	0.87147	3	3
jgi|Phyca11|80770|gw1.104.83.1	384	1.5	0.520833	0.87147	3	3
jgi|Phyca11|19605|fgenesh1_pg.PHYCAscaffold_50_#_27	1023	1.58774	0.462366	0.872322	8	8
jgi|Phyca11|533037|estExt2_fgenesh1_pg.C_PHYCAscaffold_100020	1533	2.22804	0.348989	0.873175	12	12
jgi|Phyca11|540248|estExt2_Genewise1Plus.C_PHYCAscaffold_40681	1275	1.27985	0.61098	0.874888	10	10
jgi|Phyca11|121508|e_gw1.44.403.1	510	4	0.194118	0.874888	4	4
jgi|Phyca11|511910|fgenesh2_kg.PHYCAscaffold_105_#_8_#_4098198:1	1141	2.40483	0.326906	0.879872	9	9
jgi|Phyca11|549049|estExt2_Genewise1Plus.C_PHYCAscaffold_310081	1014	2.11376	0.372781	0.880064	8	8
jgi|Phyca11|98685|e_gw1.3.906.1	1014	1.80995	0.435897	0.880064	8	8
jgi|Phyca11|60217|gw1.62.208.1	633	1.79478	0.423381	0.881107	5	5
jgi|Phyca11|129927|e_gw1.89.18.1	2151	5.63356	0.135751	0.881599	17	17
jgi|Phyca11|78341|gw1.33.460.1	759	3.12105	0.250329	0.881804	6	6
jgi|Phyca11|124160|e_gw1.53.220.1	759	2.01695	0.388669	0.881804	6	6
jgi|Phyca11|570850|estExt2_Genewise1.C_PHYCAscaffold_390191	883	1.70876	0.439411	0.8843	7	7
jgi|Phyca11|507451|fgenesh2_kg.PHYCAscaffold_27_#_125_#_Contig1905.1	756	1.67514	0.468254	0.885303	6	6
jgi|Phyca11|114514|e_gw1.26.274.1	252	1.99	0.396825	0.885303	2	2
jgi|Phyca11|79366|gw1.3.1026.1	378	1.5102	0.518519	0.885303	3	3
jgi|Phyca11|124296|e_gw1.53.410.1	252	1.75701	0.424603	0.885303	2	2
jgi|Phyca11|52990|gw1.600.1.1	252	1.68067	0.472222	0.885303	2	2
jgi|Phyca11|117241|e_gw1.32.173.1	1761	1.9022	0.412266	0.886811	14	14
jgi|Phyca11|125062|e_gw1.57.89.1	1509	1.85915	0.423459	0.887063	12	12
jgi|Phyca11|96803|e_gw1.1.1343.1	876	2.36552	0.33105	0.891367	7	7
jgi|Phyca11|563879|estExt2_Genewise1.C_PHYCAscaffold_130299	2748	2.01764	0.391921	0.893035	22	22
jgi|Phyca11|13144|fgenesh1_pg.PHYCAscaffold_2_#_240	624	2.12389	0.362179	0.893815	5	5
jgi|Phyca11|507588|fgenesh2_kg.PHYCAscaffold_28_#_95_#_Contig2450.1	997	1.5575	0.514544	0.895071	8	8
jgi|Phyca11|125210|e_gw1.57.318.1	249	1.58621	0.465863	0.895969	2	2
jgi|Phyca11|11447|fgenesh1_pm.PHYCAscaffold_71_#_20	1119	1.26534	0.626452	0.89717	9	9
jgi|Phyca11|560102|estExt2_Genewise1.C_PHYCAscaffold_40556	1985	2.27312	0.354156	0.899129	16	16
jgi|Phyca11|20400|fgenesh1_pg.PHYCAscaffold_63_#_24	744	1.74854	0.459677	0.899582	6	6
jgi|Phyca11|105751|e_gw1.11.138.1	1857	1.6212	0.477652	0.901035	15	15
jgi|Phyca11|548428|estExt2_Genewise1Plus.C_PHYCAscaffold_280460	1857	2.08194	0.387722	0.901035	15	15
jgi|Phyca11|133487|e_gw1.502.4.1	990	2.27536	0.348485	0.901399	8	8
jgi|Phyca11|18373|fgenesh1_pg.PHYCAscaffold_36_#_13	741	2.27027	0.349528	0.903224	6	6
jgi|Phyca11|44773|gw1.57.62.1	987	2.23478	0.349544	0.904139	8	8
jgi|Phyca11|106862|e_gw1.13.273.1	1233	1.94433	0.407948	0.904689	10	10
jgi|Phyca11|106393|e_gw1.12.225.1	1353	2.12865	0.379157	0.906896	11	11
jgi|Phyca11|17486|fgenesh1_pg.PHYCAscaffold_28_#_21	369	1.00697	0.777778	0.906896	3	3
jgi|Phyca11|62532|gw1.42.443.1	369	1.11524	0.728997	0.906896	3	3
jgi|Phyca11|123913|e_gw1.52.135.1	1596	1.57959	0.515664	0.9086	13	13
jgi|Phyca11|106946|e_gw1.13.519.1	2208	2.80094	0.288949	0.90936	18	18
jgi|Phyca11|108536|e_gw1.15.377.1	981	1.81193	0.444444	0.909669	8	8
jgi|Phyca11|128495|e_gw1.76.99.1	735	1.6129	0.506122	0.910597	6	6
jgi|Phyca11|537536|estExt2_fgenesh1_pg.C_PHYCAscaffold_960015	1836	1.70511	0.458061	0.911341	15	15
jgi|Phyca11|113783|e_gw1.25.217.1	1344	3.44514	0.237351	0.912969	11	11
jgi|Phyca11|99097|e_gw1.3.949.1	855	2.40278	0.336842	0.91326	7	7
jgi|Phyca11|114005|e_gw1.25.379.1	855	1.82632	0.444444	0.91326	7	7
jgi|Phyca11|5505|fgenesh1_pm.PHYCAscaffold_6_#_25	1098	1.50253	0.540073	0.914329	9	9
jgi|Phyca11|16186|fgenesh1_pg.PHYCAscaffold_18_#_74	366	1.31532	0.606557	0.914329	3	3
jgi|Phyca11|573575|estExt2_Genewise1.C_PHYCAscaffold_540129	732	1.96078	0.418033	0.914329	6	6
jgi|Phyca11|132063|e_gw1.130.30.1	363	2.37168	0.311295	0.921886	3	3
jgi|Phyca11|555221|estExt2_Genewise1Plus.C_PHYCAscaffold_710062	725	1.31696	0.617931	0.923157	6	6
jgi|Phyca11|111491|e_gw1.20.609.1	483	1.83173	0.430642	0.923794	4	4
jgi|Phyca11|133645|e_gw1.611.1.1	966	1.57058	0.520704	0.923794	8	8
jgi|Phyca11|12958|fgenesh1_pg.PHYCAscaffold_2_#_54	1206	2.3753	0.349088	0.924943	10	10
jgi|Phyca11|131523|e_gw1.107.73.1	4095	2.04507	0.400977	0.926163	34	34
jgi|Phyca11|17059|fgenesh1_pg.PHYCAscaffold_24_#_84	963	1.32212	0.586708	0.926672	8	8
jgi|Phyca11|97544|e_gw1.2.1338.1	240	1.1131	0.7	0.929568	2	2
jgi|Phyca11|48408|gw1.37.254.1	720	1.77679	0.466667	0.929568	6	6
jgi|Phyca11|69163|gw1.12.588.1	600	2.90698	0.286667	0.929568	5	5
jgi|Phyca11|106646|e_gw1.12.668.1	360	1.97297	0.411111	0.929568	3	3
jgi|Phyca11|122882|e_gw1.49.348.1	360	1.81818	0.458333	0.929568	3	3
jgi|Phyca11|509574|fgenesh2_kg.PHYCAscaffold_47_#_65_#_4097856:1	1439	1.94127	0.42599	0.930214	12	12
jgi|Phyca11|118396|e_gw1.36.249.1	1077	1.88235	0.441968	0.932157	9	9
jgi|Phyca11|21357|fgenesh1_pg.PHYCAscaffold_92_#_12	1671	2.5292	0.327947	0.934575	14	14
jgi|Phyca11|101131|e_gw1.5.591.1	1551	1.96183	0.422308	0.934962	13	13
jgi|Phyca11|18835|fgenesh1_pg.PHYCAscaffold_41_#_29	477	2.10497	0.379455	0.935414	4	4
jgi|Phyca11|70321|gw1.29.415.1	477	2.3432	0.354298	0.935414	4	4
jgi|Phyca11|120710|e_gw1.42.340.1	954	1.73059	0.459119	0.935414	8	8
jgi|Phyca11|55007|gw1.68.43.1	1908	2.34261	0.357966	0.935414	16	16
jgi|Phyca11|126980|e_gw1.66.188.1	834	1.54292	0.516787	0.936256	7	7
jgi|Phyca11|127386|e_gw1.68.114.1	834	2.92437	0.285372	0.936256	7	7
jgi|Phyca11|97362|e_gw1.1.470.1	1071	1.69201	0.478992	0.93738	9	9
jgi|Phyca11|79333|gw1.5.908.1	357	2.15942	0.386555	0.93738	3	3
jgi|Phyca11|119302|e_gw1.38.404.1	594	2.02521	0.400673	0.938958	5	5
jgi|Phyca11|543706|estExt2_Genewise1Plus.C_PHYCAscaffold_120682	831	1.57303	0.535499	0.939636	7	7
jgi|Phyca11|511070|fgenesh2_kg.PHYCAscaffold_74_#_20_#_Contig1169.1	2849	2.30038	0.365742	0.939683	24	24
jgi|Phyca11|97082|e_gw1.1.1559.1	474	1.66953	0.491561	0.941335	4	4
jgi|Phyca11|83311|gw1.8.905.1	237	2	0.421941	0.941335	2	2
jgi|Phyca11|102445|e_gw1.6.839.1	1302	1.82823	0.451613	0.942419	11	11
jgi|Phyca11|122288|e_gw1.47.96.1	828	2.36486	0.357488	0.94304	7	7
jgi|Phyca11|572766|estExt2_Genewise1.C_PHYCAscaffold_490255	591	2.08	0.380711	0.943724	5	5
jgi|Phyca11|125635|e_gw1.59.33.1	2127	2.03114	0.407616	0.94399	18	18
jgi|Phyca11|103431|e_gw1.8.431.1	945	2.64808	0.303704	0.944323	8	8
jgi|Phyca11|129097|e_gw1.81.128.1	825	2.86266	0.282424	0.946469	7	7
jgi|Phyca11|503215|fgenesh2_kg.PHYCAscaffold_3_#_80_#_Contig4785.1	2121	1.60482	0.528524	0.946661	18	18
jgi|Phyca11|109025|e_gw1.16.331.1	1296	2.28035	0.349537	0.946782	11	11
jgi|Phyca11|105861|e_gw1.11.284.1	471	1.36111	0.611465	0.947331	4	4
jgi|Phyca11|101804|e_gw1.6.1005.1	705	2.995	0.283688	0.949346	6	6
jgi|Phyca11|114083|e_gw1.25.164.1	2226	3.06755	0.272686	0.952118	19	19
jgi|Phyca11|102405|e_gw1.6.725.1	1170	2.41772	0.337607	0.953403	10	10
jgi|Phyca11|131927|e_gw1.121.20.1	702	4.51128	0.189459	0.953403	6	6
jgi|Phyca11|49572|gw1.183.9.1	351	1.18577	0.720798	0.953403	3	3
jgi|Phyca11|121697|e_gw1.46.376.1	465	1.35593	0.634409	0.959554	4	4
jgi|Phyca11|130206|e_gw1.91.95.1	465	2.67133	0.307527	0.959554	4	4
jgi|Phyca11|16301|fgenesh1_pg.PHYCAscaffold_19_#_48	1278	4.1161	0.20892	0.960117	11	11
jgi|Phyca11|15752|fgenesh1_pg.PHYCAscaffold_15_#_90	348	1.71951	0.471264	0.961622	3	3
jgi|Phyca11|535086|estExt2_fgenesh1_pg.C_PHYCAscaffold_310083	1155	2.05074	0.409524	0.965785	10	10
jgi|Phyca11|73466|gw1.15.621.1	231	2	0.406926	0.965785	2	2
jgi|Phyca11|131849|e_gw1.118.25.1	462	2	0.4329	0.965785	4	4
jgi|Phyca11|573832|estExt2_Genewise1.C_PHYCAscaffold_570088	693	2.25564	0.383838	0.965785	6	6
jgi|Phyca11|133187|e_gw1.353.3.1	924	1.99742	0.418831	0.965785	8	8
jgi|Phyca11|546680|estExt2_Genewise1Plus.C_PHYCAscaffold_220163	807	3.39512	0.254027	0.96758	7	7
jgi|Phyca11|102047|e_gw1.6.303.1	807	2.66116	0.299876	0.96758	7	7
jgi|Phyca11|104354|e_gw1.9.307.1	7953	2.30215	0.373695	0.967789	69	69
jgi|Phyca11|534478|estExt2_fgenesh1_pg.C_PHYCAscaffold_240034	461	2.05128	0.422993	0.96788	4	4
jgi|Phyca11|14286|fgenesh1_pg.PHYCAscaffold_7_#_25	576	3.46528	0.25	0.9683	5	5
jgi|Phyca11|117147|e_gw1.32.314.1	690	1.36986	0.634783	0.969984	6	6
jgi|Phyca11|112959|e_gw1.23.283.1	345	1.81818	0.478261	0.969984	3	3
jgi|Phyca11|103586|e_gw1.8.942.1	459	1.88889	0.45098	0.972097	4	4
jgi|Phyca11|503235|fgenesh2_kg.PHYCAscaffold_3_#_100_#_Contig4363.1	1147	1.23877	0.679163	0.972521	10	10
jgi|Phyca11|12016|fgenesh1_pm.PHYCAscaffold_92_#_8	1605	2.798	0.311526	0.973006	14	14
jgi|Phyca11|122109|e_gw1.47.147.1	573	2.8046	0.303665	0.97337	5	5
jgi|Phyca11|544829|estExt2_Genewise1Plus.C_PHYCAscaffold_160079	801	1.76071	0.49563	0.974828	7	7
jgi|Phyca11|17462|fgenesh1_pg.PHYCAscaffold_27_#_145	1143	2.16993	0.401575	0.975924	10	10
jgi|Phyca11|126241|e_gw1.62.179.1	1143	2.70442	0.31671	0.975924	10	10
jgi|Phyca11|110650|e_gw1.18.561.1	912	1.78971	0.490132	0.978493	8	8
jgi|Phyca11|50906|gw1.96.107.1	228	1.26316	0.666667	0.978493	2	2
jgi|Phyca11|13854|fgenesh1_pg.PHYCAscaffold_5_#_68	570	3.78125	0.224561	0.978493	5	5
jgi|Phyca11|98599|e_gw1.3.375.1	798	2.02265	0.387218	0.978493	7	7
jgi|Phyca11|131055|e_gw1.100.129.1	342	2.18978	0.400585	0.978493	3	3
jgi|Phyca11|113929|e_gw1.25.406.1	567	1.45349	0.606702	0.98367	5	5
jgi|Phyca11|81076|gw1.12.881.1	453	1.8018	0.490066	0.984973	4	4
jgi|Phyca11|114672|e_gw1.27.278.1	1131	1.86207	0.461538	0.986279	10	10
jgi|Phyca11|69280|gw1.15.432.1	678	1.2959	0.682891	0.987152	6	6
jgi|Phyca11|80919|gw1.2.1121.1	339	3	0.294985	0.987152	3	3
jgi|Phyca11|111499|e_gw1.20.192.1	339	1.01351	0.873156	0.987152	3	3
jgi|Phyca11|115238|e_gw1.28.250.1	339	2.78641	0.303835	0.987152	3	3
jgi|Phyca11|133602|e_gw1.583.2.1	339	2.9703	0.297935	0.987152	3	3
jgi|Phyca11|96987|e_gw1.1.553.1	789	3.58763	0.245881	0.989654	7	7
jgi|Phyca11|120383|e_gw1.41.43.1	1014	1.33284	0.663708	0.990073	9	9
jgi|Phyca11|9534|fgenesh1_pm.PHYCAscaffold_38_#_83	1014	2.4	0.369822	0.990073	9	9
jgi|Phyca11|125652|e_gw1.59.180.1	450	1.48881	0.595556	0.991539	4	4
jgi|Phyca11|20397|fgenesh1_pg.PHYCAscaffold_63_#_21	561	2.875	0.299465	0.99419	5	5
jgi|Phyca11|80489|gw1.12.870.1	561	2.76667	0.320856	0.99419	5	5
jgi|Phyca11|124700|e_gw1.54.151.1	561	2.29858	0.376114	0.99419	5	5
jgi|Phyca11|18770|fgenesh1_pg.PHYCAscaffold_40_#_61	1794	1.84339	0.480491	0.994855	16	16
jgi|Phyca11|116881|e_gw1.31.389.1	672	2.50224	0.331845	0.995966	6	6
jgi|Phyca11|125856|e_gw1.60.278.1	336	1.06593	0.8125	0.995966	3	3
jgi|Phyca11|119467|e_gw1.38.386.1	336	1.75758	0.491071	0.995966	3	3
jgi|Phyca11|21727|fgenesh1_pg.PHYCAscaffold_111_#_8	672	2.97849	0.276786	0.995966	6	6
jgi|Phyca11|47666|gw1.53.212.1	783	3.40415	0.246488	0.997238	7	7
jgi|Phyca11|132626|e_gw1.193.13.1	558	2.57895	0.340502	0.999536	5	5
jgi|Phyca11|96236|e_gw1.1.1686.1	669	1.78313	0.496263	1.00043	6	6
jgi|Phyca11|526360|estExt2_fgenesh1_pm.C_PHYCAscaffold_90090	1002	2.00225	0.443114	1.00193	9	9
jgi|Phyca11|129521|e_gw1.85.33.1	1113	1.74956	0.513028	1.00223	10	10
jgi|Phyca11|526839|estExt2_fgenesh1_pm.C_PHYCAscaffold_130100	2447	1.89991	0.469555	1.00289	22	22
jgi|Phyca11|105063|e_gw1.10.499.1	666	1.72911	0.521021	1.00494	6	6
jgi|Phyca11|78967|gw1.2.972.1	555	1.81752	0.493694	1.00494	5	5
jgi|Phyca11|63516|gw1.66.254.1	222	2	0.432432	1.00494	2	2
jgi|Phyca11|126105|e_gw1.61.27.1	555	1.51852	0.583784	1.00494	5	5
jgi|Phyca11|543907|estExt2_Genewise1Plus.C_PHYCAscaffold_130295	6990	2.94465	0.305007	1.00537	63	63
jgi|Phyca11|46283|gw1.46.191.1	1107	1.97217	0.454381	1.00766	10	10
jgi|Phyca11|100224|e_gw1.4.271.1	774	2.01948	0.397933	1.00883	7	7
jgi|Phyca11|131045|e_gw1.100.158.1	552	4.04878	0.222826	1.0104	5	5
jgi|Phyca11|133479|e_gw1.495.1.1	552	4.13223	0.219203	1.0104	5	5
jgi|Phyca11|64338|gw1.23.311.1	2649	1.76475	0.505474	1.01063	24	24
jgi|Phyca11|75900|gw1.12.764.1	1434	2.47148	0.366806	1.01125	13	13
jgi|Phyca11|121523|e_gw1.44.293.1	882	4.66082	0.193878	1.01177	8	8
jgi|Phyca11|122865|e_gw1.49.371.1	441	2	0.453515	1.01177	4	4
jgi|Phyca11|47722|gw1.47.123.1	441	2	0.453515	1.01177	4	4
jgi|Phyca11|577802|estExt2_Genewise1.C_PHYCAscaffold_4740001	771	4.58108	0.191958	1.01276	7	7
jgi|Phyca11|69277|gw1.31.386.1	660	1.96711	0.460606	1.01407	6	6
jgi|Phyca11|12411|fgenesh1_pm.PHYCAscaffold_118_#_9	660	1.73913	0.522727	1.01407	6	6
jgi|Phyca11|121979|e_gw1.46.324.1	990	3.19149	0.284848	1.01407	9	9
jgi|Phyca11|83005|gw1.30.560.1	219	1.3245	0.689498	1.0187	2	2
jgi|Phyca11|83070|gw1.12.944.1	219	1	0.844749	1.0187	2	2
jgi|Phyca11|45010|gw1.52.130.1	1641	1.93005	0.470445	1.01964	15	15
jgi|Phyca11|133632|e_gw1.599.1.1	546	3.7037	0.247253	1.0215	5	5
jgi|Phyca11|533470|estExt2_fgenesh1_pg.C_PHYCAscaffold_140040	436	2.43902	0.376147	1.02338	4	4
jgi|Phyca11|22041|fgenesh1_pg.PHYCAscaffold_471_#_1	327	1.77381	0.513761	1.02338	3	3
jgi|Phyca11|124550|e_gw1.54.252.1	1524	1.75858	0.516404	1.02472	14	14
jgi|Phyca11|40968|gw1.99.53.1	543	2.41546	0.381215	1.02715	5	5
jgi|Phyca11|130270|e_gw1.92.53.1	543	2.15721	0.421731	1.02715	5	5
jgi|Phyca11|509104|fgenesh2_kg.PHYCAscaffold_42_#_11_#_4096661:1	1303	2.04921	0.436685	1.0273	12	12
jgi|Phyca11|108274|e_gw1.15.438.1	651	1.99336	0.462366	1.02809	6	6
jgi|Phyca11|8856|fgenesh1_pm.PHYCAscaffold_31_#_76	1836	2.08078	0.444989	1.03285	17	17
jgi|Phyca11|122291|e_gw1.47.184.1	324	1.47	0.617284	1.03285	3	3
jgi|Phyca11|132401|e_gw1.160.17.1	216	1.33333	0.680556	1.03285	2	2
jgi|Phyca11|555222|estExt2_Genewise1Plus.C_PHYCAscaffold_710063	755	1.87668	0.49404	1.03422	7	7
jgi|Phyca11|102742|e_gw1.7.224.1	1506	2.99572	0.310093	1.03697	14	14
jgi|Phyca11|14430|fgenesh1_pg.PHYCAscaffold_7_#_169	753	2.78884	0.333333	1.03697	7	7
jgi|Phyca11|97317|e_gw1.1.610.1	645	1.64384	0.565891	1.03766	6	6
jgi|Phyca11|96709|e_gw1.1.1505.1	537	1.42945	0.607076	1.03862	5	5
jgi|Phyca11|99145|e_gw1.3.826.1	1395	2.31059	0.399283	1.03952	13	13
jgi|Phyca11|81213|gw1.4.1053.1	429	1.32353	0.634033	1.04008	4	4
jgi|Phyca11|109248|e_gw1.16.367.1	1179	1.75367	0.519932	1.04074	11	11
jgi|Phyca11|506653|fgenesh2_kg.PHYCAscaffold_21_#_25_#_Contig2780.1	2249	1.80469	0.512228	1.04158	21	21
jgi|Phyca11|100355|e_gw1.4.374.1	2247	3.0158	0.309746	1.04251	21	21
jgi|Phyca11|81950|gw1.30.558.1	321	2.84762	0.327103	1.04251	3	3
jgi|Phyca11|22075|fgenesh1_pg.PHYCAscaffold_610_#_1	427	2.24	0.409836	1.04495	4	4
jgi|Phyca11|9298|fgenesh1_pm.PHYCAscaffold_36_#_13	747	4.85915	0.190094	1.0453	7	7
jgi|Phyca11|73513|gw1.8.493.1	213	2	0.408451	1.0474	2	2
jgi|Phyca11|115405|e_gw1.28.200.1	852	2.1157	0.426056	1.0474	8	8
jgi|Phyca11|128981|e_gw1.80.113.1	852	2.45397	0.369718	1.0474	8	8
jgi|Phyca11|104509|e_gw1.9.176.1	1914	2.05747	0.454545	1.04904	18	18
jgi|Phyca11|15838|fgenesh1_pg.PHYCAscaffold_16_#_16	531	1.78113	0.499058	1.05036	5	5
jgi|Phyca11|547758|estExt2_Genewise1Plus.C_PHYCAscaffold_260248	849	2.84698	0.330978	1.0511	8	8
jgi|Phyca11|19964|fgenesh1_pg.PHYCAscaffold_54_#_61	849	2.6412	0.354535	1.0511	8	8
jgi|Phyca11|554243|estExt2_Genewise1Plus.C_PHYCAscaffold_600071	2009	2.02144	0.46441	1.05496	19	19
jgi|Phyca11|536566|estExt2_fgenesh1_pg.C_PHYCAscaffold_570016	528	3.04403	0.301136	1.05633	5	5
jgi|Phyca11|129645|e_gw1.86.44.1	1689	2.02532	0.467732	1.0567	16	16
jgi|Phyca11|4862|fgenesh1_pm.PHYCAscaffold_3_#_213	2001	3.90909	0.241879	1.05918	19	19
jgi|Phyca11|55474|gw1.48.226.1	1158	3.56169	0.265976	1.05961	11	11
jgi|Phyca11|20398|fgenesh1_pg.PHYCAscaffold_63_#_22	1473	2.6992	0.340801	1.0602	14	14
jgi|Phyca11|60907|gw1.11.282.1	525	2.30189	0.40381	1.06236	5	5
jgi|Phyca11|14775|fgenesh1_pg.PHYCAscaffold_9_#_151	315	1.19124	0.796825	1.06236	3	3
jgi|Phyca11|512149|fgenesh2_kg.PHYCAscaffold_325_#_1_#_Contig3570.1	629	2.57511	0.370429	1.06405	6	6
jgi|Phyca11|502697|fgenesh2_kg.PHYCAscaffold_1_#_157_#_4100874:1	837	3.16942	0.289128	1.06617	8	8
jgi|Phyca11|60131|gw1.37.405.1	627	1.5748	0.607656	1.06745	6	6
jgi|Phyca11|537910|estExt2_Genewise1Plus.C_PHYCAscaffold_10024	1563	2.21746	0.432502	1.07052	15	15
jgi|Phyca11|505556|fgenesh2_kg.PHYCAscaffold_14_#_37_#_Contig94.2	1143	3.34472	0.281715	1.07352	11	11
jgi|Phyca11|560357|estExt2_Genewise1.C_PHYCAscaffold_40941	519	1.46061	0.635838	1.07465	5	5
jgi|Phyca11|15170|fgenesh1_pg.PHYCAscaffold_11_#_156	519	1.71821	0.560694	1.07465	5	5
jgi|Phyca11|14034|fgenesh1_pg.PHYCAscaffold_5_#_248	1557	1.78495	0.537572	1.07465	15	15
jgi|Phyca11|69349|gw1.5.384.1	621	1.87147	0.513688	1.07776	6	6
jgi|Phyca11|115385|e_gw1.28.124.1	1863	3.58635	0.267311	1.07776	18	18
jgi|Phyca11|62522|gw1.59.261.1	207	1.49254	0.647343	1.07776	2	2
jgi|Phyca11|533401|estExt2_fgenesh1_pg.C_PHYCAscaffold_130108	2689	2.57327	0.375604	1.07856	26	26
jgi|Phyca11|11515|fgenesh1_pm.PHYCAscaffold_72_#_46	1137	2.71625	0.319261	1.07918	11	11
jgi|Phyca11|119370|e_gw1.38.118.1	1137	2.35546	0.41073	1.07918	11	11
jgi|Phyca11|510204|fgenesh2_kg.PHYCAscaffold_55_#_21_#_4098099:2	1550	2.2	0.43871	1.0795	15	15
jgi|Phyca11|10471|fgenesh1_pm.PHYCAscaffold_50_#_9	930	1.61143	0.564516	1.0795	9	9
jgi|Phyca11|112635|e_gw1.22.186.1	1548	2.48387	0.380491	1.08089	15	15
jgi|Phyca11|128599|e_gw1.77.93.1	825	2.64784	0.364848	1.08168	8	8
jgi|Phyca11|101974|e_gw1.6.966.1	411	3.87379	0.250608	1.08563	4	4
jgi|Phyca11|102840|e_gw1.7.158.1	3801	2.01867	0.479084	1.08584	37	37
jgi|Phyca11|10013|fgenesh1_pm.PHYCAscaffold_44_#_6	1335	2.25699	0.428464	1.08624	13	13
jgi|Phyca11|96990|e_gw1.1.1729.1	513	1.71479	0.553606	1.08721	5	5
jgi|Phyca11|572843|estExt2_Genewise1.C_PHYCAscaffold_500032	4201	3.34638	0.285884	1.08866	41	41
jgi|Phyca11|115097|e_gw1.27.95.1	717	2.12121	0.460251	1.08903	7	7
jgi|Phyca11|99299|e_gw1.3.944.1	819	2.98507	0.327228	1.0896	8	8
jgi|Phyca11|565745|estExt2_Genewise1.C_PHYCAscaffold_190087	816	2.29326	0.417892	1.09361	8	8
jgi|Phyca11|546661|estExt2_Genewise1Plus.C_PHYCAscaffold_220123	1224	1.84049	0.53268	1.09361	12	12
jgi|Phyca11|541001|estExt2_Genewise1Plus.C_PHYCAscaffold_50960	1020	2.62604	0.353922	1.09361	10	10
jgi|Phyca11|99075|e_gw1.3.908.1	1020	2.83626	0.335294	1.09361	10	10
jgi|Phyca11|130110|e_gw1.91.143.1	408	4	0.242647	1.09361	4	4
jgi|Phyca11|128029|e_gw1.73.147.1	204	2	0.490196	1.09361	2	2
jgi|Phyca11|22117|fgenesh1_pg.PHYCAscaffold_818_#_1	305	2.49074	0.354098	1.0972	3	3
jgi|Phyca11|7335|fgenesh1_pm.PHYCAscaffold_18_#_98	711	2.45614	0.400844	1.09822	7	7
jgi|Phyca11|15165|fgenesh1_pg.PHYCAscaffold_11_#_151	507	3.13208	0.313609	1.10008	5	5
jgi|Phyca11|130940|e_gw1.99.82.1	912	3.03745	0.292763	1.1008	9	9
jgi|Phyca11|537829|estExt2_fgenesh1_pg.C_PHYCAscaffold_2390001	608	5.95833	0.157895	1.1008	6	6
jgi|Phyca11|133213|e_gw1.365.5.1	405	2.54777	0.387654	1.10171	4	4
jgi|Phyca11|49820|gw1.50.374.1	303	3	0.326733	1.10444	3	3
jgi|Phyca11|97009|e_gw1.1.471.1	807	5.02564	0.193309	1.10581	8	8
jgi|Phyca11|510586|fgenesh2_kg.PHYCAscaffold_63_#_25_#_4099584:1	604	2.34902	0.422185	1.10809	6	6
jgi|Phyca11|108658|e_gw1.15.48.1	804	1.99248	0.496269	1.10993	8	8
jgi|Phyca11|63419|gw1.28.309.1	201	2	0.447761	1.10993	2	2
jgi|Phyca11|52385|gw1.42.285.1	201	1.34228	0.741294	1.10993	2	2
jgi|Phyca11|21130|fgenesh1_pg.PHYCAscaffold_83_#_3	903	4.37255	0.225914	1.11178	9	9
jgi|Phyca11|17608|fgenesh1_pg.PHYCAscaffold_29_#_35	1002	1.7069	0.578842	1.11326	10	10
jgi|Phyca11|509851|fgenesh2_kg.PHYCAscaffold_50_#_52_#_Contig2257.1	2204	2.03013	0.481851	1.11346	22	22
jgi|Phyca11|119825|e_gw1.39.83.1	2202	2.62123	0.376476	1.11447	22	22
jgi|Phyca11|96849|e_gw1.1.1775.1	300	1.50802	0.623333	1.11548	3	3
jgi|Phyca11|129960|e_gw1.89.142.1	300	2.71028	0.356667	1.11548	3	3
jgi|Phyca11|126230|e_gw1.62.160.1	1299	2.02516	0.489607	1.11634	13	13
jgi|Phyca11|54371|gw1.8.169.1	2694	2.39502	0.417223	1.11797	27	27
jgi|Phyca11|109198|e_gw1.16.380.1	798	2.03046	0.493734	1.11828	8	8
jgi|Phyca11|58780|gw1.22.342.1	498	2.17391	0.461847	1.11996	5	5
jgi|Phyca11|502704|fgenesh2_kg.PHYCAscaffold_1_#_164_#_4099037:1	1587	1.64234	0.613106	1.12462	16	16
jgi|Phyca11|13631|fgenesh1_pg.PHYCAscaffold_4_#_154	2082	3.08833	0.304515	1.12513	21	21
jgi|Phyca11|102808|e_gw1.7.866.1	990	2.41304	0.418182	1.12675	10	10
jgi|Phyca11|82111|gw1.64.287.1	198	1.03743	0.944444	1.12675	2	2
jgi|Phyca11|103656|e_gw1.8.220.1	1287	2.1925	0.456099	1.12675	13	13
jgi|Phyca11|62538|gw1.18.280.1	297	2.24615	0.43771	1.12675	3	3
jgi|Phyca11|553614|estExt2_Genewise1Plus.C_PHYCAscaffold_540119	1376	1.53423	0.647529	1.13494	14	14
jgi|Phyca11|119748|e_gw1.39.419.1	786	1.92893	0.501272	1.13535	8	8
jgi|Phyca11|123828|e_gw1.52.363.1	393	1.37457	0.740458	1.13535	4	4
jgi|Phyca11|124828|e_gw1.55.212.1	687	1.87805	0.537118	1.13659	7	7
jgi|Phyca11|105626|e_gw1.11.674.1	294	2.95745	0.319728	1.13825	3	3
jgi|Phyca11|557102|estExt2_Genewise1Plus.C_PHYCAscaffold_1020015	784	2.13333	0.478316	1.13825	8	8
jgi|Phyca11|101449|e_gw1.5.540.1	1959	2.34788	0.421133	1.13883	20	20
jgi|Phyca11|124131|e_gw1.52.157.1	1272	3.02326	0.33805	1.14004	13	13
jgi|Phyca11|45846|gw1.59.49.1	1173	1.96236	0.520887	1.14116	12	12
jgi|Phyca11|6254|fgenesh1_pm.PHYCAscaffold_10_#_101	3906	2.26598	0.448541	1.14233	40	40
jgi|Phyca11|561170|estExt2_Genewise1.C_PHYCAscaffold_60338	2148	2.26832	0.451117	1.14249	22	22
jgi|Phyca11|121866|e_gw1.46.308.1	3024	2.15498	0.471561	1.14352	31	31
jgi|Phyca11|14946|fgenesh1_pg.PHYCAscaffold_10_#_92	585	4.56693	0.217094	1.14408	6	6
jgi|Phyca11|128549|e_gw1.77.92.1	780	1.93705	0.529487	1.14408	8	8
jgi|Phyca11|98858|e_gw1.3.474.1	390	3.37037	0.276923	1.14408	4	4
jgi|Phyca11|120639|e_gw1.42.431.1	390	2	0.505128	1.14408	4	4
jgi|Phyca11|43558|gw1.550.2.1	195	2	0.425641	1.14408	2	2
jgi|Phyca11|120483|e_gw1.41.102.1	4572	2.19298	0.461286	1.14671	47	47
jgi|Phyca11|5704|fgenesh1_pm.PHYCAscaffold_7_#_70	1848	1.69883	0.600108	1.14687	19	19
jgi|Phyca11|507931|fgenesh2_kg.PHYCAscaffold_31_#_12_#_4098129:1	1167	5.33333	0.190231	1.14702	12	12
jgi|Phyca11|9576|fgenesh1_pm.PHYCAscaffold_39_#_42	972	2.63588	0.389918	1.14761	10	10
jgi|Phyca11|98650|e_gw1.3.689.1	1554	2.65724	0.386744	1.1485	16	16
jgi|Phyca11|566429|estExt2_Genewise1.C_PHYCAscaffold_210115	1068	1.72115	0.58427	1.1489	11	11
jgi|Phyca11|102033|e_gw1.6.352.1	582	2.66222	0.386598	1.14998	6	6
jgi|Phyca11|120867|e_gw1.42.394.1	774	2.59609	0.396641	1.15295	8	8
jgi|Phyca11|562802|estExt2_Genewise1.C_PHYCAscaffold_100269	1255	10.5678	0.0940239	1.15548	13	13
jgi|Phyca11|13824|fgenesh1_pg.PHYCAscaffold_5_#_38	1158	3.38393	0.290155	1.15594	12	12
jgi|Phyca11|121456|e_gw1.44.203.1	963	2.15983	0.480789	1.15834	10	10
jgi|Phyca11|101803|e_gw1.6.252.1	1059	1.81879	0.562795	1.15867	11	11
jgi|Phyca11|11846|fgenesh1_pm.PHYCAscaffold_84_#_32	1251	1.54762	0.671463	1.15917	13	13
jgi|Phyca11|572988|estExt2_Genewise1.C_PHYCAscaffold_500357	865	2	0.520231	1.16062	9	9
jgi|Phyca11|14279|fgenesh1_pg.PHYCAscaffold_7_#_18	864	5.45	0.185185	1.16196	9	9
jgi|Phyca11|47371|gw1.39.245.1	672	3.27358	0.315476	1.16196	7	7
jgi|Phyca11|51164|gw1.39.371.1	288	1.8805	0.552083	1.16196	3	3
jgi|Phyca11|511625|fgenesh2_kg.PHYCAscaffold_92_#_7_#_Contig2234.1	1824	1.78551	0.582785	1.16196	19	19
jgi|Phyca11|61189|gw1.48.344.1	480	1.80435	0.575	1.16196	5	5
jgi|Phyca11|132877|e_gw1.250.8.1	288	2.68269	0.361111	1.16196	3	3
jgi|Phyca11|17606|fgenesh1_pg.PHYCAscaffold_29_#_33	669	3.42647	0.304933	1.16717	7	7
jgi|Phyca11|503811|fgenesh2_kg.PHYCAscaffold_4_#_350_#_4100874:1	955	1.71728	0.6	1.16804	10	10
jgi|Phyca11|504222|fgenesh2_kg.PHYCAscaffold_6_#_139_#_gi|189084721|gb|BT032239.1|	2194	2.59009	0.40474	1.16937	23	23
jgi|Phyca11|103805|e_gw1.8.796.1	381	2.09424	0.501312	1.17111	4	4
jgi|Phyca11|20797|fgenesh1_pg.PHYCAscaffold_72_#_61	381	1.49248	0.698163	1.17111	4	4
jgi|Phyca11|106744|e_gw1.12.539.1	1332	2.2082	0.475976	1.17243	14	14
jgi|Phyca11|70480|gw1.32.365.1	285	2.83019	0.37193	1.17419	3	3
jgi|Phyca11|39135|gw1.116.1.1	285	2.67857	0.392982	1.17419	3	3
jgi|Phyca11|101944|e_gw1.6.493.1	1329	2.10376	0.500376	1.17507	14	14
jgi|Phyca11|505148|fgenesh2_kg.PHYCAscaffold_11_#_94_#_Contig1827.1	1139	2.08696	0.504829	1.17522	12	12
jgi|Phyca11|124765|e_gw1.55.271.1	474	1.87549	0.542194	1.17667	5	5
jgi|Phyca11|80637|gw1.3.1111.1	474	2.03252	0.518987	1.17667	5	5
jgi|Phyca11|106326|e_gw1.12.209.1	1515	1.83774	0.573597	1.17807	16	16
jgi|Phyca11|125134|e_gw1.57.63.1	1704	2.30848	0.456573	1.17833	18	18
jgi|Phyca11|12671|fgenesh1_pg.PHYCAscaffold_1_#_123	1230	2.63617	0.391057	1.17896	13	13
jgi|Phyca11|101658|e_gw1.5.1251.1	378	2	0.529101	1.1804	4	4
jgi|Phyca11|121559|e_gw1.44.409.1	189	1.96078	0.539683	1.1804	2	2
jgi|Phyca11|533972|estExt2_fgenesh1_pg.C_PHYCAscaffold_190060	472	2.77778	0.381356	1.18165	5	5
jgi|Phyca11|502657|fgenesh2_kg.PHYCAscaffold_1_#_117_#_4098289:1	755	2.41945	0.435762	1.18197	8	8
jgi|Phyca11|127068|e_gw1.66.194.1	942	1.81159	0.585987	1.18416	10	10
jgi|Phyca11|21334|fgenesh1_pg.PHYCAscaffold_91_#_3	471	1.97967	0.522293	1.18416	5	5
jgi|Phyca11|106643|e_gw1.12.471.1	282	2.15827	0.492908	1.18668	3	3
jgi|Phyca11|6221|fgenesh1_pm.PHYCAscaffold_10_#_68	2349	2.1646	0.481056	1.18719	25	25
jgi|Phyca11|113405|e_gw1.24.80.1	1785	2.38636	0.443697	1.18735	19	19
jgi|Phyca11|6236|fgenesh1_pm.PHYCAscaffold_10_#_83	3288	2.08818	0.506995	1.1874	35	35
jgi|Phyca11|11255|fgenesh1_pm.PHYCAscaffold_65_#_22	375	3.50459	0.290667	1.18985	4	4
jgi|Phyca11|109151|e_gw1.16.458.1	468	2.24623	0.425214	1.19175	5	5
jgi|Phyca11|18030|fgenesh1_pg.PHYCAscaffold_32_#_105	561	2.61333	0.40107	1.19303	6	6
jgi|Phyca11|115729|e_gw1.29.495.1	561	2.49791	0.426025	1.19303	6	6
jgi|Phyca11|114108|e_gw1.25.215.1	1869	2.69377	0.394864	1.19367	20	20
jgi|Phyca11|511452|fgenesh2_kg.PHYCAscaffold_85_#_20_#_gi|189084862|gb|BT032393.1|	1495	2.15633	0.496321	1.19383	16	16
jgi|Phyca11|67493|gw1.18.432.1	747	1.90476	0.562249	1.19463	8	8
jgi|Phyca11|100188|e_gw1.4.643.1	1209	2.20423	0.46981	1.19944	13	13
jgi|Phyca11|41423|gw1.1.198.1	279	2.49541	0.390681	1.19944	3	3
jgi|Phyca11|507296|fgenesh2_kg.PHYCAscaffold_26_#_99_#_gi|189084636|gb|BT032152.1|	465	3.00649	0.331183	1.19944	5	5
jgi|Phyca11|16560|fgenesh1_pg.PHYCAscaffold_20_#_148	651	1.68702	0.603687	1.19944	7	7
jgi|Phyca11|5248|fgenesh1_pm.PHYCAscaffold_5_#_51	1023	3.61	0.293255	1.19944	11	11
jgi|Phyca11|560970|estExt2_Genewise1.C_PHYCAscaffold_51041	1674	13.2913	0.0758662	1.19944	18	18
jgi|Phyca11|115740|e_gw1.29.67.1	465	2.72674	0.369892	1.19944	5	5
jgi|Phyca11|52962|gw1.91.146.1	186	2	0.537634	1.19944	2	2
jgi|Phyca11|108964|e_gw1.16.433.1	834	2.16137	0.490408	1.20376	9	9
jgi|Phyca11|129169|e_gw1.81.170.1	648	3.99429	0.270062	1.205	7	7
jgi|Phyca11|504682|fgenesh2_kg.PHYCAscaffold_9_#_73_#_4102569:1	832	1.42857	0.748798	1.20665	9	9
jgi|Phyca11|533015|estExt2_fgenesh1_pg.C_PHYCAscaffold_90207	1201	1.62468	0.654455	1.20743	13	13
jgi|Phyca11|120494|e_gw1.41.277.1	738	2.66667	0.406504	1.20919	8	8
jgi|Phyca11|61934|gw1.18.257.1	369	2.51064	0.382114	1.20919	4	4
jgi|Phyca11|50894|gw1.79.118.1	369	3.92157	0.276423	1.20919	4	4
jgi|Phyca11|127426|e_gw1.68.5.1	1014	2.44866	0.441815	1.21009	11	11
jgi|Phyca11|20396|fgenesh1_pg.PHYCAscaffold_63_#_20	921	2.3693	0.452769	1.21116	10	10
jgi|Phyca11|60918|gw1.19.331.1	552	2.06897	0.525362	1.21248	6	6
jgi|Phyca11|63065|gw1.28.305.1	276	1.57778	0.652174	1.21248	3	3
jgi|Phyca11|59113|gw1.16.133.1	459	1.98413	0.54902	1.21512	5	5
jgi|Phyca11|124997|e_gw1.55.282.1	459	1.53994	0.681917	1.21512	5	5
jgi|Phyca11|100398|e_gw1.4.36.1	2013	2.85007	0.381023	1.21911	22	22
jgi|Phyca11|502699|fgenesh2_kg.PHYCAscaffold_1_#_159_#_Contig57.2	1464	2.17896	0.5	1.21911	16	16
jgi|Phyca11|50878|gw1.52.335.1	366	2.20442	0.494536	1.21911	4	4
jgi|Phyca11|38010|gw1.93.87.1	822	2.39665	0.435523	1.22133	9	9
jgi|Phyca11|512156|fgenesh2_kg.PHYCAscaffold_341_#_1_#_Contig62.1	3562	2.23516	0.487086	1.22133	39	39
jgi|Phyca11|20395|fgenesh1_pg.PHYCAscaffold_63_#_19	639	4.11765	0.266041	1.22197	7	7
jgi|Phyca11|133864|e_gw1.883.2.1	639	3.25581	0.336463	1.22197	7	7
jgi|Phyca11|504951|fgenesh2_kg.PHYCAscaffold_10_#_111_#_4103761:1	730	2.21937	0.480822	1.22245	8	8
jgi|Phyca11|119424|e_gw1.38.363.1	456	1.54037	0.70614	1.22312	5	5
jgi|Phyca11|106414|e_gw1.12.489.1	2277	2.65914	0.408432	1.22473	25	25
jgi|Phyca11|10414|fgenesh1_pm.PHYCAscaffold_49_#_46	4188	2.33793	0.467765	1.22522	46	46
jgi|Phyca11|61887|gw1.29.202.1	273	3	0.3663	1.2258	3	3
jgi|Phyca11|532798|estExt2_fgenesh1_pg.C_PHYCAscaffold_80088	3001	4.12516	0.260913	1.22662	33	33
jgi|Phyca11|117309|e_gw1.33.250.1	1545	2.04207	0.538511	1.22739	17	17
jgi|Phyca11|117190|e_gw1.32.343.1	636	2.68992	0.40566	1.22773	7	7
jgi|Phyca11|54441|gw1.19.134.1	1722	2.4641	0.436702	1.23079	19	19
jgi|Phyca11|21355|fgenesh1_pg.PHYCAscaffold_92_#_10	1722	2.53743	0.434379	1.23079	19	19
jgi|Phyca11|131578|e_gw1.108.49.1	453	1.68493	0.644592	1.23122	5	5
jgi|Phyca11|51950|gw1.682.1.1	453	1.48071	0.743929	1.23122	5	5
jgi|Phyca11|122138|e_gw1.47.366.1	633	2.30693	0.478673	1.23355	7	7
jgi|Phyca11|5453|fgenesh1_pm.PHYCAscaffold_5_#_256	723	2.05412	0.536653	1.23428	8	8
jgi|Phyca11|131973|e_gw1.125.9.1	1443	2.51104	0.439362	1.23685	16	16
jgi|Phyca11|117520|e_gw1.33.435.1	1437	4.63663	0.239388	1.24201	16	16
jgi|Phyca11|53345|gw1.966.1.1	897	1.72426	0.638796	1.24357	10	10
jgi|Phyca11|133110|e_gw1.325.6.1	717	3.10078	0.359833	1.24461	8	8
jgi|Phyca11|18477|fgenesh1_pg.PHYCAscaffold_37_#_41	894	2.23714	0.5	1.24774	10	10
jgi|Phyca11|21346|fgenesh1_pg.PHYCAscaffold_92_#_1	447	3.5	0.299776	1.24774	5	5
jgi|Phyca11|559069|estExt2_Genewise1.C_PHYCAscaffold_21038	804	1.51107	0.7301	1.24867	9	9
jgi|Phyca11|511026|fgenesh2_kg.PHYCAscaffold_72_#_71_#_4098438:2	714	2.5641	0.436975	1.24984	8	8
jgi|Phyca11|9535|fgenesh1_pm.PHYCAscaffold_39_#_1	357	2.24277	0.484594	1.24984	4	4
jgi|Phyca11|132173|e_gw1.139.10.1	357	2.05435	0.515406	1.24984	4	4
jgi|Phyca11|133607|e_gw1.586.1.1	267	2.88462	0.389513	1.25335	3	3
jgi|Phyca11|127224|e_gw1.67.173.1	798	3.41065	0.329574	1.25806	9	9
jgi|Phyca11|107239|e_gw1.13.187.1	1950	2.22039	0.497949	1.25849	22	22
jgi|Phyca11|10393|fgenesh1_pm.PHYCAscaffold_49_#_25	1152	1.88529	0.590278	1.25879	13	13
jgi|Phyca11|108281|e_gw1.15.479.1	354	2.40964	0.468927	1.26043	4	4
jgi|Phyca11|6225|fgenesh1_pm.PHYCAscaffold_10_#_72	795	2.7234	0.413836	1.26281	9	9
jgi|Phyca11|97203|e_gw1.1.627.1	618	2.86885	0.394822	1.26349	7	7
jgi|Phyca11|38586|gw1.106.29.1	618	2.68077	0.420712	1.26349	7	7
jgi|Phyca11|106663|e_gw1.12.592.1	618	1.78788	0.587379	1.26349	7	7
jgi|Phyca11|529852|estExt2_fgenesh1_pm.C_PHYCAscaffold_490091	1235	2.07317	0.531174	1.26451	14	14
jgi|Phyca11|13937|fgenesh1_pg.PHYCAscaffold_5_#_151	441	1.90114	0.596372	1.26472	5	5
jgi|Phyca11|114903|e_gw1.27.333.1	1053	1.84235	0.614435	1.2712	12	12
jgi|Phyca11|71369|gw1.25.471.1	438	1.81887	0.605023	1.27338	5	5
jgi|Phyca11|53290|gw1.479.1.1	438	4.07826	0.262557	1.27338	5	5
jgi|Phyca11|103907|e_gw1.8.398.1	1050	3.25203	0.351429	1.27484	12	12
jgi|Phyca11|133426|e_gw1.466.1.1	1137	6.18497	0.152155	1.2754	13	13
jgi|Phyca11|541690|estExt2_Genewise1Plus.C_PHYCAscaffold_70522	1398	2.30736	0.495708	1.27666	16	16
jgi|Phyca11|22101|fgenesh1_pg.PHYCAscaffold_689_#_1	349	1.61765	0.681948	1.27849	4	4
jgi|Phyca11|109441|e_gw1.16.522.1	609	2.52788	0.441708	1.28216	7	7
jgi|Phyca11|105572|e_gw1.11.107.1	261	2.67857	0.429119	1.28216	3	3
jgi|Phyca11|557210|estExt2_Genewise1Plus.C_PHYCAscaffold_1040028	609	3.57436	0.320197	1.28216	7	7
jgi|Phyca11|559281|estExt2_Genewise1.C_PHYCAscaffold_30259	522	2.91262	0.394636	1.28216	6	6
jgi|Phyca11|81362|gw1.3.1170.1	435	1.53416	0.74023	1.28216	5	5
jgi|Phyca11|41367|gw1.54.58.1	435	1.66667	0.689655	1.28216	5	5
jgi|Phyca11|21460|fgenesh1_pg.PHYCAscaffold_96_#_13	435	2.22549	0.468966	1.28216	5	5
jgi|Phyca11|112080|e_gw1.21.182.1	1476	2.5	0.441734	1.28477	17	17
jgi|Phyca11|504084|fgenesh2_kg.PHYCAscaffold_6_#_1_#_4100428:1	781	2.36413	0.471191	1.28545	9	9
jgi|Phyca11|17533|fgenesh1_pg.PHYCAscaffold_28_#_68	1041	2.44606	0.463016	1.28586	12	12
jgi|Phyca11|97965|e_gw1.2.1038.1	867	2.55499	0.45098	1.2866	10	10
jgi|Phyca11|6020|fgenesh1_pm.PHYCAscaffold_9_#_80	1992	2.25246	0.511044	1.28796	23	23
jgi|Phyca11|102985|e_gw1.7.291.1	1299	2.5247	0.451886	1.28809	15	15
jgi|Phyca11|130395|e_gw1.93.112.1	606	3.30189	0.349835	1.28851	7	7
jgi|Phyca11|123316|e_gw1.50.257.1	951	2.30872	0.470032	1.29025	11	11
jgi|Phyca11|61568|gw1.22.521.1	432	3.08725	0.344907	1.29107	5	5
jgi|Phyca11|73233|gw1.1.815.1	258	2.11268	0.550388	1.29707	3	3
jgi|Phyca11|15876|fgenesh1_pg.PHYCAscaffold_16_#_54	687	2.44702	0.439592	1.29896	8	8
jgi|Phyca11|526664|estExt2_fgenesh1_pm.C_PHYCAscaffold_110130	429	3.96522	0.268065	1.3001	5	5
jgi|Phyca11|10983|fgenesh1_pm.PHYCAscaffold_59_#_23	858	2.343	0.482517	1.3001	10	10
jgi|Phyca11|133687|e_gw1.642.6.1	513	2.09059	0.559454	1.30466	6	6
jgi|Phyca11|133812|e_gw1.772.1.1	684	1.65598	0.684211	1.30466	8	8
jgi|Phyca11|106630|e_gw1.12.876.1	597	2.39726	0.489112	1.30793	7	7
jgi|Phyca11|52217|gw1.263.1.1	426	1.93798	0.605634	1.30925	5	5
jgi|Phyca11|99272|e_gw1.3.641.1	1959	2.32928	0.503828	1.30965	23	23
jgi|Phyca11|131593|e_gw1.108.36.1	765	3.49802	0.330719	1.31233	9	9
jgi|Phyca11|124331|e_gw1.53.86.1	1614	2.14819	0.547708	1.31314	19	19
jgi|Phyca11|107564|e_gw1.13.72.1	1188	1.73149	0.670875	1.31454	14	14
jgi|Phyca11|57192|gw1.42.335.1	933	1.64521	0.71597	1.31514	11	11
jgi|Phyca11|111209|e_gw1.19.640.1	339	2	0.589971	1.3162	4	4
jgi|Phyca11|20567|fgenesh1_pg.PHYCAscaffold_66_#_43	762	2.70288	0.410761	1.3175	9	9
jgi|Phyca11|61810|gw1.22.527.1	423	4.23762	0.238771	1.31854	5	5
jgi|Phyca11|101012|e_gw1.5.1236.1	675	2.44337	0.457778	1.32205	8	8
jgi|Phyca11|69707|gw1.33.347.1	675	2.41401	0.465185	1.32205	8	8
jgi|Phyca11|59336|gw1.8.284.1	759	2.26648	0.479578	1.32271	9	9
jgi|Phyca11|122125|e_gw1.47.87.1	1518	2.68373	0.437418	1.32271	18	18
jgi|Phyca11|550574|estExt2_Genewise1Plus.C_PHYCAscaffold_370344	1683	2.95858	0.401664	1.32559	20	20
jgi|Phyca11|15624|fgenesh1_pg.PHYCAscaffold_14_#_127	924	3.64	0.324675	1.32795	11	11
jgi|Phyca11|119609|e_gw1.39.436.1	252	1.54124	0.769841	1.32795	3	3
jgi|Phyca11|38948|gw1.3.121.1	756	2.32558	0.511905	1.32795	9	9
jgi|Phyca11|99291|e_gw1.3.1067.1	588	2.46479	0.482993	1.32795	7	7
jgi|Phyca11|115210|e_gw1.28.240.1	504	2.00334	0.593254	1.32795	6	6
jgi|Phyca11|573174|estExt2_Genewise1.C_PHYCAscaffold_520037	252	2.33594	0.507937	1.32795	3	3
jgi|Phyca11|83538|gw1.62.276.1	168	1.52672	0.779762	1.32795	2	2
jgi|Phyca11|127391|e_gw1.68.214.1	252	1.94771	0.607143	1.32795	3	3
jgi|Phyca11|21187|fgenesh1_pg.PHYCAscaffold_84_#_47	9042	2.44447	0.480978	1.33236	108	108
jgi|Phyca11|123587|e_gw1.51.172.1	837	1.64179	0.72043	1.33271	10	10
jgi|Phyca11|130228|e_gw1.92.39.1	837	1.97143	0.585424	1.33271	10	10
jgi|Phyca11|12482|fgenesh1_pm.PHYCAscaffold_220_#_1	1086	2.94279	0.402394	1.33529	13	13
jgi|Phyca11|53838|gw1.47.243.1	4092	2.35212	0.507331	1.33574	49	49
jgi|Phyca11|544277|estExt2_Genewise1Plus.C_PHYCAscaffold_140264	2001	2.13547	0.56072	1.33791	24	24
jgi|Phyca11|21868|fgenesh1_pg.PHYCAscaffold_170_#_3	1167	4.78113	0.227078	1.3382	14	14
jgi|Phyca11|56147|gw1.54.266.1	1416	2.11524	0.551554	1.33921	17	17
jgi|Phyca11|79468|gw1.14.723.1	666	2.64901	0.453453	1.33992	8	8
jgi|Phyca11|129338|e_gw1.83.84.1	333	2	0.600601	1.33992	4	4
jgi|Phyca11|19155|fgenesh1_pg.PHYCAscaffold_44_#_31	1827	2.39092	0.494253	1.34322	22	22
jgi|Phyca11|125681|e_gw1.59.161.1	498	2.24096	0.5	1.34395	6	6
jgi|Phyca11|130201|e_gw1.91.97.1	249	2.67857	0.449799	1.34395	3	3
jgi|Phyca11|132988|e_gw1.288.1.1	498	2.97512	0.403614	1.34395	6	6
jgi|Phyca11|16514|fgenesh1_pg.PHYCAscaffold_20_#_102	3732	2.55659	0.461683	1.34503	45	45
jgi|Phyca11|16273|fgenesh1_pg.PHYCAscaffold_19_#_20	663	1.89663	0.627451	1.34598	8	8
jgi|Phyca11|41895|gw1.82.133.1	414	1.67785	0.719807	1.3472	5	5
jgi|Phyca11|106938|e_gw1.13.851.1	414	2.94771	0.369565	1.3472	5	5
jgi|Phyca11|5561|fgenesh1_pm.PHYCAscaffold_6_#_81	579	2.13415	0.566494	1.3486	7	7
jgi|Phyca11|13884|fgenesh1_pg.PHYCAscaffold_5_#_98	1323	2.23703	0.538927	1.34903	16	16
jgi|Phyca11|104563|e_gw1.9.818.1	744	4.0597	0.270161	1.34937	9	9
jgi|Phyca11|7361|fgenesh1_pm.PHYCAscaffold_19_#_15	1734	2.29271	0.506344	1.35093	21	21
jgi|Phyca11|570151|estExt2_Genewise1.C_PHYCAscaffold_350351	2559	2.22872	0.541618	1.35131	31	31
jgi|Phyca11|59750|gw1.54.330.1	660	1.88652	0.640909	1.3521	8	8
jgi|Phyca11|41510|gw1.121.7.1	330	2.18579	0.554545	1.3521	4	4
jgi|Phyca11|84890|gw1.175.21.1	330	1.88889	0.545455	1.3521	4	4
jgi|Phyca11|50786|gw1.188.7.1	165	1.88542	0.581818	1.3521	2	2
jgi|Phyca11|16063|fgenesh1_pg.PHYCAscaffold_17_#_146	825	1.61433	0.710303	1.3521	10	10
jgi|Phyca11|539610|estExt2_Genewise1Plus.C_PHYCAscaffold_30789	2392	3.36842	0.357441	1.35238	29	29
jgi|Phyca11|8217|fgenesh1_pm.PHYCAscaffold_26_#_68	1812	2.08152	0.58223	1.35434	22	22
jgi|Phyca11|123476|e_gw1.50.272.1	906	2.66262	0.454746	1.35434	11	11
jgi|Phyca11|14281|fgenesh1_pg.PHYCAscaffold_7_#_20	411	2.13216	0.552311	1.35703	5	5
jgi|Phyca11|13953|fgenesh1_pg.PHYCAscaffold_5_#_167	411	2.72881	0.430657	1.35703	5	5
jgi|Phyca11|124053|e_gw1.52.76.1	5835	2.34348	0.517909	1.35731	71	71
jgi|Phyca11|14560|fgenesh1_pg.PHYCAscaffold_8_#_114	903	2.46259	0.488372	1.35884	11	11
jgi|Phyca11|57359|gw1.68.68.1	738	2.93464	0.414634	1.36034	9	9
jgi|Phyca11|16622|fgenesh1_pg.PHYCAscaffold_21_#_39	4011	2.70556	0.448766	1.36272	49	49
jgi|Phyca11|96041|e_gw1.1.771.1	327	2	0.611621	1.3645	4	4
jgi|Phyca11|101795|e_gw1.6.244.1	1062	2.7548	0.44162	1.36547	13	13
jgi|Phyca11|102304|e_gw1.6.203.1	735	2.02817	0.579592	1.3659	9	9
jgi|Phyca11|114328|e_gw1.26.123.1	1794	9.30144	0.116499	1.36793	22	22
jgi|Phyca11|511941|fgenesh2_kg.PHYCAscaffold_106_#_2_#_4102167:1	732	2.11059	0.580601	1.37149	9	9
jgi|Phyca11|8440|fgenesh1_pm.PHYCAscaffold_28_#_23	1788	2.49093	0.493289	1.37252	22	22
jgi|Phyca11|129612|e_gw1.86.60.1	1539	2.1126	0.582846	1.37714	19	19
jgi|Phyca11|133596|e_gw1.577.2.1	243	1.78571	0.691358	1.37714	3	3
jgi|Phyca11|115100|e_gw1.27.198.1	1617	2.13514	0.572047	1.37969	20	20
jgi|Phyca11|122806|e_gw1.49.106.1	2181	2.07866	0.588721	1.38093	27	27
jgi|Phyca11|59581|gw1.26.222.1	726	2.12766	0.582645	1.38283	9	9
jgi|Phyca11|111741|e_gw1.20.379.1	726	2.72308	0.447658	1.38283	9	9
jgi|Phyca11|80315|gw1.2.1083.1	564	2.49286	0.496454	1.38446	7	7
jgi|Phyca11|564860|estExt2_Genewise1.C_PHYCAscaffold_160308	322	3.80952	0.326087	1.38569	4	4
jgi|Phyca11|577670|estExt2_Genewise1.C_PHYCAscaffold_2160002	1045	2.10049	0.590431	1.38768	13	13
jgi|Phyca11|569117|estExt2_Genewise1.C_PHYCAscaffold_310248	1527	2.65867	0.464309	1.38796	19	19
jgi|Phyca11|113340|e_gw1.24.320.1	1125	1.95332	0.628444	1.38815	14	14
jgi|Phyca11|110074|e_gw1.17.344.1	963	2.52101	0.494289	1.39001	12	12
jgi|Phyca11|121412|e_gw1.44.291.1	642	2.10526	0.5919	1.39001	8	8
jgi|Phyca11|112455|e_gw1.22.571.1	561	3.71277	0.335116	1.39187	7	7
jgi|Phyca11|12980|fgenesh1_pg.PHYCAscaffold_2_#_76	480	2.64317	0.472917	1.39435	6	6
jgi|Phyca11|130610|e_gw1.96.99.1	480	1.93791	0.6375	1.39435	6	6
jgi|Phyca11|127329|e_gw1.68.153.1	480	1.80723	0.691667	1.39435	6	6
jgi|Phyca11|101653|e_gw1.5.594.1	1599	2.70163	0.459037	1.39522	20	20
jgi|Phyca11|505742|fgenesh2_kg.PHYCAscaffold_15_#_49_#_4099719:1	879	1.56322	0.791809	1.39594	11	11
jgi|Phyca11|102077|e_gw1.6.546.1	879	2.33546	0.535836	1.39594	11	11
jgi|Phyca11|69457|gw1.25.362.1	639	2.589	0.483568	1.39653	8	8
jgi|Phyca11|124917|e_gw1.55.157.1	1515	2.24188	0.548515	1.39895	19	19
jgi|Phyca11|552887|estExt2_Genewise1Plus.C_PHYCAscaffold_500015	1674	11.7605	0.0997611	1.39935	21	21
jgi|Phyca11|11473|fgenesh1_pm.PHYCAscaffold_72_#_4	636	2.14634	0.580189	1.40312	8	8
jgi|Phyca11|122893|e_gw1.49.221.1	795	2.02881	0.611321	1.40312	10	10
jgi|Phyca11|13448|fgenesh1_pg.PHYCAscaffold_3_#_261	2463	2.56669	0.490053	1.40398	31	31
jgi|Phyca11|17738|fgenesh1_pg.PHYCAscaffold_30_#_49	1350	2.21647	0.557778	1.40468	17	17
jgi|Phyca11|533160|estExt2_fgenesh1_pg.C_PHYCAscaffold_110026	475	4.68421	0.24	1.40903	6	6
jgi|Phyca11|40957|gw1.93.121.1	474	1.94966	0.628692	1.412	6	6
jgi|Phyca11|107928|e_gw1.14.26.1	1578	2.08229	0.608365	1.41379	20	20
jgi|Phyca11|11918|fgenesh1_pm.PHYCAscaffold_86_#_34	552	2.23642	0.567029	1.41456	7	7
jgi|Phyca11|107262|e_gw1.13.286.1	1182	2.90504	0.436548	1.41559	15	15
jgi|Phyca11|526510|estExt2_fgenesh1_pm.C_PHYCAscaffold_100063	3620	2.97649	0.422928	1.41746	46	46
jgi|Phyca11|4214|fgenesh1_pm.PHYCAscaffold_1_#_127	708	2.13555	0.55226	1.41799	9	9
jgi|Phyca11|123134|e_gw1.49.69.1	8496	2.52434	0.500589	1.41799	108	108
jgi|Phyca11|130383|e_gw1.93.91.1	864	2.15415	0.585648	1.42017	11	11
jgi|Phyca11|78941|gw1.6.922.1	549	1.9745	0.642987	1.42229	7	7
jgi|Phyca11|508299|fgenesh2_kg.PHYCAscaffold_33_#_158_#_Contig3164.1	1176	2.23065	0.571429	1.42281	15	15
jgi|Phyca11|18729|fgenesh1_pg.PHYCAscaffold_40_#_20	1176	3.12343	0.406463	1.42281	15	15
jgi|Phyca11|133592|e_gw1.574.5.1	783	1.86792	0.676884	1.42463	10	10
jgi|Phyca11|104981|e_gw1.10.338.1	624	3.29752	0.387821	1.4301	8	8
jgi|Phyca11|40660|gw1.81.131.1	390	2.52525	0.507692	1.4301	5	5
jgi|Phyca11|129163|e_gw1.81.81.1	1092	2.82222	0.453297	1.4301	14	14
jgi|Phyca11|108295|e_gw1.15.106.1	312	2.01744	0.551282	1.4301	4	4
jgi|Phyca11|97193|e_gw1.1.1514.1	390	3.29801	0.387179	1.4301	5	5
jgi|Phyca11|96395|e_gw1.1.1707.1	390	3.01205	0.425641	1.4301	5	5
jgi|Phyca11|118989|e_gw1.37.429.1	390	1.91797	0.65641	1.4301	5	5
jgi|Phyca11|577663|estExt2_Genewise1.C_PHYCAscaffold_2150006	2106	2.56323	0.488129	1.4301	27	27
jgi|Phyca11|38563|gw1.57.18.1	624	2.83271	0.43109	1.4301	8	8
jgi|Phyca11|113815|e_gw1.25.331.1	1320	1.92529	0.659091	1.43661	17	17
jgi|Phyca11|556645|estExt2_Genewise1Plus.C_PHYCAscaffold_930044	2793	2.44216	0.523093	1.43779	36	36
jgi|Phyca11|10458|fgenesh1_pm.PHYCAscaffold_49_#_90	543	2.59259	0.497238	1.43801	7	7
jgi|Phyca11|114358|e_gw1.26.296.1	3876	2.26407	0.568627	1.43896	50	50
jgi|Phyca11|107337|e_gw1.13.276.1	1623	2.7609	0.46642	1.44332	21	21
jgi|Phyca11|123201|e_gw1.50.475.1	309	2.69595	0.478964	1.44399	4	4
jgi|Phyca11|117719|e_gw1.34.423.1	1080	1.92956	0.67037	1.44599	14	14
jgi|Phyca11|133541|e_gw1.546.1.1	540	5.51181	0.235185	1.44599	7	7
jgi|Phyca11|554122|estExt2_Genewise1Plus.C_PHYCAscaffold_590102	1079	2.39373	0.531974	1.44733	14	14
jgi|Phyca11|5482|fgenesh1_pm.PHYCAscaffold_6_#_2	1926	2.14815	0.588785	1.44793	25	25
jgi|Phyca11|106036|e_gw1.11.372.1	3774	2.8796	0.446741	1.44829	49	49
jgi|Phyca11|17545|fgenesh1_pg.PHYCAscaffold_28_#_80	1155	2.93852	0.422511	1.44868	15	15
jgi|Phyca11|83395|gw1.52.426.1	231	1.83117	0.666667	1.44868	3	3
jgi|Phyca11|16269|fgenesh1_pg.PHYCAscaffold_19_#_16	846	3.48726	0.371158	1.45039	11	11
jgi|Phyca11|112011|e_gw1.21.460.1	1230	2.07552	0.62439	1.45103	16	16
jgi|Phyca11|560891|estExt2_Genewise1.C_PHYCAscaffold_50896	1301	2.17263	0.601076	1.45759	17	17
jgi|Phyca11|105721|e_gw1.11.252.1	459	3.40373	0.350763	1.45815	6	6
jgi|Phyca11|511477|fgenesh2_kg.PHYCAscaffold_86_#_14_#_Contig2687.1	1606	2.16042	0.597758	1.4586	21	21
jgi|Phyca11|105667|e_gw1.11.534.1	993	2.57778	0.498489	1.46035	13	13
jgi|Phyca11|546556|estExt2_Genewise1Plus.C_PHYCAscaffold_210421	3819	3.76302	0.346949	1.46044	50	50
jgi|Phyca11|560320|estExt2_Genewise1.C_PHYCAscaffold_40886	991	1.95195	0.672048	1.4633	13	13
jgi|Phyca11|113773|e_gw1.25.199.1	1521	2.37262	0.518738	1.46677	20	20
jgi|Phyca11|549048|estExt2_Genewise1Plus.C_PHYCAscaffold_310080	836	1.85965	0.681818	1.46774	11	11
jgi|Phyca11|98105|e_gw1.2.1249.1	228	1.70455	0.77193	1.46774	3	3
jgi|Phyca11|15620|fgenesh1_pg.PHYCAscaffold_14_#_123	1746	4.71882	0.270905	1.46942	23	23
jgi|Phyca11|559826|estExt2_Genewise1.C_PHYCAscaffold_40152	3795	2.37357	0.554414	1.46967	50	50
jgi|Phyca11|532638|estExt2_fgenesh1_pg.C_PHYCAscaffold_70035	1442	2.23669	0.585992	1.46977	19	19
jgi|Phyca11|10330|fgenesh1_pm.PHYCAscaffold_48_#_67	1821	1.90538	0.673256	1.47016	24	24
jgi|Phyca11|550463|estExt2_Genewise1Plus.C_PHYCAscaffold_370186	1138	2.40675	0.546573	1.47032	15	15
jgi|Phyca11|7022|fgenesh1_pm.PHYCAscaffold_16_#_43	909	1.89793	0.689769	1.47258	12	12
jgi|Phyca11|123219|e_gw1.50.292.1	909	1.99833	0.660066	1.47258	12	12
jgi|Phyca11|535340|estExt2_fgenesh1_pg.C_PHYCAscaffold_340067	681	2.07895	0.613803	1.4742	9	9
jgi|Phyca11|130304|e_gw1.92.143.1	678	1.77386	0.710914	1.48073	9	9
jgi|Phyca11|107305|e_gw1.13.625.1	903	4.55894	0.291251	1.48237	12	12
jgi|Phyca11|129677|e_gw1.86.161.1	375	3.84615	0.346667	1.48731	5	5
jgi|Phyca11|105071|e_gw1.10.832.1	225	2.76699	0.457778	1.48731	3	3
jgi|Phyca11|52465|gw1.36.563.1	225	2.22901	0.582222	1.48731	3	3
jgi|Phyca11|52423|gw1.368.3.1	525	1.87062	0.706667	1.48731	7	7
jgi|Phyca11|115583|e_gw1.28.181.1	1347	2.10903	0.633259	1.49062	18	18
jgi|Phyca11|98760|e_gw1.3.118.1	1047	2.22039	0.580707	1.49157	14	14
jgi|Phyca11|19870|fgenesh1_pg.PHYCAscaffold_53_#_31	1044	5.92373	0.226054	1.49586	14	14
jgi|Phyca11|50226|gw1.57.258.1	522	2.26214	0.591954	1.49586	7	7
jgi|Phyca11|96115|e_gw1.1.1847.1	744	2.72958	0.477151	1.4993	10	10
jgi|Phyca11|51449|gw1.49.349.1	372	2.02429	0.663978	1.4993	5	5
jgi|Phyca11|17346|fgenesh1_pg.PHYCAscaffold_27_#_29	669	3.11419	0.431988	1.50065	9	9
jgi|Phyca11|504061|fgenesh2_kg.PHYCAscaffold_5_#_225_#_Contig1882.1	1557	2.20945	0.597945	1.5045	21	21
jgi|Phyca11|16551|fgenesh1_pg.PHYCAscaffold_20_#_139	738	3.08642	0.439024	1.51149	10	10
jgi|Phyca11|21134|fgenesh1_pg.PHYCAscaffold_83_#_7	738	6.35897	0.211382	1.51149	10	10
jgi|Phyca11|117734|e_gw1.34.123.1	1992	2.3729	0.566767	1.51195	27	27
jgi|Phyca11|38486|gw1.8.82.1	957	2.52427	0.53814	1.51528	13	13
jgi|Phyca11|106047|e_gw1.11.167.1	1251	2.67419	0.495604	1.51584	17	17
jgi|Phyca11|533084|estExt2_fgenesh1_pg.C_PHYCAscaffold_100082	515	2.64151	0.514563	1.51619	7	7
jgi|Phyca11|125885|e_gw1.60.134.1	588	2.10526	0.646259	1.51766	8	8
jgi|Phyca11|122369|e_gw1.47.183.1	588	2.54417	0.481293	1.51766	8	8
jgi|Phyca11|43976|gw1.61.38.1	3228	2.30375	0.586431	1.52048	44	44
jgi|Phyca11|39604|gw1.86.120.1	513	2.78862	0.479532	1.5221	7	7
jgi|Phyca11|113887|e_gw1.25.324.1	879	2.83693	0.474403	1.52284	12	12
jgi|Phyca11|101361|e_gw1.5.1113.1	732	2.0625	0.655738	1.52388	10	10
jgi|Phyca11|53925|gw1.19.118.1	1170	2.37741	0.575214	1.52545	16	16
jgi|Phyca11|123288|e_gw1.50.225.1	1023	2.14242	0.638319	1.52656	14	14
jgi|Phyca11|11585|fgenesh1_pm.PHYCAscaffold_74_#_38	729	3.29553	0.399177	1.53015	10	10
jgi|Phyca11|126072|e_gw1.61.98.1	729	2.4411	0.547325	1.53015	10	10
jgi|Phyca11|98753|e_gw1.3.496.1	729	2.35294	0.58299	1.53015	10	10
jgi|Phyca11|511085|fgenesh2_kg.PHYCAscaffold_74_#_35_#_jgi|JGI_CBOU10546.rev|	655	3.52157	0.389313	1.53272	9	9
jgi|Phyca11|112668|e_gw1.22.494.1	582	3.88119	0.347079	1.53331	8	8
jgi|Phyca11|127790|e_gw1.72.114.1	1164	2.81738	0.484536	1.53331	16	16
jgi|Phyca11|507584|fgenesh2_kg.PHYCAscaffold_28_#_91_#_4100232:1	727	2.5748	0.524072	1.53436	10	10
jgi|Phyca11|99878|e_gw1.4.261.1	654	1.77664	0.746177	1.53507	9	9
jgi|Phyca11|6880|fgenesh1_pm.PHYCAscaffold_15_#_41	1452	2.53061	0.539945	1.53648	20	20
jgi|Phyca11|98290|e_gw1.2.1150.1	363	3.72222	0.347107	1.53648	5	5
jgi|Phyca11|111385|e_gw1.20.707.1	1452	2.14146	0.63292	1.53648	20	20
jgi|Phyca11|130563|e_gw1.95.33.1	363	4.90196	0.280992	1.53648	5	5
jgi|Phyca11|545931|estExt2_Genewise1Plus.C_PHYCAscaffold_190339	3046	2.35581	0.579448	1.53809	42	42
jgi|Phyca11|70314|gw1.16.564.1	435	1.94481	0.708046	1.5386	6	6
jgi|Phyca11|81154|gw1.2.1148.1	435	1.70455	0.809195	1.5386	6	6
jgi|Phyca11|19581|fgenesh1_pg.PHYCAscaffold_50_#_3	507	2.99145	0.461538	1.54011	7	7
jgi|Phyca11|118328|e_gw1.36.388.1	651	2.78683	0.490015	1.54214	9	9
jgi|Phyca11|534494|estExt2_fgenesh1_pg.C_PHYCAscaffold_240059	1590	2.04097	0.675472	1.54343	22	22
jgi|Phyca11|76821|gw1.1.1168.1	1083	2.81594	0.486611	1.54499	15	15
jgi|Phyca11|13725|fgenesh1_pg.PHYCAscaffold_4_#_248	648	6.66412	0.20216	1.54928	9	9
jgi|Phyca11|129077|e_gw1.81.192.1	360	2.13537	0.636111	1.54928	5	5
jgi|Phyca11|102642|e_gw1.7.667.1	216	1.94771	0.708333	1.54928	3	3
jgi|Phyca11|102967|e_gw1.7.568.1	432	3.27869	0.423611	1.54928	6	6
jgi|Phyca11|6833|fgenesh1_pm.PHYCAscaffold_14_#_137	1365	2.70301	0.510623	1.55269	19	19
jgi|Phyca11|107167|e_gw1.13.930.1	1221	2.18255	0.610156	1.55309	17	17
jgi|Phyca11|117783|e_gw1.34.184.1	1434	2.41063	0.577406	1.55576	20	20
jgi|Phyca11|12109|fgenesh1_pm.PHYCAscaffold_96_#_6	429	3.42857	0.407925	1.56011	6	6
jgi|Phyca11|511361|fgenesh2_kg.PHYCAscaffold_82_#_21_#_4098932:2	1286	5.76923	0.242613	1.56133	18	18
jgi|Phyca11|119684|e_gw1.39.235.1	1143	3.22245	0.420822	1.56148	16	16
jgi|Phyca11|570443|estExt2_Genewise1.C_PHYCAscaffold_370217	1143	2.80431	0.487314	1.56148	16	16
jgi|Phyca11|113969|e_gw1.25.157.1	2427	2.46642	0.564483	1.56269	34	34
jgi|Phyca11|38941|gw1.5.79.1	642	2.20661	0.565421	1.56376	9	9
jgi|Phyca11|109925|e_gw1.17.735.1	927	2.82609	0.496224	1.56432	13	13
jgi|Phyca11|11547|fgenesh1_pm.PHYCAscaffold_73_#_19	927	2.31127	0.60302	1.56432	13	13
jgi|Phyca11|526127|estExt2_fgenesh1_pm.C_PHYCAscaffold_70099	784	2.11776	0.660714	1.56509	11	11
jgi|Phyca11|569060|estExt2_Genewise1.C_PHYCAscaffold_310176	285	3.43103	0.407018	1.56559	4	4
jgi|Phyca11|111331|e_gw1.20.199.1	285	1.95588	0.715789	1.56559	4	4
jgi|Phyca11|102337|e_gw1.6.1117.1	285	2.33333	0.6	1.56559	4	4
jgi|Phyca11|102633|e_gw1.7.694.1	3063	2.32656	0.594842	1.56597	43	43
jgi|Phyca11|125032|e_gw1.55.170.1	1353	2.72965	0.5085	1.56646	19	19
jgi|Phyca11|111514|e_gw1.20.302.1	1209	1.8017	0.779983	1.5685	17	17
jgi|Phyca11|573417|estExt2_Genewise1.C_PHYCAscaffold_530191	3056	8.00615	0.159686	1.56956	43	43
jgi|Phyca11|104067|e_gw1.9.367.1	1776	3.01568	0.466779	1.57022	25	25
jgi|Phyca11|10567|fgenesh1_pm.PHYCAscaffold_51_#_40	639	1.6994	0.780908	1.5711	9	9
jgi|Phyca11|113440|e_gw1.24.162.1	852	2.43408	0.578638	1.5711	12	12
jgi|Phyca11|20337|fgenesh1_pg.PHYCAscaffold_62_#_8	1704	2.01606	0.694249	1.5711	24	24
jgi|Phyca11|132286|e_gw1.150.14.1	426	5.27434	0.265258	1.5711	6	6
jgi|Phyca11|14558|fgenesh1_pg.PHYCAscaffold_8_#_112	567	2.31594	0.608466	1.57387	8	8
jgi|Phyca11|573300|estExt2_Genewise1.C_PHYCAscaffold_520279	283	1.56471	0.90106	1.57665	4	4
jgi|Phyca11|6355|fgenesh1_pm.PHYCAscaffold_11_#_71	4032	2.26573	0.6188	1.57695	57	57
jgi|Phyca11|507265|fgenesh2_kg.PHYCAscaffold_26_#_68_#_gi|189084247|gb|BT031763.1|	1202	2.33567	0.592346	1.57764	17	17
jgi|Phyca11|17044|fgenesh1_pg.PHYCAscaffold_24_#_69	1131	2.32456	0.604775	1.57805	16	16
jgi|Phyca11|551929|estExt2_Genewise1Plus.C_PHYCAscaffold_440235	1835	2.55357	0.549319	1.58052	26	26
jgi|Phyca11|124800|e_gw1.55.168.1	1410	2.57106	0.543972	1.58224	20	20
jgi|Phyca11|116084|e_gw1.30.182.1	705	2.17181	0.643972	1.58224	10	10
jgi|Phyca11|124096|e_gw1.52.364.1	564	2.70423	0.503546	1.58224	8	8
jgi|Phyca11|106464|e_gw1.12.310.1	774	2.60294	0.527132	1.58531	11	11
jgi|Phyca11|75839|gw1.5.621.1	633	9	0.157978	1.58599	9	9
jgi|Phyca11|508567|fgenesh2_kg.PHYCAscaffold_36_#_20_#_4101819:3	1615	5.81347	0.239009	1.58861	23	23
jgi|Phyca11|96797|e_gw1.1.1380.1	702	2.04303	0.695157	1.58901	10	10
jgi|Phyca11|5615|fgenesh1_pm.PHYCAscaffold_6_#_135	351	2.29358	0.621083	1.58901	5	5
jgi|Phyca11|53168|gw1.625.2.1	351	4.7619	0.299145	1.58901	5	5
jgi|Phyca11|101500|e_gw1.5.551.1	1965	2.47649	0.573537	1.58949	28	28
jgi|Phyca11|20092|fgenesh1_pg.PHYCAscaffold_57_#_43	1542	2.89894	0.487678	1.59148	22	22
jgi|Phyca11|99575|e_gw1.4.207.1	210	2.11268	0.67619	1.59355	3	3
jgi|Phyca11|526188|estExt2_fgenesh1_pm.C_PHYCAscaffold_80035	350	1.53994	0.894286	1.59355	5	5
jgi|Phyca11|102206|e_gw1.6.358.1	420	3.70886	0.37619	1.59355	6	6
jgi|Phyca11|127763|e_gw1.71.170.1	420	2.83	0.47619	1.59355	6	6
jgi|Phyca11|511221|fgenesh2_kg.PHYCAscaffold_79_#_26_#_gi|189083944|gb|BT031460.1|	2169	2.51322	0.557861	1.59428	31	31
jgi|Phyca11|118094|e_gw1.35.93.1	1608	2.82225	0.486318	1.59553	23	23
jgi|Phyca11|121563|e_gw1.44.387.1	279	1.99448	0.648746	1.59926	4	4
jgi|Phyca11|103631|e_gw1.8.177.1	2022	2.60889	0.545005	1.59985	29	29
jgi|Phyca11|110297|e_gw1.18.675.1	1950	2.69786	0.526154	1.60172	28	28
jgi|Phyca11|105595|e_gw1.11.938.1	348	3.42963	0.387931	1.6027	5	5
jgi|Phyca11|42533|gw1.8.142.1	348	1.56522	0.859195	1.6027	5	5
jgi|Phyca11|21874|fgenesh1_pg.PHYCAscaffold_175_#_2	696	2.34507	0.612069	1.6027	10	10
jgi|Phyca11|525156|estExt2_fgenesh1_pm.C_PHYCAscaffold_20099	4802	2.44814	0.576218	1.60284	69	69
jgi|Phyca11|562935|estExt2_Genewise1.C_PHYCAscaffold_100543	3059	2.24535	0.632887	1.60448	44	44
jgi|Phyca11|133546|e_gw1.547.4.1	834	1.87931	0.764988	1.60501	12	12
jgi|Phyca11|15171|fgenesh1_pg.PHYCAscaffold_11_#_157	900	3.46133	0.416667	1.61125	13	13
jgi|Phyca11|12008|fgenesh1_pm.PHYCAscaffold_91_#_15	900	2.16751	0.656667	1.61125	13	13
jgi|Phyca11|21443|fgenesh1_pg.PHYCAscaffold_95_#_26	969	1.9941	0.69969	1.61164	14	14
jgi|Phyca11|120865|e_gw1.42.142.1	1245	2.33246	0.613655	1.61274	18	18
jgi|Phyca11|103909|e_gw1.8.475.1	207	2.69369	0.536232	1.61664	3	3
jgi|Phyca11|72569|gw1.6.657.1	207	2.14388	0.671498	1.61664	3	3
jgi|Phyca11|107349|e_gw1.13.824.1	483	2.36934	0.594203	1.61664	7	7
jgi|Phyca11|119783|e_gw1.39.228.1	897	2.70084	0.532887	1.61664	13	13
jgi|Phyca11|119372|e_gw1.38.193.1	276	4	0.311594	1.61664	4	4
jgi|Phyca11|19830|fgenesh1_pg.PHYCAscaffold_52_#_82	414	3.34831	0.429952	1.61664	6	6
jgi|Phyca11|125649|e_gw1.59.198.1	345	1.95851	0.698551	1.61664	5	5
jgi|Phyca11|529141|estExt2_fgenesh1_pm.C_PHYCAscaffold_390014	1855	2.55345	0.569811	1.62361	27	27
jgi|Phyca11|118956|e_gw1.37.259.1	549	2.21714	0.637523	1.62547	8	8
jgi|Phyca11|84637|gw1.15.820.1	480	1.84211	0.791667	1.62674	7	7
jgi|Phyca11|527389|estExt2_fgenesh1_pm.C_PHYCAscaffold_190013	2124	3.92159	0.36629	1.62806	31	31
jgi|Phyca11|40787|gw1.19.83.1	411	5.76923	0.253041	1.62844	6	6
jgi|Phyca11|40288|gw1.72.32.1	411	2.48458	0.552311	1.62844	6	6
jgi|Phyca11|121541|e_gw1.44.240.1	822	3.2	0.450122	1.62844	12	12
jgi|Phyca11|40140|gw1.104.44.1	615	1.98871	0.720325	1.63241	9	9
jgi|Phyca11|100502|e_gw1.4.231.1	2118	2.63768	0.553824	1.63267	31	31
jgi|Phyca11|562643|estExt2_Genewise1.C_PHYCAscaffold_90741	1366	2.10888	0.692533	1.63321	20	20
jgi|Phyca11|107887|e_gw1.14.179.1	1980	2.53715	0.564141	1.63379	29	29
jgi|Phyca11|129617|e_gw1.86.98.1	1158	2.63975	0.556131	1.63758	17	17
jgi|Phyca11|113642|e_gw1.24.222.1	3879	2.12821	0.681619	1.63915	57	57
jgi|Phyca11|18070|fgenesh1_pg.PHYCAscaffold_33_#_26	1497	2.59834	0.563794	1.63932	22	22
jgi|Phyca11|59499|gw1.8.287.1	408	2.00334	0.732843	1.64041	6	6
jgi|Phyca11|10814|fgenesh1_pm.PHYCAscaffold_55_#_35	1356	2.24772	0.646018	1.64525	20	20
jgi|Phyca11|503369|fgenesh2_kg.PHYCAscaffold_3_#_234_#_4097810:1	609	7.02344	0.210181	1.6485	9	9
jgi|Phyca11|503436|fgenesh2_kg.PHYCAscaffold_3_#_301_#_4102039:1	609	6.71642	0.220033	1.6485	9	9
jgi|Phyca11|14359|fgenesh1_pg.PHYCAscaffold_7_#_98	1353	2.89275	0.509978	1.6489	20	20
jgi|Phyca11|102275|e_gw1.6.549.1	744	2.58216	0.572581	1.64923	11	11
jgi|Phyca11|101485|e_gw1.5.814.1	1419	1.81732	0.813953	1.65082	21	21
jgi|Phyca11|97979|e_gw1.2.109.1	675	3.10559	0.477037	1.65257	10	10
jgi|Phyca11|106182|e_gw1.12.401.1	270	2.09827	0.640741	1.65257	4	4
jgi|Phyca11|98810|e_gw1.3.245.1	1011	3.23758	0.457962	1.65502	15	15
jgi|Phyca11|57412|gw1.22.282.1	606	3.12364	0.453795	1.65666	9	9
jgi|Phyca11|128799|e_gw1.78.93.1	537	2.22767	0.646182	1.6618	8	8
jgi|Phyca11|508330|fgenesh2_kg.PHYCAscaffold_34_#_26_#_4101071:1	1141	6.30075	0.233129	1.66198	17	17
jgi|Phyca11|14904|fgenesh1_pg.PHYCAscaffold_10_#_50	738	1.92743	0.765583	1.66264	11	11
jgi|Phyca11|529017|estExt2_fgenesh1_pm.C_PHYCAscaffold_370049	738	2.15213	0.668022	1.66264	11	11
jgi|Phyca11|127286|e_gw1.67.38.1	1542	2.33027	0.634241	1.66382	23	23
jgi|Phyca11|110030|e_gw1.17.715.1	201	2.14286	0.696517	1.6649	3	3
jgi|Phyca11|20768|fgenesh1_pg.PHYCAscaffold_72_#_32	1005	2.65468	0.553234	1.6649	15	15
jgi|Phyca11|102326|e_gw1.6.392.1	402	2.25475	0.654229	1.6649	6	6
jgi|Phyca11|118207|e_gw1.35.353.1	603	2.20588	0.676617	1.6649	9	9
jgi|Phyca11|44536|gw1.53.62.1	1674	2.08445	0.714456	1.66589	25	25
jgi|Phyca11|109274|e_gw1.16.381.1	936	2.15015	0.690171	1.66846	14	14
jgi|Phyca11|37900|gw1.2.116.1	468	2.10561	0.647436	1.66846	7	7
jgi|Phyca11|108611|e_gw1.15.359.1	1002	1.83211	0.814371	1.66988	15	15
jgi|Phyca11|122549|e_gw1.48.217.1	2604	2.44697	0.608295	1.67065	39	39
jgi|Phyca11|130888|e_gw1.99.70.1	1995	2.85826	0.512782	1.67742	30	30
jgi|Phyca11|60287|gw1.68.116.1	531	2.04897	0.730697	1.68058	8	8
jgi|Phyca11|117977|e_gw1.35.294.1	1326	2.23831	0.661388	1.68248	20	20
jgi|Phyca11|12104|fgenesh1_pm.PHYCAscaffold_96_#_1	729	2.69779	0.558299	1.68317	11	11
jgi|Phyca11|21906|fgenesh1_pg.PHYCAscaffold_208_#_2	795	3.21823	0.455346	1.68375	12	12
jgi|Phyca11|574388|estExt2_Genewise1.C_PHYCAscaffold_620066	861	3.27456	0.461092	1.68423	13	13
jgi|Phyca11|8162|fgenesh1_pm.PHYCAscaffold_26_#_13	927	2.7207	0.552319	1.68465	14	14
jgi|Phyca11|129670|e_gw1.86.81.1	993	2.50508	0.594159	1.68502	15	15
jgi|Phyca11|109539|e_gw1.17.581.1	993	2.2368	0.667674	1.68502	15	15
jgi|Phyca11|107147|e_gw1.13.595.1	1587	2.27073	0.660996	1.68693	24	24
jgi|Phyca11|100058|e_gw1.4.340.1	3501	2.44403	0.614967	1.68868	53	53
jgi|Phyca11|72796|gw1.16.750.1	264	1.94527	0.761364	1.69012	4	4
jgi|Phyca11|63266|gw1.19.416.1	264	2.71429	0.530303	1.69012	4	4
jgi|Phyca11|18857|fgenesh1_pg.PHYCAscaffold_41_#_51	330	2.61957	0.557576	1.69012	5	5
jgi|Phyca11|99328|e_gw1.3.208.1	330	2.6738	0.566667	1.69012	5	5
jgi|Phyca11|124543|e_gw1.54.292.1	1122	2.29849	0.64795	1.69012	17	17
jgi|Phyca11|133633|e_gw1.601.1.1	528	3.63636	0.416667	1.69012	8	8
jgi|Phyca11|536080|estExt2_fgenesh1_pg.C_PHYCAscaffold_470034	659	6.83333	0.200303	1.69269	10	10
jgi|Phyca11|19259|fgenesh1_pg.PHYCAscaffold_46_#_70	1251	2.43709	0.616307	1.69418	19	19
jgi|Phyca11|553875|estExt2_Genewise1Plus.C_PHYCAscaffold_570078	789	4.58015	0.332066	1.69655	12	12
jgi|Phyca11|18692|fgenesh1_pg.PHYCAscaffold_39_#_56	1314	3.06299	0.483257	1.69784	20	20
jgi|Phyca11|96606|e_gw1.1.1544.1	591	3.2381	0.461929	1.6987	9	9
jgi|Phyca11|131368|e_gw1.104.57.1	591	3.65	0.406091	1.6987	9	9
jgi|Phyca11|19920|fgenesh1_pg.PHYCAscaffold_54_#_17	1704	2.60747	0.581573	1.70203	26	26
jgi|Phyca11|115167|e_gw1.28.271.1	393	3.59281	0.424936	1.70303	6	6
jgi|Phyca11|49079|gw1.67.65.1	393	4.11111	0.366412	1.70303	6	6
jgi|Phyca11|133730|e_gw1.686.1.1	786	2.54565	0.599237	1.70303	12	12
jgi|Phyca11|102820|e_gw1.7.93.1	720	2.40044	0.634722	1.70421	11	11
jgi|Phyca11|540389|estExt2_Genewise1Plus.C_PHYCAscaffold_40889	2029	4.25276	0.356826	1.70428	31	31
jgi|Phyca11|17184|fgenesh1_pg.PHYCAscaffold_25_#_87	2220	2.88567	0.527928	1.7084	34	34
jgi|Phyca11|117321|e_gw1.33.176.1	6201	2.54325	0.598452	1.70893	95	95
jgi|Phyca11|8687|fgenesh1_pm.PHYCAscaffold_30_#_61	717	2.29622	0.663877	1.71134	11	11
jgi|Phyca11|536582|estExt2_fgenesh1_pg.C_PHYCAscaffold_570036	1563	2.05056	0.746641	1.71283	24	24
jgi|Phyca11|112319|e_gw1.22.384.1	651	2.68012	0.533026	1.71349	10	10
jgi|Phyca11|100518|e_gw1.4.1111.1	390	4.69919	0.315385	1.71613	6	6
jgi|Phyca11|117630|e_gw1.33.284.1	1170	2.86581	0.535043	1.71613	18	18
jgi|Phyca11|113971|e_gw1.25.204.1	1425	2.60599	0.585965	1.72215	22	22
jgi|Phyca11|504787|fgenesh2_kg.PHYCAscaffold_9_#_178_#_Contig1028.1	2266	2.25888	0.683583	1.72294	35	35
jgi|Phyca11|21701|fgenesh1_pg.PHYCAscaffold_108_#_7	4725	2.76949	0.556402	1.72339	73	73
jgi|Phyca11|79926|gw1.4.967.1	582	1.64835	0.938144	1.72497	9	9
jgi|Phyca11|103940|e_gw1.8.184.1	1938	3.01015	0.508256	1.72675	30	30
jgi|Phyca11|96628|e_gw1.1.905.1	2451	2.16314	0.71277	1.72943	38	38
jgi|Phyca11|101024|e_gw1.5.1009.1	645	9.84524	0.130233	1.72943	10	10
jgi|Phyca11|546202|estExt2_Genewise1Plus.C_PHYCAscaffold_200265	2385	2.60113	0.594969	1.73052	37	37
jgi|Phyca11|537866|estExt2_fgenesh1_pg.C_PHYCAscaffold_5330001	580	6.87023	0.225862	1.73092	9	9
jgi|Phyca11|574108|estExt2_Genewise1.C_PHYCAscaffold_590168	1482	2.66241	0.581646	1.73118	23	23
jgi|Phyca11|565583|estExt2_Genewise1.C_PHYCAscaffold_180403	773	2.16117	0.666235	1.73167	12	12
jgi|Phyca11|101859|e_gw1.6.63.1	966	2.9879	0.513458	1.73211	15	15
jgi|Phyca11|511479|fgenesh2_kg.PHYCAscaffold_86_#_16_#_jgi|JGI_CBOU18034.fwd|	706	2.40481	0.647309	1.738	11	11
jgi|Phyca11|109365|e_gw1.16.309.1	1476	2.21911	0.701897	1.73822	23	23
jgi|Phyca11|11692|fgenesh1_pm.PHYCAscaffold_78_#_16	3777	3.12208	0.498809	1.74248	59	59
jgi|Phyca11|102773|e_gw1.7.787.1	1407	2.83441	0.549396	1.74418	22	22
jgi|Phyca11|132666|e_gw1.206.6.1	765	3.34831	0.465359	1.74978	12	12
jgi|Phyca11|503025|fgenesh2_kg.PHYCAscaffold_2_#_141_#_Contig1082.1	956	2.81391	0.556485	1.75023	15	15
jgi|Phyca11|123203|e_gw1.50.63.1	1593	2.56296	0.603264	1.7506	25	25
jgi|Phyca11|53706|gw1.22.98.1	5160	2.54204	0.613178	1.75105	81	81
jgi|Phyca11|124472|e_gw1.53.65.1	1719	2.38112	0.653287	1.75207	27	27
jgi|Phyca11|110691|e_gw1.19.208.1	1272	2.42875	0.639937	1.7539	20	20
jgi|Phyca11|119546|e_gw1.39.145.1	1398	2.09327	0.74392	1.75541	22	22
jgi|Phyca11|507814|fgenesh2_kg.PHYCAscaffold_30_#_83_#_Contig3616.1	699	2.47748	0.635193	1.75541	11	11
jgi|Phyca11|19270|fgenesh1_pg.PHYCAscaffold_46_#_81	762	3.85531	0.408136	1.75666	12	12
jgi|Phyca11|45304|gw1.46.163.1	1524	2.85936	0.550525	1.75666	24	24
jgi|Phyca11|17603|fgenesh1_pg.PHYCAscaffold_29_#_30	381	3.50336	0.391076	1.75666	6	6
jgi|Phyca11|20595|fgenesh1_pg.PHYCAscaffold_67_#_22	1395	3.19453	0.471685	1.75918	22	22
jgi|Phyca11|132829|e_gw1.235.6.1	507	2.11517	0.70217	1.76013	8	8
jgi|Phyca11|574548|estExt2_Genewise1.C_PHYCAscaffold_630140	697	2.03925	0.767575	1.76044	11	11
jgi|Phyca11|506770|fgenesh2_kg.PHYCAscaffold_22_#_9_#_4097401:1	1646	8.58644	0.179222	1.762	26	26
jgi|Phyca11|507021|fgenesh2_kg.PHYCAscaffold_24_#_13_#_4098807:1	759	2.30326	0.68643	1.76361	12	12
jgi|Phyca11|129497|e_gw1.84.147.1	1011	3.37553	0.468843	1.76535	16	16
jgi|Phyca11|13105|fgenesh1_pg.PHYCAscaffold_2_#_201	441	6.81111	0.204082	1.77061	7	7
jgi|Phyca11|16760|fgenesh1_pg.PHYCAscaffold_22_#_39	441	3.31754	0.478458	1.77061	7	7
jgi|Phyca11|19247|fgenesh1_pg.PHYCAscaffold_46_#_58	693	2.4814	0.620491	1.77061	11	11
jgi|Phyca11|566919|estExt2_Genewise1.C_PHYCAscaffold_230094	1008	2.03462	0.74504	1.77061	16	16
jgi|Phyca11|18996|fgenesh1_pg.PHYCAscaffold_42_#_98	1824	4.07195	0.373355	1.77352	29	29
jgi|Phyca11|125363|e_gw1.58.76.1	3270	2.08803	0.753823	1.77385	52	52
jgi|Phyca11|113520|e_gw1.24.332.1	816	2.20918	0.720588	1.77712	13	13
jgi|Phyca11|128189|e_gw1.74.183.1	1191	2.25	0.708648	1.77953	19	19
jgi|Phyca11|132981|e_gw1.284.3.1	1629	11.8592	0.126458	1.78039	26	26
jgi|Phyca11|128053|e_gw1.73.13.1	1377	2.8678	0.554829	1.78218	22	22
jgi|Phyca11|65088|gw1.15.196.1	1752	2.53758	0.599886	1.78273	28	28
jgi|Phyca11|567328|estExt2_Genewise1.C_PHYCAscaffold_240351	1750	2.24639	0.712	1.78477	28	28
jgi|Phyca11|48896|gw1.632.3.1	375	2.74771	0.581333	1.78477	6	6
jgi|Phyca11|111152|e_gw1.19.495.1	1437	2.11017	0.73904	1.78539	23	23
jgi|Phyca11|16513|fgenesh1_pg.PHYCAscaffold_20_#_101	687	2.58824	0.593886	1.78607	11	11
jgi|Phyca11|111585|e_gw1.20.399.1	624	2.01006	0.796474	1.78763	10	10
jgi|Phyca11|106783|e_gw1.12.640.1	312	2.09283	0.759615	1.78763	5	5
jgi|Phyca11|105413|e_gw1.11.346.1	249	2.26901	0.686747	1.79194	4	4
jgi|Phyca11|60815|gw1.40.362.1	498	2.22563	0.720884	1.79194	8	8
jgi|Phyca11|60927|gw1.29.186.1	435	2.16774	0.712644	1.79503	7	7
jgi|Phyca11|532198|estExt2_fgenesh1_pg.C_PHYCAscaffold_40142	1428	2.11069	0.746499	1.79664	23	23
jgi|Phyca11|506162|fgenesh2_kg.PHYCAscaffold_18_#_35_#_Contig2212.1	1428	7.49117	0.198179	1.79664	23	23
jgi|Phyca11|16789|fgenesh1_pg.PHYCAscaffold_22_#_68	1986	3.79218	0.411883	1.79735	32	32
jgi|Phyca11|97876|e_gw1.2.664.1	1179	2.65997	0.591179	1.79764	19	19
jgi|Phyca11|551173|estExt2_Genewise1Plus.C_PHYCAscaffold_400327	1923	2.62098	0.614665	1.79823	31	31
jgi|Phyca11|98055|e_gw1.2.1302.1	372	4.56589	0.346774	1.79916	6	6
jgi|Phyca11|133818|e_gw1.788.1.1	186	2.17391	0.741935	1.79916	3	3
jgi|Phyca11|565730|estExt2_Genewise1.C_PHYCAscaffold_190070	2231	4.26568	0.364411	1.79997	36	36
jgi|Phyca11|504944|fgenesh2_kg.PHYCAscaffold_10_#_104_#_Contig62.1	3096	5.1651	0.309109	1.80149	50	50
jgi|Phyca11|49822|gw1.304.8.1	681	4.24701	0.368576	1.80181	11	11
jgi|Phyca11|18330|fgenesh1_pg.PHYCAscaffold_35_#_67	1422	2.48253	0.644163	1.80422	23	23
jgi|Phyca11|571903|estExt2_Genewise1.C_PHYCAscaffold_440257	309	1.74905	0.851133	1.80499	5	5
jgi|Phyca11|129784|e_gw1.87.105.1	741	2.23563	0.704453	1.80645	12	12
jgi|Phyca11|105813|e_gw1.11.825.1	432	2.11077	0.752315	1.80749	7	7
jgi|Phyca11|504390|fgenesh2_kg.PHYCAscaffold_7_#_142_#_4097033:1	1296	2.56894	0.621142	1.80749	21	21
jgi|Phyca11|84638|gw1.8.946.1	432	3.09417	0.516204	1.80749	7	7
jgi|Phyca11|115212|e_gw1.28.235.1	864	3.30189	0.490741	1.80749	14	14
jgi|Phyca11|122397|e_gw1.47.172.1	432	3.21	0.462963	1.80749	7	7
jgi|Phyca11|570139|estExt2_Genewise1.C_PHYCAscaffold_350336	1542	2.57008	0.619974	1.8085	25	25
jgi|Phyca11|109114|e_gw1.16.468.1	678	2.32558	0.69764	1.80978	11	11
jgi|Phyca11|130349|e_gw1.93.106.1	801	2.22664	0.721598	1.81039	13	13
jgi|Phyca11|118551|e_gw1.36.343.1	738	2.41684	0.643631	1.81379	12	12
jgi|Phyca11|126067|e_gw1.61.218.1	615	1.95312	0.83252	1.81379	10	10
jgi|Phyca11|71329|gw1.9.615.1	246	1.4878	1	1.81379	4	4
jgi|Phyca11|17112|fgenesh1_pg.PHYCAscaffold_25_#_15	615	2.12128	0.764228	1.81379	10	10
jgi|Phyca11|114125|e_gw1.25.511.1	369	2.02041	0.796748	1.81379	6	6
jgi|Phyca11|105796|e_gw1.11.38.1	921	4.67208	0.334419	1.81675	15	15
jgi|Phyca11|106325|e_gw1.12.208.1	1104	2.44918	0.65942	1.81872	18	18
jgi|Phyca11|560394|estExt2_Genewise1.C_PHYCAscaffold_41024	612	2.28266	0.687908	1.82268	10	10
jgi|Phyca11|132293|e_gw1.150.9.1	612	3.41096	0.477124	1.82268	10	10
jgi|Phyca11|507810|fgenesh2_kg.PHYCAscaffold_30_#_79_#_Contig4651.1	1407	2.85357	0.567875	1.82346	23	23
jgi|Phyca11|534695|estExt2_fgenesh1_pg.C_PHYCAscaffold_270022	1832	2.66428	0.609716	1.82666	30	30
jgi|Phyca11|70422|gw1.25.417.1	549	2.37701	0.681239	1.82866	9	9
jgi|Phyca11|539635|estExt2_Genewise1Plus.C_PHYCAscaffold_30864	731	6.11224	0.268126	1.83116	12	12
jgi|Phyca11|131602|e_gw1.108.51.1	426	2.03125	0.751174	1.83295	7	7
jgi|Phyca11|133405|e_gw1.446.2.1	669	3.17485	0.487294	1.83413	11	11
jgi|Phyca11|109097|e_gw1.16.321.1	912	2.05767	0.779605	1.83467	15	15
jgi|Phyca11|101461|e_gw1.5.1182.1	486	4.45977	0.358025	1.83618	8	8
jgi|Phyca11|52789|gw1.385.4.1	303	3.81679	0.432343	1.84073	5	5
jgi|Phyca11|101447|e_gw1.5.354.1	969	2.34094	0.678019	1.84187	16	16
jgi|Phyca11|112785|e_gw1.23.88.1	666	2.58034	0.626126	1.84239	11	11
jgi|Phyca11|577576|estExt2_Genewise1.C_PHYCAscaffold_1450006	1150	2.79704	0.586957	1.84297	19	19
jgi|Phyca11|547226|estExt2_Genewise1Plus.C_PHYCAscaffold_240070	1815	2.79249	0.586777	1.84377	30	30
jgi|Phyca11|53352|gw1.479.2.1	423	2.27815	0.713948	1.84595	7	7
jgi|Phyca11|99162|e_gw1.3.69.1	1086	3.05329	0.518416	1.84886	18	18
jgi|Phyca11|99375|e_gw1.3.258.1	1809	2.62133	0.621891	1.84989	30	30
jgi|Phyca11|14870|fgenesh1_pg.PHYCAscaffold_10_#_16	663	2.36585	0.680241	1.85072	11	11
jgi|Phyca11|561897|estExt2_Genewise1.C_PHYCAscaffold_80174	1143	2.09566	0.786527	1.85426	19	19
jgi|Phyca11|107874|e_gw1.14.509.1	2163	2.60683	0.636153	1.85656	36	36
jgi|Phyca11|534373|estExt2_fgenesh1_pg.C_PHYCAscaffold_230023	781	2.15825	0.760563	1.85676	13	13
jgi|Phyca11|81484|gw1.1.1599.1	360	2.27863	0.727778	1.85914	6	6
jgi|Phyca11|70483|gw1.9.573.1	540	2.23664	0.727778	1.85914	9	9
jgi|Phyca11|6523|fgenesh1_pm.PHYCAscaffold_12_#_103	360	2.48548	0.669444	1.85914	6	6
jgi|Phyca11|19903|fgenesh1_pg.PHYCAscaffold_53_#_64	480	1.99483	0.80625	1.85914	8	8
jgi|Phyca11|506385|fgenesh2_kg.PHYCAscaffold_19_#_91_#_Contig1774.1	899	2.55345	0.645161	1.8612	15	15
jgi|Phyca11|102409|e_gw1.6.694.1	4554	2.56576	0.647782	1.86159	76	76
jgi|Phyca11|11985|fgenesh1_pm.PHYCAscaffold_90_#_14	1734	3.53558	0.461938	1.86557	29	29
jgi|Phyca11|550927|estExt2_Genewise1Plus.C_PHYCAscaffold_390284	2447	3.81121	0.43727	1.86901	41	41
jgi|Phyca11|130508|e_gw1.94.32.1	1191	2.25	0.745592	1.87319	20	20
jgi|Phyca11|504771|fgenesh2_kg.PHYCAscaffold_9_#_162_#_4100489:1	1012	2.94271	0.56917	1.87383	17	17
jgi|Phyca11|511729|fgenesh2_kg.PHYCAscaffold_96_#_5_#_Contig1996.1	1071	2.12664	0.781513	1.87476	18	18
jgi|Phyca11|117435|e_gw1.33.32.1	1368	2.4951	0.671784	1.87544	23	23
jgi|Phyca11|97040|e_gw1.1.1246.1	951	3.47124	0.475289	1.87673	16	16
jgi|Phyca11|34538|gw1.41.10.1	2436	2.30809	0.720854	1.87745	41	41
jgi|Phyca11|15985|fgenesh1_pg.PHYCAscaffold_17_#_68	594	2.55875	0.644781	1.87792	10	10
jgi|Phyca11|83025|gw1.42.474.1	297	2.47525	0.680135	1.87792	5	5
jgi|Phyca11|96747|e_gw1.1.1543.1	534	3.17314	0.529963	1.88003	9	9
jgi|Phyca11|104237|e_gw1.9.398.1	1245	2.65517	0.628916	1.88154	21	21
jgi|Phyca11|131984|e_gw1.125.30.1	474	3.13492	0.531646	1.88267	8	8
jgi|Phyca11|561437|estExt2_Genewise1.C_PHYCAscaffold_70082	2724	2.72422	0.612335	1.88371	46	46
jgi|Phyca11|101779|e_gw1.6.818.1	1302	6.07182	0.278034	1.88484	22	22
jgi|Phyca11|21112|fgenesh1_pg.PHYCAscaffold_82_#_20	1242	2.39405	0.676329	1.88608	21	21
jgi|Phyca11|37816|gw1.52.35.1	414	3.21801	0.509662	1.88608	7	7
jgi|Phyca11|55793|gw1.48.235.1	1476	3.40715	0.492547	1.88937	25	25
jgi|Phyca11|109170|e_gw1.16.674.1	354	2.15108	0.785311	1.89065	6	6
jgi|Phyca11|128705|e_gw1.78.98.1	354	3.35366	0.463277	1.89065	6	6
jgi|Phyca11|549042|estExt2_Genewise1Plus.C_PHYCAscaffold_310074	588	2.39416	0.69898	1.89708	10	10
jgi|Phyca11|103558|e_gw1.8.500.1	6816	2.94459	0.574531	1.89841	116	116
jgi|Phyca11|118041|e_gw1.35.10.1	1410	5.01134	0.312766	1.89869	24	24
jgi|Phyca11|510263|fgenesh2_kg.PHYCAscaffold_57_#_7_#_Contig3955.1	880	6.25893	0.254545	1.90139	15	15
jgi|Phyca11|133716|e_gw1.665.2.1	528	3.40239	0.475379	1.90139	9	9
jgi|Phyca11|108937|e_gw1.16.181.1	234	1.79186	0.944444	1.90681	4	4
jgi|Phyca11|13532|fgenesh1_pg.PHYCAscaffold_4_#_55	876	4.59539	0.347032	1.91007	15	15
jgi|Phyca11|102255|e_gw1.6.105.1	816	2.4878	0.653186	1.91382	14	14
jgi|Phyca11|532558|estExt2_fgenesh1_pg.C_PHYCAscaffold_60073	1048	2.72344	0.610687	1.9159	18	18
jgi|Phyca11|504439|fgenesh2_kg.PHYCAscaffold_8_#_8_#_4099291:1	815	3.51385	0.487117	1.91616	14	14
jgi|Phyca11|10611|fgenesh1_pm.PHYCAscaffold_52_#_32	1455	2.63713	0.651546	1.91664	25	25
jgi|Phyca11|119285|e_gw1.38.194.1	291	2.13303	0.749141	1.91664	5	5
jgi|Phyca11|571243|estExt2_Genewise1.C_PHYCAscaffold_410176	4363	3.31275	0.515929	1.91751	75	75
jgi|Phyca11|108037|e_gw1.14.520.1	1278	2.70334	0.63302	1.92023	22	22
jgi|Phyca11|99345|e_gw1.3.595.1	2436	2.46349	0.697044	1.92324	42	42
jgi|Phyca11|128105|e_gw1.73.188.1	348	1.74174	0.956897	1.92324	6	6
jgi|Phyca11|75162|gw1.1.979.1	1506	3.00466	0.569721	1.9258	26	26
jgi|Phyca11|120495|e_gw1.41.430.1	579	2.86025	0.556131	1.92657	10	10
jgi|Phyca11|506476|fgenesh2_kg.PHYCAscaffold_20_#_22_#_4096726:7	636	4.33603	0.388365	1.92929	11	11
jgi|Phyca11|96923|e_gw1.1.1555.1	462	2.73759	0.61039	1.93157	8	8
jgi|Phyca11|504933|fgenesh2_kg.PHYCAscaffold_10_#_93_#_Contig243.1	1673	3.3879	0.503885	1.93359	29	29
jgi|Phyca11|38157|gw1.51.23.1	807	3.14382	0.551425	1.93516	14	14
jgi|Phyca11|54256|gw1.27.146.1	2535	2.69912	0.628008	1.93614	44	44
jgi|Phyca11|557728|estExt2_Genewise1Plus.C_PHYCAscaffold_3360003	864	2.76753	0.627315	1.9366	15	15
jgi|Phyca11|109358|e_gw1.16.387.1	690	4.28214	0.405797	1.93997	12	12
jgi|Phyca11|569015|estExt2_Genewise1.C_PHYCAscaffold_310088	861	2.39165	0.723577	1.94335	15	15
jgi|Phyca11|20018|fgenesh1_pg.PHYCAscaffold_55_#_48	573	2.21659	0.757417	1.94674	10	10
jgi|Phyca11|129096|e_gw1.81.116.1	801	2.15732	0.801498	1.94966	14	14
jgi|Phyca11|132327|e_gw1.152.4.1	972	5.14557	0.325103	1.95095	17	17
jgi|Phyca11|132390|e_gw1.159.7.1	1029	2.41655	0.716229	1.95128	18	18
jgi|Phyca11|115068|e_gw1.27.230.1	1485	2.7086	0.642424	1.95303	26	26
jgi|Phyca11|109266|e_gw1.16.648.1	342	2.88	0.584795	1.95699	6	6
jgi|Phyca11|110856|e_gw1.19.653.1	228	2.06186	0.850877	1.95699	4	4
jgi|Phyca11|103738|e_gw1.8.697.1	912	2.85689	0.612939	1.95699	16	16
jgi|Phyca11|547759|estExt2_Genewise1Plus.C_PHYCAscaffold_260249	741	2.88864	0.593792	1.95699	13	13
jgi|Phyca11|116187|e_gw1.30.519.1	228	3	0.530702	1.95699	4	4
jgi|Phyca11|133792|e_gw1.752.2.1	342	4.83065	0.362573	1.95699	6	6
jgi|Phyca11|537209|estExt2_fgenesh1_pg.C_PHYCAscaffold_790001	1080	10.9364	0.160185	1.96242	19	19
jgi|Phyca11|10022|fgenesh1_pm.PHYCAscaffold_44_#_15	966	3.18165	0.552795	1.96306	17	17
jgi|Phyca11|506735|fgenesh2_kg.PHYCAscaffold_21_#_107_#_4104688:2	738	9.46281	0.163957	1.96494	13	13
jgi|Phyca11|9987|fgenesh1_pm.PHYCAscaffold_43_#_101	681	2.20183	0.800294	1.96561	12	12
jgi|Phyca11|112308|e_gw1.22.244.1	1305	2.77035	0.630651	1.96598	23	23
jgi|Phyca11|39313|gw1.77.87.1	624	3.58033	0.488782	1.96639	11	11
jgi|Phyca11|106917|e_gw1.13.242.1	1701	2.84866	0.613757	1.96734	30	30
jgi|Phyca11|510562|fgenesh2_kg.PHYCAscaffold_63_#_1_#_gi|189084783|gb|BT032313.1|	1643	3.33645	0.520998	1.9689	29	29
jgi|Phyca11|130120|e_gw1.91.42.1	1416	4.28497	0.408898	1.96942	25	25
jgi|Phyca11|84567|gw1.11.930.1	453	1.98724	0.865342	1.96995	8	8
jgi|Phyca11|511562|fgenesh2_kg.PHYCAscaffold_89_#_20_#_4103328:1	736	2.86123	0.616848	1.97028	13	13
jgi|Phyca11|129196|e_gw1.82.20.1	849	3.2658	0.540636	1.97082	15	15
jgi|Phyca11|509172|fgenesh2_kg.PHYCAscaffold_42_#_79_#_4099548:1	396	6.35455	0.277778	1.97181	7	7
jgi|Phyca11|18335|fgenesh1_pg.PHYCAscaffold_35_#_72	339	5.14414	0.327434	1.9743	6	6
jgi|Phyca11|122378|e_gw1.47.191.1	621	3.207	0.552335	1.97589	11	11
jgi|Phyca11|561559|estExt2_Genewise1.C_PHYCAscaffold_70398	1185	3.29187	0.529114	1.9768	21	21
jgi|Phyca11|118590|e_gw1.36.472.1	282	3.64341	0.457447	1.9778	5	5
jgi|Phyca11|47811|gw1.36.300.1	282	3.77273	0.468085	1.9778	5	5
jgi|Phyca11|129078|e_gw1.81.55.1	1353	2.96049	0.59867	1.97868	24	24
jgi|Phyca11|546553|estExt2_Genewise1Plus.C_PHYCAscaffold_210418	3777	3.2233	0.547789	1.97875	67	67
jgi|Phyca11|106711|e_gw1.12.511.1	1578	2.88229	0.608365	1.97931	28	28
jgi|Phyca11|532242|estExt2_fgenesh1_pg.C_PHYCAscaffold_40205	676	2.68934	0.652367	1.98015	12	12
jgi|Phyca11|7415|fgenesh1_pm.PHYCAscaffold_19_#_69	1689	2.77725	0.62463	1.98132	30	30
jgi|Phyca11|568802|estExt2_Genewise1.C_PHYCAscaffold_300227	562	4.9596	0.352313	1.98484	10	10
jgi|Phyca11|99626|e_gw1.4.466.1	2022	2.56562	0.693373	1.98602	36	36
jgi|Phyca11|96241|e_gw1.1.458.1	1011	2.3578	0.754698	1.98602	18	18
jgi|Phyca11|535078|estExt2_fgenesh1_pg.C_PHYCAscaffold_310072	1459	5.93119	0.298835	1.98784	26	26
jgi|Phyca11|96894|e_gw1.1.1407.1	729	2.68944	0.662551	1.9892	13	13
jgi|Phyca11|129834|e_gw1.87.63.1	729	2.65984	0.66941	1.9892	13	13
jgi|Phyca11|505565|fgenesh2_kg.PHYCAscaffold_14_#_46_#_4096736:6	1008	3.591	0.485119	1.99193	18	18
jgi|Phyca11|84874|gw1.31.602.1	168	2.31967	0.72619	1.99193	3	3
jgi|Phyca11|41082|gw1.46.56.1	504	4.39024	0.406746	1.99193	9	9
jgi|Phyca11|8502|fgenesh1_pm.PHYCAscaffold_28_#_85	840	3.00407	0.584524	1.99193	15	15
jgi|Phyca11|125660|e_gw1.59.249.1	504	2.46418	0.69246	1.99193	9	9
jgi|Phyca11|111607|e_gw1.20.593.1	951	2.17876	0.811777	1.99403	17	17
jgi|Phyca11|115830|e_gw1.29.146.1	783	3.31863	0.521073	1.99448	14	14
jgi|Phyca11|564729|estExt2_Genewise1.C_PHYCAscaffold_150533	727	3.07914	0.57359	1.99467	13	13
jgi|Phyca11|552194|estExt2_Genewise1Plus.C_PHYCAscaffold_460321	1733	2.52046	0.705136	1.99538	31	31
jgi|Phyca11|14366|fgenesh1_pg.PHYCAscaffold_7_#_105	447	2.0467	0.814318	1.99639	8	8
jgi|Phyca11|109759|e_gw1.17.648.1	447	2.35241	0.742729	1.99639	8	8
jgi|Phyca11|111428|e_gw1.20.552.1	894	2.01774	0.88255	1.99639	16	16
jgi|Phyca11|563328|estExt2_Genewise1.C_PHYCAscaffold_110687	726	4.26259	0.38292	1.99742	13	13
jgi|Phyca11|122551|e_gw1.48.228.1	1731	2.54568	0.701906	1.99769	31	31
jgi|Phyca11|98352|e_gw1.2.268.1	3852	2.40819	0.735202	1.99814	69	69
jgi|Phyca11|114864|e_gw1.27.594.1	279	2.36275	0.731183	1.99907	5	5
jgi|Phyca11|123317|e_gw1.50.64.1	2511	2.59988	0.685783	1.99907	45	45
jgi|Phyca11|39200|gw1.244.1.1	279	2.65957	0.673835	1.99907	5	5
jgi|Phyca11|558094|estExt2_Genewise1.C_PHYCAscaffold_10479	1506	3.33291	0.528552	1.99987	27	27
jgi|Phyca11|553411|estExt2_Genewise1Plus.C_PHYCAscaffold_530079	948	2.23087	0.799578	2.00034	17	17
jgi|Phyca11|11828|fgenesh1_pm.PHYCAscaffold_84_#_14	780	2.12769	0.833333	2.00215	14	14
jgi|Phyca11|563883|estExt2_Genewise1.C_PHYCAscaffold_130310	2730	2.71038	0.65641	2.00215	49	49
jgi|Phyca11|507993|fgenesh2_kg.PHYCAscaffold_31_#_74_#_gi|189084792|gb|BT032322.1|	2061	3.00571	0.594857	2.00256	37	37
jgi|Phyca11|550196|estExt2_Genewise1Plus.C_PHYCAscaffold_360067	2058	2.27874	0.7862	2.00548	37	37
jgi|Phyca11|107461|e_gw1.13.748.1	723	2.30496	0.780083	2.00571	13	13
jgi|Phyca11|576852|estExt2_Genewise1.C_PHYCAscaffold_970018	723	3.2275	0.55325	2.00571	13	13
jgi|Phyca11|111672|e_gw1.20.278.1	1221	2.55047	0.697789	2.00988	22	22
jgi|Phyca11|505209|fgenesh2_kg.PHYCAscaffold_11_#_155_#_4097050:1	721	3.61281	0.49792	2.01127	13	13
jgi|Phyca11|117872|e_gw1.34.172.1	1497	3.21463	0.557114	2.01189	27	27
jgi|Phyca11|544416|estExt2_Genewise1Plus.C_PHYCAscaffold_140535	1164	3.14177	0.563574	2.01247	21	21
jgi|Phyca11|111096|e_gw1.19.18.1	2106	2.65007	0.667616	2.01274	38	38
jgi|Phyca11|121630|e_gw1.44.84.1	942	2.9458	0.607219	2.01308	17	17
jgi|Phyca11|125534|e_gw1.59.239.1	831	2.81426	0.641396	2.0135	15	15
jgi|Phyca11|96901|e_gw1.1.1667.1	720	3.40761	0.511111	2.01406	13	13
jgi|Phyca11|120700|e_gw1.42.303.1	2658	3.14832	0.57073	2.01441	48	48
jgi|Phyca11|52147|gw1.679.4.1	498	5.92053	0.303213	2.01593	9	9
jgi|Phyca11|110616|e_gw1.18.181.1	1272	3.53086	0.509434	2.01699	23	23
jgi|Phyca11|112394|e_gw1.22.636.1	387	2.26316	0.78553	2.01767	7	7
jgi|Phyca11|103857|e_gw1.8.117.1	441	3.27273	0.548753	2.02355	8	8
jgi|Phyca11|106522|e_gw1.12.135.1	1047	11.0783	0.158548	2.02427	19	19
jgi|Phyca11|533916|estExt2_fgenesh1_pg.C_PHYCAscaffold_180115	716	2.17657	0.822626	2.02532	13	13
jgi|Phyca11|510281|fgenesh2_kg.PHYCAscaffold_57_#_25_#_4098653:1	1542	3.69749	0.490921	2.02552	28	28
jgi|Phyca11|63506|gw1.16.180.1	165	2.8427	0.539394	2.02815	3	3
jgi|Phyca11|505536|fgenesh2_kg.PHYCAscaffold_14_#_17_#_Contig4515.1	1209	2.6326	0.679901	2.02983	22	22
jgi|Phyca11|8904|fgenesh1_pm.PHYCAscaffold_32_#_39	1209	4.20881	0.431762	2.02983	22	22
jgi|Phyca11|106766|e_gw1.12.120.1	2472	2.63227	0.682039	2.03061	45	45
jgi|Phyca11|124999|e_gw1.55.233.1	714	2.432	0.70028	2.03099	13	13
jgi|Phyca11|524963|estExt2_fgenesh1_pm.C_PHYCAscaffold_10185	1263	3.42922	0.52019	2.03136	23	23
jgi|Phyca11|508327|fgenesh2_kg.PHYCAscaffold_34_#_23_#_4100354:2	549	2.24263	0.803279	2.03184	10	10
jgi|Phyca11|105367|e_gw1.10.515.1	768	2.88518	0.623698	2.03343	14	14
jgi|Phyca11|506077|fgenesh2_kg.PHYCAscaffold_17_#_162_#_Contig1748.2	768	3.10905	0.561198	2.03343	14	14
jgi|Phyca11|577253|estExt2_Genewise1.C_PHYCAscaffold_1060005	712	2.18053	0.793539	2.03669	13	13
[truncated: 12,634 more rows]

## Sheet: GC
Gene ID	ExonLen	Depth	Coverage	RPKM	TotalReads	UniqReads
jgi|Phyca11|112408|e_gw1.22.191.1	2010	1	0.0467662	0.0555865	1	1
jgi|Phyca11|106645|e_gw1.12.154.1	1815	1	0.0550964	0.0615586	1	1
jgi|Phyca11|125134|e_gw1.57.63.1	1704	1	0.0586854	0.0655685	1	1
jgi|Phyca11|123959|e_gw1.52.148.1	1536	1	0.0651042	0.0727401	1	1
jgi|Phyca11|21959|fgenesh1_pg.PHYCAscaffold_273_#_1	1533	1	0.0554468	0.0728825	1	1
jgi|Phyca11|538234|estExt2_Genewise1Plus.C_PHYCAscaffold_10738	1485	1	0.0673401	0.0752382	1	1
jgi|Phyca11|6370|fgenesh1_pm.PHYCAscaffold_11_#_86	1461	1	0.0684463	0.0764742	1	1
jgi|Phyca11|119626|e_gw1.39.150.1	1317	1	0.0759301	0.0848358	1	1
jgi|Phyca11|511146|fgenesh2_kg.PHYCAscaffold_77_#_1_#_Contig4556.1	1316	1	0.0759878	0.0849003	1	1
jgi|Phyca11|130384|e_gw1.93.29.1	1179	1	0.0746395	0.0947657	1	1
jgi|Phyca11|11521|fgenesh1_pm.PHYCAscaffold_72_#_52	1176	1	0.085034	0.0950075	1	1
jgi|Phyca11|6883|fgenesh1_pm.PHYCAscaffold_15_#_44	1164	1	0.0859107	0.0959869	1	1
jgi|Phyca11|114698|e_gw1.27.299.1	1149	1	0.0861619	0.09724	1	1
jgi|Phyca11|126133|e_gw1.61.68.1	1140	1	0.0789474	0.0980077	1	1
jgi|Phyca11|44449|gw1.51.83.1	1134	1	0.0873016	0.0985263	1	1
jgi|Phyca11|526876|estExt2_fgenesh1_pm.C_PHYCAscaffold_130151	1126	1	0.0888099	0.0992263	1	1
jgi|Phyca11|110522|e_gw1.18.429.1	1098	1	0.0910747	0.101757	1	1
jgi|Phyca11|104372|e_gw1.9.464.1	1065	1	0.0938967	0.10491	1	1
jgi|Phyca11|19596|fgenesh1_pg.PHYCAscaffold_50_#_18	2118	1	0.0944287	0.105504	2	2
jgi|Phyca11|101362|e_gw1.5.234.1	1050	1	0.0904762	0.106408	1	1
jgi|Phyca11|115945|e_gw1.29.256.1	2082	1.9798	0.0475504	0.107328	2	2
jgi|Phyca11|102545|e_gw1.7.476.1	1032	1	0.0968992	0.108264	1	1
jgi|Phyca11|508176|fgenesh2_kg.PHYCAscaffold_33_#_35_#_4101269:2	1028	1	0.0963035	0.108686	1	1
jgi|Phyca11|57946|gw1.22.311.1	1005	1	0.0955224	0.111173	1	1
jgi|Phyca11|124569|e_gw1.54.34.1	996	1	0.100402	0.112178	1	1
jgi|Phyca11|119049|e_gw1.37.201.1	984	1	0.101626	0.113546	1	1
jgi|Phyca11|15879|fgenesh1_pg.PHYCAscaffold_16_#_57	975	1	0.102564	0.114594	1	1
jgi|Phyca11|103636|e_gw1.8.104.1	975	1	0.102564	0.114594	1	1
jgi|Phyca11|10476|fgenesh1_pm.PHYCAscaffold_50_#_14	1935	1	0.101292	0.115482	2	2
jgi|Phyca11|104509|e_gw1.9.176.1	1914	2	0.0522466	0.116749	2	2
jgi|Phyca11|103389|e_gw1.8.258.1	930	1	0.0935484	0.120138	1	1
jgi|Phyca11|109412|e_gw1.16.829.1	924	1	0.0974026	0.120919	1	1
jgi|Phyca11|133414|e_gw1.455.3.1	915	1	0.10929	0.122108	1	1
jgi|Phyca11|18733|fgenesh1_pg.PHYCAscaffold_40_#_24	906	1	0.109272	0.123321	1	1
jgi|Phyca11|101049|e_gw1.5.581.1	1785	2	0.0560224	0.125186	2	2
jgi|Phyca11|128875|e_gw1.79.105.1	891	1	0.112233	0.125397	1	1
jgi|Phyca11|108644|e_gw1.15.206.1	1776	1	0.11205	0.125821	2	2
jgi|Phyca11|18657|fgenesh1_pg.PHYCAscaffold_39_#_21	888	1	0.112613	0.125821	1	1
jgi|Phyca11|18667|fgenesh1_pg.PHYCAscaffold_39_#_31	888	1	0.112613	0.125821	1	1
jgi|Phyca11|133106|e_gw1.323.1.1	888	1	0.100225	0.125821	1	1
jgi|Phyca11|124703|e_gw1.54.135.1	885	1	0.112994	0.126247	1	1
jgi|Phyca11|96803|e_gw1.1.1343.1	876	1	0.114155	0.127544	1	1
jgi|Phyca11|98124|e_gw1.2.410.1	876	1	0.114155	0.127544	1	1
jgi|Phyca11|547329|estExt2_Genewise1Plus.C_PHYCAscaffold_240326	876	1	0.114155	0.127544	1	1
jgi|Phyca11|96080|e_gw1.1.573.1	870	1	0.0965517	0.128424	1	1
jgi|Phyca11|103860|e_gw1.8.183.1	1734	1	0.11534	0.128868	2	2
jgi|Phyca11|101269|e_gw1.5.661.1	867	1	0.114187	0.128868	1	1
jgi|Phyca11|128003|e_gw1.73.123.1	858	1	0.11655	0.13022	1	1
jgi|Phyca11|102427|e_gw1.6.874.1	852	1	0.117371	0.131137	1	1
jgi|Phyca11|534353|estExt2_fgenesh1_pg.C_PHYCAscaffold_220126	2553	1.75439	0.06698	0.131291	3	3
jgi|Phyca11|14851|fgenesh1_pg.PHYCAscaffold_9_#_227	846	1	0.0992908	0.132067	1	1
jgi|Phyca11|10641|fgenesh1_pm.PHYCAscaffold_52_#_62	846	1	0.118203	0.132067	1	1
jgi|Phyca11|124383|e_gw1.53.241.1	843	1	0.118624	0.132537	1	1
jgi|Phyca11|124462|e_gw1.53.238.1	843	1	0.118624	0.132537	1	1
jgi|Phyca11|10570|fgenesh1_pm.PHYCAscaffold_51_#_43	837	1	0.11589	0.133487	1	1
jgi|Phyca11|543706|estExt2_Genewise1Plus.C_PHYCAscaffold_120682	831	1	0.120337	0.134451	1	1
jgi|Phyca11|9315|fgenesh1_pm.PHYCAscaffold_36_#_30	828	1	0.120773	0.134938	1	1
jgi|Phyca11|115247|e_gw1.28.465.1	828	1	0.115942	0.134938	1	1
jgi|Phyca11|19680|fgenesh1_pg.PHYCAscaffold_51_#_1	825	1	0.121212	0.135429	1	1
jgi|Phyca11|14302|fgenesh1_pg.PHYCAscaffold_7_#_41	1638	1.9375	0.0586081	0.136421	2	2
jgi|Phyca11|544875|estExt2_Genewise1Plus.C_PHYCAscaffold_160264	817	1	0.107711	0.136755	1	1
jgi|Phyca11|102550|e_gw1.7.941.1	807	1	0.123916	0.13845	1	1
jgi|Phyca11|502603|fgenesh2_kg.PHYCAscaffold_1_#_63_#_Contig2504.1	803	1	0.124533	0.139139	1	1
jgi|Phyca11|130349|e_gw1.93.106.1	801	1	0.124844	0.139487	1	1
jgi|Phyca11|114561|e_gw1.26.79.1	795	1	0.125786	0.140539	1	1
jgi|Phyca11|101912|e_gw1.6.882.1	795	1	0.118239	0.140539	1	1
jgi|Phyca11|114182|e_gw1.25.399.1	792	1	0.121212	0.141072	1	1
jgi|Phyca11|123251|e_gw1.50.117.1	1560	2	0.0544872	0.143242	2	2
jgi|Phyca11|117746|e_gw1.34.299.1	777	1	0.1287	0.143795	1	1
jgi|Phyca11|22069|fgenesh1_pg.PHYCAscaffold_580_#_1	1554	2	0.0592021	0.143795	2	2
jgi|Phyca11|109162|e_gw1.16.434.1	774	1	0.108527	0.144352	1	1
jgi|Phyca11|78361|gw1.4.858.1	771	1	0.129702	0.144914	1	1
jgi|Phyca11|121524|e_gw1.44.268.1	759	1	0.130435	0.147205	1	1
jgi|Phyca11|117647|e_gw1.34.202.1	759	1	0.131752	0.147205	1	1
jgi|Phyca11|97699|e_gw1.2.1029.1	756	1	0.132275	0.147789	1	1
jgi|Phyca11|58545|gw1.21.249.1	753	1	0.110226	0.148378	1	1
jgi|Phyca11|107087|e_gw1.13.694.1	750	1	0.132	0.148972	1	1
jgi|Phyca11|132252|e_gw1.146.14.1	750	1	0.133333	0.148972	1	1
jgi|Phyca11|69122|gw1.16.480.1	747	1	0.133869	0.14957	1	1
jgi|Phyca11|14369|fgenesh1_pg.PHYCAscaffold_7_#_108	747	1	0.133869	0.14957	1	1
jgi|Phyca11|112209|e_gw1.21.521.1	744	1	0.134409	0.150173	1	1
jgi|Phyca11|133093|e_gw1.320.3.1	738	1	0.116531	0.151394	1	1
jgi|Phyca11|510209|fgenesh2_kg.PHYCAscaffold_55_#_26_#_4102014:2	736	1	0.13587	0.151805	1	1
jgi|Phyca11|509854|fgenesh2_kg.PHYCAscaffold_50_#_55_#_4098327:2	734	1	0.13624	0.152219	1	1
jgi|Phyca11|75900|gw1.12.764.1	1434	2	0.069735	0.155828	2	2
jgi|Phyca11|14920|fgenesh1_pg.PHYCAscaffold_10_#_66	1428	1	0.140056	0.156483	2	2
jgi|Phyca11|21362|fgenesh1_pg.PHYCAscaffold_92_#_17	714	1	0.140056	0.156483	1	1
jgi|Phyca11|39308|gw1.91.14.1	714	1	0.140056	0.156483	1	1
jgi|Phyca11|503068|fgenesh2_kg.PHYCAscaffold_2_#_184_#_4104189:1	713	1	0.126227	0.156702	1	1
jgi|Phyca11|131927|e_gw1.121.20.1	702	1	0.14245	0.159158	1	1
jgi|Phyca11|16513|fgenesh1_pg.PHYCAscaffold_20_#_101	687	1	0.14556	0.162633	1	1
jgi|Phyca11|15820|fgenesh1_pg.PHYCAscaffold_15_#_158	684	1	0.144737	0.163346	1	1
jgi|Phyca11|111207|e_gw1.19.338.1	681	1	0.146843	0.164066	1	1
jgi|Phyca11|109252|e_gw1.16.615.1	660	1	0.151515	0.169286	1	1
jgi|Phyca11|12411|fgenesh1_pm.PHYCAscaffold_118_#_9	660	1	0.151515	0.169286	1	1
jgi|Phyca11|106993|e_gw1.13.285.1	1320	1	0.151515	0.169286	2	2
jgi|Phyca11|133236|e_gw1.380.2.1	1317	1	0.15186	0.169672	2	2
jgi|Phyca11|111136|e_gw1.19.296.1	657	1	0.152207	0.170059	1	1
jgi|Phyca11|108739|e_gw1.15.505.1	651	1	0.152074	0.171626	1	1
jgi|Phyca11|122549|e_gw1.48.217.1	2604	1.21951	0.12596	0.171626	4	4
jgi|Phyca11|10715|fgenesh1_pm.PHYCAscaffold_53_#_56	645	1	0.151938	0.173223	1	1
jgi|Phyca11|38941|gw1.5.79.1	642	1	0.154206	0.174032	1	1
jgi|Phyca11|21858|fgenesh1_pg.PHYCAscaffold_162_#_1	642	1	0.138629	0.174032	1	1
jgi|Phyca11|121273|e_gw1.43.345.1	639	1	0.156495	0.174849	1	1
jgi|Phyca11|120062|e_gw1.40.382.1	639	1	0.156495	0.174849	1	1
jgi|Phyca11|117190|e_gw1.32.343.1	636	1	0.157233	0.175674	1	1
jgi|Phyca11|122138|e_gw1.47.366.1	633	1	0.156398	0.176507	1	1
jgi|Phyca11|129679|e_gw1.86.144.1	630	1	0.15873	0.177347	1	1
jgi|Phyca11|49064|gw1.79.102.1	627	1	0.15949	0.178196	1	1
jgi|Phyca11|13279|fgenesh1_pg.PHYCAscaffold_3_#_92	624	1	0.150641	0.179053	1	1
jgi|Phyca11|128380|e_gw1.75.48.1	624	1	0.160256	0.179053	1	1
jgi|Phyca11|104237|e_gw1.9.398.1	1245	1	0.160643	0.179484	2	2
jgi|Phyca11|39528|gw1.106.52.1	621	1	0.161031	0.179918	1	1
jgi|Phyca11|120694|e_gw1.42.408.1	621	1	0.161031	0.179918	1	1
jgi|Phyca11|22005|fgenesh1_pg.PHYCAscaffold_375_#_1	621	1	0.161031	0.179918	1	1
jgi|Phyca11|511087|fgenesh2_kg.PHYCAscaffold_74_#_37_#_4099512:1	1236	1	0.161812	0.180791	2	2
jgi|Phyca11|113073|e_gw1.23.238.1	1236	2	0.0809061	0.180791	2	2
jgi|Phyca11|11652|fgenesh1_pm.PHYCAscaffold_77_#_18	1227	2	0.0741646	0.182117	2	2
jgi|Phyca11|15816|fgenesh1_pg.PHYCAscaffold_15_#_154	612	1	0.135621	0.182563	1	1
jgi|Phyca11|18450|fgenesh1_pg.PHYCAscaffold_37_#_14	1221	1.21656	0.128583	0.183012	2	2
jgi|Phyca11|97260|e_gw1.1.1700.1	609	1	0.157635	0.183463	1	1
jgi|Phyca11|76369|gw1.4.631.1	1212	2	0.0825083	0.184371	2	2
jgi|Phyca11|130445|e_gw1.93.27.1	1212	2	0.0825083	0.184371	2	2
jgi|Phyca11|510586|fgenesh2_kg.PHYCAscaffold_63_#_25_#_4099584:1	604	1	0.165563	0.184981	1	1
jgi|Phyca11|96104|e_gw1.1.1641.1	603	1	0.154229	0.185288	1	1
jgi|Phyca11|102434|e_gw1.6.508.1	1206	1	0.165008	0.185288	2	2
jgi|Phyca11|553010|estExt2_Genewise1Plus.C_PHYCAscaffold_500302	603	1	0.164179	0.185288	1	1
jgi|Phyca11|119478|e_gw1.38.328.1	594	1	0.164983	0.188096	1	1
jgi|Phyca11|61329|gw1.48.348.1	594	1	0.16835	0.188096	1	1
jgi|Phyca11|109913|e_gw1.17.617.1	591	1	0.169205	0.18905	1	1
jgi|Phyca11|107323|e_gw1.13.357.1	588	1	0.170068	0.190015	1	1
jgi|Phyca11|49039|gw1.50.342.1	588	1	0.170068	0.190015	1	1
jgi|Phyca11|122369|e_gw1.47.183.1	588	1	0.154762	0.190015	1	1
jgi|Phyca11|82641|gw1.371.3.1	588	1	0.170068	0.190015	1	1
jgi|Phyca11|45846|gw1.59.49.1	1173	1	0.170503	0.190501	2	2
jgi|Phyca11|100252|e_gw1.4.935.1	585	1	0.17094	0.190989	1	1
jgi|Phyca11|102405|e_gw1.6.725.1	1170	1	0.17094	0.190989	2	2
jgi|Phyca11|108001|e_gw1.14.820.1	582	1	0.171821	0.191974	1	1
jgi|Phyca11|102033|e_gw1.6.352.1	582	1	0.164948	0.191974	1	1
jgi|Phyca11|533316|estExt2_fgenesh1_pg.C_PHYCAscaffold_120123	580	1	0.172414	0.192636	1	1
jgi|Phyca11|14286|fgenesh1_pg.PHYCAscaffold_7_#_25	576	1	0.173611	0.193974	1	1
jgi|Phyca11|60905|gw1.42.411.1	576	1	0.173611	0.193974	1	1
jgi|Phyca11|113170|e_gw1.23.463.1	573	1	0.165794	0.194989	1	1
jgi|Phyca11|60339|gw1.20.171.1	570	1	0.175439	0.196015	1	1
jgi|Phyca11|101869|e_gw1.6.1044.1	570	1	0.175439	0.196015	1	1
jgi|Phyca11|128353|e_gw1.75.129.1	570	1	0.175439	0.196015	1	1
jgi|Phyca11|113929|e_gw1.25.406.1	567	1	0.176367	0.197053	1	1
jgi|Phyca11|16300|fgenesh1_pg.PHYCAscaffold_19_#_47	1128	2	0.087766	0.198101	2	2
jgi|Phyca11|543698|estExt2_Genewise1Plus.C_PHYCAscaffold_120674	562	1	0.177936	0.198806	1	1
jgi|Phyca11|18030|fgenesh1_pg.PHYCAscaffold_32_#_105	561	1	0.178253	0.19916	1	1
jgi|Phyca11|103990|e_gw1.8.373.1	1683	1.5	0.118835	0.19916	3	3
jgi|Phyca11|112455|e_gw1.22.571.1	561	1	0.178253	0.19916	1	1
jgi|Phyca11|128064|e_gw1.73.148.1	561	1	0.178253	0.19916	1	1
jgi|Phyca11|560970|estExt2_Genewise1.C_PHYCAscaffold_51041	1674	3	0.0531661	0.200231	3	3
jgi|Phyca11|98627|e_gw1.3.1034.1	558	1	0.179211	0.200231	1	1
jgi|Phyca11|44536|gw1.53.62.1	1674	1.49749	0.118877	0.200231	3	3
jgi|Phyca11|130809|e_gw1.98.34.1	1110	2	0.0900901	0.201313	2	2
jgi|Phyca11|70624|gw1.7.526.1	552	1	0.181159	0.202407	1	1
jgi|Phyca11|65905|gw1.7.252.1	1104	1	0.181159	0.202407	2	2
jgi|Phyca11|15810|fgenesh1_pg.PHYCAscaffold_15_#_148	1656	1	0.17814	0.202407	3	3
jgi|Phyca11|106325|e_gw1.12.208.1	1104	1.02094	0.173007	0.202407	2	2
jgi|Phyca11|131045|e_gw1.100.158.1	552	1	0.181159	0.202407	1	1
jgi|Phyca11|128697|e_gw1.77.161.1	549	1	0.182149	0.203513	1	1
jgi|Phyca11|113904|e_gw1.25.317.1	546	1	0.18315	0.204631	1	1
jgi|Phyca11|132418|e_gw1.162.11.1	546	1	0.18315	0.204631	1	1
jgi|Phyca11|105728|e_gw1.11.575.1	540	1	0.185185	0.206905	1	1
jgi|Phyca11|116832|e_gw1.31.486.1	540	1	0.168519	0.206905	1	1
jgi|Phyca11|18035|fgenesh1_pg.PHYCAscaffold_32_#_110	1620	1.06273	0.167284	0.206905	3	3
jgi|Phyca11|60304|gw1.13.349.1	537	1	0.18622	0.208061	1	1
jgi|Phyca11|128799|e_gw1.78.93.1	537	1	0.18622	0.208061	1	1
jgi|Phyca11|105229|e_gw1.10.811.1	534	1	0.187266	0.20923	1	1
jgi|Phyca11|123205|e_gw1.50.316.1	534	1	0.187266	0.20923	1	1
jgi|Phyca11|14624|fgenesh1_pg.PHYCAscaffold_8_#_178	1065	2	0.0760563	0.209819	2	2
jgi|Phyca11|21188|fgenesh1_pg.PHYCAscaffold_85_#_1	531	1	0.160075	0.210412	1	1
jgi|Phyca11|532822|estExt2_fgenesh1_pg.C_PHYCAscaffold_80128	1056	1.99	0.094697	0.211608	2	2
jgi|Phyca11|106739|e_gw1.12.517.1	1584	1.5	0.126263	0.211608	3	3
jgi|Phyca11|12454|fgenesh1_pm.PHYCAscaffold_145_#_1	528	1	0.189394	0.211608	1	1
jgi|Phyca11|101502|e_gw1.5.565.1	1578	1.5	0.126743	0.212412	3	3
jgi|Phyca11|107572|e_gw1.14.801.1	525	1	0.190476	0.212817	1	1
jgi|Phyca11|132490|e_gw1.173.13.1	522	1	0.187739	0.21404	1	1
jgi|Phyca11|125444|e_gw1.58.161.1	1041	1	0.192123	0.214657	2	2
jgi|Phyca11|101813|e_gw1.6.553.1	1041	1.75439	0.10951	0.214657	2	2
jgi|Phyca11|560357|estExt2_Genewise1.C_PHYCAscaffold_40941	519	1	0.192678	0.215277	1	1
jgi|Phyca11|15170|fgenesh1_pg.PHYCAscaffold_11_#_156	519	1	0.192678	0.215277	1	1
jgi|Phyca11|125281|e_gw1.57.254.1	519	1	0.192678	0.215277	1	1
jgi|Phyca11|548675|estExt2_Genewise1Plus.C_PHYCAscaffold_290387	1035	1	0.192271	0.215901	2	2
jgi|Phyca11|101131|e_gw1.5.591.1	1551	1.25523	0.154094	0.21611	3	3
jgi|Phyca11|106460|e_gw1.12.551.1	1026	2	0.0974659	0.217795	2	2
jgi|Phyca11|114189|e_gw1.25.495.1	513	1	0.194932	0.217795	1	1
jgi|Phyca11|541003|estExt2_Genewise1Plus.C_PHYCAscaffold_50973	1533	1.50505	0.129159	0.218647	3	3
jgi|Phyca11|541001|estExt2_Genewise1Plus.C_PHYCAscaffold_50960	1020	1	0.196078	0.219076	2	2
jgi|Phyca11|15165|fgenesh1_pg.PHYCAscaffold_11_#_151	507	1	0.197239	0.220372	1	1
jgi|Phyca11|8557|fgenesh1_pm.PHYCAscaffold_29_#_38	1521	1.41294	0.13215	0.220372	3	3
jgi|Phyca11|508295|fgenesh2_kg.PHYCAscaffold_33_#_154_#_4098826:1	1011	1.02577	0.191889	0.221026	2	2
jgi|Phyca11|111712|e_gw1.20.564.1	1008	1	0.190476	0.221684	2	2
jgi|Phyca11|10096|fgenesh1_pm.PHYCAscaffold_46_#_26	1008	1	0.198413	0.221684	2	2
jgi|Phyca11|509066|fgenesh2_kg.PHYCAscaffold_41_#_62_#_Contig2912.1	502	1	0.199203	0.222567	1	1
jgi|Phyca11|506680|fgenesh2_kg.PHYCAscaffold_21_#_52_#_Contig1148.1	2006	1.48092	0.130608	0.222789	4	4
jgi|Phyca11|123050|e_gw1.49.159.1	1503	1.5	0.133067	0.223012	3	3
jgi|Phyca11|110854|e_gw1.19.467.1	1998	1.22468	0.158158	0.223681	4	4
jgi|Phyca11|575389|estExt2_Genewise1.C_PHYCAscaffold_730050	1495	1	0.194649	0.224205	3	3
jgi|Phyca11|96843|e_gw1.1.1587.1	498	1	0.176707	0.224355	1	1
jgi|Phyca11|120354|e_gw1.41.278.1	498	1	0.200803	0.224355	1	1
jgi|Phyca11|103462|e_gw1.8.765.1	495	1	0.20202	0.225715	1	1
jgi|Phyca11|129809|e_gw1.87.130.1	495	1	0.179798	0.225715	1	1
jgi|Phyca11|122044|e_gw1.46.208.1	975	1	0.205128	0.229187	2	2
jgi|Phyca11|19606|fgenesh1_pg.PHYCAscaffold_50_#_28	972	1	0.205761	0.229895	2	2
jgi|Phyca11|13855|fgenesh1_pg.PHYCAscaffold_5_#_69	486	1	0.205761	0.229895	1	1
jgi|Phyca11|133528|e_gw1.539.5.1	486	1	0.205761	0.229895	1	1
jgi|Phyca11|104012|e_gw1.8.127.1	483	1	0.207039	0.231323	1	1
jgi|Phyca11|111491|e_gw1.20.609.1	483	1	0.207039	0.231323	1	1
jgi|Phyca11|105076|e_gw1.10.579.1	480	1	0.166667	0.232768	1	1
jgi|Phyca11|133826|e_gw1.798.2.1	477	1	0.209644	0.234232	1	1
jgi|Phyca11|59962|gw1.19.286.1	474	1	0.206751	0.235715	1	1
jgi|Phyca11|105861|e_gw1.11.284.1	471	1	0.212314	0.237216	1	1
jgi|Phyca11|508489|fgenesh2_kg.PHYCAscaffold_35_#_72_#_4097789:1	471	1	0.178344	0.237216	1	1
jgi|Phyca11|101366|e_gw1.5.310.1	1407	1.1194	0.190476	0.238228	3	3
jgi|Phyca11|109151|e_gw1.16.458.1	468	1	0.211538	0.238737	1	1
jgi|Phyca11|133833|e_gw1.800.1.1	468	1	0.183761	0.238737	1	1
jgi|Phyca11|115110|e_gw1.27.456.1	930	2	0.107527	0.240277	2	2
jgi|Phyca11|96923|e_gw1.1.1555.1	462	1	0.203463	0.241837	1	1
jgi|Phyca11|19132|fgenesh1_pg.PHYCAscaffold_44_#_8	462	1	0.214286	0.241837	1	1
jgi|Phyca11|133187|e_gw1.353.3.1	924	1	0.21645	0.241837	2	2
jgi|Phyca11|103586|e_gw1.8.942.1	459	1	0.215686	0.243418	1	1
jgi|Phyca11|504606|fgenesh2_kg.PHYCAscaffold_8_#_175_#_gi|189084636|gb|BT032152.1|	1836	1.51341	0.142157	0.243418	4	4
jgi|Phyca11|551929|estExt2_Genewise1Plus.C_PHYCAscaffold_440235	1835	2	0.108992	0.243551	4	4
jgi|Phyca11|130940|e_gw1.99.82.1	912	2	0.0942982	0.245019	2	2
jgi|Phyca11|123391|e_gw1.50.220.1	912	2	0.109649	0.245019	2	2
jgi|Phyca11|132015|e_gw1.126.36.1	456	1	0.192982	0.245019	1	1
jgi|Phyca11|21695|fgenesh1_pg.PHYCAscaffold_108_#_1	453	1	0.178808	0.246642	1	1
jgi|Phyca11|133786|e_gw1.750.1.1	906	1.76471	0.112583	0.246642	2	2
jgi|Phyca11|125355|e_gw1.58.178.1	903	2	0.109635	0.247461	2	2
jgi|Phyca11|511587|fgenesh2_kg.PHYCAscaffold_90_#_21_#_4099210:1	903	2	0.109635	0.247461	2	2
jgi|Phyca11|16374|fgenesh1_pg.PHYCAscaffold_19_#_121	900	1	0.213333	0.248286	2	2
jgi|Phyca11|16197|fgenesh1_pg.PHYCAscaffold_18_#_85	450	1	0.222222	0.248286	1	1
jgi|Phyca11|128487|e_gw1.76.126.1	450	1	0.222222	0.248286	1	1
jgi|Phyca11|21346|fgenesh1_pg.PHYCAscaffold_92_#_1	447	1	0.217002	0.249953	1	1
jgi|Phyca11|21250|fgenesh1_pg.PHYCAscaffold_87_#_1	447	1	0.221477	0.249953	1	1
jgi|Phyca11|96960|e_gw1.1.716.1	444	1	0.225225	0.251641	1	1
jgi|Phyca11|39725|gw1.44.38.1	444	1	0.225225	0.251641	1	1
jgi|Phyca11|19608|fgenesh1_pg.PHYCAscaffold_50_#_30	885	1	0.225989	0.252494	2	2
jgi|Phyca11|103857|e_gw1.8.117.1	441	1	0.188209	0.253353	1	1
jgi|Phyca11|47722|gw1.47.123.1	441	1	0.226757	0.253353	1	1
jgi|Phyca11|126377|e_gw1.62.142.1	882	1.14535	0.195011	0.253353	2	2
jgi|Phyca11|131320|e_gw1.104.60.1	438	1	0.228311	0.255089	1	1
jgi|Phyca11|50408|gw1.91.110.1	438	1	0.228311	0.255089	1	1
jgi|Phyca11|53290|gw1.479.1.1	438	1	0.182648	0.255089	1	1
jgi|Phyca11|21460|fgenesh1_pg.PHYCAscaffold_96_#_13	435	1	0.229885	0.256848	1	1
jgi|Phyca11|97965|e_gw1.2.1038.1	867	1	0.230681	0.257737	2	2
jgi|Phyca11|12943|fgenesh1_pg.PHYCAscaffold_2_#_39	864	2	0.115741	0.258631	2	2
jgi|Phyca11|71926|gw1.26.471.1	432	1	0.226852	0.258631	1	1
jgi|Phyca11|573399|estExt2_Genewise1.C_PHYCAscaffold_530167	432	1	0.231481	0.258631	1	1
jgi|Phyca11|70816|gw1.28.508.1	432	1	0.219907	0.258631	1	1
jgi|Phyca11|125715|e_gw1.59.94.1	864	2	0.105324	0.258631	2	2
jgi|Phyca11|112417|e_gw1.22.202.1	1725	1	0.231884	0.259081	4	4
jgi|Phyca11|129927|e_gw1.89.18.1	2151	2.25225	0.103208	0.259714	5	5
jgi|Phyca11|131567|e_gw1.107.62.1	429	1	0.230769	0.26044	1	1
jgi|Phyca11|103656|e_gw1.8.220.1	1287	1.49495	0.153846	0.26044	3	3
jgi|Phyca11|511361|fgenesh2_kg.PHYCAscaffold_82_#_21_#_4098932:2	1286	1.32159	0.176516	0.260643	3	3
jgi|Phyca11|109394|e_gw1.16.369.1	1278	1.38967	0.166667	0.262274	3	3
jgi|Phyca11|13936|fgenesh1_pg.PHYCAscaffold_5_#_150	426	1	0.234742	0.262274	1	1
jgi|Phyca11|108898|e_gw1.16.660.1	849	2	0.117786	0.263201	2	2
jgi|Phyca11|99821|e_gw1.4.1057.1	423	1	0.222222	0.264134	1	1
jgi|Phyca11|129645|e_gw1.86.44.1	1689	1	0.236827	0.264603	4	4
jgi|Phyca11|113866|e_gw1.25.332.1	843	1	0.237248	0.265074	2	2
jgi|Phyca11|102206|e_gw1.6.358.1	420	1	0.238095	0.266021	1	1
jgi|Phyca11|49691|gw1.121.27.1	420	1	0.238095	0.266021	1	1
jgi|Phyca11|511643|fgenesh2_kg.PHYCAscaffold_93_#_14_#_Contig4492.1	1256	1.40952	0.167197	0.266868	3	3
jgi|Phyca11|129896|e_gw1.89.61.1	1254	1.04167	0.229665	0.267294	3	3
jgi|Phyca11|112346|e_gw1.22.600.1	417	1	0.199041	0.267935	1	1
jgi|Phyca11|102415|e_gw1.6.1057.1	417	1	0.220624	0.267935	1	1
jgi|Phyca11|62085|gw1.22.542.1	414	1	0.241546	0.269876	1	1
jgi|Phyca11|106938|e_gw1.13.851.1	414	1	0.241546	0.269876	1	1
jgi|Phyca11|40779|gw1.38.53.1	414	1	0.241546	0.269876	1	1
jgi|Phyca11|105477|e_gw1.11.66.1	825	1	0.235152	0.270858	2	2
jgi|Phyca11|96645|e_gw1.1.993.1	1647	1.33333	0.182149	0.271351	4	4
jgi|Phyca11|40787|gw1.19.83.1	411	1	0.20438	0.271846	1	1
jgi|Phyca11|117062|e_gw1.32.453.1	411	1	0.243309	0.271846	1	1
jgi|Phyca11|19684|fgenesh1_pg.PHYCAscaffold_51_#_5	816	1	0.223039	0.273845	2	2
jgi|Phyca11|108658|e_gw1.15.48.1	804	2	0.124378	0.277932	2	2
jgi|Phyca11|96983|e_gw1.1.202.1	402	1	0.248756	0.277932	1	1
jgi|Phyca11|97319|e_gw1.1.430.1	1206	1.5	0.165837	0.277932	3	3
jgi|Phyca11|561309|estExt2_Genewise1.C_PHYCAscaffold_60606	402	1	0.248756	0.277932	1	1
jgi|Phyca11|106589|e_gw1.12.472.1	402	1	0.248756	0.277932	1	1
jgi|Phyca11|12016|fgenesh1_pm.PHYCAscaffold_92_#_8	1605	1.85185	0.134579	0.278452	4	4
jgi|Phyca11|14530|fgenesh1_pg.PHYCAscaffold_8_#_84	399	1	0.250627	0.280022	1	1
jgi|Phyca11|50868|gw1.97.95.1	399	1	0.250627	0.280022	1	1
jgi|Phyca11|505977|fgenesh2_kg.PHYCAscaffold_17_#_62_#_jgi|JGI_CBOU10604.fwd|	795	1.85185	0.135849	0.281079	2	2
jgi|Phyca11|546202|estExt2_Genewise1Plus.C_PHYCAscaffold_200265	2385	1.1984	0.209224	0.281079	6	6
jgi|Phyca11|79782|gw1.44.435.1	396	1	0.217172	0.282143	1	1
jgi|Phyca11|125263|e_gw1.57.348.1	396	1	0.239899	0.282143	1	1
jgi|Phyca11|541058|estExt2_Genewise1Plus.C_PHYCAscaffold_51101	791	1	0.22756	0.2825	2	2
jgi|Phyca11|107960|e_gw1.14.49.1	393	1	0.251908	0.284297	1	1
jgi|Phyca11|50581|gw1.36.460.1	393	1	0.254453	0.284297	1	1
jgi|Phyca11|128614|e_gw1.77.95.1	786	1.26389	0.183206	0.284297	2	2
jgi|Phyca11|50925|gw1.54.180.1	393	1	0.251908	0.284297	1	1
jgi|Phyca11|99938|e_gw1.4.939.1	780	1	0.235897	0.286484	2	2
jgi|Phyca11|544885|estExt2_Genewise1Plus.C_PHYCAscaffold_160278	780	1	0.25641	0.286484	2	2
jgi|Phyca11|97193|e_gw1.1.1514.1	390	1	0.251282	0.286484	1	1
jgi|Phyca11|50552|gw1.334.1.1	390	1	0.235897	0.286484	1	1
jgi|Phyca11|22060|fgenesh1_pg.PHYCAscaffold_558_#_1	390	1	0.25641	0.286484	1	1
jgi|Phyca11|96213|e_gw1.1.427.1	1167	1	0.251928	0.287221	3	3
jgi|Phyca11|126128|e_gw1.61.217.1	777	1	0.2574	0.28759	2	2
jgi|Phyca11|132770|e_gw1.225.1.1	1551	2.03665	0.123146	0.288146	4	4
jgi|Phyca11|130481|e_gw1.94.75.1	387	1	0.258398	0.288705	1	1
jgi|Phyca11|10129|fgenesh1_pm.PHYCAscaffold_46_#_59	774	1	0.258398	0.288705	2	2
jgi|Phyca11|126241|e_gw1.62.179.1	1143	1.2973	0.194226	0.293251	3	3
jgi|Phyca11|133241|e_gw1.382.6.1	381	1	0.262467	0.293251	1	1
jgi|Phyca11|132273|e_gw1.148.2.1	381	1	0.262467	0.293251	1	1
jgi|Phyca11|17851|fgenesh1_pg.PHYCAscaffold_31_#_29	2274	2	0.126209	0.294799	6	6
jgi|Phyca11|542430|estExt2_Genewise1Plus.C_PHYCAscaffold_90341	1134	1.5	0.176367	0.295579	3	3
jgi|Phyca11|502657|fgenesh2_kg.PHYCAscaffold_1_#_117_#_4098289:1	755	1.73913	0.152318	0.29597	2	2
jgi|Phyca11|114672|e_gw1.27.278.1	1131	1	0.265252	0.296363	3	3
jgi|Phyca11|128781|e_gw1.78.75.1	753	1	0.265604	0.296756	2	2
jgi|Phyca11|108838|e_gw1.15.604.1	375	1	0.266667	0.297943	1	1
jgi|Phyca11|17627|fgenesh1_pg.PHYCAscaffold_29_#_54	375	1	0.266667	0.297943	1	1
jgi|Phyca11|49540|gw1.47.155.1	375	1	0.266667	0.297943	1	1
jgi|Phyca11|573723|estExt2_Genewise1.C_PHYCAscaffold_550104	745	1	0.268456	0.299943	2	2
jgi|Phyca11|529141|estExt2_fgenesh1_pm.C_PHYCAscaffold_390014	1855	1.25253	0.213477	0.301156	5	5
jgi|Phyca11|109215|e_gw1.16.455.1	738	1.02051	0.264228	0.302788	2	2
jgi|Phyca11|15424|fgenesh1_pg.PHYCAscaffold_13_#_112	369	1	0.271003	0.302788	1	1
jgi|Phyca11|17486|fgenesh1_pg.PHYCAscaffold_28_#_21	369	1	0.238482	0.302788	1	1
jgi|Phyca11|21370|fgenesh1_pg.PHYCAscaffold_93_#_4	732	2	0.136612	0.30527	2	2
jgi|Phyca11|128632|e_gw1.77.177.1	366	1	0.273224	0.30527	1	1
jgi|Phyca11|132587|e_gw1.183.13.1	366	1	0.273224	0.30527	1	1
jgi|Phyca11|132972|e_gw1.283.2.1	1095	1.5544	0.176256	0.306106	3	3
jgi|Phyca11|126072|e_gw1.61.98.1	729	1	0.274348	0.306526	2	2
jgi|Phyca11|113637|e_gw1.24.188.1	729	1.45038	0.179698	0.306526	2	2
jgi|Phyca11|10611|fgenesh1_pm.PHYCAscaffold_52_#_32	1455	2.00503	0.13677	0.307158	4	4
jgi|Phyca11|21215|fgenesh1_pg.PHYCAscaffold_86_#_1	363	1	0.253444	0.307793	1	1
jgi|Phyca11|15611|fgenesh1_pg.PHYCAscaffold_14_#_114	363	1	0.236915	0.307793	1	1
jgi|Phyca11|16270|fgenesh1_pg.PHYCAscaffold_19_#_17	363	1	0.275482	0.307793	1	1
jgi|Phyca11|533266|estExt2_fgenesh1_pg.C_PHYCAscaffold_120036	2537	1.50893	0.176587	0.308278	7	7
jgi|Phyca11|15492|fgenesh1_pg.PHYCAscaffold_13_#_180	1086	1.44928	0.190608	0.308643	3	3
jgi|Phyca11|107461|e_gw1.13.748.1	723	2	0.138313	0.30907	2	2
jgi|Phyca11|76821|gw1.1.1168.1	1083	1.5	0.184672	0.309498	3	3
jgi|Phyca11|36481|gw1.24.27.1	1083	1	0.277008	0.309498	3	3
jgi|Phyca11|70285|gw1.19.588.1	360	1	0.241667	0.310358	1	1
jgi|Phyca11|110567|e_gw1.18.215.1	360	1	0.236111	0.310358	1	1
jgi|Phyca11|49236|gw1.153.9.1	360	1	0.275	0.310358	1	1
jgi|Phyca11|104891|e_gw1.10.817.1	714	1	0.267507	0.312966	2	2
jgi|Phyca11|60807|gw1.19.327.1	357	1	0.271709	0.312966	1	1
jgi|Phyca11|82293|gw1.2.1264.1	357	1	0.280112	0.312966	1	1
jgi|Phyca11|79333|gw1.5.908.1	357	1	0.280112	0.312966	1	1
jgi|Phyca11|19217|fgenesh1_pg.PHYCAscaffold_46_#_28	1062	1	0.271186	0.315618	3	3
jgi|Phyca11|49170|gw1.183.6.1	354	1	0.245763	0.315618	1	1
jgi|Phyca11|11951|fgenesh1_pm.PHYCAscaffold_87_#_30	705	1.99	0.141844	0.316961	2	2
jgi|Phyca11|114237|e_gw1.25.202.1	1407	1.0672	0.264392	0.317637	4	4
jgi|Phyca11|96797|e_gw1.1.1380.1	702	1	0.2849	0.318316	2	2
jgi|Phyca11|80238|gw1.8.795.1	351	1	0.279202	0.318316	1	1
jgi|Phyca11|49572|gw1.183.9.1	351	1	0.2849	0.318316	1	1
jgi|Phyca11|117846|e_gw1.34.384.1	699	1.38889	0.206009	0.319682	2	2
jgi|Phyca11|22101|fgenesh1_pg.PHYCAscaffold_689_#_1	349	1	0.286533	0.32014	1	1
jgi|Phyca11|102803|e_gw1.7.914.1	696	1	0.287356	0.32106	2	2
jgi|Phyca11|71167|gw1.7.551.1	348	1	0.267241	0.32106	1	1
jgi|Phyca11|15818|fgenesh1_pg.PHYCAscaffold_15_#_156	696	1.10345	0.25	0.32106	2	2
jgi|Phyca11|59362|gw1.19.271.1	348	1	0.232759	0.32106	1	1
jgi|Phyca11|16640|fgenesh1_pg.PHYCAscaffold_21_#_57	1044	1	0.271073	0.32106	3	3
jgi|Phyca11|19811|fgenesh1_pg.PHYCAscaffold_52_#_63	348	1	0.287356	0.32106	1	1
jgi|Phyca11|122592|e_gw1.48.266.1	1041	1.81818	0.158501	0.321985	3	3
jgi|Phyca11|505838|fgenesh2_kg.PHYCAscaffold_15_#_145_#_Contig3677.1	693	1.04598	0.251082	0.32245	2	2
jgi|Phyca11|37544|gw1.68.11.1	1038	1.53804	0.177264	0.322916	3	3
jgi|Phyca11|99090|e_gw1.3.867.1	1035	1.33333	0.217391	0.323852	3	3
jgi|Phyca11|20112|fgenesh1_pg.PHYCAscaffold_58_#_12	342	1	0.292398	0.326692	1	1
jgi|Phyca11|121543|e_gw1.44.91.1	1026	1.70455	0.17154	0.326692	3	3
jgi|Phyca11|101964|e_gw1.6.268.1	1023	1.22747	0.227761	0.32765	3	3
jgi|Phyca11|49822|gw1.304.8.1	681	1.43165	0.204112	0.328132	2	2
jgi|Phyca11|119587|e_gw1.39.234.1	1020	1.80723	0.162745	0.328614	3	3
jgi|Phyca11|111582|e_gw1.20.690.1	339	1	0.294985	0.329583	1	1
jgi|Phyca11|79253|gw1.3.1016.1	678	1.37241	0.213864	0.329583	2	2
jgi|Phyca11|115238|e_gw1.28.250.1	339	1	0.294985	0.329583	1	1
jgi|Phyca11|19400|fgenesh1_pg.PHYCAscaffold_48_#_2	339	1	0.274336	0.329583	1	1
jgi|Phyca11|17852|fgenesh1_pg.PHYCAscaffold_31_#_30	2016	2.28462	0.128968	0.332526	6	6
jgi|Phyca11|62412|gw1.22.560.1	336	1	0.294643	0.332526	1	1
jgi|Phyca11|111550|e_gw1.20.656.1	336	1	0.297619	0.332526	1	1
jgi|Phyca11|113783|e_gw1.25.217.1	1344	1.1236	0.264881	0.332526	4	4
jgi|Phyca11|22059|fgenesh1_pg.PHYCAscaffold_552_#_1	336	1	0.297619	0.332526	1	1
jgi|Phyca11|554243|estExt2_Genewise1Plus.C_PHYCAscaffold_600071	2009	2.13523	0.139871	0.333685	6	6
jgi|Phyca11|115240|e_gw1.28.108.1	1674	1	0.297491	0.333718	5	5
jgi|Phyca11|129119|e_gw1.81.125.1	663	1.31159	0.208145	0.33704	2	2
jgi|Phyca11|69456|gw1.26.412.1	663	1.6129	0.187029	0.33704	2	2
jgi|Phyca11|130422|e_gw1.93.137.1	657	1	0.304414	0.340118	2	2
jgi|Phyca11|129536|e_gw1.85.51.1	654	1	0.299694	0.341678	2	2
jgi|Phyca11|127753|e_gw1.71.86.1	327	1	0.30581	0.341678	1	1
jgi|Phyca11|96337|e_gw1.1.1588.1	651	2	0.15361	0.343253	2	2
jgi|Phyca11|102445|e_gw1.6.839.1	1302	1.35211	0.218126	0.343253	4	4
jgi|Phyca11|38634|gw1.81.93.1	648	2	0.141975	0.344842	2	2
jgi|Phyca11|122291|e_gw1.47.184.1	324	1	0.308642	0.344842	1	1
jgi|Phyca11|554193|estExt2_Genewise1Plus.C_PHYCAscaffold_590199	323	1	0.309598	0.34591	1	1
jgi|Phyca11|114026|e_gw1.25.183.1	1611	1.30239	0.234016	0.346768	5	5
jgi|Phyca11|130791|e_gw1.98.96.1	642	1.98765	0.126168	0.348065	2	2
jgi|Phyca11|97273|e_gw1.1.341.1	1602	1.25	0.249688	0.348717	5	5
jgi|Phyca11|529608|estExt2_fgenesh1_pm.C_PHYCAscaffold_460076	954	1.38889	0.226415	0.351348	3	3
jgi|Phyca11|133007|e_gw1.291.3.1	954	1.01706	0.307128	0.351348	3	3
jgi|Phyca11|7677|fgenesh1_pm.PHYCAscaffold_21_#_50	1269	1.23824	0.251379	0.352179	4	4
jgi|Phyca11|6835|fgenesh1_pm.PHYCAscaffold_14_#_139	633	1.51515	0.208531	0.353014	2	2
jgi|Phyca11|118349|e_gw1.36.223.1	1266	1.35714	0.232227	0.353014	4	4
jgi|Phyca11|48369|gw1.49.257.1	633	2	0.146919	0.353014	2	2
jgi|Phyca11|531163|estExt2_fgenesh1_pm.C_PHYCAscaffold_980013	945	1	0.30582	0.354695	3	3
jgi|Phyca11|122996|e_gw1.49.242.1	939	1.5	0.212993	0.356961	3	3
jgi|Phyca11|116751|e_gw1.31.98.1	1875	1.30217	0.245333	0.357532	6	6
jgi|Phyca11|72953|gw1.20.464.1	312	1	0.25641	0.358105	1	1
jgi|Phyca11|84942|gw1.598.3.1	621	1	0.296296	0.359835	2	2
jgi|Phyca11|112635|e_gw1.22.186.1	1548	1.33693	0.239664	0.360881	5	5
jgi|Phyca11|132907|e_gw1.258.5.1	1548	1.91571	0.168605	0.360881	5	5
jgi|Phyca11|104880|e_gw1.10.26.1	618	1.93814	0.156958	0.361582	2	2
jgi|Phyca11|126067|e_gw1.61.218.1	615	1	0.294309	0.363346	2	2
jgi|Phyca11|509802|fgenesh2_kg.PHYCAscaffold_50_#_3_#_4101456:1	613	1.5748	0.207178	0.364531	2	2
jgi|Phyca11|96559|e_gw1.1.1779.1	306	1	0.326797	0.365127	1	1
jgi|Phyca11|16654|fgenesh1_pg.PHYCAscaffold_21_#_71	1221	2.33951	0.132678	0.366024	4	4
jgi|Phyca11|563677|estExt2_Genewise1.C_PHYCAscaffold_120737	1221	1.34228	0.244062	0.366024	4	4
jgi|Phyca11|125828|e_gw1.60.307.1	609	1	0.316913	0.366925	2	2
jgi|Phyca11|503436|fgenesh2_kg.PHYCAscaffold_3_#_301_#_4102039:1	609	1.93333	0.147783	0.366925	2	2
jgi|Phyca11|565945|estExt2_Genewise1.C_PHYCAscaffold_190442	304	1	0.328947	0.367529	1	1
jgi|Phyca11|104708|e_gw1.9.334.1	2427	1.65751	0.194891	0.368286	8	8
jgi|Phyca11|111569|e_gw1.20.672.1	303	1	0.306931	0.368742	1	1
jgi|Phyca11|21872|fgenesh1_pg.PHYCAscaffold_174_#_3	606	1	0.305281	0.368742	2	2
jgi|Phyca11|22120|fgenesh1_pg.PHYCAscaffold_844_#_1	303	1	0.330033	0.368742	1	1
jgi|Phyca11|21992|fgenesh1_pg.PHYCAscaffold_341_#_1	302	1	0.331126	0.369963	1	1
jgi|Phyca11|124158|e_gw1.53.289.1	603	1.36054	0.243781	0.370576	2	2
jgi|Phyca11|102742|e_gw1.7.224.1	1506	1.67224	0.198539	0.370946	5	5
jgi|Phyca11|13940|fgenesh1_pg.PHYCAscaffold_5_#_154	1203	1.64876	0.201164	0.371501	4	4
jgi|Phyca11|534543|estExt2_fgenesh1_pg.C_PHYCAscaffold_250017	1203	1.72727	0.19202	0.371501	4	4
jgi|Phyca11|22108|fgenesh1_pg.PHYCAscaffold_732_#_1	601	1.48092	0.21797	0.37181	2	2
jgi|Phyca11|96767|e_gw1.1.1776.1	300	1	0.326667	0.372429	1	1
jgi|Phyca11|53345|gw1.966.1.1	897	1	0.332219	0.373675	3	3
jgi|Phyca11|552701|estExt2_Genewise1Plus.C_PHYCAscaffold_490070	894	3	0.111857	0.374929	3	3
jgi|Phyca11|120223|e_gw1.40.274.1	1179	1.4652	0.231552	0.379063	4	4
jgi|Phyca11|97376|e_gw1.1.1687.1	294	1	0.340136	0.38003	1	1
jgi|Phyca11|18729|fgenesh1_pg.PHYCAscaffold_40_#_20	1176	1.72414	0.197279	0.38003	4	4
jgi|Phyca11|16207|fgenesh1_pg.PHYCAscaffold_18_#_95	1761	1.14229	0.287337	0.380677	6	6
jgi|Phyca11|102996|e_gw1.7.272.1	1467	2.4715	0.131561	0.380807	5	5
jgi|Phyca11|125974|e_gw1.60.52.1	585	1	0.34188	0.381979	2	2
jgi|Phyca11|39693|gw1.78.74.1	585	1	0.340171	0.381979	2	2
jgi|Phyca11|108113|e_gw1.14.823.1	291	1	0.343643	0.383948	1	1
jgi|Phyca11|106930|e_gw1.13.870.1	291	1	0.343643	0.383948	1	1
jgi|Phyca11|102041|e_gw1.6.931.1	579	2	0.172712	0.385937	2	2
jgi|Phyca11|118122|e_gw1.35.314.1	867	1.32432	0.256055	0.386605	3	3
jgi|Phyca11|108201|e_gw1.14.457.1	288	1	0.347222	0.387947	1	1
jgi|Phyca11|114393|e_gw1.26.484.1	288	1	0.347222	0.387947	1	1
jgi|Phyca11|12926|fgenesh1_pg.PHYCAscaffold_2_#_22	1431	1.88636	0.184486	0.390387	5	5
jgi|Phyca11|108981|e_gw1.16.154.1	570	1.33099	0.249123	0.392031	2	2
jgi|Phyca11|97161|e_gw1.1.220.1	285	1	0.350877	0.392031	1	1
jgi|Phyca11|96422|e_gw1.1.1461.1	570	1	0.317544	0.392031	2	2
jgi|Phyca11|104562|e_gw1.9.963.1	285	1	0.350877	0.392031	1	1
jgi|Phyca11|120680|e_gw1.42.428.1	570	1.34228	0.261404	0.392031	2	2
jgi|Phyca11|130120|e_gw1.91.42.1	1416	1.40678	0.25	0.394523	5	5
jgi|Phyca11|17044|fgenesh1_pg.PHYCAscaffold_24_#_69	1131	1.11175	0.308576	0.39515	4	4
jgi|Phyca11|71111|gw1.31.467.1	282	1	0.35461	0.396201	1	1
jgi|Phyca11|100835|e_gw1.5.1004.1	564	2	0.177305	0.396201	2	2
jgi|Phyca11|133859|e_gw1.875.1.1	282	1	0.35461	0.396201	1	1
jgi|Phyca11|101500|e_gw1.5.551.1	1965	1.38889	0.256489	0.398016	7	7
jgi|Phyca11|40959|gw1.75.65.1	561	1	0.354724	0.39832	2	2
jgi|Phyca11|8502|fgenesh1_pm.PHYCAscaffold_28_#_85	840	1.5	0.238095	0.399031	3	3
jgi|Phyca11|109089|e_gw1.16.427.1	834	1.5	0.239808	0.401902	3	3
jgi|Phyca11|129643|e_gw1.86.164.1	555	1.04167	0.345946	0.402626	2	2
jgi|Phyca11|11918|fgenesh1_pm.PHYCAscaffold_86_#_34	552	1	0.362319	0.404814	2	2
jgi|Phyca11|14953|fgenesh1_pg.PHYCAscaffold_10_#_99	552	1	0.331522	0.404814	2	2
jgi|Phyca11|102850|e_gw1.7.931.1	552	2	0.179348	0.404814	2	2
jgi|Phyca11|63065|gw1.28.305.1	276	1	0.362319	0.404814	1	1
jgi|Phyca11|60917|gw1.48.337.1	552	1	0.327899	0.404814	2	2
jgi|Phyca11|63064|gw1.68.181.1	276	1	0.358696	0.404814	1	1
jgi|Phyca11|118042|e_gw1.35.427.1	549	1.02041	0.357013	0.407027	2	2
jgi|Phyca11|127284|e_gw1.67.82.1	822	2.15217	0.167883	0.407769	3	3
jgi|Phyca11|15239|fgenesh1_pg.PHYCAscaffold_12_#_64	546	1.9802	0.184982	0.409263	2	2
jgi|Phyca11|125113|e_gw1.57.59.1	1638	1.28606	0.253968	0.409263	6	6
jgi|Phyca11|560856|estExt2_Genewise1.C_PHYCAscaffold_50847	1089	1.43369	0.256198	0.41039	4	4
jgi|Phyca11|572492|estExt2_Genewise1.C_PHYCAscaffold_480224	1089	1.26582	0.290174	0.41039	4	4
jgi|Phyca11|105033|e_gw1.10.354.1	816	1.27234	0.28799	0.410768	3	3
jgi|Phyca11|40968|gw1.99.53.1	543	1.6	0.230203	0.411524	2	2
jgi|Phyca11|130270|e_gw1.92.53.1	543	1	0.368324	0.411524	2	2
jgi|Phyca11|52016|gw1.439.2.1	543	1.50758	0.243094	0.411524	2	2
jgi|Phyca11|107337|e_gw1.13.276.1	1623	1.07914	0.342575	0.413045	6	6
jgi|Phyca11|51664|gw1.35.160.1	270	1	0.37037	0.41381	1	1
jgi|Phyca11|104212|e_gw1.9.905.1	270	1	0.37037	0.41381	1	1
jgi|Phyca11|21461|fgenesh1_pg.PHYCAscaffold_96_#_14	810	1.97368	0.187654	0.41381	3	3
jgi|Phyca11|97009|e_gw1.1.471.1	807	1.92667	0.185874	0.415349	3	3
jgi|Phyca11|12924|fgenesh1_pg.PHYCAscaffold_2_#_20	537	2	0.18622	0.416122	2	2
jgi|Phyca11|511729|fgenesh2_kg.PHYCAscaffold_96_#_5_#_Contig1996.1	1071	1.1396	0.327731	0.417288	4	4
jgi|Phyca11|5520|fgenesh1_pm.PHYCAscaffold_6_#_40	1065	1.33333	0.28169	0.419639	4	4
jgi|Phyca11|15453|fgenesh1_pg.PHYCAscaffold_13_#_141	798	1.1194	0.33584	0.420033	3	3
jgi|Phyca11|12942|fgenesh1_pg.PHYCAscaffold_2_#_38	1062	1.99	0.188324	0.420824	4	4
jgi|Phyca11|42513|gw1.106.94.1	531	1.76106	0.212806	0.420824	2	2
jgi|Phyca11|98516|e_gw1.3.905.1	1062	1.8018	0.20904	0.420824	4	4
jgi|Phyca11|114726|e_gw1.27.340.1	1059	2	0.188857	0.422016	4	4
jgi|Phyca11|18495|fgenesh1_pg.PHYCAscaffold_37_#_59	1059	1.26962	0.276676	0.422016	4	4
jgi|Phyca11|109263|e_gw1.16.807.1	264	1	0.378788	0.423215	1	1
jgi|Phyca11|133094|e_gw1.320.5.1	264	1	0.378788	0.423215	1	1
jgi|Phyca11|102696|e_gw1.7.1036.1	261	1	0.32567	0.42808	1	1
jgi|Phyca11|111765|e_gw1.20.166.1	522	1.1236	0.340996	0.42808	2	2
jgi|Phyca11|98742|e_gw1.3.533.1	261	1	0.383142	0.42808	1	1
jgi|Phyca11|534373|estExt2_fgenesh1_pg.C_PHYCAscaffold_230023	781	1.5	0.256082	0.429176	3	3
jgi|Phyca11|509394|fgenesh2_kg.PHYCAscaffold_44_#_32_#_Contig4213.1	1039	1.20973	0.316651	0.43014	4	4
jgi|Phyca11|103715|e_gw1.8.567.1	1818	2.06854	0.176568	0.430199	7	7
jgi|Phyca11|15126|fgenesh1_pg.PHYCAscaffold_11_#_112	1038	1.32653	0.283237	0.430554	4	4
jgi|Phyca11|110364|e_gw1.18.290.1	519	1	0.346821	0.430554	2	2
jgi|Phyca11|537321|estExt2_fgenesh1_pg.C_PHYCAscaffold_840014	516	1	0.341085	0.433057	2	2
jgi|Phyca11|4653|fgenesh1_pm.PHYCAscaffold_3_#_4	1545	1.84277	0.205825	0.433898	6	6
jgi|Phyca11|131621|e_gw1.108.7.1	2058	1.26656	0.293489	0.43432	8	8
jgi|Phyca11|577802|estExt2_Genewise1.C_PHYCAscaffold_4740001	771	1.47059	0.264591	0.434742	3	3
jgi|Phyca11|111179|e_gw1.19.311.1	513	1	0.389864	0.43559	2	2
jgi|Phyca11|116247|e_gw1.30.413.1	513	1	0.389864	0.43559	2	2
jgi|Phyca11|12014|fgenesh1_pm.PHYCAscaffold_92_#_6	1539	1.42857	0.268356	0.43559	6	6
jgi|Phyca11|124844|e_gw1.55.281.1	255	1	0.392157	0.438152	1	1
jgi|Phyca11|106414|e_gw1.12.489.1	2277	1.35952	0.290733	0.441616	9	9
jgi|Phyca11|118720|e_gw1.36.578.1	1515	1.82927	0.216502	0.44249	6	6
jgi|Phyca11|101936|e_gw1.6.383.1	756	1.5	0.26455	0.443368	3	3
jgi|Phyca11|20768|fgenesh1_pg.PHYCAscaffold_72_#_32	1005	2	0.19005	0.444692	4	4
jgi|Phyca11|18094|fgenesh1_pg.PHYCAscaffold_33_#_50	501	2	0.199601	0.446023	2	2
jgi|Phyca11|509064|fgenesh2_kg.PHYCAscaffold_41_#_60_#_Contig2912.1	499	2	0.200401	0.447811	2	2
jgi|Phyca11|133130|e_gw1.330.5.1	498	1.69298	0.228916	0.44871	2	2
jgi|Phyca11|106471|e_gw1.12.530.1	993	1.99005	0.202417	0.450066	4	4
jgi|Phyca11|126243|e_gw1.62.31.1	741	3	0.133603	0.452343	3	3
jgi|Phyca11|44773|gw1.57.62.1	987	1.60241	0.25228	0.452802	4	4
jgi|Phyca11|9893|fgenesh1_pm.PHYCAscaffold_43_#_7	984	1.23197	0.324187	0.454182	4	4
jgi|Phyca11|11468|fgenesh1_pm.PHYCAscaffold_71_#_41	1476	1.50505	0.268293	0.454182	6	6
jgi|Phyca11|133238|e_gw1.380.5.1	492	1	0.373984	0.454182	2	2
jgi|Phyca11|133501|e_gw1.514.1.1	246	1	0.406504	0.454182	1	1
jgi|Phyca11|122866|e_gw1.49.226.1	1227	2.02033	0.200489	0.455293	5	5
jgi|Phyca11|506481|fgenesh2_kg.PHYCAscaffold_20_#_27_#_4096726:3	736	2.88235	0.115489	0.455416	3	3
jgi|Phyca11|125234|e_gw1.57.166.1	981	2.03333	0.183486	0.455571	4	4
jgi|Phyca11|512118|fgenesh2_kg.PHYCAscaffold_186_#_2_#_4104544:2	733	2.21481	0.184175	0.45728	3	3
jgi|Phyca11|14850|fgenesh1_pg.PHYCAscaffold_9_#_226	972	1.34247	0.300412	0.459789	4	4
jgi|Phyca11|131023|e_gw1.100.140.1	243	1	0.411523	0.459789	1	1
jgi|Phyca11|132327|e_gw1.152.4.1	972	1.67094	0.240741	0.459789	4	4
jgi|Phyca11|564883|estExt2_Genewise1.C_PHYCAscaffold_160398	2428	7.5188	0.0547776	0.460168	10	10
jgi|Phyca11|109194|e_gw1.16.67.1	483	1.79279	0.229814	0.462645	2	2
jgi|Phyca11|51189|gw1.700.1.1	483	1.0989	0.376812	0.462645	2	2
jgi|Phyca11|506339|fgenesh2_kg.PHYCAscaffold_19_#_45_#_4103163:1	724	1.44751	0.25	0.462965	3	3
jgi|Phyca11|4452|fgenesh1_pm.PHYCAscaffold_2_#_48	720	1.24464	0.323611	0.465537	3	3
jgi|Phyca11|62452|gw1.22.562.1	240	1	0.416667	0.465537	1	1
jgi|Phyca11|125946|e_gw1.60.112.1	240	1	0.416667	0.465537	1	1
jgi|Phyca11|106000|e_gw1.11.335.1	477	2	0.209644	0.468465	2	2
jgi|Phyca11|96735|e_gw1.1.633.1	477	2	0.209644	0.468465	2	2
jgi|Phyca11|55007|gw1.68.43.1	1908	1.25392	0.334382	0.468465	8	8
jgi|Phyca11|124765|e_gw1.55.271.1	474	1.57265	0.246835	0.47143	2	2
jgi|Phyca11|125635|e_gw1.59.33.1	2127	1.73294	0.241185	0.472759	9	9
jgi|Phyca11|103431|e_gw1.8.431.1	945	1.42909	0.291005	0.472926	4	4
jgi|Phyca11|100502|e_gw1.4.231.1	2118	1.36157	0.312087	0.474768	9	9
jgi|Phyca11|511479|fgenesh2_kg.PHYCAscaffold_86_#_16_#_jgi|JGI_CBOU18034.fwd|	706	1.53476	0.264873	0.474768	3	3
jgi|Phyca11|10851|fgenesh1_pm.PHYCAscaffold_55_#_72	1176	1.42857	0.297619	0.475037	5	5
jgi|Phyca11|131678|e_gw1.111.16.1	1410	2.08042	0.202837	0.475442	6	6
jgi|Phyca11|119655|e_gw1.39.443.1	234	1	0.42735	0.477473	1	1
jgi|Phyca11|553155|estExt2_Genewise1Plus.C_PHYCAscaffold_510140	1404	1.76991	0.241453	0.477473	6	6
jgi|Phyca11|106677|e_gw1.12.391.1	468	1	0.42735	0.477473	2	2
jgi|Phyca11|105401|e_gw1.11.126.1	3957	1.57542	0.271418	0.480007	17	17
jgi|Phyca11|132389|e_gw1.159.5.1	1623	1.21107	0.356131	0.481886	7	7
jgi|Phyca11|14263|fgenesh1_pg.PHYCAscaffold_7_#_2	1158	2.11915	0.202936	0.482421	5	5
jgi|Phyca11|101981|e_gw1.6.533.1	1158	1.6782	0.249568	0.482421	5	5
jgi|Phyca11|73466|gw1.15.621.1	231	1	0.4329	0.483674	1	1
jgi|Phyca11|111813|e_gw1.21.277.1	924	1.3367	0.321429	0.483674	4	4
jgi|Phyca11|105721|e_gw1.11.252.1	459	1.97849	0.202614	0.486836	2	2
jgi|Phyca11|6787|fgenesh1_pm.PHYCAscaffold_14_#_91	912	1.25392	0.349781	0.490039	4	4
jgi|Phyca11|98105|e_gw1.2.1249.1	228	1	0.438596	0.490039	1	1
jgi|Phyca11|112600|e_gw1.22.580.1	456	1	0.438596	0.490039	2	2
jgi|Phyca11|119595|e_gw1.39.292.1	684	1.99301	0.209064	0.490039	3	3
jgi|Phyca11|116187|e_gw1.30.519.1	228	1	0.350877	0.490039	1	1
jgi|Phyca11|511625|fgenesh2_kg.PHYCAscaffold_92_#_7_#_Contig2234.1	1824	1.18694	0.369518	0.490039	8	8
jgi|Phyca11|17052|fgenesh1_pg.PHYCAscaffold_24_#_77	1821	1.62272	0.27073	0.490846	8	8
jgi|Phyca11|11382|fgenesh1_pm.PHYCAscaffold_68_#_21	1593	1.76515	0.248588	0.490961	7	7
jgi|Phyca11|64406|gw1.26.310.1	2499	1.5896	0.276911	0.491803	11	11
jgi|Phyca11|12008|fgenesh1_pm.PHYCAscaffold_91_#_15	900	1.33898	0.327778	0.496572	4	4
jgi|Phyca11|50404|gw1.175.12.1	450	2	0.188889	0.496572	2	2
jgi|Phyca11|47371|gw1.39.245.1	672	1	0.4375	0.498789	3	3
jgi|Phyca11|106493|e_gw1.12.850.1	672	1.12406	0.395833	0.498789	3	3
jgi|Phyca11|69583|gw1.24.430.1	672	1	0.446429	0.498789	3	3
jgi|Phyca11|102092|e_gw1.6.377.1	447	2	0.214765	0.499905	2	2
jgi|Phyca11|128264|e_gw1.74.156.1	444	1.45985	0.308559	0.503283	2	2
jgi|Phyca11|63516|gw1.66.254.1	222	1	0.45045	0.503283	1	1
jgi|Phyca11|570833|estExt2_Genewise1.C_PHYCAscaffold_390133	1332	1.1499	0.380631	0.503283	6	6
jgi|Phyca11|40559|gw1.5.125.1	222	1	0.400901	0.503283	1	1
jgi|Phyca11|98650|e_gw1.3.689.1	1554	1.37008	0.326898	0.503283	7	7
jgi|Phyca11|570850|estExt2_Genewise1.C_PHYCAscaffold_390191	883	1.23511	0.361268	0.506133	4	4
jgi|Phyca11|99597|e_gw1.4.633.1	1323	1.32301	0.341648	0.506707	6	6
jgi|Phyca11|114367|e_gw1.26.257.1	441	1	0.451247	0.506707	2	2
jgi|Phyca11|108715|e_gw1.15.312.1	879	1.27476	0.356086	0.508436	4	4
jgi|Phyca11|17159|fgenesh1_pg.PHYCAscaffold_25_#_62	438	1.21951	0.374429	0.510177	2	2
jgi|Phyca11|129163|e_gw1.81.81.1	1092	1.87251	0.229853	0.511579	5	5
jgi|Phyca11|15251|fgenesh1_pg.PHYCAscaffold_12_#_76	435	1	0.441379	0.513696	2	2
jgi|Phyca11|121612|e_gw1.44.300.1	867	1.79167	0.249135	0.515473	4	4
jgi|Phyca11|103319|e_gw1.7.331.1	1083	1.33155	0.345337	0.51583	5	5
jgi|Phyca11|511823|fgenesh2_kg.PHYCAscaffold_100_#_26_#_4097140:1	1081	1.80505	0.256244	0.516784	5	5
jgi|Phyca11|108039|e_gw1.14.843.1	648	1.59043	0.290123	0.517263	3	3
jgi|Phyca11|84638|gw1.8.946.1	432	1	0.430556	0.517263	2	2
jgi|Phyca11|121397|e_gw1.44.388.1	432	1.37931	0.335648	0.517263	2	2
jgi|Phyca11|540219|estExt2_Genewise1Plus.C_PHYCAscaffold_40647	645	2.83019	0.164341	0.519669	3	3
jgi|Phyca11|132374|e_gw1.158.13.1	645	1.79641	0.258915	0.519669	3	3
jgi|Phyca11|97285|e_gw1.1.1374.1	858	1.48846	0.30303	0.52088	4	4
jgi|Phyca11|114005|e_gw1.25.379.1	855	1.91089	0.236257	0.522708	4	4
jgi|Phyca11|6734|fgenesh1_pm.PHYCAscaffold_14_#_38	426	1	0.469484	0.524548	2	2
jgi|Phyca11|126131|e_gw1.61.254.1	426	1.96809	0.220657	0.524548	2	2
jgi|Phyca11|111576|e_gw1.20.202.1	213	1	0.469484	0.524548	1	1
jgi|Phyca11|115405|e_gw1.28.200.1	852	1.60643	0.292254	0.524548	4	4
jgi|Phyca11|125685|e_gw1.59.224.1	1065	1.59236	0.294836	0.524548	5	5
jgi|Phyca11|54493|gw1.12.122.1	2547	1.96263	0.220652	0.526402	12	12
jgi|Phyca11|132860|e_gw1.247.3.1	636	1.64835	0.286164	0.527023	3	3
jgi|Phyca11|506463|fgenesh2_kg.PHYCAscaffold_20_#_9_#_4096726:3	635	1.72917	0.226772	0.527853	3	3
jgi|Phyca11|61810|gw1.22.527.1	423	1.56303	0.281324	0.528269	2	2
jgi|Phyca11|132347|e_gw1.153.18.1	423	1.08696	0.434988	0.528269	2	2
jgi|Phyca11|101978|e_gw1.6.243.1	1056	1.50909	0.3125	0.529019	5	5
jgi|Phyca11|18476|fgenesh1_pg.PHYCAscaffold_37_#_40	633	1.88679	0.251185	0.52952	3	3
jgi|Phyca11|123819|e_gw1.52.85.1	3579	2.11604	0.214306	0.530704	17	17
jgi|Phyca11|69261|gw1.14.297.1	420	1	0.47619	0.532042	2	2
jgi|Phyca11|106533|e_gw1.12.72.1	420	2	0.238095	0.532042	2	2
jgi|Phyca11|121845|e_gw1.46.358.1	630	1.495	0.31746	0.532042	3	3
jgi|Phyca11|43210|gw1.5.211.1	210	1	0.47619	0.532042	1	1
jgi|Phyca11|43451|gw1.165.3.1	210	1	0.47619	0.532042	1	1
jgi|Phyca11|133539|e_gw1.543.1.1	210	1	0.47619	0.532042	1	1
jgi|Phyca11|5613|fgenesh1_pm.PHYCAscaffold_6_#_133	1467	1.39521	0.341513	0.53313	7	7
jgi|Phyca11|109192|e_gw1.16.142.1	837	1.5415	0.30227	0.533949	4	4
jgi|Phyca11|123587|e_gw1.51.172.1	837	1.50376	0.317802	0.533949	4	4
jgi|Phyca11|74027|gw1.2.503.1	2091	1.50704	0.305595	0.534332	10	10
jgi|Phyca11|125022|e_gw1.55.294.1	417	1	0.453237	0.53587	2	2
jgi|Phyca11|103545|e_gw1.8.325.1	417	1.03109	0.46283	0.53587	2	2
jgi|Phyca11|97368|e_gw1.1.687.1	624	1.62778	0.288462	0.537158	3	3
jgi|Phyca11|125051|e_gw1.57.143.1	1038	2.60215	0.179191	0.538193	5	5
jgi|Phyca11|127381|e_gw1.68.73.1	1038	1.77305	0.271676	0.538193	5	5
jgi|Phyca11|71757|gw1.16.667.1	414	2	0.227053	0.539753	2	2
jgi|Phyca11|63414|gw1.9.305.1	207	1	0.425121	0.539753	1	1
jgi|Phyca11|69349|gw1.5.384.1	621	1.0365	0.441224	0.539753	3	3
jgi|Phyca11|52730|gw1.59.209.1	207	1	0.483092	0.539753	1	1
jgi|Phyca11|133604|e_gw1.585.2.1	828	3.65	0.120773	0.539753	4	4
jgi|Phyca11|69923|gw1.6.600.1	618	1.5	0.323625	0.542373	3	3
jgi|Phyca11|97709|e_gw1.2.502.1	2262	2.44989	0.198497	0.543332	11	11
jgi|Phyca11|13953|fgenesh1_pg.PHYCAscaffold_5_#_167	411	2	0.201946	0.543692	2	2
jgi|Phyca11|564657|estExt2_Genewise1.C_PHYCAscaffold_150447	1428	1.59589	0.306723	0.54769	7	7
jgi|Phyca11|73236|gw1.1.816.1	204	1	0.490196	0.54769	1	1
jgi|Phyca11|59499|gw1.8.287.1	408	2	0.196078	0.54769	2	2
jgi|Phyca11|104161|e_gw1.9.534.1	612	3	0.163399	0.54769	3	3
jgi|Phyca11|123341|e_gw1.50.123.1	1428	1.3905	0.338936	0.54769	7	7
jgi|Phyca11|540389|estExt2_Genewise1Plus.C_PHYCAscaffold_40889	2029	2.24494	0.21932	0.550659	10	10
jgi|Phyca11|113768|e_gw1.25.501.1	405	1	0.493827	0.551747	2	2
jgi|Phyca11|546680|estExt2_Genewise1Plus.C_PHYCAscaffold_220163	807	2.18579	0.226766	0.553798	4	4
jgi|Phyca11|102047|e_gw1.6.303.1	807	1.43701	0.314746	0.553798	4	4
jgi|Phyca11|132495|e_gw1.173.8.1	1008	2.17778	0.223214	0.55421	5	5
jgi|Phyca11|104959|e_gw1.10.303.1	603	1.86335	0.266998	0.555865	3	3
jgi|Phyca11|61868|gw1.55.284.1	402	2	0.248756	0.555865	2	2
jgi|Phyca11|50394|gw1.85.106.1	402	2	0.248756	0.555865	2	2
jgi|Phyca11|109562|e_gw1.17.415.1	603	2.84615	0.172471	0.555865	3	3
jgi|Phyca11|111805|e_gw1.21.610.1	402	1.30405	0.368159	0.555865	2	2
jgi|Phyca11|127207|e_gw1.67.186.1	201	1	0.402985	0.555865	1	1
jgi|Phyca11|132728|e_gw1.216.10.1	603	2.75229	0.180763	0.555865	3	3
jgi|Phyca11|545883|estExt2_Genewise1Plus.C_PHYCAscaffold_190256	1605	1.31481	0.370093	0.556904	8	8
jgi|Phyca11|102364|e_gw1.6.249.1	1002	1.61688	0.307385	0.557529	5	5
jgi|Phyca11|557726|estExt2_Genewise1Plus.C_PHYCAscaffold_3360001	601	1	0.49584	0.557714	3	3
jgi|Phyca11|109031|e_gw1.16.193.1	2196	1.35345	0.369763	0.559662	11	11
jgi|Phyca11|534513|estExt2_fgenesh1_pg.C_PHYCAscaffold_240091	798	1.39922	0.323308	0.560044	4	4
jgi|Phyca11|123913|e_gw1.52.135.1	1596	2.81338	0.177945	0.560044	8	8
jgi|Phyca11|114163|e_gw1.25.531.1	399	1	0.498747	0.560044	2	2
jgi|Phyca11|105979|e_gw1.11.40.1	996	1.24688	0.40261	0.560888	5	5
jgi|Phyca11|109539|e_gw1.17.581.1	993	1.3624	0.369587	0.562582	5	5
jgi|Phyca11|133747|e_gw1.702.1.1	993	1.42693	0.35146	0.562582	5	5
jgi|Phyca11|118065|e_gw1.35.98.1	1389	1.48093	0.339813	0.563068	7	7
jgi|Phyca11|82687|gw1.9.941.1	396	1.15294	0.429293	0.564287	2	2
jgi|Phyca11|119302|e_gw1.38.404.1	594	2.75472	0.178451	0.564287	3	3
jgi|Phyca11|117444|e_gw1.33.222.1	1773	1.30904	0.386915	0.567151	9	9
jgi|Phyca11|130284|e_gw1.92.30.1	591	1.54938	0.274112	0.567151	3	3
jgi|Phyca11|133475|e_gw1.494.5.1	393	1.92857	0.249364	0.568594	2	2
jgi|Phyca11|526127|estExt2_fgenesh1_pm.C_PHYCAscaffold_70099	784	1.15318	0.441327	0.570045	4	4
jgi|Phyca11|96647|e_gw1.1.158.1	783	1.33333	0.383142	0.570773	4	4
jgi|Phyca11|20734|fgenesh1_pg.PHYCAscaffold_71_#_49	978	1.31053	0.388548	0.571211	5	5
jgi|Phyca11|40660|gw1.81.131.1	390	1	0.512821	0.572968	2	2
jgi|Phyca11|4282|fgenesh1_pm.PHYCAscaffold_1_#_195	975	1.51057	0.339487	0.572968	5	5
jgi|Phyca11|96362|e_gw1.1.1394.1	390	2	0.25641	0.572968	2	2
jgi|Phyca11|84221|gw1.38.464.1	390	2	0.25641	0.572968	2	2
jgi|Phyca11|115922|e_gw1.29.63.1	195	1	0.492308	0.572968	1	1
jgi|Phyca11|113919|e_gw1.25.428.1	585	1.46341	0.350427	0.572968	3	3
jgi|Phyca11|43558|gw1.550.2.1	195	1	0.425641	0.572968	1	1
jgi|Phyca11|101320|e_gw1.5.567.1	1752	1.69582	0.300228	0.573949	9	9
jgi|Phyca11|126183|e_gw1.61.204.1	777	1.19578	0.427284	0.57518	4	4
jgi|Phyca11|130800|e_gw1.98.91.1	777	1.08424	0.473616	0.57518	4	4
jgi|Phyca11|549547|estExt2_Genewise1Plus.C_PHYCAscaffold_330063	1164	1.77982	0.280928	0.575922	6	6
jgi|Phyca11|123835|e_gw1.52.195.1	774	2.27429	0.226098	0.57741	4	4
jgi|Phyca11|56607|gw1.10.209.1	1350	1.8895	0.268148	0.579335	7	7
jgi|Phyca11|552045|estExt2_Genewise1Plus.C_PHYCAscaffold_460076	1157	1.62162	0.319793	0.579406	6	6
jgi|Phyca11|115583|e_gw1.28.181.1	1347	1.42566	0.364514	0.580625	7	7
jgi|Phyca11|116201|e_gw1.30.177.1	576	2.87755	0.170139	0.581921	3	3
jgi|Phyca11|128098|e_gw1.73.77.1	1533	1.29344	0.397913	0.58306	8	8
jgi|Phyca11|535967|estExt2_fgenesh1_pg.C_PHYCAscaffold_440036	1148	1.48883	0.351045	0.583948	6	6
jgi|Phyca11|132666|e_gw1.206.6.1	765	1.93237	0.270588	0.584203	4	4
jgi|Phyca11|102806|e_gw1.7.446.1	573	1.02048	0.511344	0.584968	3	3
jgi|Phyca11|36330|gw1.39.11.1	1146	1.51151	0.341187	0.584968	6	6
jgi|Phyca11|122109|e_gw1.47.147.1	573	1.67598	0.312391	0.584968	3	3
jgi|Phyca11|72862|gw1.30.506.1	189	1	0.529101	0.591158	1	1
jgi|Phyca11|121559|e_gw1.44.409.1	189	1	0.529101	0.591158	1	1
jgi|Phyca11|61172|gw1.25.122.1	189	1	0.529101	0.591158	1	1
jgi|Phyca11|508945|fgenesh2_kg.PHYCAscaffold_40_#_34_#_Contig647.2	755	1.89806	0.272848	0.591941	4	4
jgi|Phyca11|125062|e_gw1.57.89.1	1509	1.92683	0.271703	0.592333	8	8
jgi|Phyca11|116507|e_gw1.31.92.1	2256	2.27607	0.216755	0.594302	12	12
jgi|Phyca11|113340|e_gw1.24.320.1	1125	1.53562	0.336889	0.595887	6	6
jgi|Phyca11|99345|e_gw1.3.595.1	2436	1.39325	0.376847	0.596254	13	13
jgi|Phyca11|128611|e_gw1.77.150.1	561	2.67857	0.199643	0.59748	3	3
jgi|Phyca11|75125|gw1.10.654.1	1308	1.37161	0.366208	0.597937	7	7
jgi|Phyca11|130160|e_gw1.91.105.1	372	2	0.258065	0.600692	2	2
jgi|Phyca11|504030|fgenesh2_kg.PHYCAscaffold_5_#_194_#_4102715:1	557	1.59538	0.310592	0.601771	3	3
jgi|Phyca11|129715|e_gw1.86.136.1	555	1.09559	0.49009	0.603939	3	3
jgi|Phyca11|15296|fgenesh1_pg.PHYCAscaffold_12_#_121	555	1.74522	0.282883	0.603939	3	3
jgi|Phyca11|61934|gw1.18.257.1	369	1.37121	0.357724	0.605576	2	2
jgi|Phyca11|55793|gw1.48.235.1	1476	1.45966	0.361111	0.605576	8	8
jgi|Phyca11|62532|gw1.42.443.1	369	1.5873	0.341463	0.605576	2	2
jgi|Phyca11|18435|fgenesh1_pg.PHYCAscaffold_36_#_75	1659	1.40584	0.371308	0.606124	9	9
jgi|Phyca11|105796|e_gw1.11.38.1	921	5	0.108578	0.606562	5	5
jgi|Phyca11|20944|fgenesh1_pg.PHYCAscaffold_77_#_12	552	1.4	0.362319	0.607222	3	3
jgi|Phyca11|115396|e_gw1.28.180.1	1104	1.9802	0.274457	0.607222	6	6
jgi|Phyca11|105289|e_gw1.10.194.1	1470	2.14365	0.246259	0.608048	8	8
jgi|Phyca11|103023|e_gw1.7.421.1	918	1.32626	0.410675	0.608545	5	5
jgi|Phyca11|537536|estExt2_fgenesh1_pg.C_PHYCAscaffold_960015	1836	1.66195	0.307734	0.608545	10	10
jgi|Phyca11|6220|fgenesh1_pm.PHYCAscaffold_10_#_67	1467	1.32773	0.40559	0.609291	8	8
jgi|Phyca11|112137|e_gw1.21.340.1	366	2	0.270492	0.61054	2	2
jgi|Phyca11|102293|e_gw1.6.1076.1	366	2	0.273224	0.61054	2	2
jgi|Phyca11|552912|estExt2_Genewise1Plus.C_PHYCAscaffold_500072	1275	1.85676	0.295686	0.613413	7	7
jgi|Phyca11|123219|e_gw1.50.292.1	909	1.63934	0.335534	0.61457	5	5
jgi|Phyca11|11672|fgenesh1_pm.PHYCAscaffold_77_#_38	726	1.97044	0.279614	0.615586	4	4
jgi|Phyca11|81484|gw1.1.1599.1	360	2	0.275	0.620716	2	2
jgi|Phyca11|14729|fgenesh1_pg.PHYCAscaffold_9_#_105	540	1.47917	0.355556	0.620716	3	3
jgi|Phyca11|103817|e_gw1.8.623.1	1437	1.51931	0.360473	0.622011	8	8
jgi|Phyca11|115097|e_gw1.27.95.1	717	1.37586	0.404463	0.623313	4	4
jgi|Phyca11|19544|fgenesh1_pg.PHYCAscaffold_49_#_57	2862	1.6632	0.336129	0.624619	16	16
jgi|Phyca11|549079|estExt2_Genewise1Plus.C_PHYCAscaffold_310143	714	2.33333	0.239496	0.625932	4	4
jgi|Phyca11|61069|gw1.6.366.1	357	2	0.280112	0.625932	2	2
jgi|Phyca11|18836|fgenesh1_pg.PHYCAscaffold_41_#_30	714	1.35587	0.393557	0.625932	4	4
jgi|Phyca11|33954|gw1.107.3.1	1245	1.27273	0.441767	0.628194	7	7
jgi|Phyca11|101795|e_gw1.6.244.1	1062	1.10741	0.508475	0.631236	6	6
jgi|Phyca11|133801|e_gw1.760.2.1	354	2	0.282486	0.631236	2	2
jgi|Phyca11|124800|e_gw1.55.168.1	1410	1.33735	0.412057	0.633922	8	8
jgi|Phyca11|106862|e_gw1.13.273.1	1233	1.77461	0.313058	0.634308	7	7
jgi|Phyca11|113841|e_gw1.25.584.1	351	1	0.527066	0.636631	2	2
jgi|Phyca11|53168|gw1.625.2.1	351	1.88679	0.301994	0.636631	2	2
jgi|Phyca11|7395|fgenesh1_pm.PHYCAscaffold_19_#_49	1227	1.63566	0.315403	0.63741	7	7
jgi|Phyca11|13821|fgenesh1_pg.PHYCAscaffold_5_#_35	1224	1.49458	0.376634	0.638972	7	7
jgi|Phyca11|126087|e_gw1.61.83.1	696	2.90323	0.178161	0.64212	4	4
jgi|Phyca11|82570|gw1.3.1251.1	348	1	0.574713	0.64212	2	2
jgi|Phyca11|16385|fgenesh1_pg.PHYCAscaffold_19_#_132	693	1.48276	0.376623	0.644899	4	4
jgi|Phyca11|102126|e_gw1.6.950.1	519	2.36207	0.223507	0.645831	3	3
jgi|Phyca11|18967|fgenesh1_pg.PHYCAscaffold_42_#_69	1899	1.73206	0.330174	0.647192	11	11
jgi|Phyca11|17070|fgenesh1_pg.PHYCAscaffold_24_#_95	345	1.25786	0.46087	0.647703	2	2
jgi|Phyca11|21825|fgenesh1_pg.PHYCAscaffold_134_#_2	345	1.99	0.289855	0.647703	2	2
jgi|Phyca11|110612|e_gw1.18.624.1	687	1.36934	0.417758	0.650532	4	4
jgi|Phyca11|132390|e_gw1.159.7.1	1029	1.06011	0.533528	0.65148	6	6
jgi|Phyca11|14569|fgenesh1_pg.PHYCAscaffold_8_#_123	1200	1.96629	0.296667	0.651751	7	7
jgi|Phyca11|82416|gw1.2.1278.1	342	2	0.292398	0.653385	2	2
jgi|Phyca11|508433|fgenesh2_kg.PHYCAscaffold_35_#_16_#_4101456:1	855	2.33645	0.250292	0.653385	5	5
jgi|Phyca11|16152|fgenesh1_pg.PHYCAscaffold_18_#_40	342	2	0.292398	0.653385	2	2
jgi|Phyca11|19640|fgenesh1_pg.PHYCAscaffold_50_#_62	342	1.0407	0.502924	0.653385	2	2
jgi|Phyca11|51650|gw1.53.385.1	171	1	0.584795	0.653385	1	1
jgi|Phyca11|53104|gw1.714.1.1	342	1.56452	0.362573	0.653385	2	2
jgi|Phyca11|107949|e_gw1.14.527.1	1707	1.26456	0.4628	0.654533	10	10
jgi|Phyca11|128188|e_gw1.74.27.1	1707	2.6973	0.216755	0.654533	10	10
jgi|Phyca11|535340|estExt2_fgenesh1_pg.C_PHYCAscaffold_340067	681	2	0.293686	0.656263	4	4
jgi|Phyca11|531328|estExt2_fgenesh1_pm.C_PHYCAscaffold_1110004	1701	1.43266	0.410347	0.656842	10	10
jgi|Phyca11|121508|e_gw1.44.403.1	510	2.91176	0.2	0.657228	3	3
jgi|Phyca11|114108|e_gw1.25.215.1	1869	1.67334	0.347245	0.65758	11	11
jgi|Phyca11|573417|estExt2_Genewise1.C_PHYCAscaffold_530191	3056	9.53143	0.0572644	0.658088	18	18
jgi|Phyca11|20573|fgenesh1_pg.PHYCAscaffold_66_#_49	339	2	0.294985	0.659167	2	2
jgi|Phyca11|18335|fgenesh1_pg.PHYCAscaffold_35_#_72	339	1.464	0.368732	0.659167	2	2
jgi|Phyca11|19254|fgenesh1_pg.PHYCAscaffold_46_#_65	1017	3.70064	0.154376	0.659167	6	6
jgi|Phyca11|128394|e_gw1.75.86.1	339	2	0.256637	0.659167	2	2
jgi|Phyca11|10962|fgenesh1_pm.PHYCAscaffold_59_#_2	507	1.30435	0.453649	0.661117	3	3
jgi|Phyca11|131990|e_gw1.125.29.1	507	1.06569	0.540434	0.661117	3	3
jgi|Phyca11|101012|e_gw1.5.1236.1	675	1.33333	0.444444	0.662097	4	4
jgi|Phyca11|96241|e_gw1.1.458.1	1011	1.63488	0.363007	0.663079	6	6
jgi|Phyca11|124917|e_gw1.55.157.1	1515	1.61483	0.365017	0.663735	9	9
jgi|Phyca11|5186|fgenesh1_pm.PHYCAscaffold_4_#_274	336	1.73913	0.342262	0.665052	2	2
jgi|Phyca11|119467|e_gw1.38.386.1	336	1	0.580357	0.665052	2	2
jgi|Phyca11|53297|gw1.480.6.1	336	1	0.505952	0.665052	2	2
jgi|Phyca11|541695|estExt2_Genewise1Plus.C_PHYCAscaffold_70540	834	3.32	0.179856	0.669837	5	5
jgi|Phyca11|97353|e_gw1.1.356.1	1500	1.79675	0.328	0.670373	9	9
jgi|Phyca11|79327|gw1.7.917.1	498	3	0.200803	0.673065	3	3
jgi|Phyca11|52147|gw1.679.4.1	498	2.38017	0.242972	0.673065	3	3
jgi|Phyca11|122288|e_gw1.47.96.1	828	1.4422	0.417874	0.674691	5	5
jgi|Phyca11|83919|gw1.11.911.1	993	1.76347	0.336354	0.675098	6	6
jgi|Phyca11|128577|e_gw1.77.128.1	993	1.55759	0.384693	0.675098	6	6
jgi|Phyca11|96315|e_gw1.1.1266.1	660	1.53846	0.393939	0.677144	4	4
jgi|Phyca11|10750|fgenesh1_pm.PHYCAscaffold_54_#_33	825	1.30601	0.443636	0.677144	5	5
jgi|Phyca11|536080|estExt2_fgenesh1_pg.C_PHYCAscaffold_470034	659	2.94118	0.180577	0.678172	4	4
jgi|Phyca11|104191|e_gw1.9.728.1	1812	1.58676	0.375276	0.678265	11	11
jgi|Phyca11|132465|e_gw1.169.12.1	1317	2.16894	0.278664	0.678687	8	8
jgi|Phyca11|16272|fgenesh1_pg.PHYCAscaffold_19_#_19	822	1.35393	0.43309	0.679616	5	5
jgi|Phyca11|6793|fgenesh1_pm.PHYCAscaffold_14_#_97	657	1.12079	0.541857	0.680236	4	4
jgi|Phyca11|12778|fgenesh1_pg.PHYCAscaffold_1_#_230	1641	1.33919	0.450945	0.680858	10	10
jgi|Phyca11|511085|fgenesh2_kg.PHYCAscaffold_74_#_35_#_jgi|JGI_CBOU10546.rev|	655	1.29181	0.429008	0.682313	4	4
jgi|Phyca11|105943|e_gw1.11.619.1	327	1.15152	0.504587	0.683357	2	2
jgi|Phyca11|108536|e_gw1.15.377.1	981	1.5	0.407747	0.683357	6	6
jgi|Phyca11|22041|fgenesh1_pg.PHYCAscaffold_471_#_1	327	1.95	0.30581	0.683357	2	2
jgi|Phyca11|120924|e_gw1.42.126.1	1470	1.85185	0.330612	0.684054	9	9
jgi|Phyca11|101779|e_gw1.6.818.1	1302	2.18904	0.280338	0.686506	8	8
jgi|Phyca11|126230|e_gw1.62.160.1	1299	2.65328	0.210931	0.688091	8	8
jgi|Phyca11|113405|e_gw1.24.80.1	1785	1.74603	0.352941	0.688525	11	11
jgi|Phyca11|13725|fgenesh1_pg.PHYCAscaffold_4_#_248	648	3.36207	0.179012	0.689684	4	4
jgi|Phyca11|108978|e_gw1.16.160.1	324	1.88679	0.32716	0.689684	2	2
jgi|Phyca11|80123|gw1.8.785.1	486	1.67039	0.368313	0.689684	3	3
jgi|Phyca11|123320|e_gw1.50.288.1	969	2.08711	0.296182	0.691819	6	6
jgi|Phyca11|12526|fgenesh1_pm.PHYCAscaffold_498_#_1	2097	6.39901	0.096805	0.692644	13	13
jgi|Phyca11|133657|e_gw1.623.1.1	645	2.04082	0.303876	0.692892	4	4
jgi|Phyca11|124355|e_gw1.53.85.1	1611	2.18263	0.278709	0.693537	10	10
jgi|Phyca11|132939|e_gw1.269.3.1	966	2.53165	0.245342	0.693968	6	6
jgi|Phyca11|22114|fgenesh1_pg.PHYCAscaffold_782_#_1	642	3.06349	0.196262	0.69613	4	4
jgi|Phyca11|547601|estExt2_Genewise1Plus.C_PHYCAscaffold_250438	1122	1.21107	0.515152	0.69706	7	7
jgi|Phyca11|12980|fgenesh1_pg.PHYCAscaffold_2_#_76	480	1	0.6	0.698305	3	3
jgi|Phyca11|507183|fgenesh2_kg.PHYCAscaffold_25_#_67_#_Contig3104.1	1116	1.06222	0.590502	0.700808	7	7
jgi|Phyca11|106432|e_gw1.12.890.1	318	1.90476	0.330189	0.702697	2	2
jgi|Phyca11|129829|e_gw1.87.9.1	636	2	0.314465	0.702697	4	4
jgi|Phyca11|116523|e_gw1.31.289.1	1269	1.5407	0.406619	0.704358	8	8
jgi|Phyca11|101635|e_gw1.5.330.1	1269	1.576	0.394011	0.704358	8	8
jgi|Phyca11|120364|e_gw1.41.175.1	1425	1.29173	0.483509	0.705656	9	9
jgi|Phyca11|128547|e_gw1.77.110.1	633	1.588	0.394945	0.706027	4	4
jgi|Phyca11|131494|e_gw1.106.80.1	633	1.5	0.420221	0.706027	4	4
jgi|Phyca11|60217|gw1.62.208.1	633	1.33333	0.473934	0.706027	4	4
jgi|Phyca11|128598|e_gw1.77.165.1	789	1.83456	0.34474	0.708041	5	5
jgi|Phyca11|123363|e_gw1.50.394.1	315	2	0.301587	0.709389	2	2
jgi|Phyca11|52072|gw1.54.193.1	315	1.40845	0.450794	0.709389	2	2
jgi|Phyca11|124452|e_gw1.53.412.1	315	2	0.31746	0.709389	2	2
jgi|Phyca11|113941|e_gw1.25.201.1	1572	1.51061	0.419847	0.710743	10	10
jgi|Phyca11|97299|e_gw1.1.346.1	1569	1.31903	0.475462	0.712102	10	10
jgi|Phyca11|11804|fgenesh1_pm.PHYCAscaffold_82_#_24	1566	2.02929	0.305236	0.713466	10	10
jgi|Phyca11|115830|e_gw1.29.146.1	783	1.23058	0.509579	0.713466	5	5
jgi|Phyca11|11754|fgenesh1_pm.PHYCAscaffold_80_#_26	783	2.51282	0.249042	0.713466	5	5
jgi|Phyca11|117790|e_gw1.34.192.1	1251	1.61616	0.395683	0.714493	8	8
jgi|Phyca11|120700|e_gw1.42.303.1	2658	1.81405	0.348006	0.714594	17	17
jgi|Phyca11|537910|estExt2_Genewise1Plus.C_PHYCAscaffold_10024	1563	2.29885	0.278311	0.714836	10	10
jgi|Phyca11|122806|e_gw1.49.106.1	2181	1.62442	0.394315	0.717195	14	14
jgi|Phyca11|115913|e_gw1.29.343.1	1089	1.63145	0.373737	0.718183	7	7
jgi|Phyca11|12482|fgenesh1_pm.PHYCAscaffold_220_#_1	1086	1.3798	0.455801	0.720167	7	7
jgi|Phyca11|100224|e_gw1.4.271.1	774	1.73477	0.360465	0.721762	5	5
jgi|Phyca11|120867|e_gw1.42.394.1	774	2.5	0.258398	0.721762	5	5
jgi|Phyca11|97817|e_gw1.2.618.1	1701	1.82823	0.345679	0.722526	11	11
jgi|Phyca11|82812|gw1.4.1198.1	309	1.18343	0.546926	0.723164	2	2
jgi|Phyca11|103996|e_gw1.8.895.1	309	1.72414	0.375405	0.723164	2	2
jgi|Phyca11|103697|e_gw1.8.201.1	1545	1.53261	0.416828	0.723164	10	10
jgi|Phyca11|106211|e_gw1.12.921.1	309	1.15607	0.559871	0.723164	2	2
jgi|Phyca11|577650|estExt2_Genewise1.C_PHYCAscaffold_1960011	616	2.0989	0.295455	0.725512	4	4
jgi|Phyca11|40140|gw1.104.44.1	615	2.75862	0.235772	0.726691	4	4
jgi|Phyca11|97907|e_gw1.2.365.1	1074	1.35922	0.479516	0.728214	7	7
jgi|Phyca11|13645|fgenesh1_pg.PHYCAscaffold_4_#_168	306	1	0.653595	0.730254	2	2
jgi|Phyca11|107730|e_gw1.14.606.1	1377	2.46703	0.264343	0.730254	9	9
jgi|Phyca11|98768|e_gw1.3.337.1	609	3.76238	0.165846	0.733851	4	4
jgi|Phyca11|503352|fgenesh2_kg.PHYCAscaffold_3_#_217_#_4099675:1	1065	2.7668	0.237559	0.734368	7	7
jgi|Phyca11|114796|e_gw1.27.177.1	1974	1.67801	0.387031	0.735803	13	13
jgi|Phyca11|124160|e_gw1.53.220.1	759	1.23762	0.532279	0.736026	5	5
jgi|Phyca11|114799|e_gw1.27.314.1	1062	1.68059	0.383239	0.736442	7	7
jgi|Phyca11|20969|fgenesh1_pg.PHYCAscaffold_77_#_37	1062	1.33465	0.478343	0.736442	7	7
jgi|Phyca11|540140|estExt2_Genewise1Plus.C_PHYCAscaffold_40539	303	2	0.330033	0.737484	2	2
jgi|Phyca11|114444|e_gw1.26.434.1	606	1.58403	0.392739	0.737484	4	4
jgi|Phyca11|106478|e_gw1.12.454.1	303	1.81818	0.363036	0.737484	2	2
jgi|Phyca11|122351|e_gw1.47.114.1	909	1.43401	0.433443	0.737484	6	6
jgi|Phyca11|52789|gw1.385.4.1	303	1.52672	0.432343	0.737484	2	2
jgi|Phyca11|131578|e_gw1.108.49.1	453	1.83007	0.337748	0.739926	3	3
jgi|Phyca11|48210|gw1.61.88.1	753	1.6129	0.411687	0.741891	5	5
jgi|Phyca11|107305|e_gw1.13.625.1	903	2.48945	0.262458	0.742384	6	6
jgi|Phyca11|82773|gw1.3.1260.1	150	1	0.666667	0.744859	1	1
jgi|Phyca11|128338|e_gw1.75.57.1	300	1.88421	0.316667	0.744859	2	2
jgi|Phyca11|122894|e_gw1.49.332.1	300	1	0.623333	0.744859	2	2
jgi|Phyca11|132978|e_gw1.284.4.1	750	3.37681	0.184	0.744859	5	5
jgi|Phyca11|43677|gw1.62.46.1	5817	1.76009	0.379061	0.749084	39	39
jgi|Phyca11|20118|fgenesh1_pg.PHYCAscaffold_58_#_18	1044	1.2559	0.527778	0.749139	7	7
jgi|Phyca11|129636|e_gw1.86.163.1	1341	1.58919	0.41387	0.749858	9	9
jgi|Phyca11|109759|e_gw1.17.648.1	447	1.37559	0.47651	0.749858	3	3
jgi|Phyca11|125789|e_gw1.60.266.1	447	1.23478	0.514541	0.749858	3	3
jgi|Phyca11|119548|e_gw1.39.93.1	2082	1.78117	0.377522	0.751298	14	14
jgi|Phyca11|15985|fgenesh1_pg.PHYCAscaffold_17_#_68	594	1.21646	0.552189	0.752382	4	4
jgi|Phyca11|105598|e_gw1.11.330.1	888	1.41753	0.436937	0.754924	6	6
jgi|Phyca11|119053|e_gw1.37.298.1	444	1.89241	0.355856	0.754924	3	3
jgi|Phyca11|108945|e_gw1.16.251.1	1479	1.75045	0.37931	0.755435	10	10
jgi|Phyca11|96606|e_gw1.1.1544.1	591	1.4291	0.453469	0.756202	4	4
jgi|Phyca11|129597|e_gw1.85.91.1	885	2.46058	0.272316	0.757483	6	6
jgi|Phyca11|106946|e_gw1.13.519.1	2208	1.57766	0.425725	0.759027	15	15
jgi|Phyca11|11008|fgenesh1_pm.PHYCAscaffold_60_#_16	441	2.23134	0.303855	0.76006	3	3
jgi|Phyca11|63276|gw1.38.426.1	294	1.9375	0.326531	0.76006	2	2
jgi|Phyca11|132243|e_gw1.145.19.1	441	3	0.226757	0.76006	3	3
jgi|Phyca11|508581|fgenesh2_kg.PHYCAscaffold_36_#_34_#_Contig3988.1	879	1.48974	0.443686	0.762654	6	6
jgi|Phyca11|113887|e_gw1.25.324.1	879	1.48052	0.437998	0.762654	6	6
jgi|Phyca11|12797|fgenesh1_pg.PHYCAscaffold_1_#_249	732	1.4784	0.442623	0.763175	5	5
jgi|Phyca11|76853|gw1.14.609.1	1023	1.54525	0.442815	0.764518	7	7
jgi|Phyca11|49388|gw1.36.393.1	438	2.27481	0.299087	0.765266	3	3
jgi|Phyca11|37960|gw1.104.27.1	729	1.43333	0.452675	0.766315	5	5
jgi|Phyca11|12104|fgenesh1_pm.PHYCAscaffold_96_#_1	729	1.76786	0.384088	0.766315	5	5
jgi|Phyca11|577335|estExt2_Genewise1.C_PHYCAscaffold_1080005	1457	2.01616	0.339739	0.766841	10	10
jgi|Phyca11|13039|fgenesh1_pg.PHYCAscaffold_2_#_135	3930	3.45058	0.198219	0.767602	27	27
jgi|Phyca11|15620|fgenesh1_pg.PHYCAscaffold_14_#_123	1746	2.15896	0.309851	0.767896	12	12
jgi|Phyca11|61134|gw1.25.120.1	291	2	0.343643	0.767896	2	2
jgi|Phyca11|70314|gw1.16.564.1	435	1.72414	0.4	0.770543	3	3
jgi|Phyca11|39504|gw1.17.87.1	435	1	0.689655	0.770543	3	3
jgi|Phyca11|102467|e_gw1.6.220.1	1305	1.79283	0.384674	0.770543	9	9
jgi|Phyca11|55474|gw1.48.226.1	1158	1.55138	0.43696	0.771874	8	8
jgi|Phyca11|132229|e_gw1.143.16.1	579	2.40491	0.28152	0.771874	4	4
jgi|Phyca11|126276|e_gw1.62.223.1	723	1.3674	0.500692	0.772675	5	5
jgi|Phyca11|509173|fgenesh2_kg.PHYCAscaffold_42_#_80_#_4097108:3	722	1.69492	0.408587	0.773745	5	5
jgi|Phyca11|131973|e_gw1.125.9.1	1443	1.72617	0.399861	0.774281	10	10
jgi|Phyca11|574388|estExt2_Genewise1.C_PHYCAscaffold_620066	861	1.47815	0.4518	0.778598	6	6
jgi|Phyca11|537775|estExt2_fgenesh1_pg.C_PHYCAscaffold_1270003	860	2.64317	0.263953	0.779503	6	6
jgi|Phyca11|13200|fgenesh1_pg.PHYCAscaffold_3_#_13	570	2.32749	0.3	0.784062	4	4
jgi|Phyca11|124486|e_gw1.54.93.1	1710	1.63836	0.426901	0.784062	12	12
jgi|Phyca11|39135|gw1.116.1.1	285	1.85185	0.378947	0.784062	2	2
jgi|Phyca11|109473|e_gw1.16.307.1	1281	1.70132	0.412959	0.78498	9	9
jgi|Phyca11|125803|e_gw1.60.270.1	426	1.14068	0.617371	0.786823	3	3
jgi|Phyca11|128981|e_gw1.80.113.1	852	2.8973	0.217136	0.786823	6	6
jgi|Phyca11|132286|e_gw1.150.14.1	426	2.86538	0.244131	0.786823	3	3
jgi|Phyca11|105667|e_gw1.11.534.1	993	1.55353	0.442095	0.787615	7	7
jgi|Phyca11|124013|e_gw1.52.243.1	993	1.83246	0.384693	0.787615	7	7
jgi|Phyca11|129759|e_gw1.87.114.1	567	1.7094	0.412698	0.78821	4	4
jgi|Phyca11|552225|estExt2_Genewise1Plus.C_PHYCAscaffold_470015	708	1.62963	0.419492	0.789045	5	5
jgi|Phyca11|21973|fgenesh1_pg.PHYCAscaffold_310_#_1	708	3.2069	0.204802	0.789045	5	5
jgi|Phyca11|118939|e_gw1.37.197.1	1131	2.09162	0.337754	0.790301	8	8
jgi|Phyca11|110616|e_gw1.18.181.1	1272	1.58582	0.421384	0.790534	9	9
jgi|Phyca11|530860|estExt2_fgenesh1_pm.C_PHYCAscaffold_810001	1128	2.17403	0.320922	0.792403	8	8
jgi|Phyca11|78360|gw1.11.782.1	846	2	0.35461	0.792403	6	6
jgi|Phyca11|19612|fgenesh1_pg.PHYCAscaffold_50_#_34	1833	2.84382	0.234043	0.792403	13	13
jgi|Phyca11|96467|e_gw1.1.465.1	1122	1.18398	0.600713	0.79664	8	8
jgi|Phyca11|109767|e_gw1.17.676.1	1683	1.83871	0.386809	0.79664	12	12
jgi|Phyca11|101841|e_gw1.6.860.1	699	1.63072	0.437768	0.799205	5	5
jgi|Phyca11|506462|fgenesh2_kg.PHYCAscaffold_20_#_8_#_4096726:9	1254	5.15385	0.134769	0.801881	9	9
jgi|Phyca11|45532|gw1.91.41.1	1389	1.75176	0.408927	0.804383	10	10
jgi|Phyca11|67630|gw1.30.359.1	972	1.73913	0.402263	0.804631	7	7
jgi|Phyca11|98872|e_gw1.3.1162.1	555	1.7316	0.416216	0.805253	4	4
jgi|Phyca11|117248|e_gw1.32.303.1	693	1.41935	0.492063	0.806124	5	5
jgi|Phyca11|511817|fgenesh2_kg.PHYCAscaffold_100_#_20_#_Contig1444.1	1657	1.50946	0.478576	0.80914	12	12
jgi|Phyca11|72612|gw1.16.733.1	276	2	0.358696	0.809629	2	2
jgi|Phyca11|10022|fgenesh1_pm.PHYCAscaffold_44_#_15	966	1.40984	0.505176	0.809629	7	7
jgi|Phyca11|19830|fgenesh1_pg.PHYCAscaffold_52_#_82	414	1.65746	0.437198	0.809629	3	3
jgi|Phyca11|114220|e_gw1.25.485.1	414	1.5266	0.454106	0.809629	3	3
jgi|Phyca11|130740|e_gw1.97.90.1	414	1.5	0.483092	0.809629	3	3
jgi|Phyca11|133645|e_gw1.611.1.1	966	1.74286	0.398551	0.809629	7	7
jgi|Phyca11|128053|e_gw1.73.13.1	1377	2.09895	0.344953	0.811393	10	10
jgi|Phyca11|16063|fgenesh1_pg.PHYCAscaffold_17_#_146	825	2.64317	0.275152	0.812573	6	6
jgi|Phyca11|101249|e_gw1.5.913.1	687	1.70318	0.411936	0.813164	5	5
jgi|Phyca11|506770|fgenesh2_kg.PHYCAscaffold_22_#_9_#_4097401:1	1646	3.70701	0.190765	0.814548	12	12
jgi|Phyca11|525996|estExt2_fgenesh1_pm.C_PHYCAscaffold_60072	1782	2.14311	0.321549	0.815081	13	13
jgi|Phyca11|110762|e_gw1.19.198.1	1368	2.08351	0.350146	0.816731	10	10
jgi|Phyca11|12323|fgenesh1_pm.PHYCAscaffold_106_#_3	819	1.44337	0.506716	0.818526	6	6
jgi|Phyca11|21055|fgenesh1_pg.PHYCAscaffold_80_#_23	1635	1.81269	0.404893	0.820028	12	12
jgi|Phyca11|504432|fgenesh2_kg.PHYCAscaffold_8_#_1_#_jgi|JGI_CBOT16598.fwd|	408	1.47368	0.465686	0.821535	3	3
jgi|Phyca11|108225|e_gw1.15.286.1	1359	2.53333	0.286976	0.82214	10	10
jgi|Phyca11|132981|e_gw1.284.3.1	1629	5.4532	0.124616	0.823048	12	12
jgi|Phyca11|504886|fgenesh2_kg.PHYCAscaffold_10_#_46_#_Contig4086.1	678	1.54723	0.452802	0.823959	5	5
jgi|Phyca11|98628|e_gw1.3.664.1	1752	2.79957	0.26484	0.829038	13	13
jgi|Phyca11|116881|e_gw1.31.389.1	672	1.53016	0.46875	0.831315	5	5
jgi|Phyca11|96618|e_gw1.1.1642.1	672	1.25628	0.592262	0.831315	5	5
jgi|Phyca11|127518|e_gw1.70.109.1	1209	2.00226	0.366419	0.831728	9	9
jgi|Phyca11|106996|e_gw1.13.742.1	537	2.5414	0.292365	0.832244	4	4
jgi|Phyca11|108564|e_gw1.15.215.1	1743	1.69323	0.432014	0.833319	13	13
jgi|Phyca11|109907|e_gw1.17.275.1	1464	2.10962	0.355191	0.839492	11	11
jgi|Phyca11|12680|fgenesh1_pg.PHYCAscaffold_1_#_132	399	2.63158	0.285714	0.840066	3	3
jgi|Phyca11|13823|fgenesh1_pg.PHYCAscaffold_5_#_37	1458	1.88034	0.401235	0.842947	11	11
jgi|Phyca11|41299|gw1.2.207.1	264	2	0.378788	0.84643	2	2
jgi|Phyca11|53838|gw1.47.243.1	4092	1.95365	0.384897	0.84643	31	31
jgi|Phyca11|132656|e_gw1.201.4.1	528	1.48327	0.50947	0.84643	4	4
jgi|Phyca11|561200|estExt2_Genewise1.C_PHYCAscaffold_60386	1054	1.41416	0.536053	0.848036	8	8
jgi|Phyca11|122400|e_gw1.47.84.1	1575	2.40122	0.311746	0.851267	12	12
jgi|Phyca11|81601|gw1.6.1033.1	393	1.5544	0.491094	0.852892	3	3
jgi|Phyca11|97168|e_gw1.1.1038.1	1437	1.44341	0.522617	0.855266	11	11
jgi|Phyca11|50990|gw1.48.187.1	261	1.20482	0.636015	0.856159	2	2
jgi|Phyca11|7184|fgenesh1_pm.PHYCAscaffold_17_#_134	912	1.57339	0.47807	0.857568	7	7
jgi|Phyca11|118080|e_gw1.35.299.1	912	1.80879	0.424342	0.857568	7	7
jgi|Phyca11|118328|e_gw1.36.388.1	651	2.31019	0.331797	0.858132	5	5
jgi|Phyca11|98858|e_gw1.3.474.1	390	2.5641	0.3	0.859452	3	3
jgi|Phyca11|114071|e_gw1.25.532.1	390	1.72414	0.446154	0.859452	3	3
jgi|Phyca11|553097|estExt2_Genewise1Plus.C_PHYCAscaffold_510054	1167	1.32059	0.582691	0.861662	9	9
jgi|Phyca11|550853|estExt2_Genewise1Plus.C_PHYCAscaffold_390111	1944	2.23574	0.342593	0.862105	15	15
jgi|Phyca11|15004|fgenesh1_pg.PHYCAscaffold_10_#_150	387	1	0.715762	0.866115	3	3
jgi|Phyca11|106464|e_gw1.12.310.1	774	2.33984	0.330749	0.866115	6	6
jgi|Phyca11|127286|e_gw1.67.38.1	1542	1.61111	0.478599	0.869485	12	12
jgi|Phyca11|103398|e_gw1.8.844.1	513	2.73188	0.269006	0.87118	4	4
jgi|Phyca11|119783|e_gw1.39.228.1	897	2.83333	0.274247	0.871908	7	7
jgi|Phyca11|98067|e_gw1.2.337.1	1536	1.31868	0.592448	0.872881	12	12
jgi|Phyca11|108899|e_gw1.16.205.1	2301	1.79738	0.431117	0.874019	18	18
jgi|Phyca11|19014|fgenesh1_pg.PHYCAscaffold_43_#_8	894	2.26623	0.344519	0.874834	7	7
jgi|Phyca11|97129|e_gw1.1.1119.1	1659	3.02594	0.255576	0.875512	13	13
jgi|Phyca11|16351|fgenesh1_pg.PHYCAscaffold_19_#_98	510	4	0.196078	0.876304	4	4
jgi|Phyca11|103489|e_gw1.8.224.1	1275	1.54531	0.501961	0.876304	10	10
jgi|Phyca11|109794|e_gw1.17.535.1	1782	1.81088	0.433221	0.87778	14	14
jgi|Phyca11|131682|e_gw1.111.22.1	1527	1.64924	0.476097	0.878026	12	12
jgi|Phyca11|17462|fgenesh1_pg.PHYCAscaffold_27_#_145	1143	1.92719	0.408574	0.879754	9	9
jgi|Phyca11|550828|estExt2_Genewise1Plus.C_PHYCAscaffold_390043	635	1.81985	0.428346	0.879754	5	5
jgi|Phyca11|19270|fgenesh1_pg.PHYCAscaffold_46_#_81	762	1.86335	0.422572	0.879754	6	6
jgi|Phyca11|17603|fgenesh1_pg.PHYCAscaffold_29_#_30	381	1.65882	0.446194	0.879754	3	3
jgi|Phyca11|49496|gw1.47.152.1	381	1.34123	0.553806	0.879754	3	3
jgi|Phyca11|132373|e_gw1.157.11.1	381	1.35211	0.559055	0.879754	3	3
jgi|Phyca11|104067|e_gw1.9.367.1	1776	1.56138	0.504505	0.880745	14	14
jgi|Phyca11|16644|fgenesh1_pg.PHYCAscaffold_21_#_61	1014	1.62607	0.461538	0.88149	8	8
jgi|Phyca11|120383|e_gw1.41.43.1	1014	1.61491	0.476331	0.88149	8	8
jgi|Phyca11|504695|fgenesh2_kg.PHYCAscaffold_9_#_86_#_4104988:1	507	1.12389	0.668639	0.88149	4	4
jgi|Phyca11|104870|e_gw1.10.573.1	504	1.82648	0.434524	0.886736	4	4
jgi|Phyca11|70703|gw1.15.490.1	378	2.85714	0.277778	0.886736	3	3
jgi|Phyca11|9559|fgenesh1_pm.PHYCAscaffold_39_#_25	252	1.1506	0.65873	0.886736	2	2
jgi|Phyca11|45711|gw1.46.176.1	756	1.42206	0.551587	0.886736	6	6
jgi|Phyca11|100802|e_gw1.5.1241.1	378	1.75439	0.452381	0.886736	3	3
jgi|Phyca11|124296|e_gw1.53.410.1	252	2	0.34127	0.886736	2	2
jgi|Phyca11|554191|estExt2_Genewise1Plus.C_PHYCAscaffold_590197	378	2.77778	0.285714	0.886736	3	3
jgi|Phyca11|562802|estExt2_Genewise1.C_PHYCAscaffold_100269	1255	7.85	0.0956175	0.890269	10	10
jgi|Phyca11|14944|fgenesh1_pg.PHYCAscaffold_10_#_90	501	1.34629	0.56487	0.892046	4	4
jgi|Phyca11|557829|estExt2_Genewise1Plus.C_PHYCAscaffold_7250005	876	1.74872	0.445205	0.89281	7	7
jgi|Phyca11|19259|fgenesh1_pg.PHYCAscaffold_46_#_70	1251	1.85158	0.430855	0.893116	10	10
jgi|Phyca11|129677|e_gw1.86.161.1	375	1.24786	0.624	0.89383	3	3
jgi|Phyca11|98172|e_gw1.2.231.1	375	3	0.266667	0.89383	3	3
jgi|Phyca11|48896|gw1.632.3.1	375	1.45631	0.549333	0.89383	3	3
jgi|Phyca11|104981|e_gw1.10.338.1	624	2.20264	0.363782	0.895263	5	5
jgi|Phyca11|39313|gw1.77.87.1	624	1.37363	0.583333	0.895263	5	5
jgi|Phyca11|33986|gw1.1.14.1	1497	1.79818	0.440214	0.895622	12	12
jgi|Phyca11|6556|fgenesh1_pm.PHYCAscaffold_13_#_23	1245	3.08065	0.248996	0.89742	10	10
jgi|Phyca11|19754|fgenesh1_pg.PHYCAscaffold_52_#_6	498	1.57769	0.504016	0.89742	4	4
jgi|Phyca11|504089|fgenesh2_kg.PHYCAscaffold_6_#_6_#_4102479:1	746	1.4	0.569705	0.898623	6	6
jgi|Phyca11|98055|e_gw1.2.1302.1	372	1.56111	0.483871	0.901039	3	3
jgi|Phyca11|62476|gw1.18.277.1	372	1.1015	0.715054	0.901039	3	3
jgi|Phyca11|51449|gw1.49.349.1	372	2.95	0.268817	0.901039	3	3
jgi|Phyca11|117813|e_gw1.34.278.1	867	1.94269	0.402537	0.902078	7	7
jgi|Phyca11|106663|e_gw1.12.592.1	618	2.02024	0.399676	0.903955	5	5
jgi|Phyca11|14147|fgenesh1_pg.PHYCAscaffold_6_#_69	741	1.51263	0.534413	0.904687	6	6
jgi|Phyca11|546556|estExt2_Genewise1Plus.C_PHYCAscaffold_210421	3819	2.39969	0.338047	0.906937	31	31
jgi|Phyca11|108776|e_gw1.15.615.1	246	2	0.394309	0.908364	2	2
jgi|Phyca11|123878|e_gw1.52.294.1	492	2.59091	0.313008	0.908364	4	4
jgi|Phyca11|105816|e_gw1.11.268.1	612	1.92308	0.424837	0.912817	5	5
jgi|Phyca11|60230|gw1.6.344.1	612	1.42857	0.571895	0.912817	5	5
jgi|Phyca11|132293|e_gw1.150.9.1	612	1.55763	0.52451	0.912817	5	5
jgi|Phyca11|21883|fgenesh1_pg.PHYCAscaffold_183_#_1	489	1.24138	0.652352	0.913937	4	4
jgi|Phyca11|104952|e_gw1.10.537.1	855	1.09795	0.740351	0.914739	7	7
jgi|Phyca11|560407|estExt2_Genewise1.C_PHYCAscaffold_41038	854	2.11178	0.387588	0.91581	7	7
jgi|Phyca11|21693|fgenesh1_pg.PHYCAscaffold_107_#_16	732	1.96429	0.382514	0.91581	6	6
jgi|Phyca11|5505|fgenesh1_pm.PHYCAscaffold_6_#_25	1098	1.67481	0.484517	0.91581	9	9
jgi|Phyca11|115325|e_gw1.28.216.1	366	1.3018	0.606557	0.91581	3	3
jgi|Phyca11|503369|fgenesh2_kg.PHYCAscaffold_3_#_234_#_4097810:1	609	3.90625	0.210181	0.917314	5	5
jgi|Phyca11|502645|fgenesh2_kg.PHYCAscaffold_1_#_105_#_Contig2776.1	1581	1.7	0.480708	0.918706	13	13
jgi|Phyca11|537829|estExt2_fgenesh1_pg.C_PHYCAscaffold_2390001	608	2.3066	0.348684	0.918822	5	5
jgi|Phyca11|101461|e_gw1.5.1182.1	486	2.24719	0.366255	0.919579	4	4
jgi|Phyca11|97941|e_gw1.2.725.1	1335	1.70388	0.483146	0.920612	11	11
jgi|Phyca11|567552|estExt2_Genewise1.C_PHYCAscaffold_250260	728	1.7791	0.460165	0.920842	6	6
jgi|Phyca11|547758|estExt2_Genewise1Plus.C_PHYCAscaffold_260248	849	1.53571	0.52768	0.921203	7	7
jgi|Phyca11|564729|estExt2_Genewise1.C_PHYCAscaffold_150533	727	2.05536	0.397524	0.922108	6	6
jgi|Phyca11|133766|e_gw1.725.2.1	969	1.45251	0.55418	0.922426	8	8
jgi|Phyca11|106744|e_gw1.12.539.1	1332	1.5634	0.521021	0.922685	11	11
jgi|Phyca11|121788|e_gw1.46.182.1	1332	1.96892	0.410661	0.922685	11	11
jgi|Phyca11|16269|fgenesh1_pg.PHYCAscaffold_19_#_16	846	3.86188	0.213948	0.92447	7	7
jgi|Phyca11|130688|e_gw1.96.105.1	483	3.57273	0.227743	0.92529	4	4
jgi|Phyca11|576852|estExt2_Genewise1.C_PHYCAscaffold_970018	723	1.77745	0.466113	0.92721	6	6
jgi|Phyca11|57550|gw1.54.290.1	1083	1.93966	0.42844	0.928494	9	9
jgi|Phyca11|71161|gw1.7.550.1	240	2	0.416667	0.931073	2	2
jgi|Phyca11|506758|fgenesh2_kg.PHYCAscaffold_21_#_130_#_4102134:1	716	1.4	0.579609	0.936275	6	6
jgi|Phyca11|120710|e_gw1.42.340.1	954	1.80995	0.463312	0.936929	8	8
jgi|Phyca11|548625|estExt2_Genewise1Plus.C_PHYCAscaffold_290298	2622	1.46103	0.572464	0.937465	22	22
jgi|Phyca11|114808|e_gw1.27.508.1	357	1.26695	0.661064	0.938897	3	3
jgi|Phyca11|50617|gw1.66.127.1	357	1.17551	0.686275	0.938897	3	3
jgi|Phyca11|111607|e_gw1.20.593.1	951	1.2813	0.646688	0.939885	8	8
jgi|Phyca11|533160|estExt2_fgenesh1_pg.C_PHYCAscaffold_110026	475	3.98913	0.193684	0.940874	4	4
jgi|Phyca11|113971|e_gw1.25.204.1	1425	2.01533	0.41193	0.940874	12	12
jgi|Phyca11|132423|e_gw1.163.8.1	831	1.91573	0.4284	0.941157	7	7
jgi|Phyca11|130089|e_gw1.90.56.1	237	1	0.843882	0.942859	2	2
jgi|Phyca11|133811|e_gw1.771.1.1	354	3	0.282486	0.946854	3	3
jgi|Phyca11|97558|e_gw1.2.453.1	5661	1.96367	0.42784	0.947356	48	48
jgi|Phyca11|508008|fgenesh2_kg.PHYCAscaffold_31_#_89_#_4099473:1	1179	2.35461	0.358779	0.947657	10	10
jgi|Phyca11|107636|e_gw1.14.771.1	471	2.41463	0.348195	0.948865	4	4
jgi|Phyca11|81025|gw1.34.440.1	471	1.33333	0.636943	0.948865	4	4
jgi|Phyca11|547573|estExt2_Genewise1Plus.C_PHYCAscaffold_250296	1176	1.66667	0.502551	0.950075	10	10
jgi|Phyca11|106581|e_gw1.12.162.1	1641	1.9723	0.418038	0.953201	14	14
jgi|Phyca11|114083|e_gw1.25.164.1	2226	1.82802	0.46496	0.95366	19	19
jgi|Phyca11|128594|e_gw1.77.99.1	702	2	0.425926	0.954947	6	6
jgi|Phyca11|101756|e_gw1.6.785.1	1518	2.33874	0.365613	0.956834	13	13
jgi|Phyca11|122125|e_gw1.47.87.1	1518	1.82652	0.467062	0.956834	13	13
jgi|Phyca11|103907|e_gw1.8.398.1	1050	1.75244	0.488571	0.957675	9	9
jgi|Phyca11|567328|estExt2_Genewise1.C_PHYCAscaffold_240351	1750	1.69109	0.506857	0.957675	15	15
jgi|Phyca11|132116|e_gw1.136.16.1	816	1.69492	0.506127	0.958458	7	7
jgi|Phyca11|132529|e_gw1.178.7.1	699	1.8567	0.459227	0.959045	6	6
jgi|Phyca11|121179|e_gw1.43.143.1	582	2.06438	0.400344	0.959869	5	5
jgi|Phyca11|132166|e_gw1.138.23.1	582	1.55763	0.551546	0.959869	5	5
jgi|Phyca11|532602|estExt2_fgenesh1_pg.C_PHYCAscaffold_60141	1512	1.43014	0.60119	0.960631	13	13
jgi|Phyca11|507361|fgenesh2_kg.PHYCAscaffold_27_#_35_#_4101367:1	465	1.46743	0.56129	0.961108	4	4
jgi|Phyca11|106293|e_gw1.12.939.1	465	1.87736	0.455914	0.961108	4	4
jgi|Phyca11|101569|e_gw1.5.1408.1	348	1.92308	0.448276	0.963179	3	3
jgi|Phyca11|60971|gw1.40.368.1	348	1.51546	0.557471	0.963179	3	3
jgi|Phyca11|129617|e_gw1.86.98.1	1158	1.98753	0.415371	0.964843	10	10
jgi|Phyca11|12995|fgenesh1_pg.PHYCAscaffold_2_#_91	579	2.46766	0.34715	0.964843	5	5
jgi|Phyca11|13824|fgenesh1_pg.PHYCAscaffold_5_#_38	1158	2.33735	0.358377	0.964843	10	10
jgi|Phyca11|577745|estExt2_Genewise1.C_PHYCAscaffold_3480002	810	4.16071	0.207407	0.965558	7	7
jgi|Phyca11|6372|fgenesh1_pm.PHYCAscaffold_11_#_88	1041	1.61441	0.533141	0.965955	9	9
jgi|Phyca11|103854|e_gw1.8.897.1	231	1.08982	0.722944	0.967349	2	2
jgi|Phyca11|20302|fgenesh1_pg.PHYCAscaffold_61_#_30	462	3.89899	0.214286	0.967349	4	4
jgi|Phyca11|16251|fgenesh1_pg.PHYCAscaffold_18_#_139	807	2.03488	0.42627	0.969147	7	7
jgi|Phyca11|101449|e_gw1.5.540.1	1959	2.90734	0.291986	0.969571	17	17
jgi|Phyca11|80493|gw1.5.1026.1	576	2.20354	0.392361	0.969868	5	5
jgi|Phyca11|110116|e_gw1.18.613.1	345	1.64972	0.513043	0.971555	3	3
jgi|Phyca11|577825|estExt2_Genewise1.C_PHYCAscaffold_5910001	1263	2.30769	0.370546	0.973093	11	11
jgi|Phyca11|504452|fgenesh2_kg.PHYCAscaffold_8_#_21_#_4098395:2	801	1.20275	0.726592	0.976406	7	7
jgi|Phyca11|115068|e_gw1.27.230.1	1485	2.07177	0.422222	0.978097	13	13
jgi|Phyca11|110644|e_gw1.18.284.1	342	1.5291	0.552632	0.980077	3	3
jgi|Phyca11|21926|fgenesh1_pg.PHYCAscaffold_227_#_1	342	3	0.274854	0.980077	3	3
jgi|Phyca11|21958|fgenesh1_pg.PHYCAscaffold_271_#_2	1368	1.96236	0.446637	0.980077	12	12
jgi|Phyca11|117685|e_gw1.34.324.1	909	1.81591	0.484048	0.983312	8	8
jgi|Phyca11|46780|gw1.38.119.1	678	1.563	0.550147	0.98875	6	6
jgi|Phyca11|549871|estExt2_Genewise1Plus.C_PHYCAscaffold_340153	678	2.10915	0.418879	0.98875	6	6
jgi|Phyca11|108388|e_gw1.15.262.1	1689	2.77737	0.319124	0.992263	15	15
jgi|Phyca11|577592|estExt2_Genewise1.C_PHYCAscaffold_1520006	562	1.49401	0.594306	0.994028	5	5
jgi|Phyca11|100355|e_gw1.4.374.1	2247	2.32827	0.380952	0.994471	20	20
jgi|Phyca11|40958|gw1.82.120.1	561	4.27778	0.192513	0.9958	5	5
jgi|Phyca11|54680|gw1.21.144.1	2241	2.10543	0.419009	0.997133	20	20
jgi|Phyca11|62167|gw1.30.193.1	336	1.48454	0.577381	0.997579	3	3
jgi|Phyca11|21516|fgenesh1_pg.PHYCAscaffold_99_#_12	1119	2.17647	0.394996	0.99847	10	10
jgi|Phyca11|4454|fgenesh1_pm.PHYCAscaffold_2_#_50	1005	1.73913	0.503483	1.00056	9	9
jgi|Phyca11|77177|gw1.6.853.1	1005	1.42022	0.629851	1.00056	9	9
jgi|Phyca11|35291|gw1.30.15.1	1227	1.7134	0.523227	1.00164	11	11
jgi|Phyca11|133405|e_gw1.446.2.1	669	1.737	0.488789	1.00205	6	6
jgi|Phyca11|36623|gw1.82.63.1	1002	1.76772	0.506986	1.00355	9	9
jgi|Phyca11|102179|e_gw1.6.156.1	2112	1.93955	0.462121	1.00514	19	19
jgi|Phyca11|38017|gw1.7.51.1	777	4.92254	0.182754	1.00657	7	7
jgi|Phyca11|108362|e_gw1.15.305.1	999	1.44695	0.622623	1.00657	9	9
jgi|Phyca11|508891|fgenesh2_kg.PHYCAscaffold_39_#_58_#_4101624:1	1325	1.78423	0.50717	1.01188	12	12
jgi|Phyca11|60918|gw1.19.331.1	552	1.66667	0.543478	1.01204	5	5
jgi|Phyca11|553394|estExt2_Genewise1Plus.C_PHYCAscaffold_530044	441	3.10078	0.292517	1.01341	4	4
jgi|Phyca11|52251|gw1.180.22.1	330	2.19853	0.412121	1.01572	3	3
jgi|Phyca11|84890|gw1.175.21.1	330	2.7027	0.336364	1.01572	3	3
jgi|Phyca11|120460|e_gw1.41.423.1	1317	1.66855	0.538345	1.01803	12	12
jgi|Phyca11|21698|fgenesh1_pg.PHYCAscaffold_108_#_4	438	1.55918	0.559361	1.02035	4	4
jgi|Phyca11|129839|e_gw1.87.14.1	438	2.36686	0.385845	1.02035	4	4
jgi|Phyca11|118371|e_gw1.36.395.1	765	1.86413	0.481046	1.02236	7	7
jgi|Phyca11|37396|gw1.40.30.1	546	2.19298	0.417582	1.02316	5	5
jgi|Phyca11|129310|e_gw1.82.160.1	327	1.54054	0.565749	1.02503	3	3
jgi|Phyca11|545931|estExt2_Genewise1Plus.C_PHYCAscaffold_190339	3046	2.26976	0.402823	1.02705	28	28
jgi|Phyca11|125833|e_gw1.60.264.1	435	1.83173	0.478161	1.02739	4	4
jgi|Phyca11|60927|gw1.29.186.1	435	1.61789	0.565517	1.02739	4	4
jgi|Phyca11|80592|gw1.18.719.1	543	1.49701	0.615101	1.02881	5	5
jgi|Phyca11|112830|e_gw1.23.240.1	759	3.41463	0.270092	1.03044	7	7
jgi|Phyca11|102985|e_gw1.7.291.1	1299	1.47401	0.622017	1.03214	12	12
jgi|Phyca11|545657|estExt2_Genewise1Plus.C_PHYCAscaffold_180490	1082	1.3615	0.667283	1.03261	10	10
jgi|Phyca11|108883|e_gw1.16.167.1	432	1.4413	0.571759	1.03453	4	4
jgi|Phyca11|98288|e_gw1.2.1056.1	540	2.76966	0.32963	1.03453	5	5
jgi|Phyca11|101297|e_gw1.5.1011.1	648	1.90545	0.424383	1.03453	6	6
jgi|Phyca11|118396|e_gw1.36.249.1	1077	1.93969	0.477252	1.03741	10	10
jgi|Phyca11|67552|gw1.14.245.1	969	2.46685	0.373581	1.03773	9	9
jgi|Phyca11|567038|estExt2_Genewise1.C_PHYCAscaffold_230254	969	2.51685	0.367389	1.03773	9	9
jgi|Phyca11|75162|gw1.1.979.1	1506	1.99857	0.464807	1.03865	14	14
jgi|Phyca11|105959|e_gw1.11.416.1	2151	1.74202	0.524407	1.03885	20	20
jgi|Phyca11|109378|e_gw1.16.566.1	429	1.79907	0.498834	1.04176	4	4
jgi|Phyca11|80099|gw1.10.758.1	429	1.35842	0.65035	1.04176	4	4
jgi|Phyca11|20870|fgenesh1_pg.PHYCAscaffold_74_#_41	642	1.76991	0.528037	1.04419	6	6
jgi|Phyca11|19192|fgenesh1_pg.PHYCAscaffold_46_#_3	642	3.60123	0.253894	1.04419	6	6
jgi|Phyca11|121805|e_gw1.46.414.1	321	1.4218	0.657321	1.04419	3	3
jgi|Phyca11|569580|estExt2_Genewise1.C_PHYCAscaffold_330165	1924	1.80727	0.515073	1.04528	18	18
jgi|Phyca11|12462|fgenesh1_pm.PHYCAscaffold_162_#_1	534	1.46319	0.610487	1.04615	5	5
jgi|Phyca11|547226|estExt2_Genewise1Plus.C_PHYCAscaffold_240070	1815	1.84026	0.503581	1.0465	17	17
jgi|Phyca11|41537|gw1.74.150.1	426	1.18452	0.788732	1.0491	4	4
jgi|Phyca11|96817|e_gw1.1.724.1	426	2.29697	0.387324	1.0491	4	4
jgi|Phyca11|131602|e_gw1.108.51.1	426	1.92973	0.434272	1.0491	4	4
jgi|Phyca11|10567|fgenesh1_pm.PHYCAscaffold_51_#_40	639	1.72911	0.543036	1.0491	6	6
jgi|Phyca11|99375|e_gw1.3.258.1	1809	2.63566	0.356551	1.04997	17	17
jgi|Phyca11|553603|estExt2_Genewise1Plus.C_PHYCAscaffold_540096	532	1.85502	0.505639	1.05008	5	5
jgi|Phyca11|104563|e_gw1.9.818.1	744	3.13433	0.270161	1.05121	7	7
jgi|Phyca11|19900|fgenesh1_pg.PHYCAscaffold_53_#_61	849	1.42144	0.63722	1.0528	8	8
jgi|Phyca11|106675|e_gw1.12.954.1	318	2.27273	0.415094	1.05405	3	3
jgi|Phyca11|100398|e_gw1.4.36.1	2013	2.00529	0.469945	1.05457	19	19
jgi|Phyca11|118674|e_gw1.36.305.1	846	1.34753	0.693853	1.05654	8	8
jgi|Phyca11|69217|gw1.30.412.1	423	1.3289	0.711584	1.05654	4	4
jgi|Phyca11|79774|gw1.9.840.1	423	1.27796	0.739953	1.05654	4	4
jgi|Phyca11|13935|fgenesh1_pg.PHYCAscaffold_5_#_149	423	3.49	0.236407	1.05654	4	4
jgi|Phyca11|115457|e_gw1.28.298.1	528	2.02429	0.467803	1.05804	5	5
jgi|Phyca11|112080|e_gw1.21.182.1	1476	2.65709	0.353659	1.05976	14	14
jgi|Phyca11|506735|fgenesh2_kg.PHYCAscaffold_21_#_107_#_4104688:2	738	5.72566	0.153117	1.05976	7	7
jgi|Phyca11|509466|fgenesh2_kg.PHYCAscaffold_46_#_51_#_Contig3533.1	527	2.76243	0.343454	1.06005	5	5
jgi|Phyca11|68948|gw1.15.418.1	420	1.6681	0.552381	1.06408	4	4
jgi|Phyca11|103479|e_gw1.8.270.1	945	2.79503	0.340741	1.06408	9	9
jgi|Phyca11|14087|fgenesh1_pg.PHYCAscaffold_6_#_9	315	1.5	0.634921	1.06408	3	3
jgi|Phyca11|120442|e_gw1.41.336.1	420	2.86719	0.304762	1.06408	4	4
jgi|Phyca11|99042|e_gw1.3.992.1	525	1.57792	0.586667	1.06408	5	5
jgi|Phyca11|21840|fgenesh1_pg.PHYCAscaffold_148_#_1	315	2.64078	0.326984	1.06408	3	3
jgi|Phyca11|546553|estExt2_Genewise1Plus.C_PHYCAscaffold_210418	3777	1.69085	0.55838	1.06493	36	36
jgi|Phyca11|9359|fgenesh1_pm.PHYCAscaffold_37_#_10	1047	1.96055	0.484241	1.06713	10	10
jgi|Phyca11|106436|e_gw1.12.65.1	837	2.2931	0.415771	1.0679	8	8
jgi|Phyca11|109636|e_gw1.17.541.1	1359	1.46171	0.653422	1.06878	13	13
jgi|Phyca11|99594|e_gw1.4.575.1	1461	1.51823	0.619439	1.07064	14	14
jgi|Phyca11|38553|gw1.8.85.1	939	1.82186	0.526092	1.07088	9	9
jgi|Phyca11|132630|e_gw1.193.1.1	834	2.13821	0.442446	1.07174	8	8
jgi|Phyca11|96894|e_gw1.1.1407.1	729	2.37543	0.40192	1.07284	7	7
jgi|Phyca11|17533|fgenesh1_pg.PHYCAscaffold_28_#_68	1041	1.79599	0.527378	1.07328	10	10
jgi|Phyca11|19689|fgenesh1_pg.PHYCAscaffold_51_#_10	312	1.69822	0.541667	1.07432	3	3
jgi|Phyca11|122250|e_gw1.47.86.1	1560	1.95163	0.490385	1.07432	15	15
jgi|Phyca11|38563|gw1.57.18.1	624	2.4728	0.383013	1.07432	6	6
jgi|Phyca11|570443|estExt2_Genewise1.C_PHYCAscaffold_370217	1143	1.66202	0.564304	1.07526	11	11
jgi|Phyca11|59581|gw1.26.222.1	726	1.6624	0.538567	1.07727	7	7
jgi|Phyca11|99525|e_gw1.4.1206.1	207	1.14724	0.78744	1.07951	2	2
jgi|Phyca11|82342|gw1.85.144.1	207	1.46269	0.647343	1.07951	2	2
jgi|Phyca11|81634|gw1.1.1613.1	414	1.33898	0.71256	1.07951	4	4
jgi|Phyca11|550463|estExt2_Genewise1Plus.C_PHYCAscaffold_370186	1138	1.65303	0.579965	1.07998	11	11
jgi|Phyca11|99559|e_gw1.4.140.1	720	1.55329	0.6125	1.08625	7	7
jgi|Phyca11|98526|e_gw1.3.275.1	1542	2.10496	0.457198	1.08686	15	15
jgi|Phyca11|10013|fgenesh1_pm.PHYCAscaffold_44_#_6	1335	1.60233	0.578277	1.088	13	13
jgi|Phyca11|564509|estExt2_Genewise1.C_PHYCAscaffold_150132	1437	1.73275	0.554628	1.08852	14	14
jgi|Phyca11|100678|e_gw1.5.1392.1	615	1.72046	0.564228	1.09004	6	6
jgi|Phyca11|116585|e_gw1.31.283.1	1332	1.55893	0.617868	1.09045	13	13
jgi|Phyca11|118706|e_gw1.36.172.1	1737	1.6095	0.594128	1.09349	17	17
jgi|Phyca11|8752|fgenesh1_pm.PHYCAscaffold_30_#_126	306	2.4	0.408497	1.09538	3	3
jgi|Phyca11|52352|gw1.42.282.1	204	2	0.490196	1.09538	2	2
jgi|Phyca11|130110|e_gw1.91.143.1	408	3.25	0.294118	1.09538	4	4
jgi|Phyca11|107843|e_gw1.14.9.1	3261	2.04381	0.475928	1.09639	32	32
jgi|Phyca11|107265|e_gw1.13.579.1	1527	2.12698	0.453831	1.09753	15	15
jgi|Phyca11|107576|e_gw1.14.697.1	1017	2.07469	0.473943	1.09861	10	10
jgi|Phyca11|116491|e_gw1.30.157.1	915	1.37715	0.698361	1.09897	9	9
jgi|Phyca11|510604|fgenesh2_kg.PHYCAscaffold_63_#_43_#_4098742:1	1218	3.99	0.246305	1.10078	12	12
jgi|Phyca11|132541|e_gw1.180.12.1	609	1.27273	0.758621	1.10078	6	6
jgi|Phyca11|125927|e_gw1.60.257.1	507	1.69492	0.581854	1.10186	5	5
jgi|Phyca11|98685|e_gw1.3.906.1	1014	2.7932	0.348126	1.10186	10	10
jgi|Phyca11|552125|estExt2_Genewise1Plus.C_PHYCAscaffold_460210	1825	1.65772	0.592329	1.10198	18	18
jgi|Phyca11|506475|fgenesh2_kg.PHYCAscaffold_20_#_21_#_Contig1052.1	1520	5.51737	0.170395	1.10259	15	15
jgi|Phyca11|110650|e_gw1.18.561.1	912	2.43207	0.403509	1.10259	9	9
jgi|Phyca11|21355|fgenesh1_pg.PHYCAscaffold_92_#_10	1722	1.65098	0.592334	1.10301	17	17
jgi|Phyca11|64839|gw1.17.527.1	2025	2.38323	0.412346	1.10349	20	20
jgi|Phyca11|120807|e_gw1.42.413.1	405	2.32558	0.424691	1.10349	4	4
jgi|Phyca11|133213|e_gw1.365.5.1	405	2.64238	0.37284	1.10349	4	4
jgi|Phyca11|99742|e_gw1.4.284.1	303	2.77778	0.356436	1.10623	3	3
jgi|Phyca11|106247|e_gw1.12.347.1	606	2.42915	0.407591	1.10623	6	6
jgi|Phyca11|14911|fgenesh1_pg.PHYCAscaffold_10_#_57	807	1.54234	0.614622	1.1076	8	8
jgi|Phyca11|566589|estExt2_Genewise1.C_PHYCAscaffold_210497	3729	1.63535	0.602306	1.1086	37	37
jgi|Phyca11|13649|fgenesh1_pg.PHYCAscaffold_4_#_172	705	3.16129	0.307801	1.10936	7	7
jgi|Phyca11|109368|e_gw1.16.267.1	1509	1.868	0.53214	1.11062	15	15
jgi|Phyca11|52385|gw1.42.285.1	201	2	0.497512	1.11173	2	2
jgi|Phyca11|79219|gw1.33.476.1	702	1.68905	0.57265	1.1141	7	7
jgi|Phyca11|115137|e_gw1.27.463.1	501	1.45748	0.680639	1.11506	5	5
jgi|Phyca11|503005|fgenesh2_kg.PHYCAscaffold_2_#_121_#_gi|189084608|gb|BT032124.1|	2502	2.03352	0.488809	1.11639	25	25
jgi|Phyca11|72675|gw1.30.503.1	300	2.28244	0.436667	1.11729	3	3
jgi|Phyca11|541690|estExt2_Genewise1Plus.C_PHYCAscaffold_70522	1398	2.07407	0.463519	1.11889	14	14
jgi|Phyca11|98599|e_gw1.3.375.1	798	1.7765	0.54386	1.12009	8	8
jgi|Phyca11|20084|fgenesh1_pg.PHYCAscaffold_57_#_35	399	1.42125	0.684211	1.12009	4	4
jgi|Phyca11|60815|gw1.40.362.1	498	1.68385	0.584337	1.12178	5	5
jgi|Phyca11|574548|estExt2_Genewise1.C_PHYCAscaffold_630140	697	1.36561	0.725968	1.1221	7	7
jgi|Phyca11|105288|e_gw1.10.661.1	1593	1.69671	0.591965	1.1222	16	16
jgi|Phyca11|131732|e_gw1.112.4.1	3981	2.07339	0.47576	1.12262	40	40
jgi|Phyca11|506473|fgenesh2_kg.PHYCAscaffold_20_#_19_#_4096726:9	995	3.7563	0.239196	1.1229	10	10
jgi|Phyca11|122893|e_gw1.49.221.1	795	1.55945	0.645283	1.12431	8	8
jgi|Phyca11|101253|e_gw1.5.616.1	1488	2.04942	0.462366	1.1263	15	15
jgi|Phyca11|13631|fgenesh1_pg.PHYCAscaffold_4_#_154	2082	1.83258	0.53074	1.12695	21	21
jgi|Phyca11|129908|e_gw1.89.16.1	1584	1.99366	0.498106	1.12857	16	16
jgi|Phyca11|106905|e_gw1.13.445.1	297	1.19068	0.794613	1.12857	3	3
jgi|Phyca11|21072|fgenesh1_pg.PHYCAscaffold_81_#_5	690	1.61321	0.614493	1.13348	7	7
jgi|Phyca11|131368|e_gw1.104.57.1	591	2.62667	0.380711	1.1343	6	6
jgi|Phyca11|507193|fgenesh2_kg.PHYCAscaffold_25_#_77_#_4101119:1	1082	2.0282	0.491682	1.13588	11	11
jgi|Phyca11|15124|fgenesh1_pg.PHYCAscaffold_11_#_110	885	3.37879	0.298305	1.13623	9	9
jgi|Phyca11|117719|e_gw1.34.423.1	1080	1.67275	0.608333	1.13798	11	11
jgi|Phyca11|96988|e_gw1.1.1293.1	882	2.2113	0.461451	1.14009	9	9
jgi|Phyca11|125885|e_gw1.60.134.1	588	1.71633	0.593537	1.14009	6	6
jgi|Phyca11|547546|estExt2_Genewise1Plus.C_PHYCAscaffold_250203	489	1.34771	0.758691	1.14242	5	5
jgi|Phyca11|571591|estExt2_Genewise1.C_PHYCAscaffold_430071	1172	1.82126	0.553754	1.14398	12	12
jgi|Phyca11|101411|e_gw1.5.674.1	1074	1.65113	0.619181	1.14434	11	11
jgi|Phyca11|123806|e_gw1.52.128.1	2148	1.5467	0.648045	1.14434	22	22
jgi|Phyca11|565315|estExt2_Genewise1.C_PHYCAscaffold_170502	1269	1.98777	0.515366	1.14458	13	13
jgi|Phyca11|11828|fgenesh1_pm.PHYCAscaffold_84_#_14	780	1.45788	0.7	1.14594	8	8
jgi|Phyca11|111685|e_gw1.20.614.1	585	1.9637	0.517949	1.14594	6	6
jgi|Phyca11|82781|gw1.6.1089.1	195	2	0.471795	1.14594	2	2
jgi|Phyca11|566749|estExt2_Genewise1.C_PHYCAscaffold_220382	583	1.445	0.686106	1.14987	6	6
jgi|Phyca11|119807|e_gw1.39.180.1	873	1.6025	0.642612	1.15184	9	9
jgi|Phyca11|8101|fgenesh1_pm.PHYCAscaffold_25_#_33	291	2.85227	0.302405	1.15184	3	3
jgi|Phyca11|512143|fgenesh2_kg.PHYCAscaffold_270_#_4_#_4101367:1	582	1.72619	0.57732	1.15184	6	6
jgi|Phyca11|7069|fgenesh1_pm.PHYCAscaffold_17_#_19	774	1.75439	0.589147	1.15482	8	8
jgi|Phyca11|565583|estExt2_Genewise1.C_PHYCAscaffold_180403	773	1.45648	0.668823	1.15631	8	8
jgi|Phyca11|34551|gw1.15.16.1	1932	1.6939	0.601967	1.15661	20	20
jgi|Phyca11|120495|e_gw1.41.430.1	579	1.43243	0.702936	1.15781	6	6
jgi|Phyca11|511156|fgenesh2_kg.PHYCAscaffold_77_#_11_#_Contig3603.1	675	1.83844	0.531852	1.15867	7	7
jgi|Phyca11|107567|e_gw1.13.706.1	867	3.01049	0.329873	1.15981	9	9
jgi|Phyca11|52850|gw1.55.62.1	192	1.34228	0.776042	1.16384	2	2
jgi|Phyca11|14279|fgenesh1_pg.PHYCAscaffold_7_#_18	864	1.95604	0.52662	1.16384	9	9
jgi|Phyca11|111812|e_gw1.21.301.1	960	1.90734	0.539583	1.16384	10	10
jgi|Phyca11|73399|gw1.28.578.1	192	1.52381	0.65625	1.16384	2	2
jgi|Phyca11|537830|estExt2_fgenesh1_pg.C_PHYCAscaffold_2550002	959	2.51646	0.411887	1.16506	10	10
jgi|Phyca11|506474|fgenesh2_kg.PHYCAscaffold_20_#_20_#_4096726:7	575	2.91457	0.346087	1.16587	6	6
jgi|Phyca11|111152|e_gw1.19.495.1	1437	1.70149	0.606124	1.16627	15	15
jgi|Phyca11|17346|fgenesh1_pg.PHYCAscaffold_27_#_29	669	1.42149	0.723468	1.16906	7	7
jgi|Phyca11|17005|fgenesh1_pg.PHYCAscaffold_24_#_30	1242	2.03622	0.511272	1.16946	13	13
jgi|Phyca11|504222|fgenesh2_kg.PHYCAscaffold_6_#_139_#_gi|189084721|gb|BT032239.1|	2194	1.739	0.600729	1.17127	23	23
jgi|Phyca11|21228|fgenesh1_pg.PHYCAscaffold_86_#_14	1428	1.82338	0.55112	1.17362	15	15
jgi|Phyca11|77033|gw1.81.194.1	666	2.8	0.375375	1.17433	7	7
jgi|Phyca11|99097|e_gw1.3.949.1	855	1.58652	0.642105	1.17609	9	9
jgi|Phyca11|19870|fgenesh1_pg.PHYCAscaffold_53_#_31	1044	2.0998	0.489464	1.17722	11	11
jgi|Phyca11|527410|estExt2_fgenesh1_pm.C_PHYCAscaffold_190047	1613	2.03623	0.513329	1.17755	17	17
jgi|Phyca11|78341|gw1.33.460.1	759	6.34921	0.166008	1.17764	8	8
jgi|Phyca11|102025|e_gw1.6.30.1	1422	1.72875	0.604079	1.17857	15	15
jgi|Phyca11|101658|e_gw1.5.1251.1	378	1.39085	0.751323	1.18232	4	4
jgi|Phyca11|79366|gw1.3.1026.1	378	2.0202	0.52381	1.18232	4	4
jgi|Phyca11|50933|gw1.47.205.1	378	3.63636	0.291005	1.18232	4	4
jgi|Phyca11|15234|fgenesh1_pg.PHYCAscaffold_12_#_59	2262	3.88907	0.270999	1.18545	24	24
jgi|Phyca11|130347|e_gw1.93.136.1	471	2.375	0.441614	1.18608	5	5
jgi|Phyca11|19322|fgenesh1_pg.PHYCAscaffold_47_#_26	942	1.81852	0.573248	1.18608	10	10
jgi|Phyca11|502920|fgenesh2_kg.PHYCAscaffold_2_#_36_#_Contig4051.1	938	2.01027	0.51919	1.19114	10	10
jgi|Phyca11|111920|e_gw1.21.479.1	750	3.00752	0.354667	1.19177	8	8
jgi|Phyca11|118887|e_gw1.37.246.1	750	1.95062	0.54	1.19177	8	8
jgi|Phyca11|547387|estExt2_Genewise1Plus.C_PHYCAscaffold_240409	1593	4.51233	0.229127	1.19233	17	17
jgi|Phyca11|130037|e_gw1.90.10.1	1965	2.08493	0.503308	1.19405	21	21
jgi|Phyca11|51561|gw1.282.6.1	561	2.57511	0.41533	1.19496	6	6
jgi|Phyca11|541098|estExt2_Genewise1Plus.C_PHYCAscaffold_60089	1026	2.01468	0.531189	1.19787	11	11
jgi|Phyca11|507296|fgenesh2_kg.PHYCAscaffold_26_#_99_#_gi|189084636|gb|BT032152.1|	465	2.64481	0.393548	1.20138	5	5
jgi|Phyca11|70813|gw1.20.418.1	279	1.27039	0.835125	1.20138	3	3
jgi|Phyca11|119462|e_gw1.38.139.1	558	3.69136	0.290323	1.20138	6	6
jgi|Phyca11|121697|e_gw1.46.376.1	465	1.40401	0.750538	1.20138	5	5
jgi|Phyca11|113013|e_gw1.23.239.1	651	2.48352	0.419355	1.20138	7	7
jgi|Phyca11|105751|e_gw1.11.138.1	1857	1.49318	0.710824	1.20333	20	20
jgi|Phyca11|97794|e_gw1.2.848.1	1206	1.86212	0.57131	1.20437	13	13
jgi|Phyca11|116702|e_gw1.31.101.1	1761	1.88623	0.568995	1.20548	19	19
jgi|Phyca11|12483|fgenesh1_pm.PHYCAscaffold_220_#_2	741	1.88652	0.57085	1.20625	8	8
jgi|Phyca11|60780|gw1.17.422.1	555	2.47521	0.436036	1.20788	6	6
jgi|Phyca11|126105|e_gw1.61.27.1	555	1.78042	0.607207	1.20788	6	6
jgi|Phyca11|102732|e_gw1.7.777.1	1479	1.95652	0.544287	1.2087	16	16
jgi|Phyca11|505328|fgenesh2_kg.PHYCAscaffold_12_#_116_#_Contig4823.1	2588	2.01543	0.525889	1.20881	28	28
jgi|Phyca11|4143|fgenesh1_pm.PHYCAscaffold_1_#_56	1386	2.05198	0.527417	1.20919	15	15
jgi|Phyca11|96938|e_gw1.1.1583.1	462	2.57732	0.419913	1.20919	5	5
jgi|Phyca11|61417|gw1.8.311.1	462	1.44928	0.746753	1.20919	5	5
jgi|Phyca11|121870|e_gw1.46.289.1	462	2.27103	0.463203	1.20919	5	5
jgi|Phyca11|19601|fgenesh1_pg.PHYCAscaffold_50_#_23	738	2.00256	0.528455	1.21115	8	8
jgi|Phyca11|129233|e_gw1.82.2.1	4149	2.05458	0.521089	1.21181	45	45
jgi|Phyca11|534478|estExt2_fgenesh1_pg.C_PHYCAscaffold_240034	461	1.62866	0.665944	1.21181	5	5
jgi|Phyca11|112432|e_gw1.22.325.1	1014	1.47514	0.714004	1.21205	11	11
jgi|Phyca11|511089|fgenesh2_kg.PHYCAscaffold_74_#_39_#_4104006:1	1382	1.63965	0.660637	1.21269	15	15
jgi|Phyca11|61539|gw1.22.519.1	276	1.68539	0.644928	1.21444	3	3
jgi|Phyca11|15440|fgenesh1_pg.PHYCAscaffold_13_#_128	1380	1.60726	0.658696	1.21444	15	15
jgi|Phyca11|51177|gw1.39.372.1	276	2.25564	0.481884	1.21444	3	3
jgi|Phyca11|504771|fgenesh2_kg.PHYCAscaffold_9_#_162_#_4100489:1	1012	1.85017	0.586957	1.21444	11	11
jgi|Phyca11|102304|e_gw1.6.203.1	735	1.56263	0.662585	1.2161	8	8
jgi|Phyca11|97037|e_gw1.1.1886.1	366	3.75556	0.245902	1.22108	4	4
jgi|Phyca11|78446|gw1.95.90.1	549	1.85443	0.575592	1.22108	6	6
jgi|Phyca11|571554|estExt2_Genewise1.C_PHYCAscaffold_430014	1827	1.67997	0.644773	1.22308	20	20
jgi|Phyca11|121336|e_gw1.44.324.1	639	2.69231	0.406886	1.22395	7	7
jgi|Phyca11|17066|fgenesh1_pg.PHYCAscaffold_24_#_91	1092	2.17505	0.491758	1.22779	12	12
jgi|Phyca11|97876|e_gw1.2.664.1	1179	2.24138	0.491942	1.23195	13	13
jgi|Phyca11|569704|estExt2_Genewise1.C_PHYCAscaffold_330331	816	1.57194	0.689951	1.2323	9	9
jgi|Phyca11|116185|e_gw1.30.116.1	2535	2.36165	0.450493	1.23409	28	28
jgi|Phyca11|129612|e_gw1.86.60.1	1539	2.2183	0.497076	1.23417	17	17
jgi|Phyca11|112790|e_gw1.23.249.1	633	3.8674	0.28594	1.23555	7	7
jgi|Phyca11|5453|fgenesh1_pm.PHYCAscaffold_5_#_256	723	3.07843	0.352697	1.23628	8	8
jgi|Phyca11|5078|fgenesh1_pm.PHYCAscaffold_4_#_166	990	1.82799	0.59899	1.24143	11	11
jgi|Phyca11|107964|e_gw1.14.617.1	1080	2.43035	0.44537	1.24143	12	12
jgi|Phyca11|129581|e_gw1.85.127.1	270	1.19355	0.918519	1.24143	3	3
jgi|Phyca11|14264|fgenesh1_pg.PHYCAscaffold_7_#_3	450	4.19608	0.226667	1.24143	5	5
jgi|Phyca11|103229|e_gw1.7.1015.1	180	1.82075	0.588889	1.24143	2	2
jgi|Phyca11|131591|e_gw1.108.39.1	630	2.54074	0.428571	1.24143	7	7
jgi|Phyca11|50585|gw1.315.8.1	180	1.66667	0.666667	1.24143	2	2
jgi|Phyca11|133541|e_gw1.546.1.1	540	3.35632	0.322222	1.24143	6	6
jgi|Phyca11|19918|fgenesh1_pg.PHYCAscaffold_54_#_15	1614	2.11439	0.525403	1.24605	18	18
jgi|Phyca11|8687|fgenesh1_pm.PHYCAscaffold_30_#_61	717	1.91847	0.58159	1.24663	8	8
jgi|Phyca11|74308|gw1.3.597.1	2598	1.90286	0.578522	1.24717	29	29
jgi|Phyca11|561170|estExt2_Genewise1.C_PHYCAscaffold_60338	2148	1.64629	0.67784	1.24837	24	24
jgi|Phyca11|47081|gw1.42.172.1	894	2.15789	0.510067	1.24976	10	10
jgi|Phyca11|113911|e_gw1.25.180.1	1698	2.20775	0.501767	1.2502	19	19
jgi|Phyca11|13280|fgenesh1_pg.PHYCAscaffold_3_#_93	624	2.66926	0.411859	1.25337	7	7
jgi|Phyca11|20438|fgenesh1_pg.PHYCAscaffold_64_#_24	2226	2.01387	0.550764	1.25482	25	25
jgi|Phyca11|560843|estExt2_Genewise1.C_PHYCAscaffold_50786	356	2.25731	0.480337	1.25538	4	4
jgi|Phyca11|55643|gw1.42.310.1	1335	2.415	0.449438	1.25538	15	15
jgi|Phyca11|101653|e_gw1.5.594.1	1599	2.02362	0.555972	1.25774	18	18
jgi|Phyca11|37280|gw1.21.47.1	885	1.66667	0.661017	1.26247	10	10
jgi|Phyca11|106239|e_gw1.12.452.1	354	2.67376	0.398305	1.26247	4	4
jgi|Phyca11|18092|fgenesh1_pg.PHYCAscaffold_33_#_48	618	3.2891	0.341424	1.26554	7	7
jgi|Phyca11|502827|fgenesh2_kg.PHYCAscaffold_1_#_287_#_Contig1656.1	1670	4.92689	0.229341	1.27117	19	19
jgi|Phyca11|13524|fgenesh1_pg.PHYCAscaffold_4_#_47	351	2.77083	0.410256	1.27326	4	4
jgi|Phyca11|9744|fgenesh1_pm.PHYCAscaffold_41_#_38	351	1.57087	0.723647	1.27326	4	4
jgi|Phyca11|127643|e_gw1.71.182.1	351	2.68456	0.424501	1.27326	4	4
jgi|Phyca11|50571|gw1.57.268.1	351	1.95833	0.547009	1.27326	4	4
jgi|Phyca11|133426|e_gw1.466.1.1	1137	3.95971	0.240106	1.27746	13	13
jgi|Phyca11|119257|e_gw1.38.220.1	2184	1.92438	0.593407	1.27895	25	25
jgi|Phyca11|13689|fgenesh1_pg.PHYCAscaffold_4_#_212	786	1.90275	0.601781	1.27934	9	9
jgi|Phyca11|20595|fgenesh1_pg.PHYCAscaffold_67_#_22	1395	3.28145	0.336201	1.28148	16	16
jgi|Phyca11|503305|fgenesh2_kg.PHYCAscaffold_3_#_170_#_4103701:1	261	2.90291	0.394636	1.28424	3	3
jgi|Phyca11|20464|fgenesh1_pg.PHYCAscaffold_65_#_8	348	2.73529	0.390805	1.28424	4	4
jgi|Phyca11|78550|gw1.291.15.1	1044	1.87344	0.613027	1.28424	12	12
[truncated: 13,341 more rows]

## Sheet: notes
1)	Gene IDs consist of 4 strings of characters ,i.e. 'jgi','Phyca11',Protein ID (number) and Gene model name (immediately after Protein ID) in JGI P. capsici genome database.
[truncated: 7 more rows]
