# Supplementary material for: RNA-Seq Reveals Infection-Related Gene Expression Changes in Phytophthora capsici
Source: PLoS One. 2013 Sep 3;8(9):e74588. doi: 10.1371/journal.pone.0074588 (PMC3760852; doi:10.1371/journal.pone.0074588)
Supplement: Material S2 — Differentially expressed genes between two samples. (3 sample-pairs listed in separate sheets). (XLS) [file pone.0074588.s005.xls]

## Sheet: ZO vs. MY
Material S2. Differentially expressed genes between two samples (3 sample-pairs listed in separate sheets).
Gene ID ＃	ZO ※	MY ※	P value	Q value	log2(ZO/MY)	Regulated
jgi|Phyca11|100241|e_gw1.4.1164.1	3959	1060	0	0	1.90107	up
jgi|Phyca11|100428|e_gw1.4.1102.1	244	38	0	0	2.68281	up
jgi|Phyca11|100804|e_gw1.5.861.1	51	1	0	0	5.67243	up
jgi|Phyca11|100811|e_gw1.5.459.1	134	5	0	0	4.74416	up
jgi|Phyca11|100927|e_gw1.5.401.1	60	3	0	0	4.32193	up
jgi|Phyca11|101040|e_gw1.5.1473.1	142	3	0	0	5.56478	up
jgi|Phyca11|101174|e_gw1.5.780.1	780	289	0	0	1.4324	up
jgi|Phyca11|101373|e_gw1.5.1380.1	5734	1072	0	0	2.41924	up
jgi|Phyca11|101413|e_gw1.5.1303.1	339	28	0	0	3.59779	up
jgi|Phyca11|101566|e_gw1.5.1274.1	239	26	0	0	3.20043	up
jgi|Phyca11|102645|e_gw1.7.1093.1	89	9	0	0	3.30581	up
jgi|Phyca11|102653|e_gw1.7.1124.1	133	7	0	0	4.24793	up
jgi|Phyca11|102919|e_gw1.7.958.1	171	34	0	0	2.33039	up
jgi|Phyca11|103251|e_gw1.7.87.1	12	41	0	0	-1.77259	down
jgi|Phyca11|103296|e_gw1.7.344.1	94	5	0	0	4.23266	up
jgi|Phyca11|103416|e_gw1.8.944.1	409	71	0	0	2.52621	up
jgi|Phyca11|103592|e_gw1.8.945.1	1942	330	0	0	2.55701	up
jgi|Phyca11|104151|e_gw1.9.836.1	116	12	0	0	3.27302	up
jgi|Phyca11|104572|e_gw1.9.248.1	2491	153	0	0	4.02512	up
jgi|Phyca11|104797|e_gw1.10.603.1	304	56	0	0	2.44057	up
jgi|Phyca11|105032|e_gw1.10.357.1	378	120	0	0	1.65535	up
jgi|Phyca11|105467|e_gw1.11.57.1	221	20	0	0	3.46597	up
jgi|Phyca11|105742|e_gw1.11.829.1	544	128	0	0	2.08746	up
jgi|Phyca11|10595|fgenesh1_pm.PHYCAscaffold_52_#_16	204	32	0	0	2.67243	up
jgi|Phyca11|107124|e_gw1.13.853.1	71	2	0	0	5.14975	up
jgi|Phyca11|10726|fgenesh1_pm.PHYCAscaffold_54_#_9	194	37	0	0	2.39046	up
jgi|Phyca11|107324|e_gw1.13.875.1	923	199	0	0	2.21356	up
jgi|Phyca11|107479|e_gw1.13.573.1	56	1	0	0	5.80735	up
jgi|Phyca11|107637|e_gw1.14.676.1	55	0	0	0	15.7471	up
jgi|Phyca11|107710|e_gw1.14.470.1	418	124	0	0	1.75316	up
jgi|Phyca11|10817|fgenesh1_pm.PHYCAscaffold_55_#_38	96	10	0	0	3.26303	up
jgi|Phyca11|108776|e_gw1.15.615.1	90	6	0	0	3.90689	up
jgi|Phyca11|10930|fgenesh1_pm.PHYCAscaffold_58_#_42	448	56	0	0	3	up
jgi|Phyca11|109404|e_gw1.16.725.1	55	2	0	0	4.78136	up
jgi|Phyca11|109476|e_gw1.16.756.1	1364	113	0	0	3.59345	up
jgi|Phyca11|109992|e_gw1.17.709.1	77	7	0	0	3.45943	up
jgi|Phyca11|110008|e_gw1.17.399.1	188	20	0	0	3.23266	up
jgi|Phyca11|110170|e_gw1.18.714.1	152	14	0	0	3.44057	up
jgi|Phyca11|110556|e_gw1.18.633.1	99	2	0	0	5.62936	up
jgi|Phyca11|110732|e_gw1.19.611.1	199	5	0	0	5.3147	up
jgi|Phyca11|110914|e_gw1.19.616.1	55	1	0	0	5.78136	up
jgi|Phyca11|111267|e_gw1.20.605.1	170	24	0	0	2.82443	up
jgi|Phyca11|11174|fgenesh1_pm.PHYCAscaffold_63_#_15	180	15	0	0	3.58496	up
jgi|Phyca11|112033|e_gw1.21.476.1	212	14	0	0	3.92057	up
jgi|Phyca11|112489|e_gw1.22.655.1	122	21	0	0	2.53842	up
jgi|Phyca11|112865|e_gw1.23.597.1	256	67	0	0	1.93391	up
jgi|Phyca11|113110|e_gw1.23.259.1	146	24	0	0	2.60486	up
jgi|Phyca11|113144|e_gw1.23.488.1	390	23	0	0	4.08377	up
jgi|Phyca11|113249|e_gw1.23.100.1	21	53	0	0	-1.3356	down
jgi|Phyca11|113262|e_gw1.23.227.1	2	55	0	0	-4.78136	down
jgi|Phyca11|113429|e_gw1.24.260.1	276	41	0	0	2.75097	up
jgi|Phyca11|113560|e_gw1.24.296.1	57	1	0	0	5.83289	up
jgi|Phyca11|114122|e_gw1.25.281.1	238	11	0	0	4.43539	up
jgi|Phyca11|114460|e_gw1.26.24.1	93	12	0	0	2.9542	up
jgi|Phyca11|114751|e_gw1.27.490.1	129	14	0	0	3.20387	up
jgi|Phyca11|115317|e_gw1.28.602.1	357	78	0	0	2.19438	up
jgi|Phyca11|11568|fgenesh1_pm.PHYCAscaffold_74_#_21	127	18	0	0	2.81876	up
jgi|Phyca11|115961|e_gw1.29.25.1	146	8	0	0	4.18982	up
jgi|Phyca11|116081|e_gw1.30.437.1	111	15	0	0	2.88753	up
jgi|Phyca11|116168|e_gw1.30.553.1	165	15	0	0	3.45943	up
jgi|Phyca11|116766|e_gw1.31.36.1	493	55	0	0	3.16408	up
jgi|Phyca11|11704|fgenesh1_pm.PHYCAscaffold_79_#_6	116	19	0	0	2.61005	up
jgi|Phyca11|117203|e_gw1.32.59.1	120	19	0	0	2.65896	up
jgi|Phyca11|117348|e_gw1.33.342.1	79	5	0	0	3.98185	up
jgi|Phyca11|118176|e_gw1.35.348.1	136	19	0	0	2.83954	up
jgi|Phyca11|118287|e_gw1.35.375.1	314	65	0	0	2.27225	up
jgi|Phyca11|118351|e_gw1.36.609.1	57	0	0	0	15.7987	up
jgi|Phyca11|119050|e_gw1.37.218.1	100	6	0	0	4.05889	up
jgi|Phyca11|11944|fgenesh1_pm.PHYCAscaffold_87_#_23	441	35	0	0	3.65535	up
jgi|Phyca11|119773|e_gw1.39.300.1	63	2	0	0	4.97728	up
jgi|Phyca11|119979|e_gw1.40.337.1	128	23	0	0	2.47644	up
jgi|Phyca11|120140|e_gw1.40.367.1	122	2	0	0	5.93074	up
jgi|Phyca11|120240|e_gw1.41.486.1	331	80	0	0	2.04876	up
jgi|Phyca11|120419|e_gw1.41.466.1	503	156	0	0	1.68901	up
jgi|Phyca11|120721|e_gw1.42.291.1	467	146	0	0	1.67745	up
jgi|Phyca11|120783|e_gw1.42.456.1	158	32	0	0	2.30378	up
jgi|Phyca11|12107|fgenesh1_pm.PHYCAscaffold_96_#_4	172	27	0	0	2.67138	up
jgi|Phyca11|121816|e_gw1.46.446.1	107	15	0	0	2.83458	up
jgi|Phyca11|122248|e_gw1.47.383.1	148	10	0	0	3.88753	up
jgi|Phyca11|123193|e_gw1.50.373.1	300	20	0	0	3.90689	up
jgi|Phyca11|123422|e_gw1.50.161.1	2	21	0	0	-3.39232	down
jgi|Phyca11|12390|fgenesh1_pm.PHYCAscaffold_112_#_13	324	83	0	0	1.96481	up
jgi|Phyca11|12503|fgenesh1_pm.PHYCAscaffold_300_#_2	67	4	0	0	4.06609	up
jgi|Phyca11|125334|e_gw1.58.48.1	128	11	0	0	3.54057	up
jgi|Phyca11|125467|e_gw1.58.267.1	166	7	0	0	4.56768	up
jgi|Phyca11|125523|e_gw1.58.232.1	168	16	0	0	3.39232	up
jgi|Phyca11|125901|e_gw1.60.223.1	190	7	0	0	4.7625	up
jgi|Phyca11|126161|e_gw1.61.213.1	64	2	0	0	5	up
jgi|Phyca11|12626|fgenesh1_pg.PHYCAscaffold_1_#_78	56	0	0	0	15.7731	up
jgi|Phyca11|126590|e_gw1.64.289.1	10	51	0	0	-2.3505	down
jgi|Phyca11|126591|e_gw1.64.191.1	101	14	0	0	2.85086	up
jgi|Phyca11|126632|e_gw1.64.48.1	1225	7604	0	0	-2.63398	down
jgi|Phyca11|126675|e_gw1.64.51.1	3567	30507	0	0	-3.09636	down
jgi|Phyca11|126687|e_gw1.64.294.1	3	20	0	0	-2.73697	down
jgi|Phyca11|12670|fgenesh1_pg.PHYCAscaffold_1_#_122	16	39	0	0	-1.2854	down
jgi|Phyca11|126722|e_gw1.64.295.1	1172	5541	0	0	-2.24117	down
jgi|Phyca11|126828|e_gw1.65.227.1	3033	820	0	0	1.88705	up
jgi|Phyca11|127803|e_gw1.72.170.1	172	10	0	0	4.10434	up
jgi|Phyca11|127876|e_gw1.72.171.1	92	12	0	0	2.9386	up
jgi|Phyca11|128041|e_gw1.73.217.1	419	55	0	0	2.92945	up
jgi|Phyca11|128843|e_gw1.79.146.1	337	80	0	0	2.07468	up
jgi|Phyca11|130634|e_gw1.96.63.1	27	60	0	0	-1.152	down
jgi|Phyca11|130774|e_gw1.97.86.1	144	9	0	0	4	up
jgi|Phyca11|130950|e_gw1.100.162.1	373	114	0	0	1.71014	up
jgi|Phyca11|131107|e_gw1.101.38.1	136	12	0	0	3.5025	up
jgi|Phyca11|131247|e_gw1.103.84.1	61	2	0	0	4.93074	up
jgi|Phyca11|131568|e_gw1.107.57.1	5195	1136	0	0	2.19316	up
jgi|Phyca11|131738|e_gw1.112.53.1	87	3	0	0	4.85798	up
jgi|Phyca11|131862|e_gw1.119.44.1	186	35	0	0	2.40988	up
jgi|Phyca11|13207|fgenesh1_pg.PHYCAscaffold_3_#_20	129	5	0	0	4.6893	up
jgi|Phyca11|132352|e_gw1.155.7.1	70	4	0	0	4.12928	up
jgi|Phyca11|132404|e_gw1.160.16.1	377	123	0	0	1.61591	up
jgi|Phyca11|132561|e_gw1.181.16.1	98	11	0	0	3.15528	up
jgi|Phyca11|132590|e_gw1.183.15.1	232	51	0	0	2.18556	up
jgi|Phyca11|133121|e_gw1.328.5.1	3	42	0	0	-3.80735	down
jgi|Phyca11|133548|e_gw1.548.9.1	19	138	0	0	-2.8606	down
jgi|Phyca11|13639|fgenesh1_pg.PHYCAscaffold_4_#_162	133	18	0	0	2.88536	up
jgi|Phyca11|13896|fgenesh1_pg.PHYCAscaffold_5_#_110	607	43	0	0	3.81929	up
jgi|Phyca11|13898|fgenesh1_pg.PHYCAscaffold_5_#_112	315	87	0	0	1.85626	up
jgi|Phyca11|14093|fgenesh1_pg.PHYCAscaffold_6_#_15	179	29	0	0	2.62583	up
jgi|Phyca11|15081|fgenesh1_pg.PHYCAscaffold_11_#_67	164	25	0	0	2.7137	up
jgi|Phyca11|15101|fgenesh1_pg.PHYCAscaffold_11_#_87	2364	166	0	0	3.83197	up
jgi|Phyca11|15677|fgenesh1_pg.PHYCAscaffold_15_#_15	86	3	0	0	4.8413	up
jgi|Phyca11|15914|fgenesh1_pg.PHYCAscaffold_16_#_92	3413	1293	0	0	1.40032	up
jgi|Phyca11|16329|fgenesh1_pg.PHYCAscaffold_19_#_76	834	288	0	0	1.53398	up
jgi|Phyca11|16440|fgenesh1_pg.PHYCAscaffold_20_#_28	180	20	0	0	3.16993	up
jgi|Phyca11|16801|fgenesh1_pg.PHYCAscaffold_22_#_80	214	52	0	0	2.04103	up
jgi|Phyca11|17937|fgenesh1_pg.PHYCAscaffold_32_#_12	4571	1042	0	0	2.13315	up
jgi|Phyca11|18538|fgenesh1_pg.PHYCAscaffold_37_#_102	25	74	0	0	-1.5656	down
jgi|Phyca11|18679|fgenesh1_pg.PHYCAscaffold_39_#_43	269	72	0	0	1.90154	up
jgi|Phyca11|19038|fgenesh1_pg.PHYCAscaffold_43_#_32	1031	69	0	0	3.9013	up
jgi|Phyca11|19566|fgenesh1_pg.PHYCAscaffold_49_#_79	3297	881	0	0	1.90394	up
jgi|Phyca11|19826|fgenesh1_pg.PHYCAscaffold_52_#_78	95	3	0	0	4.98489	up
jgi|Phyca11|20264|fgenesh1_pg.PHYCAscaffold_60_#_50	19	42	0	0	-1.14439	down
jgi|Phyca11|20425|fgenesh1_pg.PHYCAscaffold_64_#_11	150	23	0	0	2.70526	up
jgi|Phyca11|20625|fgenesh1_pg.PHYCAscaffold_68_#_16	66	2	0	0	5.04439	up
jgi|Phyca11|20647|fgenesh1_pg.PHYCAscaffold_70_#_2	1263	171	0	0	2.88479	up
jgi|Phyca11|20879|fgenesh1_pg.PHYCAscaffold_75_#_8	294	72	0	0	2.02975	up
jgi|Phyca11|20939|fgenesh1_pg.PHYCAscaffold_77_#_7	80	0	0	0	16.2877	up
jgi|Phyca11|20949|fgenesh1_pg.PHYCAscaffold_77_#_17	263	42	0	0	2.6466	up
jgi|Phyca11|21155|fgenesh1_pg.PHYCAscaffold_84_#_15	187	5	0	0	5.22497	up
jgi|Phyca11|21209|fgenesh1_pg.PHYCAscaffold_85_#_22	96	10	0	0	3.26303	up
jgi|Phyca11|21355|fgenesh1_pg.PHYCAscaffold_92_#_10	1	38	0	0	-5.24793	down
jgi|Phyca11|21374|fgenesh1_pg.PHYCAscaffold_93_#_8	6830	1395	0	0	2.29162	up
jgi|Phyca11|21468|fgenesh1_pg.PHYCAscaffold_96_#_21	22	47	0	0	-1.09516	down
jgi|Phyca11|21565|fgenesh1_pg.PHYCAscaffold_101_#_4	84	5	0	0	4.07039	up
jgi|Phyca11|21609|fgenesh1_pg.PHYCAscaffold_103_#_13	223	49	0	0	2.18619	up
jgi|Phyca11|21624|fgenesh1_pg.PHYCAscaffold_104_#_8	102	6	0	0	4.08746	up
jgi|Phyca11|21642|fgenesh1_pg.PHYCAscaffold_105_#_4	142	28	0	0	2.34239	up
jgi|Phyca11|21780|fgenesh1_pg.PHYCAscaffold_119_#_10	943	308	0	0	1.61433	up
jgi|Phyca11|22122|fgenesh1_pg.PHYCAscaffold_863_#_1	1296	52	0	0	4.63941	up
jgi|Phyca11|37467|gw1.30.51.1	67	5	0	0	3.74416	up
jgi|Phyca11|37744|gw1.3.91.1	81	6	0	0	3.75489	up
jgi|Phyca11|38829|gw1.84.28.1	144	11	0	0	3.71049	up
jgi|Phyca11|39504|gw1.17.87.1	2	29	0	0	-3.85798	down
jgi|Phyca11|39903|gw1.4.160.1	223	14	0	0	3.99354	up
jgi|Phyca11|40390|gw1.5.116.1	3319	861	0	0	1.94666	up
jgi|Phyca11|40482|gw1.17.101.1	164	23	0	0	2.83399	up
jgi|Phyca11|40500|gw1.15.88.1	315	71	0	0	2.14946	up
jgi|Phyca11|4109|fgenesh1_pm.PHYCAscaffold_1_#_22	83	9	0	0	3.20511	up
jgi|Phyca11|41359|gw1.21.85.1	504	79	0	0	2.6735	up
jgi|Phyca11|4192|fgenesh1_pm.PHYCAscaffold_1_#_105	65	3	0	0	4.43741	up
jgi|Phyca11|42073|gw1.51.41.1	127	16	0	0	2.98868	up
jgi|Phyca11|4230|fgenesh1_pm.PHYCAscaffold_1_#_143	88	7	0	0	3.65208	up
jgi|Phyca11|42411|gw1.64.42.1	94	608	0	0	-2.69334	down
jgi|Phyca11|42701|gw1.107.67.1	753	221	0	0	1.7686	up
jgi|Phyca11|42953|gw1.25.83.1	514	131	0	0	1.9722	up
jgi|Phyca11|4302|fgenesh1_pm.PHYCAscaffold_1_#_215	344	29	0	0	3.56828	up
jgi|Phyca11|43231|gw1.13.130.1	55	2	0	0	4.78136	up
jgi|Phyca11|43268|gw1.1.250.1	320	55	0	0	2.54057	up
jgi|Phyca11|43270|gw1.15.119.1	236	39	0	0	2.59724	up
jgi|Phyca11|4436|fgenesh1_pm.PHYCAscaffold_2_#_32	269	48	0	0	2.4865	up
jgi|Phyca11|44694|gw1.52.118.1	72	4	0	0	4.16993	up
jgi|Phyca11|4515|fgenesh1_pm.PHYCAscaffold_2_#_111	158	3	0	0	5.71882	up
jgi|Phyca11|49298|gw1.36.389.1	419	11	0	0	5.25137	up
jgi|Phyca11|502542|fgenesh2_kg.PHYCAscaffold_1_#_2_#_Contig261.1	427	105	0	0	2.02385	up
jgi|Phyca11|502546|fgenesh2_kg.PHYCAscaffold_1_#_6_#_4100765:1	264	53	0	0	2.31647	up
jgi|Phyca11|502583|fgenesh2_kg.PHYCAscaffold_1_#_43_#_4100868:6	401	120	0	0	1.74057	up
jgi|Phyca11|502594|fgenesh2_kg.PHYCAscaffold_1_#_54_#_Contig421.1	4555	1019	0	0	2.1603	up
jgi|Phyca11|502611|fgenesh2_kg.PHYCAscaffold_1_#_71_#_Contig2396.1	291	38	0	0	2.93695	up
jgi|Phyca11|502619|fgenesh2_kg.PHYCAscaffold_1_#_79_#_4096559:1	511	132	0	0	1.95279	up
jgi|Phyca11|502676|fgenesh2_kg.PHYCAscaffold_1_#_136_#_4100843:2	2680	803	0	0	1.73876	up
jgi|Phyca11|502696|fgenesh2_kg.PHYCAscaffold_1_#_156_#_Contig593.1	2	26	0	0	-3.70044	down
jgi|Phyca11|502702|fgenesh2_kg.PHYCAscaffold_1_#_162_#_4100602:1	7	27	0	0	-1.94753	down
jgi|Phyca11|502718|fgenesh2_kg.PHYCAscaffold_1_#_178_#_4101279:1	9	30	0	0	-1.73697	down
jgi|Phyca11|502742|fgenesh2_kg.PHYCAscaffold_1_#_202_#_4098025:1	166	27	0	0	2.62015	up
jgi|Phyca11|502852|fgenesh2_kg.PHYCAscaffold_1_#_312_#_Contig157.1	2181	881	0	0	1.30778	up
jgi|Phyca11|502854|fgenesh2_kg.PHYCAscaffold_1_#_314_#_4101927:2	504	112	0	0	2.16993	up
jgi|Phyca11|502889|fgenesh2_kg.PHYCAscaffold_2_#_5_#_4101945:166	445	135	0	0	1.72085	up
jgi|Phyca11|502912|fgenesh2_kg.PHYCAscaffold_2_#_28_#_Contig4723.1	2	18	0	0	-3.16993	down
jgi|Phyca11|502925|fgenesh2_kg.PHYCAscaffold_2_#_41_#_Contig2039.1	237	60	0	0	1.98185	up
jgi|Phyca11|502943|fgenesh2_kg.PHYCAscaffold_2_#_59_#_gi|189083898|gb|BT031414.1|	4276	1141	0	0	1.90596	up
jgi|Phyca11|502973|fgenesh2_kg.PHYCAscaffold_2_#_89_#_4101945:287	4127	800	0	0	2.36702	up
jgi|Phyca11|503054|fgenesh2_kg.PHYCAscaffold_2_#_170_#_Contig2904.1	514	147	0	0	1.80595	up
jgi|Phyca11|503108|fgenesh2_kg.PHYCAscaffold_2_#_224_#_Contig10.1	4109	1796	0	0	1.194	up
jgi|Phyca11|503123|fgenesh2_kg.PHYCAscaffold_2_#_239_#_Contig21.3	3330	1004	0	0	1.72976	up
jgi|Phyca11|503131|fgenesh2_kg.PHYCAscaffold_2_#_247_#_4096644:1	4008	831	0	0	2.26996	up
jgi|Phyca11|503135|fgenesh2_kg.PHYCAscaffold_2_#_251_#_4100279:1	144	18	0	0	3	up
jgi|Phyca11|503142|fgenesh2_kg.PHYCAscaffold_3_#_7_#_Contig3856.1	18	56	0	0	-1.63743	down
jgi|Phyca11|503313|fgenesh2_kg.PHYCAscaffold_3_#_178_#_4096764:1	20	41	0	0	-1.03562	down
jgi|Phyca11|503328|fgenesh2_kg.PHYCAscaffold_3_#_193_#_4096640:1	517	50	0	0	3.37016	up
jgi|Phyca11|503336|fgenesh2_kg.PHYCAscaffold_3_#_201_#_Contig980.1	1867	652	0	0	1.51778	up
jgi|Phyca11|503342|fgenesh2_kg.PHYCAscaffold_3_#_207_#_Contig3607.1	202	46	0	0	2.13465	up
jgi|Phyca11|503362|fgenesh2_kg.PHYCAscaffold_3_#_227_#_Contig1073.1	765	256	0	0	1.57932	up
jgi|Phyca11|503377|fgenesh2_kg.PHYCAscaffold_3_#_242_#_Contig2119.1	146	28	0	0	2.38247	up
jgi|Phyca11|503414|fgenesh2_kg.PHYCAscaffold_3_#_279_#_Contig81.1	64	168	0	0	-1.39232	down
jgi|Phyca11|503425|fgenesh2_kg.PHYCAscaffold_3_#_290_#_4101945:196	4902	1396	0	0	1.81207	up
jgi|Phyca11|503459|fgenesh2_kg.PHYCAscaffold_3_#_324_#_4100309:2	23	188	0	0	-3.03103	down
jgi|Phyca11|503499|fgenesh2_kg.PHYCAscaffold_4_#_38_#_Contig2928.1	236	44	0	0	2.42321	up
jgi|Phyca11|503551|fgenesh2_kg.PHYCAscaffold_4_#_90_#_4100316:2	170	34	0	0	2.32193	up
jgi|Phyca11|503562|fgenesh2_kg.PHYCAscaffold_4_#_101_#_4100091:2	2413	524	0	0	2.20319	up
jgi|Phyca11|503586|fgenesh2_kg.PHYCAscaffold_4_#_125_#_Contig4397.1	12	31	0	0	-1.36923	down
jgi|Phyca11|503606|fgenesh2_kg.PHYCAscaffold_4_#_145_#_Contig2387.1	241	52	0	0	2.21245	up
jgi|Phyca11|503613|fgenesh2_kg.PHYCAscaffold_4_#_152_#_4105015:1	1203	376	0	0	1.67783	up
jgi|Phyca11|503721|fgenesh2_kg.PHYCAscaffold_4_#_260_#_4101523:1	718	215	0	0	1.73965	up
jgi|Phyca11|503724|fgenesh2_kg.PHYCAscaffold_4_#_263_#_Contig56.1	2125	504	0	0	2.07597	up
jgi|Phyca11|503749|fgenesh2_kg.PHYCAscaffold_4_#_288_#_Contig40.1	9	40	0	0	-2.152	down
jgi|Phyca11|503753|fgenesh2_kg.PHYCAscaffold_4_#_292_#_Contig40.1	14	50	0	0	-1.8365	down
jgi|Phyca11|503765|fgenesh2_kg.PHYCAscaffold_4_#_304_#_4098594:1	99	11	0	0	3.16993	up
jgi|Phyca11|503818|fgenesh2_kg.PHYCAscaffold_4_#_357_#_4097670:1	5	73	0	0	-3.8679	down
jgi|Phyca11|503852|fgenesh2_kg.PHYCAscaffold_5_#_16_#_4101529:5	2915	662	0	0	2.13859	up
jgi|Phyca11|503862|fgenesh2_kg.PHYCAscaffold_5_#_26_#_4100021:1	627	218	0	0	1.52414	up
jgi|Phyca11|503886|fgenesh2_kg.PHYCAscaffold_5_#_50_#_Contig513.1	498	166	0	0	1.58496	up
jgi|Phyca11|503888|fgenesh2_kg.PHYCAscaffold_5_#_52_#_Contig36.1	6116	1250	0	0	2.29066	up
jgi|Phyca11|503897|fgenesh2_kg.PHYCAscaffold_5_#_61_#_Contig279.1	861	303	0	0	1.5067	up
jgi|Phyca11|503898|fgenesh2_kg.PHYCAscaffold_5_#_62_#_gi|189083883|gb|BT031399.1|	4286	1250	0	0	1.7777	up
jgi|Phyca11|503902|fgenesh2_kg.PHYCAscaffold_5_#_66_#_Contig14.1	2490	735	0	0	1.76033	up
jgi|Phyca11|503909|fgenesh2_kg.PHYCAscaffold_5_#_73_#_Contig398.1	298	62	0	0	2.26497	up
jgi|Phyca11|503926|fgenesh2_kg.PHYCAscaffold_5_#_90_#_4097723:1	1745	420	0	0	2.05477	up
jgi|Phyca11|503949|fgenesh2_kg.PHYCAscaffold_5_#_113_#_4099056:1	385	107	0	0	1.84725	up
jgi|Phyca11|503953|fgenesh2_kg.PHYCAscaffold_5_#_117_#_Contig3924.1	160	26	0	0	2.62149	up
jgi|Phyca11|503959|fgenesh2_kg.PHYCAscaffold_5_#_123_#_Contig2577.1	135	26	0	0	2.37638	up
jgi|Phyca11|503960|fgenesh2_kg.PHYCAscaffold_5_#_124_#_4096795:1	202	48	0	0	2.07325	up
jgi|Phyca11|503972|fgenesh2_kg.PHYCAscaffold_5_#_136_#_Contig2940.1	984	321	0	0	1.61609	up
jgi|Phyca11|503988|fgenesh2_kg.PHYCAscaffold_5_#_152_#_Contig1373.1	410	99	0	0	2.05012	up
jgi|Phyca11|504019|fgenesh2_kg.PHYCAscaffold_5_#_183_#_Contig3601.1	488	131	0	0	1.89731	up
jgi|Phyca11|504023|fgenesh2_kg.PHYCAscaffold_5_#_187_#_4101945:258	3633	930	0	0	1.96586	up
jgi|Phyca11|504055|fgenesh2_kg.PHYCAscaffold_5_#_219_#_4098313:1	113	15	0	0	2.91329	up
jgi|Phyca11|504107|fgenesh2_kg.PHYCAscaffold_6_#_24_#_4101945:126	262	48	0	0	2.44846	up
jgi|Phyca11|504121|fgenesh2_kg.PHYCAscaffold_6_#_38_#_Contig2418.1	67	5	0	0	3.74416	up
jgi|Phyca11|504124|fgenesh2_kg.PHYCAscaffold_6_#_41_#_Contig4586.1	335	71	0	0	2.23827	up
jgi|Phyca11|504142|fgenesh2_kg.PHYCAscaffold_6_#_59_#_4101529:2	2926	975	0	0	1.58546	up
jgi|Phyca11|504155|fgenesh2_kg.PHYCAscaffold_6_#_72_#_4101945:207	2787	831	0	0	1.74579	up
jgi|Phyca11|504195|fgenesh2_kg.PHYCAscaffold_6_#_112_#_4100163:1	657	175	0	0	1.90854	up
jgi|Phyca11|504226|fgenesh2_kg.PHYCAscaffold_6_#_143_#_4097766:1	304	41	0	0	2.89038	up
jgi|Phyca11|504245|fgenesh2_kg.PHYCAscaffold_6_#_162_#_4098002:1	8	34	0	0	-2.08746	down
jgi|Phyca11|504305|fgenesh2_kg.PHYCAscaffold_7_#_57_#_Contig3423.1	422	47	0	0	3.16651	up
jgi|Phyca11|504327|fgenesh2_kg.PHYCAscaffold_7_#_79_#_4100549:1	287	44	0	0	2.70548	up
jgi|Phyca11|504348|fgenesh2_kg.PHYCAscaffold_7_#_100_#_gi|189084964|gb|BT032496.1|	4519	1209	0	0	1.90219	up
jgi|Phyca11|504431|fgenesh2_kg.PHYCAscaffold_7_#_183_#_Contig468.1	185	25	0	0	2.88753	up
jgi|Phyca11|504468|fgenesh2_kg.PHYCAscaffold_8_#_37_#_Contig420.1	219	47	0	0	2.2202	up
jgi|Phyca11|504469|fgenesh2_kg.PHYCAscaffold_8_#_38_#_4101945:176	1541	506	0	0	1.60666	up
jgi|Phyca11|504528|fgenesh2_kg.PHYCAscaffold_8_#_97_#_Contig4.1	3821	1264	0	0	1.59595	up
jgi|Phyca11|504531|fgenesh2_kg.PHYCAscaffold_8_#_100_#_4101945:12	6074	1297	0	0	2.22747	up
jgi|Phyca11|504533|fgenesh2_kg.PHYCAscaffold_8_#_102_#_Contig354.1	609	191	0	0	1.67287	up
jgi|Phyca11|504536|fgenesh2_kg.PHYCAscaffold_8_#_105_#_Contig991.1	245	38	0	0	2.68871	up
jgi|Phyca11|504570|fgenesh2_kg.PHYCAscaffold_8_#_139_#_4096905:1	623	181	0	0	1.78324	up
jgi|Phyca11|504590|fgenesh2_kg.PHYCAscaffold_8_#_159_#_Contig101.1	4754	1419	0	0	1.74427	up
jgi|Phyca11|504748|fgenesh2_kg.PHYCAscaffold_9_#_139_#_4099167:1	538	131	0	0	2.03804	up
jgi|Phyca11|504750|fgenesh2_kg.PHYCAscaffold_9_#_141_#_Contig4900.1	300	84	0	0	1.8365	up
jgi|Phyca11|504775|fgenesh2_kg.PHYCAscaffold_9_#_166_#_Contig579.1	595	186	0	0	1.67759	up
jgi|Phyca11|504821|fgenesh2_kg.PHYCAscaffold_9_#_212_#_4100424:2	3	21	0	0	-2.80735	down
jgi|Phyca11|504825|fgenesh2_kg.PHYCAscaffold_9_#_216_#_Contig112.1	11	61	0	0	-2.47131	down
jgi|Phyca11|504833|fgenesh2_kg.PHYCAscaffold_9_#_224_#_4100356:1	378	122	0	0	1.63151	up
jgi|Phyca11|504835|fgenesh2_kg.PHYCAscaffold_9_#_226_#_Contig4039.1	294	86	0	0	1.77341	up
jgi|Phyca11|504837|fgenesh2_kg.PHYCAscaffold_9_#_228_#_4098582:1	312	76	0	0	2.03747	up
jgi|Phyca11|504978|fgenesh2_kg.PHYCAscaffold_10_#_138_#_4097175:1	1054	368	0	0	1.5181	up
jgi|Phyca11|504994|fgenesh2_kg.PHYCAscaffold_10_#_154_#_Contig2292.1	247	49	0	0	2.33366	up
jgi|Phyca11|505003|fgenesh2_kg.PHYCAscaffold_10_#_163_#_Contig800.1	534	110	0	0	2.27934	up
jgi|Phyca11|505013|fgenesh2_kg.PHYCAscaffold_10_#_173_#_gi|189084885|gb|BT032416.1|	3204	867	0	0	1.88577	up
jgi|Phyca11|505118|fgenesh2_kg.PHYCAscaffold_11_#_64_#_4101945:33	2210	652	0	0	1.7611	up
jgi|Phyca11|505125|fgenesh2_kg.PHYCAscaffold_11_#_71_#_Contig3441.1	763	123	0	0	2.63302	up
jgi|Phyca11|505136|fgenesh2_kg.PHYCAscaffold_11_#_82_#_gi|189092342|gb|BT032459.1|	6311	1266	0	0	2.31759	up
jgi|Phyca11|505159|fgenesh2_kg.PHYCAscaffold_11_#_105_#_Contig196.1	218	57	0	0	1.93529	up
jgi|Phyca11|505188|fgenesh2_kg.PHYCAscaffold_11_#_134_#_Contig42.1	2974	891	0	0	1.73891	up
jgi|Phyca11|505233|fgenesh2_kg.PHYCAscaffold_12_#_21_#_4100316:9	1469	624	0	0	1.23522	up
jgi|Phyca11|505258|fgenesh2_kg.PHYCAscaffold_12_#_46_#_4101650:2	1619	581	0	0	1.47849	up
jgi|Phyca11|505276|fgenesh2_kg.PHYCAscaffold_12_#_64_#_gi|189084946|gb|BT032478.1|	498	113	0	0	2.13982	up
jgi|Phyca11|505317|fgenesh2_kg.PHYCAscaffold_12_#_105_#_Contig3329.1	19	75	0	0	-1.98089	down
jgi|Phyca11|505330|fgenesh2_kg.PHYCAscaffold_12_#_118_#_4101945:268	6411	1354	0	0	2.24332	up
jgi|Phyca11|505339|fgenesh2_kg.PHYCAscaffold_12_#_127_#_Contig2877.1	328	69	0	0	2.24903	up
jgi|Phyca11|505355|fgenesh2_kg.PHYCAscaffold_13_#_5_#_Contig3768.1	106	15	0	0	2.82103	up
jgi|Phyca11|505362|fgenesh2_kg.PHYCAscaffold_13_#_12_#_Contig171.1	5413	1151	0	0	2.23354	up
jgi|Phyca11|505383|fgenesh2_kg.PHYCAscaffold_13_#_33_#_Contig192.1	1636	371	0	0	2.14068	up
jgi|Phyca11|505405|fgenesh2_kg.PHYCAscaffold_13_#_55_#_4101849:4	251	35	0	0	2.84226	up
jgi|Phyca11|505466|fgenesh2_kg.PHYCAscaffold_13_#_116_#_Contig111.1	30	86	0	0	-1.51937	down
jgi|Phyca11|505491|fgenesh2_kg.PHYCAscaffold_13_#_141_#_4097142:1	172	11	0	0	3.96683	up
jgi|Phyca11|505622|fgenesh2_kg.PHYCAscaffold_14_#_103_#_4098019:1	226	35	0	0	2.6909	up
jgi|Phyca11|505733|fgenesh2_kg.PHYCAscaffold_15_#_40_#_Contig1338.1	552	188	0	0	1.55394	up
jgi|Phyca11|505794|fgenesh2_kg.PHYCAscaffold_15_#_101_#_Contig731.1	580	137	0	0	2.08188	up
jgi|Phyca11|505820|fgenesh2_kg.PHYCAscaffold_15_#_127_#_4098432:1	270	23	0	0	3.55325	up
jgi|Phyca11|505845|fgenesh2_kg.PHYCAscaffold_16_#_4_#_4104965:1	169	9	0	0	4.23095	up
jgi|Phyca11|505866|fgenesh2_kg.PHYCAscaffold_16_#_25_#_Contig2344.1	73	215	0	0	-1.55837	down
jgi|Phyca11|505869|fgenesh2_kg.PHYCAscaffold_16_#_28_#_4101131:1	95	270	0	0	-1.50696	down
jgi|Phyca11|505875|fgenesh2_kg.PHYCAscaffold_16_#_34_#_gi|189092334|gb|BT032288.1|	414	26	0	0	3.99305	up
jgi|Phyca11|505893|fgenesh2_kg.PHYCAscaffold_16_#_52_#_4100251:1	357	64	0	0	2.47978	up
jgi|Phyca11|505896|fgenesh2_kg.PHYCAscaffold_16_#_55_#_4097057:1	348	51	0	0	2.77052	up
jgi|Phyca11|505902|fgenesh2_kg.PHYCAscaffold_16_#_61_#_4101945:478	6	43	0	0	-2.8413	down
jgi|Phyca11|505945|fgenesh2_kg.PHYCAscaffold_17_#_30_#_4099910:1	358	37	0	0	3.27436	up
jgi|Phyca11|505981|fgenesh2_kg.PHYCAscaffold_17_#_66_#_gi|189084839|gb|BT032370.1|	290	71	0	0	2.03016	up
jgi|Phyca11|506090|fgenesh2_kg.PHYCAscaffold_17_#_175_#_4098442:1	163	17	0	0	3.26127	up
jgi|Phyca11|506200|fgenesh2_kg.PHYCAscaffold_18_#_73_#_Contig372.1	2749	717	0	0	1.93886	up
jgi|Phyca11|506209|fgenesh2_kg.PHYCAscaffold_18_#_82_#_4098566:1	13	183	0	0	-3.81526	down
jgi|Phyca11|506214|fgenesh2_kg.PHYCAscaffold_18_#_87_#_4097447:1	1160	473	0	0	1.29421	up
jgi|Phyca11|506228|fgenesh2_kg.PHYCAscaffold_18_#_101_#_4097958:2	666	68	0	0	3.29192	up
jgi|Phyca11|506300|fgenesh2_kg.PHYCAscaffold_19_#_6_#_4097955:2	292	64	0	0	2.18982	up
jgi|Phyca11|506353|fgenesh2_kg.PHYCAscaffold_19_#_59_#_4099880:2	22	46	0	0	-1.06413	down
jgi|Phyca11|506418|fgenesh2_kg.PHYCAscaffold_19_#_124_#_4100201:1	684	149	0	0	2.19868	up
jgi|Phyca11|506449|fgenesh2_kg.PHYCAscaffold_19_#_155_#_4096647:1	4	28	0	0	-2.80735	down
jgi|Phyca11|506451|fgenesh2_kg.PHYCAscaffold_19_#_157_#_Contig807.1	646	154	0	0	2.0686	up
jgi|Phyca11|506466|fgenesh2_kg.PHYCAscaffold_20_#_12_#_4101824:18	154	19	0	0	3.01886	up
jgi|Phyca11|506504|fgenesh2_kg.PHYCAscaffold_20_#_50_#_4099741:1	157	21	0	0	2.9023	up
jgi|Phyca11|506518|fgenesh2_kg.PHYCAscaffold_20_#_64_#_Contig3525.1	482	108	0	0	2.158	up
jgi|Phyca11|506540|fgenesh2_kg.PHYCAscaffold_20_#_86_#_Contig164.1	3900	873	0	0	2.15942	up
jgi|Phyca11|506546|fgenesh2_kg.PHYCAscaffold_20_#_92_#_Contig3463.1	2	25	0	0	-3.64386	down
jgi|Phyca11|506552|fgenesh2_kg.PHYCAscaffold_20_#_98_#_Contig1804.1	267	72	0	0	1.89077	up
jgi|Phyca11|506572|fgenesh2_kg.PHYCAscaffold_20_#_118_#_gi|189083878|gb|BT031394.1|	3957	1045	0	0	1.9209	up
jgi|Phyca11|506608|fgenesh2_kg.PHYCAscaffold_20_#_154_#_Contig149.1	13	35	0	0	-1.42884	down
jgi|Phyca11|506674|fgenesh2_kg.PHYCAscaffold_21_#_46_#_4098978:1	193	36	0	0	2.42253	up
jgi|Phyca11|506902|fgenesh2_kg.PHYCAscaffold_23_#_33_#_gi|189084893|gb|BT032424.1|	2361	760	0	0	1.63533	up
jgi|Phyca11|506916|fgenesh2_kg.PHYCAscaffold_23_#_47_#_4097169:1	758	274	0	0	1.46802	up
jgi|Phyca11|506922|fgenesh2_kg.PHYCAscaffold_23_#_53_#_4101134:1	1759	420	0	0	2.06629	up
jgi|Phyca11|506956|fgenesh2_kg.PHYCAscaffold_23_#_87_#_4096563:2	283	75	0	0	1.91584	up
jgi|Phyca11|506959|fgenesh2_kg.PHYCAscaffold_23_#_90_#_4101945:215	4417	1018	0	0	2.11733	up
jgi|Phyca11|507089|fgenesh2_kg.PHYCAscaffold_24_#_81_#_4096816:1	455	148	0	0	1.62027	up
jgi|Phyca11|507109|fgenesh2_kg.PHYCAscaffold_24_#_101_#_gi|189084975|gb|BT032507.1|	241	33	0	0	2.8685	up
jgi|Phyca11|507113|fgenesh2_kg.PHYCAscaffold_24_#_105_#_4099057:1	107	15	0	0	2.83458	up
jgi|Phyca11|507167|fgenesh2_kg.PHYCAscaffold_25_#_51_#_Contig3320.1	350	45	0	0	2.95936	up
jgi|Phyca11|507244|fgenesh2_kg.PHYCAscaffold_26_#_47_#_Contig2500.1	199	30	0	0	2.72973	up
jgi|Phyca11|507245|fgenesh2_kg.PHYCAscaffold_26_#_48_#_Contig3402.1	699	155	0	0	2.17302	up
jgi|Phyca11|507292|fgenesh2_kg.PHYCAscaffold_26_#_95_#_4096992:5	3549	1084	0	0	1.71105	up
jgi|Phyca11|507293|fgenesh2_kg.PHYCAscaffold_26_#_96_#_Contig399.1	279	61	0	0	2.19338	up
jgi|Phyca11|507331|fgenesh2_kg.PHYCAscaffold_27_#_5_#_gi|189084902|gb|BT032433.1|	2116	818	0	0	1.37117	up
jgi|Phyca11|507377|fgenesh2_kg.PHYCAscaffold_27_#_51_#_4096817:1	113	18	0	0	2.65025	up
jgi|Phyca11|507385|fgenesh2_kg.PHYCAscaffold_27_#_59_#_4099267:1	167	27	0	0	2.62882	up
jgi|Phyca11|507400|fgenesh2_kg.PHYCAscaffold_27_#_74_#_gi|189083900|gb|BT031416.1|	1000	225	0	0	2.152	up
jgi|Phyca11|507425|fgenesh2_kg.PHYCAscaffold_27_#_99_#_4096835:1	4406	1085	0	0	2.02177	up
jgi|Phyca11|507432|fgenesh2_kg.PHYCAscaffold_27_#_106_#_4101779:2	432	70	0	0	2.6256	up
jgi|Phyca11|507436|fgenesh2_kg.PHYCAscaffold_27_#_110_#_4100918:1	580	73	0	0	2.99008	up
jgi|Phyca11|507472|fgenesh2_kg.PHYCAscaffold_27_#_146_#_Contig84.1	2326	757	0	0	1.61949	up
jgi|Phyca11|507516|fgenesh2_kg.PHYCAscaffold_28_#_23_#_Contig24.1	1904	718	0	0	1.40698	up
jgi|Phyca11|507557|fgenesh2_kg.PHYCAscaffold_28_#_64_#_gi|189084946|gb|BT032478.1|	2176	646	0	0	1.75207	up
jgi|Phyca11|507579|fgenesh2_kg.PHYCAscaffold_28_#_86_#_Contig1830.1	17	50	0	0	-1.55639	down
jgi|Phyca11|507596|fgenesh2_kg.PHYCAscaffold_28_#_103_#_4096618:1	2892	865	0	0	1.7413	up
jgi|Phyca11|507603|fgenesh2_kg.PHYCAscaffold_28_#_110_#_4099580:1	390	113	0	0	1.78715	up
jgi|Phyca11|507619|fgenesh2_kg.PHYCAscaffold_29_#_15_#_Contig1368.1	322	92	0	0	1.80735	up
jgi|Phyca11|507640|fgenesh2_kg.PHYCAscaffold_29_#_36_#_Contig178.1	164	360	0	0	-1.1343	down
jgi|Phyca11|507705|fgenesh2_kg.PHYCAscaffold_29_#_101_#_Contig2434.1	79	4	0	0	4.30378	up
jgi|Phyca11|507760|fgenesh2_kg.PHYCAscaffold_30_#_29_#_Contig16.1	2559	806	0	0	1.66673	up
jgi|Phyca11|507870|fgenesh2_kg.PHYCAscaffold_30_#_139_#_4101945:254	2021	786	0	0	1.36247	up
jgi|Phyca11|507886|fgenesh2_kg.PHYCAscaffold_30_#_155_#_Contig3545.1	141	18	0	0	2.96963	up
jgi|Phyca11|508106|fgenesh2_kg.PHYCAscaffold_32_#_65_#_Contig2855.1	603	108	0	0	2.48113	up
jgi|Phyca11|508140|fgenesh2_kg.PHYCAscaffold_32_#_99_#_4099631:1	440	38	0	0	3.53343	up
jgi|Phyca11|508178|fgenesh2_kg.PHYCAscaffold_33_#_37_#_Contig486.1	695	132	0	0	2.39648	up
jgi|Phyca11|508199|fgenesh2_kg.PHYCAscaffold_33_#_58_#_4099460:1	299	63	0	0	2.24672	up
jgi|Phyca11|508226|fgenesh2_kg.PHYCAscaffold_33_#_85_#_Contig3435.1	385	67	0	0	2.52263	up
jgi|Phyca11|508285|fgenesh2_kg.PHYCAscaffold_33_#_144_#_Contig4205.1	141	22	0	0	2.68012	up
jgi|Phyca11|508289|fgenesh2_kg.PHYCAscaffold_33_#_148_#_4101647:5	4157	1096	0	0	1.92329	up
jgi|Phyca11|508352|fgenesh2_kg.PHYCAscaffold_34_#_48_#_Contig2138.1	284	49	0	0	2.53504	up
jgi|Phyca11|508443|fgenesh2_kg.PHYCAscaffold_35_#_26_#_4101945:181	1146	468	0	0	1.29203	up
jgi|Phyca11|508465|fgenesh2_kg.PHYCAscaffold_35_#_48_#_Contig509.1	374	99	0	0	1.91754	up
jgi|Phyca11|508583|fgenesh2_kg.PHYCAscaffold_36_#_36_#_4100984:1	16	52	0	0	-1.70044	down
jgi|Phyca11|508589|fgenesh2_kg.PHYCAscaffold_36_#_42_#_Contig144.1	98	217	0	0	-1.14684	down
jgi|Phyca11|508607|fgenesh2_kg.PHYCAscaffold_36_#_60_#_Contig5767.1	2293	82	0	0	4.80547	up
jgi|Phyca11|508651|fgenesh2_kg.PHYCAscaffold_37_#_26_#_4101945:108	31	75	0	0	-1.27462	down
jgi|Phyca11|508653|fgenesh2_kg.PHYCAscaffold_37_#_28_#_Contig1670.1	177	38	0	0	2.21968	up
jgi|Phyca11|508676|fgenesh2_kg.PHYCAscaffold_37_#_51_#_4098650:2	1602	469	0	0	1.77221	up
jgi|Phyca11|508679|fgenesh2_kg.PHYCAscaffold_37_#_54_#_4100532:1	342	104	0	0	1.71741	up
jgi|Phyca11|508702|fgenesh2_kg.PHYCAscaffold_37_#_77_#_Contig1185.1	131	24	0	0	2.44846	up
jgi|Phyca11|508711|fgenesh2_kg.PHYCAscaffold_37_#_86_#_Contig3485.1	307	64	0	0	2.26209	up
jgi|Phyca11|508725|fgenesh2_kg.PHYCAscaffold_37_#_100_#_4098698:1	397	106	0	0	1.90507	up
jgi|Phyca11|508732|fgenesh2_kg.PHYCAscaffold_37_#_107_#_Contig546.1	91	235	0	0	-1.36872	down
jgi|Phyca11|508754|fgenesh2_kg.PHYCAscaffold_38_#_6_#_4103902:1	218	33	0	0	2.72379	up
jgi|Phyca11|508791|fgenesh2_kg.PHYCAscaffold_38_#_43_#_Contig2859.1	8	35	0	0	-2.12928	down
jgi|Phyca11|508864|fgenesh2_kg.PHYCAscaffold_39_#_31_#_Contig4604.1	111	17	0	0	2.70695	up
jgi|Phyca11|508883|fgenesh2_kg.PHYCAscaffold_39_#_50_#_4099971:1	715	41	0	0	4.12425	up
jgi|Phyca11|508901|fgenesh2_kg.PHYCAscaffold_39_#_68_#_4101945:313	9532	2232	0	0	2.09444	up
jgi|Phyca11|508983|fgenesh2_kg.PHYCAscaffold_40_#_72_#_Contig64.1	2640	834	0	0	1.66242	up
jgi|Phyca11|508997|fgenesh2_kg.PHYCAscaffold_40_#_86_#_4096977:1	174	40	0	0	2.12102	up
jgi|Phyca11|509043|fgenesh2_kg.PHYCAscaffold_41_#_39_#_Contig2334.1	23	69	0	0	-1.58496	down
jgi|Phyca11|509045|fgenesh2_kg.PHYCAscaffold_41_#_41_#_Contig1743.1	4	89	0	0	-4.47573	down
jgi|Phyca11|509146|fgenesh2_kg.PHYCAscaffold_42_#_53_#_Contig335.1	468	71	0	0	2.72062	up
jgi|Phyca11|509213|fgenesh2_kg.PHYCAscaffold_43_#_11_#_4099232:1	876	214	0	0	2.03332	up
jgi|Phyca11|509224|fgenesh2_kg.PHYCAscaffold_43_#_22_#_Contig236.1	3133	1118	0	0	1.48662	up
jgi|Phyca11|509235|fgenesh2_kg.PHYCAscaffold_43_#_33_#_4097482:1	1315	435	0	0	1.59598	up
jgi|Phyca11|509238|fgenesh2_kg.PHYCAscaffold_43_#_36_#_4103628:1	89	5	0	0	4.15381	up
jgi|Phyca11|509365|fgenesh2_kg.PHYCAscaffold_44_#_3_#_gi|189084937|gb|BT032469.1|	1488	495	0	0	1.58787	up
jgi|Phyca11|509437|fgenesh2_kg.PHYCAscaffold_46_#_22_#_Contig4923.1	9	33	0	0	-1.87447	down
jgi|Phyca11|509486|fgenesh2_kg.PHYCAscaffold_46_#_71_#_Contig3492.1	188	34	0	0	2.46713	up
jgi|Phyca11|509493|fgenesh2_kg.PHYCAscaffold_46_#_78_#_Contig1584.1	160	30	0	0	2.41504	up
jgi|Phyca11|509582|fgenesh2_kg.PHYCAscaffold_47_#_73_#_Contig3555.1	864	141	0	0	2.61534	up
jgi|Phyca11|509600|fgenesh2_kg.PHYCAscaffold_48_#_3_#_4100866:1	3	49	0	0	-4.02975	down
jgi|Phyca11|509608|fgenesh2_kg.PHYCAscaffold_48_#_11_#_4100886:1	76	7	0	0	3.44057	up
jgi|Phyca11|509616|fgenesh2_kg.PHYCAscaffold_48_#_19_#_Contig2938.1	1581	535	0	0	1.56323	up
jgi|Phyca11|509618|fgenesh2_kg.PHYCAscaffold_48_#_21_#_4096572:1	880	268	0	0	1.71527	up
jgi|Phyca11|509669|fgenesh2_kg.PHYCAscaffold_48_#_72_#_Contig3561.1	266	40	0	0	2.73335	up
jgi|Phyca11|509713|fgenesh2_kg.PHYCAscaffold_49_#_5_#_gi|189084943|gb|BT032475.1|	7657	1495	0	0	2.35663	up
jgi|Phyca11|509732|fgenesh2_kg.PHYCAscaffold_49_#_24_#_Contig4663.1	113	4	0	0	4.82018	up
jgi|Phyca11|509733|fgenesh2_kg.PHYCAscaffold_49_#_25_#_Contig4663.1	258	14	0	0	4.20387	up
jgi|Phyca11|509781|fgenesh2_kg.PHYCAscaffold_49_#_73_#_Contig660.1	318	81	0	0	1.97303	up
jgi|Phyca11|509792|fgenesh2_kg.PHYCAscaffold_49_#_84_#_4096624:1	5170	1345	0	0	1.94256	up
jgi|Phyca11|509827|fgenesh2_kg.PHYCAscaffold_50_#_28_#_4101678:1	130	15	0	0	3.11548	up
jgi|Phyca11|509900|fgenesh2_kg.PHYCAscaffold_51_#_27_#_4100358:1	1869	107	0	0	4.12658	up
jgi|Phyca11|509943|fgenesh2_kg.PHYCAscaffold_51_#_70_#_4101502:1	18	43	0	0	-1.25634	down
jgi|Phyca11|509954|fgenesh2_kg.PHYCAscaffold_52_#_10_#_Contig90.1	5	73	0	0	-3.8679	down
jgi|Phyca11|509956|fgenesh2_kg.PHYCAscaffold_52_#_12_#_Contig82.1	22	73	0	0	-1.73039	down
jgi|Phyca11|509966|fgenesh2_kg.PHYCAscaffold_52_#_22_#_4100155:2	574	183	0	0	1.64921	up
jgi|Phyca11|509974|fgenesh2_kg.PHYCAscaffold_52_#_30_#_Contig5039.1	96	9	0	0	3.41504	up
jgi|Phyca11|510020|fgenesh2_kg.PHYCAscaffold_53_#_5_#_Contig464.1	878	262	0	0	1.74465	up
jgi|Phyca11|510126|fgenesh2_kg.PHYCAscaffold_54_#_20_#_4098378:1	214	38	0	0	2.49354	up
jgi|Phyca11|510133|fgenesh2_kg.PHYCAscaffold_54_#_27_#_Contig8.1	4824	1151	0	0	2.06734	up
jgi|Phyca11|510168|fgenesh2_kg.PHYCAscaffold_54_#_62_#_4104924:1	135	20	0	0	2.75489	up
jgi|Phyca11|510189|fgenesh2_kg.PHYCAscaffold_55_#_6_#_gi|189092340|gb|BT032294.1|	6	36	0	0	-2.58496	down
jgi|Phyca11|510194|fgenesh2_kg.PHYCAscaffold_55_#_11_#_Contig131.1	101	12	0	0	3.07325	up
jgi|Phyca11|510197|fgenesh2_kg.PHYCAscaffold_55_#_14_#_4099920:2	96	6	0	0	4	up
jgi|Phyca11|510222|fgenesh2_kg.PHYCAscaffold_55_#_39_#_Contig3580.1	197	31	0	0	2.66786	up
jgi|Phyca11|510235|fgenesh2_kg.PHYCAscaffold_55_#_52_#_Contig184.1	1327	513	0	0	1.37114	up
jgi|Phyca11|510281|fgenesh2_kg.PHYCAscaffold_57_#_25_#_4098653:1	2	25	0	0	-3.64386	down
jgi|Phyca11|510402|fgenesh2_kg.PHYCAscaffold_59_#_40_#_Contig2947.1	284	18	0	0	3.97982	up
jgi|Phyca11|510468|fgenesh2_kg.PHYCAscaffold_61_#_1_#_Contig4489.1	1091	42	0	0	4.69912	up
jgi|Phyca11|510473|fgenesh2_kg.PHYCAscaffold_61_#_6_#_Contig4489.1	3354	135	0	0	4.63485	up
jgi|Phyca11|510513|fgenesh2_kg.PHYCAscaffold_61_#_46_#_Contig353.1	8760	1862	0	0	2.23408	up
jgi|Phyca11|510767|fgenesh2_kg.PHYCAscaffold_66_#_41_#_Contig1775.1	320	31	0	0	3.36773	up
jgi|Phyca11|510887|fgenesh2_kg.PHYCAscaffold_70_#_33_#_gi|189084942|gb|BT032474.1|	3837	870	0	0	2.14089	up
jgi|Phyca11|510914|fgenesh2_kg.PHYCAscaffold_71_#_14_#_gi|189083867|gb|BT031383.1|	4181	902	0	0	2.21265	up
jgi|Phyca11|510916|fgenesh2_kg.PHYCAscaffold_71_#_16_#_4098142:1	557	123	0	0	2.17902	up
jgi|Phyca11|510939|fgenesh2_kg.PHYCAscaffold_71_#_39_#_4100408:1	4219	210	0	0	4.32844	up
jgi|Phyca11|510966|fgenesh2_kg.PHYCAscaffold_72_#_11_#_4101729:2	1713	575	0	0	1.57489	up
jgi|Phyca11|510975|fgenesh2_kg.PHYCAscaffold_72_#_20_#_gi|189083894|gb|BT031410.1|	2816	658	0	0	2.09749	up
jgi|Phyca11|510984|fgenesh2_kg.PHYCAscaffold_72_#_29_#_jgi|JGI_CBOT10367.fwd|	83	4	0	0	4.37504	up
jgi|Phyca11|510995|fgenesh2_kg.PHYCAscaffold_72_#_40_#_Contig1726.1	74	173	0	0	-1.22517	down
jgi|Phyca11|511005|fgenesh2_kg.PHYCAscaffold_72_#_50_#_gi|189084915|gb|BT032446.1|	4415	1154	0	0	1.93577	up
jgi|Phyca11|511049|fgenesh2_kg.PHYCAscaffold_73_#_20_#_4101170:1	3149	457	0	0	2.78463	up
jgi|Phyca11|511072|fgenesh2_kg.PHYCAscaffold_74_#_22_#_Contig4459.1	70	1	0	0	6.12928	up
jgi|Phyca11|511117|fgenesh2_kg.PHYCAscaffold_76_#_18_#_Contig2045.1	1887	687	0	0	1.45771	up
jgi|Phyca11|511130|fgenesh2_kg.PHYCAscaffold_76_#_31_#_Contig3562.1	18	49	0	0	-1.44478	down
jgi|Phyca11|511132|fgenesh2_kg.PHYCAscaffold_76_#_33_#_4101746:1	290	85	0	0	1.77052	up
jgi|Phyca11|511208|fgenesh2_kg.PHYCAscaffold_79_#_13_#_Contig1707.1	274	72	0	0	1.92811	up
jgi|Phyca11|511213|fgenesh2_kg.PHYCAscaffold_79_#_18_#_4100481:1	198	48	0	0	2.04439	up
jgi|Phyca11|511289|fgenesh2_kg.PHYCAscaffold_80_#_33_#_4100363:2	169	29	0	0	2.5429	up
jgi|Phyca11|511337|fgenesh2_kg.PHYCAscaffold_81_#_14_#_4101914:1	242	39	0	0	2.63346	up
jgi|Phyca11|511348|fgenesh2_kg.PHYCAscaffold_82_#_8_#_Contig3118.1	177	16	0	0	3.46761	up
jgi|Phyca11|511495|fgenesh2_kg.PHYCAscaffold_87_#_1_#_Contig797.1	2679	214	0	0	3.64601	up
jgi|Phyca11|511539|fgenesh2_kg.PHYCAscaffold_87_#_45_#_Contig3198.1	53	114	0	0	-1.10497	down
jgi|Phyca11|511621|fgenesh2_kg.PHYCAscaffold_92_#_3_#_Contig2324.1	679	252	0	0	1.42999	up
jgi|Phyca11|511679|fgenesh2_kg.PHYCAscaffold_95_#_8_#_Contig2038.1	209	45	0	0	2.21551	up
jgi|Phyca11|511707|fgenesh2_kg.PHYCAscaffold_95_#_36_#_Contig72.1	5408	1126	0	0	2.26389	up
jgi|Phyca11|511729|fgenesh2_kg.PHYCAscaffold_96_#_5_#_Contig1996.1	1	24	0	0	-4.58496	down
jgi|Phyca11|511793|fgenesh2_kg.PHYCAscaffold_99_#_7_#_Contig588.1	258	49	0	0	2.39652	up
jgi|Phyca11|511808|fgenesh2_kg.PHYCAscaffold_100_#_11_#_4097858:1	5636	1318	0	0	2.09632	up
jgi|Phyca11|511819|fgenesh2_kg.PHYCAscaffold_100_#_22_#_Contig716.1	683	84	0	0	3.02342	up
jgi|Phyca11|511829|fgenesh2_kg.PHYCAscaffold_100_#_32_#_4097082:1	762	181	0	0	2.0738	up
jgi|Phyca11|511844|fgenesh2_kg.PHYCAscaffold_101_#_6_#_Contig4320.1	198	37	0	0	2.4199	up
jgi|Phyca11|511867|fgenesh2_kg.PHYCAscaffold_103_#_1_#_4099891:1	211	51	0	0	2.04867	up
jgi|Phyca11|511874|fgenesh2_kg.PHYCAscaffold_103_#_8_#_4102678:1	177	40	0	0	2.14568	up
jgi|Phyca11|511879|fgenesh2_kg.PHYCAscaffold_103_#_13_#_4099865:1	1873	484	0	0	1.95227	up
jgi|Phyca11|511894|fgenesh2_kg.PHYCAscaffold_104_#_8_#_4101945:177	1147	295	0	0	1.95908	up
jgi|Phyca11|511923|fgenesh2_kg.PHYCAscaffold_105_#_21_#_4097665:1	151	24	0	0	2.65344	up
jgi|Phyca11|512033|fgenesh2_kg.PHYCAscaffold_119_#_2_#_Contig3575.1	548	153	0	0	1.84064	up
jgi|Phyca11|512042|fgenesh2_kg.PHYCAscaffold_119_#_11_#_4097347:2	3	42	0	0	-3.80735	down
jgi|Phyca11|512065|fgenesh2_kg.PHYCAscaffold_122_#_1_#_Contig474.1	745	87	0	0	3.09815	up
jgi|Phyca11|512092|fgenesh2_kg.PHYCAscaffold_142_#_14_#_Contig370.1	2514	332	0	0	2.92073	up
jgi|Phyca11|512196|fgenesh2_kg.PHYCAscaffold_564_#_1_#_Contig5767.1	3107	112	0	0	4.79395	up
jgi|Phyca11|5245|fgenesh1_pm.PHYCAscaffold_5_#_48	315	79	0	0	1.99543	up
jgi|Phyca11|524844|estExt2_fgenesh1_pm.C_PHYCAscaffold_10030	142	10	0	0	3.82782	up
jgi|Phyca11|524873|estExt2_fgenesh1_pm.C_PHYCAscaffold_10067	485	145	0	0	1.74193	up
jgi|Phyca11|524881|estExt2_fgenesh1_pm.C_PHYCAscaffold_10076	2693	628	0	0	2.10038	up
jgi|Phyca11|525078|estExt2_fgenesh1_pm.C_PHYCAscaffold_20005	566	120	0	0	2.23777	up
jgi|Phyca11|525116|estExt2_fgenesh1_pm.C_PHYCAscaffold_20049	871	324	0	0	1.42668	up
jgi|Phyca11|525168|estExt2_fgenesh1_pm.C_PHYCAscaffold_20115	692	53	0	0	3.70671	up
jgi|Phyca11|525407|estExt2_fgenesh1_pm.C_PHYCAscaffold_30178	247	10	0	0	4.62644	up
jgi|Phyca11|525489|estExt2_fgenesh1_pm.C_PHYCAscaffold_40018	194	36	0	0	2.42999	up
jgi|Phyca11|525572|estExt2_fgenesh1_pm.C_PHYCAscaffold_40112	165	6	0	0	4.78136	up
jgi|Phyca11|525733|estExt2_fgenesh1_pm.C_PHYCAscaffold_50021	293	81	0	0	1.85491	up
jgi|Phyca11|525779|estExt2_fgenesh1_pm.C_PHYCAscaffold_50073	437	71	0	0	2.62174	up
jgi|Phyca11|525878|estExt2_fgenesh1_pm.C_PHYCAscaffold_50199	122	11	0	0	3.47131	up
jgi|Phyca11|5258|fgenesh1_pm.PHYCAscaffold_5_#_61	152	20	0	0	2.926	up
jgi|Phyca11|526308|estExt2_fgenesh1_pm.C_PHYCAscaffold_90025	198	30	0	0	2.72247	up
jgi|Phyca11|526423|estExt2_fgenesh1_pm.C_PHYCAscaffold_90165	73	3	0	0	4.60486	up
jgi|Phyca11|526539|estExt2_fgenesh1_pm.C_PHYCAscaffold_100099	143	15	0	0	3.25298	up
jgi|Phyca11|526588|estExt2_fgenesh1_pm.C_PHYCAscaffold_110033	141	13	0	0	3.43911	up
jgi|Phyca11|526613|estExt2_fgenesh1_pm.C_PHYCAscaffold_110061	209	37	0	0	2.49791	up
jgi|Phyca11|526732|estExt2_fgenesh1_pm.C_PHYCAscaffold_120087	293	59	0	0	2.31211	up
jgi|Phyca11|526737|estExt2_fgenesh1_pm.C_PHYCAscaffold_120093	169	19	0	0	3.15295	up
jgi|Phyca11|526800|estExt2_fgenesh1_pm.C_PHYCAscaffold_130057	1848	55	0	0	5.07039	up
jgi|Phyca11|526898|estExt2_fgenesh1_pm.C_PHYCAscaffold_140026	114	16	0	0	2.83289	up
jgi|Phyca11|526964|estExt2_fgenesh1_pm.C_PHYCAscaffold_140114	162	23	0	0	2.81629	up
jgi|Phyca11|527008|estExt2_fgenesh1_pm.C_PHYCAscaffold_150043	122	10	0	0	3.60881	up
jgi|Phyca11|527040|estExt2_fgenesh1_pm.C_PHYCAscaffold_150087	76	5	0	0	3.926	up
jgi|Phyca11|527102|estExt2_fgenesh1_pm.C_PHYCAscaffold_160021	21	122	0	0	-2.53842	down
jgi|Phyca11|527207|estExt2_fgenesh1_pm.C_PHYCAscaffold_170087	123	20	0	0	2.62059	up
jgi|Phyca11|527222|estExt2_fgenesh1_pm.C_PHYCAscaffold_170104	243	63	0	0	1.94753	up
jgi|Phyca11|527230|estExt2_fgenesh1_pm.C_PHYCAscaffold_170112	105	14	0	0	2.90689	up
jgi|Phyca11|527385|estExt2_fgenesh1_pm.C_PHYCAscaffold_190009	95	3	0	0	4.98489	up
jgi|Phyca11|527470|estExt2_fgenesh1_pm.C_PHYCAscaffold_190121	422	136	0	0	1.63364	up
jgi|Phyca11|5277|fgenesh1_pm.PHYCAscaffold_5_#_80	327	78	0	0	2.06774	up
jgi|Phyca11|527891|estExt2_fgenesh1_pm.C_PHYCAscaffold_240007	108	16	0	0	2.75489	up
jgi|Phyca11|527968|estExt2_fgenesh1_pm.C_PHYCAscaffold_250006	90	11	0	0	3.03242	up
jgi|Phyca11|527978|estExt2_fgenesh1_pm.C_PHYCAscaffold_250018	201	6	0	0	5.06609	up
jgi|Phyca11|528058|estExt2_fgenesh1_pm.C_PHYCAscaffold_260050	92	11	0	0	3.06413	up
jgi|Phyca11|528097|estExt2_fgenesh1_pm.C_PHYCAscaffold_260093	3031	815	0	0	1.89492	up
jgi|Phyca11|528708|estExt2_fgenesh1_pm.C_PHYCAscaffold_330020	313	64	0	0	2.29002	up
jgi|Phyca11|528760|estExt2_fgenesh1_pm.C_PHYCAscaffold_330084	265	32	0	0	3.04985	up
jgi|Phyca11|528871|estExt2_fgenesh1_pm.C_PHYCAscaffold_350017	92	10	0	0	3.20163	up
jgi|Phyca11|528924|estExt2_fgenesh1_pm.C_PHYCAscaffold_350081	4072	389	0	0	3.3879	up
jgi|Phyca11|528931|estExt2_fgenesh1_pm.C_PHYCAscaffold_350088	91	11	0	0	3.04836	up
jgi|Phyca11|528971|estExt2_fgenesh1_pm.C_PHYCAscaffold_360043	116	7	0	0	4.05063	up
jgi|Phyca11|529272|estExt2_fgenesh1_pm.C_PHYCAscaffold_410023	156	23	0	0	2.76184	up
jgi|Phyca11|529810|estExt2_fgenesh1_pm.C_PHYCAscaffold_490033	532	86	0	0	2.62902	up
jgi|Phyca11|530148|estExt2_fgenesh1_pm.C_PHYCAscaffold_570008	69	3	0	0	4.52356	up
jgi|Phyca11|530278|estExt2_fgenesh1_pm.C_PHYCAscaffold_600032	161	35	0	0	2.20163	up
jgi|Phyca11|530373|estExt2_fgenesh1_pm.C_PHYCAscaffold_620034	69	3	0	0	4.52356	up
jgi|Phyca11|530547|estExt2_fgenesh1_pm.C_PHYCAscaffold_680008	798	191	0	0	2.06282	up
jgi|Phyca11|530576|estExt2_fgenesh1_pm.C_PHYCAscaffold_700012	109	15	0	0	2.86129	up
jgi|Phyca11|530628|estExt2_fgenesh1_pm.C_PHYCAscaffold_720001	202	31	0	0	2.70402	up
jgi|Phyca11|530856|estExt2_fgenesh1_pm.C_PHYCAscaffold_800035	1180	88	0	0	3.74514	up
jgi|Phyca11|531162|estExt2_fgenesh1_pm.C_PHYCAscaffold_980012	66	4	0	0	4.04439	up
jgi|Phyca11|531246|estExt2_fgenesh1_pm.C_PHYCAscaffold_1030010	235	64	0	0	1.87652	up
jgi|Phyca11|531495|estExt2_fgenesh1_pg.C_PHYCAscaffold_10071	248	33	0	0	2.9098	up
jgi|Phyca11|531556|estExt2_fgenesh1_pg.C_PHYCAscaffold_10175	2	38	0	0	-4.24793	down
jgi|Phyca11|531674|estExt2_fgenesh1_pg.C_PHYCAscaffold_10340	138	27	0	0	2.35364	up
jgi|Phyca11|531715|estExt2_fgenesh1_pg.C_PHYCAscaffold_20062	489	154	0	0	1.6669	up
jgi|Phyca11|532176|estExt2_fgenesh1_pg.C_PHYCAscaffold_40118	214	32	0	0	2.74147	up
jgi|Phyca11|5321|fgenesh1_pm.PHYCAscaffold_5_#_124	103	8	0	0	3.6865	up
jgi|Phyca11|532327|estExt2_fgenesh1_pg.C_PHYCAscaffold_50020	562	153	0	0	1.87704	up
jgi|Phyca11|532423|estExt2_fgenesh1_pg.C_PHYCAscaffold_50157	78	4	0	0	4.2854	up
jgi|Phyca11|532465|estExt2_fgenesh1_pg.C_PHYCAscaffold_50213	262	40	0	0	2.71149	up
jgi|Phyca11|532470|estExt2_fgenesh1_pg.C_PHYCAscaffold_50218	2408	808	0	0	1.57541	up
jgi|Phyca11|532473|estExt2_fgenesh1_pg.C_PHYCAscaffold_50221	270	53	0	0	2.3489	up
jgi|Phyca11|532621|estExt2_fgenesh1_pg.C_PHYCAscaffold_60168	3863	143	0	0	4.75563	up
jgi|Phyca11|532651|estExt2_fgenesh1_pg.C_PHYCAscaffold_70055	4633	1058	0	0	2.13061	up
jgi|Phyca11|532826|estExt2_fgenesh1_pg.C_PHYCAscaffold_80134	78	6	0	0	3.70044	up
jgi|Phyca11|532832|estExt2_fgenesh1_pg.C_PHYCAscaffold_80140	114	14	0	0	3.02554	up
jgi|Phyca11|532903|estExt2_fgenesh1_pg.C_PHYCAscaffold_90056	288	29	0	0	3.31194	up
jgi|Phyca11|532961|estExt2_fgenesh1_pg.C_PHYCAscaffold_90138	153	20	0	0	2.93546	up
jgi|Phyca11|533011|estExt2_fgenesh1_pg.C_PHYCAscaffold_90203	122	6	0	0	4.34577	up
jgi|Phyca11|533117|estExt2_fgenesh1_pg.C_PHYCAscaffold_100126	586	161	0	0	1.86384	up
jgi|Phyca11|533149|estExt2_fgenesh1_pg.C_PHYCAscaffold_110014	200	44	0	0	2.18442	up
jgi|Phyca11|533294|estExt2_fgenesh1_pg.C_PHYCAscaffold_120085	175	39	0	0	2.16581	up
jgi|Phyca11|533459|estExt2_fgenesh1_pg.C_PHYCAscaffold_140028	122	7	0	0	4.12338	up
jgi|Phyca11|533673|estExt2_fgenesh1_pg.C_PHYCAscaffold_160046	92	7	0	0	3.71621	up
jgi|Phyca11|533748|estExt2_fgenesh1_pg.C_PHYCAscaffold_170060	218	55	0	0	1.98682	up
jgi|Phyca11|534035|estExt2_fgenesh1_pg.C_PHYCAscaffold_190148	329	40	0	0	3.04002	up
jgi|Phyca11|534041|estExt2_fgenesh1_pg.C_PHYCAscaffold_190154	268	32	0	0	3.06609	up
jgi|Phyca11|534154|estExt2_fgenesh1_pg.C_PHYCAscaffold_200147	115	11	0	0	3.38606	up
jgi|Phyca11|534176|estExt2_fgenesh1_pg.C_PHYCAscaffold_210010	527	27	0	0	4.28677	up
jgi|Phyca11|534456|estExt2_fgenesh1_pg.C_PHYCAscaffold_240009	129	13	0	0	3.31079	up
jgi|Phyca11|534461|estExt2_fgenesh1_pg.C_PHYCAscaffold_240014	95	12	0	0	2.98489	up
jgi|Phyca11|534471|estExt2_fgenesh1_pg.C_PHYCAscaffold_240024	212	17	0	0	3.64046	up
jgi|Phyca11|5347|fgenesh1_pm.PHYCAscaffold_5_#_150	88	2	0	0	5.45943	up
jgi|Phyca11|534803|estExt2_fgenesh1_pg.C_PHYCAscaffold_280045	214	56	0	0	1.93411	up
jgi|Phyca11|534830|estExt2_fgenesh1_pg.C_PHYCAscaffold_280078	200	36	0	0	2.47393	up
jgi|Phyca11|534911|estExt2_fgenesh1_pg.C_PHYCAscaffold_290081	209	19	0	0	3.45943	up
jgi|Phyca11|534980|estExt2_fgenesh1_pg.C_PHYCAscaffold_300069	326	10	0	0	5.0268	up
jgi|Phyca11|535193|estExt2_fgenesh1_pg.C_PHYCAscaffold_330006	207	16	0	0	3.69349	up
jgi|Phyca11|535245|estExt2_fgenesh1_pg.C_PHYCAscaffold_330068	409	120	0	0	1.76907	up
jgi|Phyca11|535384|estExt2_fgenesh1_pg.C_PHYCAscaffold_350037	302	86	0	0	1.81214	up
jgi|Phyca11|535411|estExt2_fgenesh1_pg.C_PHYCAscaffold_350076	271	33	0	0	3.03775	up
jgi|Phyca11|535517|estExt2_fgenesh1_pg.C_PHYCAscaffold_370065	124	4	0	0	4.9542	up
jgi|Phyca11|536142|estExt2_fgenesh1_pg.C_PHYCAscaffold_480018	3	27	0	0	-3.16993	down
jgi|Phyca11|536288|estExt2_fgenesh1_pg.C_PHYCAscaffold_500048	3309	905	0	0	1.87041	up
jgi|Phyca11|536343|estExt2_fgenesh1_pg.C_PHYCAscaffold_510030	357	60	0	0	2.57289	up
jgi|Phyca11|536512|estExt2_fgenesh1_pg.C_PHYCAscaffold_550008	15	73	0	0	-2.28293	down
jgi|Phyca11|536812|estExt2_fgenesh1_pg.C_PHYCAscaffold_640023	371	37	0	0	3.32582	up
jgi|Phyca11|537182|estExt2_fgenesh1_pg.C_PHYCAscaffold_770015	675	97	0	0	2.79883	up
jgi|Phyca11|537579|estExt2_fgenesh1_pg.C_PHYCAscaffold_990017	179	34	0	0	2.39635	up
jgi|Phyca11|537583|estExt2_fgenesh1_pg.C_PHYCAscaffold_1000004	142	18	0	0	2.97982	up
jgi|Phyca11|537597|estExt2_fgenesh1_pg.C_PHYCAscaffold_1000019	249	29	0	0	3.10202	up
jgi|Phyca11|537793|estExt2_fgenesh1_pg.C_PHYCAscaffold_1510001	14	53	0	0	-1.92057	down
jgi|Phyca11|537925|estExt2_Genewise1Plus.C_PHYCAscaffold_10042	166	17	0	0	3.28758	up
jgi|Phyca11|538006|estExt2_Genewise1Plus.C_PHYCAscaffold_10149	1758	617	0	0	1.51059	up
jgi|Phyca11|538014|estExt2_Genewise1Plus.C_PHYCAscaffold_10158	321	58	0	0	2.46845	up
jgi|Phyca11|538160|estExt2_Genewise1Plus.C_PHYCAscaffold_10551	24	188	0	0	-2.96963	down
jgi|Phyca11|538185|estExt2_Genewise1Plus.C_PHYCAscaffold_10634	339	57	0	0	2.57225	up
jgi|Phyca11|538343|estExt2_Genewise1Plus.C_PHYCAscaffold_10933	158	26	0	0	2.60334	up
jgi|Phyca11|538407|estExt2_Genewise1Plus.C_PHYCAscaffold_11083	149	311	0	0	-1.0616	down
jgi|Phyca11|538596|estExt2_Genewise1Plus.C_PHYCAscaffold_20041	146	29	0	0	2.33184	up
jgi|Phyca11|538673|estExt2_Genewise1Plus.C_PHYCAscaffold_20217	113	18	0	0	2.65025	up
jgi|Phyca11|538776|estExt2_Genewise1Plus.C_PHYCAscaffold_20418	5999	1280	0	0	2.22858	up
jgi|Phyca11|538804|estExt2_Genewise1Plus.C_PHYCAscaffold_20463	292	51	0	0	2.5174	up
jgi|Phyca11|539189|estExt2_Genewise1Plus.C_PHYCAscaffold_30046	5324	1176	0	0	2.17862	up
jgi|Phyca11|539383|estExt2_Genewise1Plus.C_PHYCAscaffold_30350	145	11	0	0	3.72048	up
jgi|Phyca11|539402|estExt2_Genewise1Plus.C_PHYCAscaffold_30384	167	32	0	0	2.3837	up
jgi|Phyca11|540339|estExt2_Genewise1Plus.C_PHYCAscaffold_40829	2991	17563	0	0	-2.55384	down
jgi|Phyca11|540366|estExt2_Genewise1Plus.C_PHYCAscaffold_40861	144	6	0	0	4.58496	up
jgi|Phyca11|540554|estExt2_Genewise1Plus.C_PHYCAscaffold_50204	757	109	0	0	2.79597	up
jgi|Phyca11|540786|estExt2_Genewise1Plus.C_PHYCAscaffold_50587	230	16	0	0	3.84549	up
jgi|Phyca11|540850|estExt2_Genewise1Plus.C_PHYCAscaffold_50709	131	16	0	0	3.03342	up
jgi|Phyca11|540977|estExt2_Genewise1Plus.C_PHYCAscaffold_50928	88	10	0	0	3.1375	up
jgi|Phyca11|541044|estExt2_Genewise1Plus.C_PHYCAscaffold_51076	222	15	0	0	3.88753	up
jgi|Phyca11|541046|estExt2_Genewise1Plus.C_PHYCAscaffold_51078	250	18	0	0	3.79586	up
jgi|Phyca11|541076|estExt2_Genewise1Plus.C_PHYCAscaffold_51119	188	38	0	0	2.30666	up
jgi|Phyca11|541111|estExt2_Genewise1Plus.C_PHYCAscaffold_60155	185	25	0	0	2.88753	up
jgi|Phyca11|541149|estExt2_Genewise1Plus.C_PHYCAscaffold_60228	119	11	0	0	3.43539	up
jgi|Phyca11|541166|estExt2_Genewise1Plus.C_PHYCAscaffold_60248	266	16	0	0	4.05528	up
jgi|Phyca11|541200|estExt2_Genewise1Plus.C_PHYCAscaffold_60305	5161	1242	0	0	2.05499	up
jgi|Phyca11|541894|estExt2_Genewise1Plus.C_PHYCAscaffold_80083	271	58	0	0	2.22417	up
jgi|Phyca11|542540|estExt2_Genewise1Plus.C_PHYCAscaffold_90482	986	371	0	0	1.41017	up
jgi|Phyca11|542597|estExt2_Genewise1Plus.C_PHYCAscaffold_90571	342	81	0	0	2.078	up
jgi|Phyca11|542964|estExt2_Genewise1Plus.C_PHYCAscaffold_100500	111	4	0	0	4.79442	up
jgi|Phyca11|543033|estExt2_Genewise1Plus.C_PHYCAscaffold_110035	212	30	0	0	2.82103	up
jgi|Phyca11|543038|estExt2_Genewise1Plus.C_PHYCAscaffold_110049	99	10	0	0	3.30743	up
jgi|Phyca11|543155|estExt2_Genewise1Plus.C_PHYCAscaffold_110249	1432	476	0	0	1.589	up
jgi|Phyca11|543377|estExt2_Genewise1Plus.C_PHYCAscaffold_110683	114	12	0	0	3.24793	up
jgi|Phyca11|543390|estExt2_Genewise1Plus.C_PHYCAscaffold_120018	243	59	0	0	2.04217	up
jgi|Phyca11|543453|estExt2_Genewise1Plus.C_PHYCAscaffold_120144	438	16	0	0	4.77479	up
jgi|Phyca11|543490|estExt2_Genewise1Plus.C_PHYCAscaffold_120254	4210	699	0	0	2.59046	up
jgi|Phyca11|543769|estExt2_Genewise1Plus.C_PHYCAscaffold_130077	324	99	0	0	1.71049	up
jgi|Phyca11|544115|estExt2_Genewise1Plus.C_PHYCAscaffold_130651	197	39	0	0	2.33665	up
jgi|Phyca11|544210|estExt2_Genewise1Plus.C_PHYCAscaffold_140141	121	8	0	0	3.91886	up
jgi|Phyca11|544309|estExt2_Genewise1Plus.C_PHYCAscaffold_140315	2304	168	0	0	3.77761	up
jgi|Phyca11|544407|estExt2_Genewise1Plus.C_PHYCAscaffold_140502	53	0	0	0	15.6937	up
jgi|Phyca11|54441|gw1.19.134.1	1	24	0	0	-4.58496	down
jgi|Phyca11|544569|estExt2_Genewise1Plus.C_PHYCAscaffold_150197	149	26	0	0	2.51873	up
jgi|Phyca11|544580|estExt2_Genewise1Plus.C_PHYCAscaffold_150239	314	63	0	0	2.31734	up
jgi|Phyca11|545532|estExt2_Genewise1Plus.C_PHYCAscaffold_180199	116	19	0	0	2.61005	up
jgi|Phyca11|545600|estExt2_Genewise1Plus.C_PHYCAscaffold_180329	673	20	0	0	5.07253	up
jgi|Phyca11|545846|estExt2_Genewise1Plus.C_PHYCAscaffold_190219	75	7	0	0	3.42146	up
jgi|Phyca11|546045|estExt2_Genewise1Plus.C_PHYCAscaffold_200001	179	28	0	0	2.67646	up
jgi|Phyca11|546081|estExt2_Genewise1Plus.C_PHYCAscaffold_200073	11	40	0	0	-1.8625	down
jgi|Phyca11|546149|estExt2_Genewise1Plus.C_PHYCAscaffold_200184	181	9	0	0	4.32992	up
jgi|Phyca11|546490|estExt2_Genewise1Plus.C_PHYCAscaffold_210275	165	8	0	0	4.36632	up
jgi|Phyca11|546721|estExt2_Genewise1Plus.C_PHYCAscaffold_220284	872	165	0	0	2.40186	up
jgi|Phyca11|546772|estExt2_Genewise1Plus.C_PHYCAscaffold_220372	462	75	0	0	2.62293	up
jgi|Phyca11|546777|estExt2_Genewise1Plus.C_PHYCAscaffold_220379	482	145	0	0	1.73298	up
jgi|Phyca11|547081|estExt2_Genewise1Plus.C_PHYCAscaffold_230333	153	28	0	0	2.45003	up
jgi|Phyca11|547186|estExt2_Genewise1Plus.C_PHYCAscaffold_240017	2369	80	0	0	4.88813	up
jgi|Phyca11|547393|estExt2_Genewise1Plus.C_PHYCAscaffold_240415	530	104	0	0	2.34941	up
jgi|Phyca11|547509|estExt2_Genewise1Plus.C_PHYCAscaffold_250111	131	16	0	0	3.03342	up
jgi|Phyca11|547712|estExt2_Genewise1Plus.C_PHYCAscaffold_260183	171	39	0	0	2.13245	up
jgi|Phyca11|547852|estExt2_Genewise1Plus.C_PHYCAscaffold_260376	186	39	0	0	2.25376	up
jgi|Phyca11|548470|estExt2_Genewise1Plus.C_PHYCAscaffold_290037	113	17	0	0	2.73272	up
jgi|Phyca11|548609|estExt2_Genewise1Plus.C_PHYCAscaffold_290275	2	51	0	0	-4.67243	down
jgi|Phyca11|549351|estExt2_Genewise1Plus.C_PHYCAscaffold_320142	298	53	0	0	2.49125	up
jgi|Phyca11|549506|estExt2_Genewise1Plus.C_PHYCAscaffold_330019	581	190	0	0	1.61254	up
jgi|Phyca11|549661|estExt2_Genewise1Plus.C_PHYCAscaffold_330210	176	13	0	0	3.75899	up
jgi|Phyca11|549692|estExt2_Genewise1Plus.C_PHYCAscaffold_330258	126	20	0	0	2.65535	up
jgi|Phyca11|549870|estExt2_Genewise1Plus.C_PHYCAscaffold_340152	69	2	0	0	5.10852	up
jgi|Phyca11|550086|estExt2_Genewise1Plus.C_PHYCAscaffold_350146	475	32	0	0	3.89178	up
jgi|Phyca11|550301|estExt2_Genewise1Plus.C_PHYCAscaffold_360342	117	7	0	0	4.06301	up
jgi|Phyca11|550410|estExt2_Genewise1Plus.C_PHYCAscaffold_370115	121	17	0	0	2.8314	up
jgi|Phyca11|550439|estExt2_Genewise1Plus.C_PHYCAscaffold_370154	127	13	0	0	3.28824	up
jgi|Phyca11|550585|estExt2_Genewise1Plus.C_PHYCAscaffold_370364	143	20	0	0	2.83794	up
jgi|Phyca11|550770|estExt2_Genewise1Plus.C_PHYCAscaffold_380287	980	41	0	0	4.57909	up
jgi|Phyca11|551034|estExt2_Genewise1Plus.C_PHYCAscaffold_400121	117	8	0	0	3.87036	up
jgi|Phyca11|551381|estExt2_Genewise1Plus.C_PHYCAscaffold_420020	314	82	0	0	1.93707	up
jgi|Phyca11|551580|estExt2_Genewise1Plus.C_PHYCAscaffold_420350	134	11	0	0	3.60666	up
jgi|Phyca11|551674|estExt2_Genewise1Plus.C_PHYCAscaffold_430146	557	55	0	0	3.34017	up
jgi|Phyca11|551908|estExt2_Genewise1Plus.C_PHYCAscaffold_440124	107	9	0	0	3.57154	up
jgi|Phyca11|552409|estExt2_Genewise1Plus.C_PHYCAscaffold_480014	155	11	0	0	3.81669	up
jgi|Phyca11|552503|estExt2_Genewise1Plus.C_PHYCAscaffold_480158	1941	42	0	0	5.53027	up
jgi|Phyca11|552561|estExt2_Genewise1Plus.C_PHYCAscaffold_480254	214	33	0	0	2.69707	up
jgi|Phyca11|552593|estExt2_Genewise1Plus.C_PHYCAscaffold_480300	70	2	0	0	5.12928	up
jgi|Phyca11|552607|estExt2_Genewise1Plus.C_PHYCAscaffold_480316	300	49	0	0	2.61411	up
jgi|Phyca11|553070|estExt2_Genewise1Plus.C_PHYCAscaffold_510025	108	16	0	0	2.75489	up
jgi|Phyca11|553345|estExt2_Genewise1Plus.C_PHYCAscaffold_520265	96	3	0	0	5	up
jgi|Phyca11|553350|estExt2_Genewise1Plus.C_PHYCAscaffold_520270	225	30	0	0	2.90689	up
jgi|Phyca11|553631|estExt2_Genewise1Plus.C_PHYCAscaffold_540140	323	27	0	0	3.5805	up
jgi|Phyca11|553796|estExt2_Genewise1Plus.C_PHYCAscaffold_550152	153	26	0	0	2.55695	up
jgi|Phyca11|554102|estExt2_Genewise1Plus.C_PHYCAscaffold_590038	155	10	0	0	3.9542	up
jgi|Phyca11|554133|estExt2_Genewise1Plus.C_PHYCAscaffold_590119	175	21	0	0	3.05889	up
jgi|Phyca11|554319|estExt2_Genewise1Plus.C_PHYCAscaffold_600218	397	120	0	0	1.7261	up
jgi|Phyca11|554361|estExt2_Genewise1Plus.C_PHYCAscaffold_610067	354	39	0	0	3.1822	up
jgi|Phyca11|554549|estExt2_Genewise1Plus.C_PHYCAscaffold_630052	456	121	0	0	1.91403	up
jgi|Phyca11|554678|estExt2_Genewise1Plus.C_PHYCAscaffold_640116	146	9	0	0	4.0199	up
jgi|Phyca11|554723|estExt2_Genewise1Plus.C_PHYCAscaffold_640195	6879	52751	0	0	-2.93893	down
jgi|Phyca11|555166|estExt2_Genewise1Plus.C_PHYCAscaffold_700134	120	3	0	0	5.32193	up
jgi|Phyca11|555655|estExt2_Genewise1Plus.C_PHYCAscaffold_760073	303	84	0	0	1.85086	up
jgi|Phyca11|555892|estExt2_Genewise1Plus.C_PHYCAscaffold_790104	158	17	0	0	3.21632	up
jgi|Phyca11|556079|estExt2_Genewise1Plus.C_PHYCAscaffold_820089	183	30	0	0	2.60881	up
jgi|Phyca11|556570|estExt2_Genewise1Plus.C_PHYCAscaffold_910084	169	19	0	0	3.15295	up
jgi|Phyca11|556634|estExt2_Genewise1Plus.C_PHYCAscaffold_930021	214	14	0	0	3.93411	up
jgi|Phyca11|556638|estExt2_Genewise1Plus.C_PHYCAscaffold_930026	63	2	0	0	4.97728	up
jgi|Phyca11|557050|estExt2_Genewise1Plus.C_PHYCAscaffold_1000102	282	49	0	0	2.52484	up
jgi|Phyca11|557059|estExt2_Genewise1Plus.C_PHYCAscaffold_1000112	115	18	0	0	2.67557	up
jgi|Phyca11|557107|estExt2_Genewise1Plus.C_PHYCAscaffold_1020021	104	7	0	0	3.89308	up
jgi|Phyca11|557507|estExt2_Genewise1Plus.C_PHYCAscaffold_1210018	71	6	0	0	3.56478	up
jgi|Phyca11|557532|estExt2_Genewise1Plus.C_PHYCAscaffold_1290001	404	62	0	0	2.70402	up
jgi|Phyca11|557807|estExt2_Genewise1Plus.C_PHYCAscaffold_6290001	0	25	0	0	-14.6096	down
jgi|Phyca11|557877|estExt2_Genewise1.C_PHYCAscaffold_10036	242	63	0	0	1.94158	up
jgi|Phyca11|557901|estExt2_Genewise1.C_PHYCAscaffold_10062	1053	32	0	0	5.04029	up
jgi|Phyca11|557932|estExt2_Genewise1.C_PHYCAscaffold_10101	90	4	0	0	4.49185	up
jgi|Phyca11|557962|estExt2_Genewise1.C_PHYCAscaffold_10148	227	53	0	0	2.09863	up
jgi|Phyca11|557969|estExt2_Genewise1.C_PHYCAscaffold_10155	356	61	0	0	2.545	up
jgi|Phyca11|558708|estExt2_Genewise1.C_PHYCAscaffold_20399	3728	884	0	0	2.07628	up
jgi|Phyca11|558791|estExt2_Genewise1.C_PHYCAscaffold_20553	210	16	0	0	3.71425	up
jgi|Phyca11|559296|estExt2_Genewise1.C_PHYCAscaffold_30275	169	20	0	0	3.07895	up
jgi|Phyca11|559795|estExt2_Genewise1.C_PHYCAscaffold_40104	5720	1156	0	0	2.30687	up
jgi|Phyca11|560298|estExt2_Genewise1.C_PHYCAscaffold_40848	85	6	0	0	3.82443	up
jgi|Phyca11|560446|estExt2_Genewise1.C_PHYCAscaffold_50053	456	128	0	0	1.83289	up
jgi|Phyca11|560447|estExt2_Genewise1.C_PHYCAscaffold_50054	142	23	0	0	2.62619	up
jgi|Phyca11|560568|estExt2_Genewise1.C_PHYCAscaffold_50279	130	23	0	0	2.49881	up
jgi|Phyca11|560575|estExt2_Genewise1.C_PHYCAscaffold_50289	1809	549	0	0	1.72031	up
jgi|Phyca11|560659|estExt2_Genewise1.C_PHYCAscaffold_50457	233	34	0	0	2.77672	up
jgi|Phyca11|560695|estExt2_Genewise1.C_PHYCAscaffold_50518	102	14	0	0	2.86507	up
jgi|Phyca11|560795|estExt2_Genewise1.C_PHYCAscaffold_50690	59	3	0	0	4.29768	up
jgi|Phyca11|560957|estExt2_Genewise1.C_PHYCAscaffold_51008	163	22	0	0	2.8893	up
jgi|Phyca11|560999|estExt2_Genewise1.C_PHYCAscaffold_51133	208	10	0	0	4.37851	up
jgi|Phyca11|561125|estExt2_Genewise1.C_PHYCAscaffold_60267	176	39	0	0	2.17403	up
jgi|Phyca11|561417|estExt2_Genewise1.C_PHYCAscaffold_70042	601	140	0	0	2.10194	up
jgi|Phyca11|562158|estExt2_Genewise1.C_PHYCAscaffold_80693	118	12	0	0	3.29768	up
jgi|Phyca11|562644|estExt2_Genewise1.C_PHYCAscaffold_90744	61	2	0	0	4.93074	up
jgi|Phyca11|563220|estExt2_Genewise1.C_PHYCAscaffold_110396	533	50	0	0	3.41414	up
jgi|Phyca11|563801|estExt2_Genewise1.C_PHYCAscaffold_130149	1825	48	0	0	5.24872	up
jgi|Phyca11|563829|estExt2_Genewise1.C_PHYCAscaffold_130199	19	219	0	0	-3.52686	down
jgi|Phyca11|564054|estExt2_Genewise1.C_PHYCAscaffold_130612	216	12	0	0	4.16993	up
jgi|Phyca11|564214|estExt2_Genewise1.C_PHYCAscaffold_140195	2	19	0	0	-3.24793	down
jgi|Phyca11|565001|estExt2_Genewise1.C_PHYCAscaffold_170002	210	50	0	0	2.07039	up
jgi|Phyca11|565452|estExt2_Genewise1.C_PHYCAscaffold_180123	280	31	0	0	3.17509	up
jgi|Phyca11|565718|estExt2_Genewise1.C_PHYCAscaffold_190058	11	33	0	0	-1.58496	down
jgi|Phyca11|565737|estExt2_Genewise1.C_PHYCAscaffold_190078	2	53	0	0	-4.72792	down
jgi|Phyca11|565745|estExt2_Genewise1.C_PHYCAscaffold_190087	1	32	0	0	-5	down
jgi|Phyca11|565932|estExt2_Genewise1.C_PHYCAscaffold_190419	2616	100	0	0	4.70929	up
jgi|Phyca11|566063|estExt2_Genewise1.C_PHYCAscaffold_200070	9	33	0	0	-1.87447	down
jgi|Phyca11|566253|estExt2_Genewise1.C_PHYCAscaffold_200388	255	38	0	0	2.74643	up
jgi|Phyca11|566444|estExt2_Genewise1.C_PHYCAscaffold_210143	293	30	0	0	3.28787	up
jgi|Phyca11|566521|estExt2_Genewise1.C_PHYCAscaffold_210366	72	6	0	0	3.58496	up
jgi|Phyca11|566563|estExt2_Genewise1.C_PHYCAscaffold_210462	318	27	0	0	3.558	up
jgi|Phyca11|566979|estExt2_Genewise1.C_PHYCAscaffold_230160	456	106	0	0	2.10497	up
jgi|Phyca11|567663|estExt2_Genewise1.C_PHYCAscaffold_260088	113	13	0	0	3.11974	up
jgi|Phyca11|568171|estExt2_Genewise1.C_PHYCAscaffold_270442	420	32	0	0	3.71425	up
jgi|Phyca11|568350|estExt2_Genewise1.C_PHYCAscaffold_280378	81	9	0	0	3.16993	up
jgi|Phyca11|569223|estExt2_Genewise1.C_PHYCAscaffold_310424	434	137	0	0	1.66352	up
jgi|Phyca11|569349|estExt2_Genewise1.C_PHYCAscaffold_320187	266	64	0	0	2.05528	up
jgi|Phyca11|569399|estExt2_Genewise1.C_PHYCAscaffold_320261	152	25	0	0	2.60407	up
jgi|Phyca11|569421|estExt2_Genewise1.C_PHYCAscaffold_320291	137	27	0	0	2.34314	up
jgi|Phyca11|569483|estExt2_Genewise1.C_PHYCAscaffold_330036	135	13	0	0	3.37638	up
jgi|Phyca11|569594|estExt2_Genewise1.C_PHYCAscaffold_330186	98	13	0	0	2.91427	up
jgi|Phyca11|569841|estExt2_Genewise1.C_PHYCAscaffold_340180	3373	1192	0	0	1.50065	up
jgi|Phyca11|569903|estExt2_Genewise1.C_PHYCAscaffold_340276	167	10	0	0	4.06178	up
jgi|Phyca11|570314|estExt2_Genewise1.C_PHYCAscaffold_360475	157	22	0	0	2.83519	up
jgi|Phyca11|570348|estExt2_Genewise1.C_PHYCAscaffold_370073	110	16	0	0	2.78136	up
jgi|Phyca11|570523|estExt2_Genewise1.C_PHYCAscaffold_370322	2586	966	0	0	1.42063	up
jgi|Phyca11|570587|estExt2_Genewise1.C_PHYCAscaffold_380035	120	18	0	0	2.73697	up
jgi|Phyca11|570597|estExt2_Genewise1.C_PHYCAscaffold_380054	27	118	0	0	-2.12776	down
jgi|Phyca11|570704|estExt2_Genewise1.C_PHYCAscaffold_380227	451	91	0	0	2.30919	up
jgi|Phyca11|570854|estExt2_Genewise1.C_PHYCAscaffold_390196	132	22	0	0	2.58496	up
jgi|Phyca11|570861|estExt2_Genewise1.C_PHYCAscaffold_390215	175	35	0	0	2.32193	up
jgi|Phyca11|571228|estExt2_Genewise1.C_PHYCAscaffold_410155	698	212	0	0	1.71916	up
jgi|Phyca11|571233|estExt2_Genewise1.C_PHYCAscaffold_410166	16	114	0	0	-2.83289	down
jgi|Phyca11|571374|estExt2_Genewise1.C_PHYCAscaffold_420063	55	2	0	0	4.78136	up
jgi|Phyca11|571603|estExt2_Genewise1.C_PHYCAscaffold_430084	238	56	0	0	2.08746	up
jgi|Phyca11|571712|estExt2_Genewise1.C_PHYCAscaffold_430233	375	109	0	0	1.78256	up
jgi|Phyca11|572116|estExt2_Genewise1.C_PHYCAscaffold_460256	406	107	0	0	1.92387	up
jgi|Phyca11|572218|estExt2_Genewise1.C_PHYCAscaffold_470074	301	90	0	0	1.74177	up
jgi|Phyca11|572889|estExt2_Genewise1.C_PHYCAscaffold_500167	80	7	0	0	3.51457	up
jgi|Phyca11|573524|estExt2_Genewise1.C_PHYCAscaffold_540030	405	95	0	0	2.09192	up
jgi|Phyca11|573853|estExt2_Genewise1.C_PHYCAscaffold_570122	127	4	0	0	4.98868	up
jgi|Phyca11|574456|estExt2_Genewise1.C_PHYCAscaffold_620176	240	39	0	0	2.62149	up
jgi|Phyca11|574666|estExt2_Genewise1.C_PHYCAscaffold_640213	3507	20175	0	0	-2.52426	down
jgi|Phyca11|574670|estExt2_Genewise1.C_PHYCAscaffold_640217	8409	57713	0	0	-2.77889	down
jgi|Phyca11|574993|estExt2_Genewise1.C_PHYCAscaffold_680014	543	124	0	0	2.13061	up
jgi|Phyca11|575060|estExt2_Genewise1.C_PHYCAscaffold_700037	98	1	0	0	6.61471	up
jgi|Phyca11|575238|estExt2_Genewise1.C_PHYCAscaffold_720001	97	13	0	0	2.89947	up
jgi|Phyca11|575450|estExt2_Genewise1.C_PHYCAscaffold_740025	0	30	0	0	-14.8727	down
jgi|Phyca11|575506|estExt2_Genewise1.C_PHYCAscaffold_740110	88	7	0	0	3.65208	up
jgi|Phyca11|575575|estExt2_Genewise1.C_PHYCAscaffold_760036	857	39	0	0	4.45775	up
jgi|Phyca11|576551|estExt2_Genewise1.C_PHYCAscaffold_910083	157	24	0	0	2.70966	up
jgi|Phyca11|576734|estExt2_Genewise1.C_PHYCAscaffold_950014	619	150	0	0	2.04498	up
jgi|Phyca11|576874|estExt2_Genewise1.C_PHYCAscaffold_970051	259	66	0	0	1.97241	up
jgi|Phyca11|576926|estExt2_Genewise1.C_PHYCAscaffold_990009	114	18	0	0	2.66297	up
jgi|Phyca11|576970|estExt2_Genewise1.C_PHYCAscaffold_1000014	321	92	0	0	1.80287	up
jgi|Phyca11|577003|estExt2_Genewise1.C_PHYCAscaffold_1000053	569	141	0	0	2.01273	up
jgi|Phyca11|577562|estExt2_Genewise1.C_PHYCAscaffold_1420011	128	24	0	0	2.41504	up
jgi|Phyca11|577733|estExt2_Genewise1.C_PHYCAscaffold_3280004	4	51	0	0	-3.67243	down
jgi|Phyca11|5784|fgenesh1_pm.PHYCAscaffold_8_#_8	131	24	0	0	2.44846	up
jgi|Phyca11|58203|gw1.19.229.1	5	55	0	0	-3.45943	down
jgi|Phyca11|59140|gw1.48.298.1	93	4	0	0	4.53916	up
jgi|Phyca11|60814|gw1.35.364.1	81	3	0	0	4.75489	up
jgi|Phyca11|61454|gw1.27.474.1	282	11	0	0	4.68012	up
jgi|Phyca11|61538|gw1.21.332.1	191	34	0	0	2.48997	up
jgi|Phyca11|62706|gw1.37.435.1	172	31	0	0	2.47207	up
jgi|Phyca11|6495|fgenesh1_pm.PHYCAscaffold_12_#_75	153	19	0	0	3.00946	up
jgi|Phyca11|6573|fgenesh1_pm.PHYCAscaffold_13_#_40	95	9	0	0	3.39993	up
jgi|Phyca11|6737|fgenesh1_pm.PHYCAscaffold_14_#_41	207	39	0	0	2.40808	up
jgi|Phyca11|6779|fgenesh1_pm.PHYCAscaffold_14_#_83	587	28	0	0	4.38986	up
jgi|Phyca11|6853|fgenesh1_pm.PHYCAscaffold_15_#_14	165	6	0	0	4.78136	up
jgi|Phyca11|6954|fgenesh1_pm.PHYCAscaffold_15_#_115	496	39	0	0	3.66879	up
jgi|Phyca11|7028|fgenesh1_pm.PHYCAscaffold_16_#_49	4772	1020	0	0	2.22602	up
jgi|Phyca11|7077|fgenesh1_pm.PHYCAscaffold_17_#_27	193	45	0	0	2.1006	up
jgi|Phyca11|72266|gw1.4.297.1	185	25	0	0	2.88753	up
jgi|Phyca11|72883|gw1.32.440.1	604	142	0	0	2.08866	up
jgi|Phyca11|72898|gw1.13.865.1	256	29	0	0	3.14202	up
jgi|Phyca11|7398|fgenesh1_pm.PHYCAscaffold_19_#_52	141	6	0	0	4.55459	up
jgi|Phyca11|7421|fgenesh1_pm.PHYCAscaffold_19_#_75	707	155	0	0	2.18944	up
jgi|Phyca11|7431|fgenesh1_pm.PHYCAscaffold_19_#_85	102	10	0	0	3.3505	up
jgi|Phyca11|7454|fgenesh1_pm.PHYCAscaffold_19_#_108	368	77	0	0	2.25678	up
jgi|Phyca11|7598|fgenesh1_pm.PHYCAscaffold_20_#_113	841	196	0	0	2.10125	up
jgi|Phyca11|7614|fgenesh1_pm.PHYCAscaffold_20_#_129	164	6	0	0	4.77259	up
jgi|Phyca11|76516|gw1.11.743.1	98	14	0	0	2.80735	up
jgi|Phyca11|77287|gw1.48.406.1	73	3	0	0	4.60486	up
jgi|Phyca11|7818|fgenesh1_pm.PHYCAscaffold_22_#_73	484	99	0	0	2.28951	up
jgi|Phyca11|79125|gw1.49.413.1	227	46	0	0	2.30299	up
jgi|Phyca11|79256|gw1.9.828.1	91	6	0	0	3.92283	up
jgi|Phyca11|79563|gw1.8.764.1	2148	799	0	0	1.42673	up
jgi|Phyca11|7996|fgenesh1_pm.PHYCAscaffold_24_#_26	114	18	0	0	2.66297	up
jgi|Phyca11|8106|fgenesh1_pm.PHYCAscaffold_25_#_38	120	10	0	0	3.58496	up
jgi|Phyca11|81115|gw1.48.435.1	126	19	0	0	2.72935	up
jgi|Phyca11|81118|gw1.49.421.1	100	12	0	0	3.05889	up
jgi|Phyca11|82481|gw1.5.1281.1	50	124	0	0	-1.31034	down
jgi|Phyca11|82482|gw1.5.1282.1	792	246	0	0	1.68684	up
jgi|Phyca11|82608|gw1.38.449.1	117	20	0	0	2.54844	up
jgi|Phyca11|82768|gw1.64.293.1	9682	74224	0	0	-2.93851	down
jgi|Phyca11|83097|gw1.61.274.1	4655	1049	0	0	2.14977	up
jgi|Phyca11|8313|fgenesh1_pm.PHYCAscaffold_27_#_59	69	1	0	0	6.10852	up
jgi|Phyca11|8318|fgenesh1_pm.PHYCAscaffold_27_#_64	1139	366	0	0	1.63785	up
jgi|Phyca11|83477|gw1.5.1405.1	938	184	0	0	2.34988	up
jgi|Phyca11|83532|gw1.5.1407.1	5902	1544	0	0	1.93453	up
jgi|Phyca11|83727|gw1.6.1123.1	285	19	0	0	3.90689	up
jgi|Phyca11|83926|gw1.13.934.1	790	51	0	0	3.95328	up
jgi|Phyca11|84828|gw1.15.823.1	704	20	0	0	5.1375	up
jgi|Phyca11|84897|gw1.14.869.1	267	32	0	0	3.0607	up
jgi|Phyca11|8633|fgenesh1_pm.PHYCAscaffold_30_#_7	293	59	0	0	2.31211	up
jgi|Phyca11|9127|fgenesh1_pm.PHYCAscaffold_34_#_44	107	3	0	0	5.1565	up
jgi|Phyca11|9158|fgenesh1_pm.PHYCAscaffold_34_#_75	187	13	0	0	3.84645	up
jgi|Phyca11|9485|fgenesh1_pm.PHYCAscaffold_38_#_34	549	167	0	0	1.71696	up
jgi|Phyca11|96219|e_gw1.1.1276.1	161	32	0	0	2.33092	up
jgi|Phyca11|9669|fgenesh1_pm.PHYCAscaffold_40_#_57	2348	898	0	0	1.38665	up
jgi|Phyca11|96856|e_gw1.1.1522.1	396	53	0	0	2.90144	up
jgi|Phyca11|96969|e_gw1.1.1806.1	179	39	0	0	2.19841	up
jgi|Phyca11|97100|e_gw1.1.1607.1	235	6	0	0	5.29155	up
jgi|Phyca11|97171|e_gw1.1.1540.1	490	151	0	0	1.69823	up
jgi|Phyca11|97506|e_gw1.2.447.1	1040	212	0	0	2.29445	up
jgi|Phyca11|9769|fgenesh1_pm.PHYCAscaffold_41_#_63	4667	1152	0	0	2.01835	up
jgi|Phyca11|9784|fgenesh1_pm.PHYCAscaffold_41_#_78	82	9	0	0	3.18763	up
jgi|Phyca11|98344|e_gw1.2.1024.1	394	79	0	0	2.31827	up
jgi|Phyca11|98656|e_gw1.3.1232.1	118	5	0	0	4.56071	up
jgi|Phyca11|9865|fgenesh1_pm.PHYCAscaffold_42_#_73	333	47	0	0	2.82479	up
jgi|Phyca11|98712|e_gw1.3.703.1	49	106	0	0	-1.11321	down
jgi|Phyca11|98810|e_gw1.3.245.1	1	16	0	0	-4	down
jgi|Phyca11|98845|e_gw1.3.1188.1	110	12	0	0	3.1964	up
jgi|Phyca11|99433|e_gw1.3.1219.1	250	34	0	0	2.87832	up
jgi|Phyca11|99772|e_gw1.4.1100.1	54	1	0	0	5.75489	up
jgi|Phyca11|99835|e_gw1.4.588.1	82	9	0	0	3.18763	up
jgi|Phyca11|99996|e_gw1.4.1212.1	141	5	0	0	4.81762	up
jgi|Phyca11|10113|fgenesh1_pm.PHYCAscaffold_46_#_43	75	8	1e-06	1.45416e-05	3.22882	up
jgi|Phyca11|102795|e_gw1.7.83.1	151	33	1e-06	1.45416e-05	2.19401	up
jgi|Phyca11|105327|e_gw1.10.219.1	141	29	1e-06	1.45416e-05	2.28157	up
jgi|Phyca11|10558|fgenesh1_pm.PHYCAscaffold_51_#_31	114	21	1e-06	1.45416e-05	2.44057	up
jgi|Phyca11|106659|e_gw1.12.894.1	145	32	1e-06	1.45416e-05	2.17991	up
jgi|Phyca11|111045|e_gw1.19.649.1	72	7	1e-06	1.45416e-05	3.36257	up
jgi|Phyca11|111240|e_gw1.19.638.1	77	8	1e-06	1.45416e-05	3.26679	up
jgi|Phyca11|114678|e_gw1.27.91.1	220	59	1e-06	1.45416e-05	1.89872	up
jgi|Phyca11|117198|e_gw1.32.264.1	75	8	1e-06	1.45416e-05	3.22882	up
jgi|Phyca11|120182|e_gw1.40.433.1	8	25	1e-06	1.45416e-05	-1.64386	down
jgi|Phyca11|120218|e_gw1.40.156.1	43	0	1e-06	1.45416e-05	15.392	up
jgi|Phyca11|127702|e_gw1.71.24.1	77	8	1e-06	1.45416e-05	3.26679	up
jgi|Phyca11|130486|e_gw1.94.76.1	61	4	1e-06	1.45416e-05	3.93074	up
jgi|Phyca11|4291|fgenesh1_pm.PHYCAscaffold_1_#_204	58	3	1e-06	1.45416e-05	4.27302	up
jgi|Phyca11|4543|fgenesh1_pm.PHYCAscaffold_2_#_139	104	17	1e-06	1.45416e-05	2.61298	up
jgi|Phyca11|4826|fgenesh1_pm.PHYCAscaffold_3_#_177	80	10	1e-06	1.45416e-05	3	up
jgi|Phyca11|502993|fgenesh2_kg.PHYCAscaffold_2_#_109_#_4097525:1	236	66	1e-06	1.45416e-05	1.83825	up
jgi|Phyca11|504028|fgenesh2_kg.PHYCAscaffold_5_#_192_#_Contig4718.1	69	6	1e-06	1.45416e-05	3.52356	up
jgi|Phyca11|504578|fgenesh2_kg.PHYCAscaffold_8_#_147_#_4101647:4	591	219	1e-06	1.45416e-05	1.43223	up
jgi|Phyca11|504829|fgenesh2_kg.PHYCAscaffold_9_#_220_#_Contig1611.1	132	27	1e-06	1.45416e-05	2.28951	up
jgi|Phyca11|504893|fgenesh2_kg.PHYCAscaffold_10_#_53_#_4100136:3	77	9	1e-06	1.45416e-05	3.09686	up
jgi|Phyca11|505907|fgenesh2_kg.PHYCAscaffold_16_#_66_#_Contig282.1	74	8	1e-06	1.45416e-05	3.20945	up
jgi|Phyca11|507215|fgenesh2_kg.PHYCAscaffold_26_#_18_#_Contig109.1	115	20	1e-06	1.45416e-05	2.52356	up
jgi|Phyca11|508258|fgenesh2_kg.PHYCAscaffold_33_#_117_#_Contig483.1	246	71	1e-06	1.45416e-05	1.79277	up
jgi|Phyca11|509232|fgenesh2_kg.PHYCAscaffold_43_#_30_#_4101945:190	345	110	1e-06	1.45416e-05	1.64909	up
jgi|Phyca11|509554|fgenesh2_kg.PHYCAscaffold_47_#_45_#_4096776:2	80	10	1e-06	1.45416e-05	3	up
jgi|Phyca11|510820|fgenesh2_kg.PHYCAscaffold_67_#_31_#_Contig642.1	2	17	1e-06	1.45416e-05	-3.08746	down
jgi|Phyca11|525295|estExt2_fgenesh1_pm.C_PHYCAscaffold_30038	2	17	1e-06	1.45416e-05	-3.08746	down
jgi|Phyca11|526493|estExt2_fgenesh1_pm.C_PHYCAscaffold_100038	66	5	1e-06	1.45416e-05	3.72247	up
jgi|Phyca11|530039|estExt2_fgenesh1_pm.C_PHYCAscaffold_540001	12	30	1e-06	1.45416e-05	-1.32193	down
jgi|Phyca11|534317|estExt2_fgenesh1_pg.C_PHYCAscaffold_220083	204	54	1e-06	1.45416e-05	1.91754	up
jgi|Phyca11|535436|estExt2_fgenesh1_pg.C_PHYCAscaffold_360018	247	70	1e-06	1.45416e-05	1.81908	up
jgi|Phyca11|535866|estExt2_fgenesh1_pg.C_PHYCAscaffold_430009	127	25	1e-06	1.45416e-05	2.34483	up
jgi|Phyca11|540430|estExt2_Genewise1Plus.C_PHYCAscaffold_40965	78	9	1e-06	1.45416e-05	3.11548	up
jgi|Phyca11|546010|estExt2_Genewise1Plus.C_PHYCAscaffold_190505	81	10	1e-06	1.45416e-05	3.01792	up
jgi|Phyca11|546922|estExt2_Genewise1Plus.C_PHYCAscaffold_230093	81	10	1e-06	1.45416e-05	3.01792	up
jgi|Phyca11|548449|estExt2_Genewise1Plus.C_PHYCAscaffold_290006	90	13	1e-06	1.45416e-05	2.79141	up
jgi|Phyca11|550763|estExt2_Genewise1Plus.C_PHYCAscaffold_380280	52	2	1e-06	1.45416e-05	4.70044	up
jgi|Phyca11|555778|estExt2_Genewise1Plus.C_PHYCAscaffold_780050	62	4	1e-06	1.45416e-05	3.9542	up
jgi|Phyca11|555916|estExt2_Genewise1Plus.C_PHYCAscaffold_800027	65	5	1e-06	1.45416e-05	3.70044	up
jgi|Phyca11|556668|estExt2_Genewise1Plus.C_PHYCAscaffold_930113	0	13	1e-06	1.45416e-05	-13.6662	down
jgi|Phyca11|560529|estExt2_Genewise1.C_PHYCAscaffold_50234	138	28	1e-06	1.45416e-05	2.30117	up
jgi|Phyca11|566188|estExt2_Genewise1.C_PHYCAscaffold_200271	134	28	1e-06	1.45416e-05	2.25873	up
jgi|Phyca11|567110|estExt2_Genewise1.C_PHYCAscaffold_230424	140	29	1e-06	1.45416e-05	2.2713	up
jgi|Phyca11|570453|estExt2_Genewise1.C_PHYCAscaffold_370228	164	38	1e-06	1.45416e-05	2.10962	up
jgi|Phyca11|571169|estExt2_Genewise1.C_PHYCAscaffold_410029	97	14	1e-06	1.45416e-05	2.79256	up
jgi|Phyca11|573867|estExt2_Genewise1.C_PHYCAscaffold_570178	228	64	1e-06	1.45416e-05	1.83289	up
jgi|Phyca11|577365|estExt2_Genewise1.C_PHYCAscaffold_1090022	123	23	1e-06	1.45416e-05	2.41895	up
jgi|Phyca11|577730|estExt2_Genewise1.C_PHYCAscaffold_3150007	0	13	1e-06	1.45416e-05	-13.6662	down
jgi|Phyca11|5996|fgenesh1_pm.PHYCAscaffold_9_#_56	107	18	1e-06	1.45416e-05	2.57154	up
jgi|Phyca11|62094|gw1.6.390.1	58	3	1e-06	1.45416e-05	4.27302	up
jgi|Phyca11|7110|fgenesh1_pm.PHYCAscaffold_17_#_60	74	8	1e-06	1.45416e-05	3.20945	up
jgi|Phyca11|8310|fgenesh1_pm.PHYCAscaffold_27_#_56	64	5	1e-06	1.45416e-05	3.67807	up
jgi|Phyca11|9291|fgenesh1_pm.PHYCAscaffold_36_#_6	60	4	1e-06	1.45416e-05	3.90689	up
jgi|Phyca11|96580|e_gw1.1.656.1	3	19	1e-06	1.45416e-05	-2.66297	down
jgi|Phyca11|99495|e_gw1.3.954.1	55	3	1e-06	1.45416e-05	4.1964	up
jgi|Phyca11|99543|e_gw1.4.1051.1	49	1	1e-06	1.45416e-05	5.61471	up
jgi|Phyca11|99637|e_gw1.4.173.1	106	18	1e-06	1.45416e-05	2.558	up
jgi|Phyca11|9968|fgenesh1_pm.PHYCAscaffold_43_#_82	221	59	1e-06	1.45416e-05	1.90526	up
jgi|Phyca11|112144|e_gw1.21.556.1	50	2	2e-06	2.75695e-05	4.64386	up
jgi|Phyca11|115787|e_gw1.29.446.1	41	0	2e-06	2.75695e-05	15.3233	up
jgi|Phyca11|117020|e_gw1.32.360.1	139	30	2e-06	2.75695e-05	2.21205	up
jgi|Phyca11|120800|e_gw1.42.168.1	7	23	2e-06	2.75695e-05	-1.71621	down
jgi|Phyca11|122606|e_gw1.48.130.1	199	53	2e-06	2.75695e-05	1.9087	up
jgi|Phyca11|130673|e_gw1.96.43.1	62	5	2e-06	2.75695e-05	3.63227	up
jgi|Phyca11|132591|e_gw1.184.6.1	151	35	2e-06	2.75695e-05	2.10912	up
jgi|Phyca11|15323|fgenesh1_pg.PHYCAscaffold_13_#_11	61	5	2e-06	2.75695e-05	3.60881	up
jgi|Phyca11|42560|gw1.5.191.1	279	86	2e-06	2.75695e-05	1.69786	up
jgi|Phyca11|503083|fgenesh2_kg.PHYCAscaffold_2_#_199_#_Contig1089.1	164	40	2e-06	2.75695e-05	2.03562	up
jgi|Phyca11|504711|fgenesh2_kg.PHYCAscaffold_9_#_102_#_gi|189084630|gb|BT032146.1|	143	32	2e-06	2.75695e-05	2.15987	up
jgi|Phyca11|504876|fgenesh2_kg.PHYCAscaffold_10_#_36_#_4097437:1	4	19	2e-06	2.75695e-05	-2.24793	down
jgi|Phyca11|505240|fgenesh2_kg.PHYCAscaffold_12_#_28_#_4099579:1	86	12	2e-06	2.75695e-05	2.8413	up
jgi|Phyca11|505256|fgenesh2_kg.PHYCAscaffold_12_#_44_#_Contig4270.1	156	37	2e-06	2.75695e-05	2.07595	up
jgi|Phyca11|505528|fgenesh2_kg.PHYCAscaffold_14_#_9_#_4098491:1	643	247	2e-06	2.75695e-05	1.38031	up
jgi|Phyca11|505863|fgenesh2_kg.PHYCAscaffold_16_#_22_#_Contig3120.1	107	19	2e-06	2.75695e-05	2.49354	up
jgi|Phyca11|508309|fgenesh2_kg.PHYCAscaffold_34_#_5_#_Contig460.1	239	69	2e-06	2.75695e-05	1.79234	up
jgi|Phyca11|508670|fgenesh2_kg.PHYCAscaffold_37_#_45_#_4097507:1	141	31	2e-06	2.75695e-05	2.18536	up
jgi|Phyca11|510430|fgenesh2_kg.PHYCAscaffold_60_#_18_#_Contig2866.1	155	36	2e-06	2.75695e-05	2.1062	up
jgi|Phyca11|526527|estExt2_fgenesh1_pm.C_PHYCAscaffold_100087	266	80	2e-06	2.75695e-05	1.73335	up
jgi|Phyca11|530379|estExt2_fgenesh1_pm.C_PHYCAscaffold_630003	65	6	2e-06	2.75695e-05	3.43741	up
jgi|Phyca11|530816|estExt2_fgenesh1_pm.C_PHYCAscaffold_790018	68	7	2e-06	2.75695e-05	3.28011	up
jgi|Phyca11|534359|estExt2_fgenesh1_pg.C_PHYCAscaffold_230006	113	21	2e-06	2.75695e-05	2.42786	up
jgi|Phyca11|534966|estExt2_fgenesh1_pg.C_PHYCAscaffold_300050	62	5	2e-06	2.75695e-05	3.63227	up
jgi|Phyca11|537430|estExt2_fgenesh1_pg.C_PHYCAscaffold_890022	68	7	2e-06	2.75695e-05	3.28011	up
jgi|Phyca11|541056|estExt2_Genewise1Plus.C_PHYCAscaffold_51097	109	20	2e-06	2.75695e-05	2.44626	up
jgi|Phyca11|545423|estExt2_Genewise1Plus.C_PHYCAscaffold_170613	65	6	2e-06	2.75695e-05	3.43741	up
jgi|Phyca11|546231|estExt2_Genewise1Plus.C_PHYCAscaffold_200323	95	15	2e-06	2.75695e-05	2.66297	up
jgi|Phyca11|548982|estExt2_Genewise1Plus.C_PHYCAscaffold_300423	69	7	2e-06	2.75695e-05	3.30117	up
jgi|Phyca11|551916|estExt2_Genewise1Plus.C_PHYCAscaffold_440180	377	128	2e-06	2.75695e-05	1.55842	up
jgi|Phyca11|556715|estExt2_Genewise1Plus.C_PHYCAscaffold_940054	112	21	2e-06	2.75695e-05	2.41504	up
jgi|Phyca11|557479|estExt2_Genewise1Plus.C_PHYCAscaffold_1190019	62	5	2e-06	2.75695e-05	3.63227	up
jgi|Phyca11|558355|estExt2_Genewise1.C_PHYCAscaffold_11086	166	40	2e-06	2.75695e-05	2.05311	up
jgi|Phyca11|565279|estExt2_Genewise1.C_PHYCAscaffold_170448	50	2	2e-06	2.75695e-05	4.64386	up
jgi|Phyca11|8482|fgenesh1_pm.PHYCAscaffold_28_#_65	58	4	2e-06	2.75695e-05	3.85798	up
jgi|Phyca11|9936|fgenesh1_pm.PHYCAscaffold_43_#_50	156	37	2e-06	2.75695e-05	2.07595	up
jgi|Phyca11|100814|e_gw1.5.1158.1	147	34	3e-06	3.99609e-05	2.11221	up
jgi|Phyca11|104313|e_gw1.9.760.1	60	5	3e-06	3.99609e-05	3.58496	up
jgi|Phyca11|104699|e_gw1.9.267.1	53	3	3e-06	3.99609e-05	4.14296	up
jgi|Phyca11|11017|fgenesh1_pm.PHYCAscaffold_60_#_25	67	7	3e-06	3.99609e-05	3.25873	up
jgi|Phyca11|502599|fgenesh2_kg.PHYCAscaffold_1_#_59_#_Contig2463.1	81	11	3e-06	3.99609e-05	2.88042	up
jgi|Phyca11|503263|fgenesh2_kg.PHYCAscaffold_3_#_128_#_Contig1288.1	194	52	3e-06	3.99609e-05	1.89947	up
jgi|Phyca11|503791|fgenesh2_kg.PHYCAscaffold_4_#_330_#_4099126:1	128	27	3e-06	3.99609e-05	2.24511	up
jgi|Phyca11|506120|fgenesh2_kg.PHYCAscaffold_17_#_205_#_Contig5759.1	233	68	3e-06	3.99609e-05	1.77672	up
jgi|Phyca11|506680|fgenesh2_kg.PHYCAscaffold_21_#_52_#_Contig1148.1	0	12	3e-06	3.99609e-05	-13.5507	down
jgi|Phyca11|506950|fgenesh2_kg.PHYCAscaffold_23_#_81_#_Contig723.1	14	31	3e-06	3.99609e-05	-1.14684	down
jgi|Phyca11|508075|fgenesh2_kg.PHYCAscaffold_32_#_34_#_Contig1584.1	116	23	3e-06	3.99609e-05	2.33442	up
jgi|Phyca11|509056|fgenesh2_kg.PHYCAscaffold_41_#_52_#_4097798:1	253	76	3e-06	3.99609e-05	1.73507	up
jgi|Phyca11|510959|fgenesh2_kg.PHYCAscaffold_72_#_4_#_Contig3667.1	359	121	3e-06	3.99609e-05	1.56898	up
jgi|Phyca11|512105|fgenesh2_kg.PHYCAscaffold_155_#_1_#_Contig2448.1	67	7	3e-06	3.99609e-05	3.25873	up
jgi|Phyca11|529845|estExt2_fgenesh1_pm.C_PHYCAscaffold_490081	87	13	3e-06	3.99609e-05	2.7425	up
jgi|Phyca11|544016|estExt2_Genewise1Plus.C_PHYCAscaffold_130455	5	20	3e-06	3.99609e-05	-2	down
jgi|Phyca11|550162|estExt2_Genewise1Plus.C_PHYCAscaffold_350301	122	25	3e-06	3.99609e-05	2.28688	up
jgi|Phyca11|550914|estExt2_Genewise1Plus.C_PHYCAscaffold_390238	161	39	3e-06	3.99609e-05	2.04551	up
jgi|Phyca11|551684|estExt2_Genewise1Plus.C_PHYCAscaffold_430158	147	34	3e-06	3.99609e-05	2.11221	up
jgi|Phyca11|553744|estExt2_Genewise1Plus.C_PHYCAscaffold_550044	120	24	3e-06	3.99609e-05	2.32193	up
jgi|Phyca11|554562|estExt2_Genewise1Plus.C_PHYCAscaffold_630065	165	41	3e-06	3.99609e-05	2.00877	up
jgi|Phyca11|557860|estExt2_Genewise1.C_PHYCAscaffold_10015	67	7	3e-06	3.99609e-05	3.25873	up
jgi|Phyca11|567797|estExt2_Genewise1.C_PHYCAscaffold_260340	111	21	3e-06	3.99609e-05	2.4021	up
jgi|Phyca11|571243|estExt2_Genewise1.C_PHYCAscaffold_410176	1	14	3e-06	3.99609e-05	-3.80735	down
jgi|Phyca11|6570|fgenesh1_pm.PHYCAscaffold_13_#_37	48	2	3e-06	3.99609e-05	4.58496	up
jgi|Phyca11|8355|fgenesh1_pm.PHYCAscaffold_27_#_101	74	9	3e-06	3.99609e-05	3.03953	up
jgi|Phyca11|97128|e_gw1.1.1584.1	99	17	3e-06	3.99609e-05	2.54189	up
jgi|Phyca11|100304|e_gw1.4.1152.1	177	46	4e-06	5.19125e-05	1.94404	up
jgi|Phyca11|108362|e_gw1.15.305.1	11	27	4e-06	5.19125e-05	-1.29546	down
jgi|Phyca11|115676|e_gw1.29.167.1	73	9	4e-06	5.19125e-05	3.0199	up
jgi|Phyca11|130857|e_gw1.98.38.1	179	47	4e-06	5.19125e-05	1.92923	up
jgi|Phyca11|20661|fgenesh1_pg.PHYCAscaffold_70_#_16	118	24	4e-06	5.19125e-05	2.29768	up
jgi|Phyca11|506188|fgenesh2_kg.PHYCAscaffold_18_#_61_#_4097222:2	95	16	4e-06	5.19125e-05	2.56986	up
jgi|Phyca11|508321|fgenesh2_kg.PHYCAscaffold_34_#_17_#_Contig5561.1	73	9	4e-06	5.19125e-05	3.0199	up
jgi|Phyca11|509889|fgenesh2_kg.PHYCAscaffold_51_#_16_#_4097273:1	192	52	4e-06	5.19125e-05	1.88452	up
jgi|Phyca11|528810|estExt2_fgenesh1_pm.C_PHYCAscaffold_340034	69	8	4e-06	5.19125e-05	3.10852	up
jgi|Phyca11|529719|estExt2_fgenesh1_pm.C_PHYCAscaffold_480022	104	19	4e-06	5.19125e-05	2.45251	up
jgi|Phyca11|532347|estExt2_fgenesh1_pg.C_PHYCAscaffold_50055	82	12	4e-06	5.19125e-05	2.77259	up
jgi|Phyca11|533081|estExt2_fgenesh1_pg.C_PHYCAscaffold_100076	82	12	4e-06	5.19125e-05	2.77259	up
jgi|Phyca11|538275|estExt2_Genewise1Plus.C_PHYCAscaffold_10789	51	3	4e-06	5.19125e-05	4.08746	up
jgi|Phyca11|5382|fgenesh1_pm.PHYCAscaffold_5_#_185	98	17	4e-06	5.19125e-05	2.52725	up
jgi|Phyca11|538713|estExt2_Genewise1Plus.C_PHYCAscaffold_20274	59	5	4e-06	5.19125e-05	3.56071	up
jgi|Phyca11|544615|estExt2_Genewise1Plus.C_PHYCAscaffold_150307	76	10	4e-06	5.19125e-05	2.926	up
jgi|Phyca11|549550|estExt2_Genewise1Plus.C_PHYCAscaffold_330066	66	7	4e-06	5.19125e-05	3.23704	up
jgi|Phyca11|549844|estExt2_Genewise1Plus.C_PHYCAscaffold_340109	59	5	4e-06	5.19125e-05	3.56071	up
jgi|Phyca11|550056|estExt2_Genewise1Plus.C_PHYCAscaffold_350112	59	5	4e-06	5.19125e-05	3.56071	up
jgi|Phyca11|559336|estExt2_Genewise1.C_PHYCAscaffold_30354	244	73	4e-06	5.19125e-05	1.74091	up
jgi|Phyca11|70502|gw1.3.435.1	51	3	4e-06	5.19125e-05	4.08746	up
jgi|Phyca11|80841|gw1.30.556.1	69	8	4e-06	5.19125e-05	3.10852	up
jgi|Phyca11|82762|gw1.6.1086.1	59	5	4e-06	5.19125e-05	3.56071	up
jgi|Phyca11|100791|e_gw1.5.596.1	158	39	5e-06	6.37085e-05	2.01838	up
jgi|Phyca11|124668|e_gw1.54.25.1	134	30	5e-06	6.37085e-05	2.1592	up
jgi|Phyca11|21572|fgenesh1_pg.PHYCAscaffold_102_#_4	194	53	5e-06	6.37085e-05	1.87199	up
jgi|Phyca11|21966|fgenesh1_pg.PHYCAscaffold_290_#_2	47	2	5e-06	6.37085e-05	4.55459	up
jgi|Phyca11|503470|fgenesh2_kg.PHYCAscaffold_4_#_9_#_4100341:2	62	6	5e-06	6.37085e-05	3.36923	up
jgi|Phyca11|5039|fgenesh1_pm.PHYCAscaffold_4_#_127	136	31	5e-06	6.37085e-05	2.13327	up
jgi|Phyca11|510506|fgenesh2_kg.PHYCAscaffold_61_#_39_#_4098712:4	134	30	5e-06	6.37085e-05	2.1592	up
jgi|Phyca11|526786|estExt2_fgenesh1_pm.C_PHYCAscaffold_130042	158	39	5e-06	6.37085e-05	2.01838	up
jgi|Phyca11|537898|estExt2_Genewise1Plus.C_PHYCAscaffold_10012	123	26	5e-06	6.37085e-05	2.24207	up
jgi|Phyca11|540728|estExt2_Genewise1Plus.C_PHYCAscaffold_50488	117	24	5e-06	6.37085e-05	2.2854	up
jgi|Phyca11|555043|estExt2_Genewise1Plus.C_PHYCAscaffold_680006	91	15	5e-06	6.37085e-05	2.6009	up
jgi|Phyca11|560598|estExt2_Genewise1.C_PHYCAscaffold_50313	97	17	5e-06	6.37085e-05	2.51245	up
jgi|Phyca11|99568|e_gw1.4.1254.1	7	22	5e-06	6.37085e-05	-1.65208	down
jgi|Phyca11|108443|e_gw1.15.383.1	46	2	6e-06	7.51515e-05	4.52356	up
jgi|Phyca11|116577|e_gw1.31.568.1	999	421	6e-06	7.51515e-05	1.24666	up
jgi|Phyca11|4640|fgenesh1_pm.PHYCAscaffold_2_#_236	46	2	6e-06	7.51515e-05	4.52356	up
jgi|Phyca11|509552|fgenesh2_kg.PHYCAscaffold_47_#_43_#_4101945:185	812	332	6e-06	7.51515e-05	1.2903	up
jgi|Phyca11|510339|fgenesh2_kg.PHYCAscaffold_58_#_52_#_Contig5159.1	54	4	6e-06	7.51515e-05	3.75489	up
jgi|Phyca11|511925|fgenesh2_kg.PHYCAscaffold_105_#_23_#_4099335:1	42	1	6e-06	7.51515e-05	5.39232	up
jgi|Phyca11|530062|estExt2_fgenesh1_pm.C_PHYCAscaffold_540028	177	47	6e-06	7.51515e-05	1.91302	up
jgi|Phyca11|536217|estExt2_fgenesh1_pg.C_PHYCAscaffold_490028	42	1	6e-06	7.51515e-05	5.39232	up
jgi|Phyca11|536737|estExt2_fgenesh1_pg.C_PHYCAscaffold_610042	105	20	6e-06	7.51515e-05	2.39232	up
jgi|Phyca11|546299|estExt2_Genewise1Plus.C_PHYCAscaffold_200423	71	9	6e-06	7.51515e-05	2.97982	up
jgi|Phyca11|551201|estExt2_Genewise1Plus.C_PHYCAscaffold_410024	84	13	6e-06	7.51515e-05	2.69188	up
jgi|Phyca11|552080|estExt2_Genewise1Plus.C_PHYCAscaffold_460130	68	8	6e-06	7.51515e-05	3.08746	up
jgi|Phyca11|557904|estExt2_Genewise1.C_PHYCAscaffold_10065	945	395	6e-06	7.51515e-05	1.25846	up
jgi|Phyca11|559294|estExt2_Genewise1.C_PHYCAscaffold_30272	54	4	6e-06	7.51515e-05	3.75489	up
jgi|Phyca11|561644|estExt2_Genewise1.C_PHYCAscaffold_70574	50	3	6e-06	7.51515e-05	4.05889	up
jgi|Phyca11|561647|estExt2_Genewise1.C_PHYCAscaffold_70578	50	3	6e-06	7.51515e-05	4.05889	up
jgi|Phyca11|564580|estExt2_Genewise1.C_PHYCAscaffold_150313	54	4	6e-06	7.51515e-05	3.75489	up
jgi|Phyca11|6092|fgenesh1_pm.PHYCAscaffold_9_#_152	81	12	6e-06	7.51515e-05	2.75489	up
jgi|Phyca11|63510|gw1.37.452.1	151	37	6e-06	7.51515e-05	2.02895	up
jgi|Phyca11|11193|fgenesh1_pm.PHYCAscaffold_64_#_2	101	19	7e-06	8.61344e-05	2.41028	up
jgi|Phyca11|11399|fgenesh1_pm.PHYCAscaffold_70_#_9	98	18	7e-06	8.61344e-05	2.44478	up
jgi|Phyca11|503294|fgenesh2_kg.PHYCAscaffold_3_#_159_#_Contig624.1	307	101	7e-06	8.61344e-05	1.60388	up
jgi|Phyca11|504630|fgenesh2_kg.PHYCAscaffold_9_#_21_#_4100506:1	132	30	7e-06	8.61344e-05	2.1375	up
jgi|Phyca11|507758|fgenesh2_kg.PHYCAscaffold_30_#_27_#_Contig4439.1	57	5	7e-06	8.61344e-05	3.51096	up
jgi|Phyca11|525159|estExt2_fgenesh1_pm.C_PHYCAscaffold_20104	67	8	7e-06	8.61344e-05	3.06609	up
jgi|Phyca11|525434|estExt2_fgenesh1_pm.C_PHYCAscaffold_30217	77	11	7e-06	8.61344e-05	2.80735	up
jgi|Phyca11|532512|estExt2_fgenesh1_pg.C_PHYCAscaffold_50280	9	24	7e-06	8.61344e-05	-1.41504	down
jgi|Phyca11|533823|estExt2_fgenesh1_pg.C_PHYCAscaffold_170159	67	8	7e-06	8.61344e-05	3.06609	up
jgi|Phyca11|535308|estExt2_fgenesh1_pg.C_PHYCAscaffold_340024	184	50	7e-06	8.61344e-05	1.87971	up
jgi|Phyca11|537381|estExt2_fgenesh1_pg.C_PHYCAscaffold_860026	194	54	7e-06	8.61344e-05	1.84503	up
jgi|Phyca11|539691|estExt2_Genewise1Plus.C_PHYCAscaffold_30931	199	56	7e-06	8.61344e-05	1.82927	up
jgi|Phyca11|546747|estExt2_Genewise1Plus.C_PHYCAscaffold_220322	129	29	7e-06	8.61344e-05	2.15325	up
jgi|Phyca11|565780|estExt2_Genewise1.C_PHYCAscaffold_190142	83	13	7e-06	8.61344e-05	2.6746	up
jgi|Phyca11|97233|e_gw1.1.1211.1	37	0	7e-06	8.61344e-05	15.1752	up
jgi|Phyca11|9954|fgenesh1_pm.PHYCAscaffold_43_#_68	57	5	7e-06	8.61344e-05	3.51096	up
jgi|Phyca11|10849|fgenesh1_pm.PHYCAscaffold_55_#_70	45	2	8e-06	9.70819e-05	4.49185	up
jgi|Phyca11|122231|e_gw1.47.319.1	45	2	8e-06	9.70819e-05	4.49185	up
jgi|Phyca11|50280|gw1.44.109.1	41	1	8e-06	9.70819e-05	5.35755	up
jgi|Phyca11|507148|fgenesh2_kg.PHYCAscaffold_25_#_32_#_Contig450.1	225	67	8e-06	9.70819e-05	1.74769	up
jgi|Phyca11|510763|fgenesh2_kg.PHYCAscaffold_66_#_37_#_4101223:1	266	84	8e-06	9.70819e-05	1.66297	up
jgi|Phyca11|52304|gw1.48.197.1	45	2	8e-06	9.70819e-05	4.49185	up
jgi|Phyca11|534452|estExt2_fgenesh1_pg.C_PHYCAscaffold_240005	41	1	8e-06	9.70819e-05	5.35755	up
jgi|Phyca11|537868|estExt2_fgenesh1_pg.C_PHYCAscaffold_5640001	45	2	8e-06	9.70819e-05	4.49185	up
jgi|Phyca11|539175|estExt2_Genewise1Plus.C_PHYCAscaffold_21094	115	24	8e-06	9.70819e-05	2.26053	up
jgi|Phyca11|548258|estExt2_Genewise1Plus.C_PHYCAscaffold_280140	368	128	8e-06	9.70819e-05	1.52356	up
jgi|Phyca11|548597|estExt2_Genewise1Plus.C_PHYCAscaffold_290262	173	46	8e-06	9.70819e-05	1.91107	up
jgi|Phyca11|551586|estExt2_Genewise1Plus.C_PHYCAscaffold_430010	45	2	8e-06	9.70819e-05	4.49185	up
jgi|Phyca11|569633|estExt2_Genewise1.C_PHYCAscaffold_330244	181	49	8e-06	9.70819e-05	1.88514	up
jgi|Phyca11|5698|fgenesh1_pm.PHYCAscaffold_7_#_64	60	6	8e-06	9.70819e-05	3.32193	up
jgi|Phyca11|127874|e_gw1.72.143.1	73	10	9e-06	0.000108016	2.8679	up
jgi|Phyca11|14906|fgenesh1_pg.PHYCAscaffold_10_#_52	263	83	9e-06	0.000108016	1.66388	up
jgi|Phyca11|15753|fgenesh1_pg.PHYCAscaffold_15_#_91	100	19	9e-06	0.000108016	2.39593	up
jgi|Phyca11|503913|fgenesh2_kg.PHYCAscaffold_5_#_77_#_Contig3440.1	217	64	9e-06	0.000108016	1.76155	up
jgi|Phyca11|509890|fgenesh2_kg.PHYCAscaffold_51_#_17_#_4101945:242	120	26	9e-06	0.000108016	2.20645	up
jgi|Phyca11|546856|estExt2_Genewise1Plus.C_PHYCAscaffold_220495	11	26	9e-06	0.000108016	-1.24101	down
jgi|Phyca11|554986|estExt2_Genewise1Plus.C_PHYCAscaffold_670021	103	20	9e-06	0.000108016	2.36457	up
jgi|Phyca11|565494|estExt2_Genewise1.C_PHYCAscaffold_180197	128	29	9e-06	0.000108016	2.14202	up
jgi|Phyca11|569988|estExt2_Genewise1.C_PHYCAscaffold_350077	144	35	9e-06	0.000108016	2.04064	up
jgi|Phyca11|505970|fgenesh2_kg.PHYCAscaffold_17_#_55_#_Contig684.1	167	44	1e-05	0.000118919	1.92427	up
jgi|Phyca11|507551|fgenesh2_kg.PHYCAscaffold_28_#_58_#_Contig3540.1	111	23	1e-05	0.000118919	2.27085	up
jgi|Phyca11|509479|fgenesh2_kg.PHYCAscaffold_46_#_64_#_4097040:1	214	63	1e-05	0.000118919	1.76419	up
jgi|Phyca11|531039|estExt2_fgenesh1_pm.C_PHYCAscaffold_910003	94	17	1e-05	0.000118919	2.46713	up
jgi|Phyca11|531186|estExt2_fgenesh1_pm.C_PHYCAscaffold_1000013	506	191	1e-05	0.000118919	1.40556	up
jgi|Phyca11|536383|estExt2_fgenesh1_pg.C_PHYCAscaffold_520031	114	24	1e-05	0.000118919	2.24793	up
jgi|Phyca11|537120|estExt2_fgenesh1_pg.C_PHYCAscaffold_740024	48	3	1e-05	0.000118919	4	up
jgi|Phyca11|560902|estExt2_Genewise1.C_PHYCAscaffold_50907	111	23	1e-05	0.000118919	2.27085	up
jgi|Phyca11|83152|gw1.5.1363.1	108	22	1e-05	0.000118919	2.29546	up
jgi|Phyca11|96852|e_gw1.1.154.1	52	4	1e-05	0.000118919	3.70044	up
jgi|Phyca11|97173|e_gw1.1.1368.1	85	14	1e-05	0.000118919	2.60204	up
jgi|Phyca11|122737|e_gw1.48.417.1	135	32	1.1e-05	0.000129792	2.07682	up
jgi|Phyca11|13414|fgenesh1_pg.PHYCAscaffold_3_#_227	105	21	1.1e-05	0.000129792	2.32193	up
jgi|Phyca11|504890|fgenesh2_kg.PHYCAscaffold_10_#_50_#_4101945:248	13	28	1.1e-05	0.000129792	-1.10692	down
jgi|Phyca11|506574|fgenesh2_kg.PHYCAscaffold_20_#_120_#_Contig810.1	276	89	1.1e-05	0.000129792	1.63279	up
jgi|Phyca11|537935|estExt2_Genewise1Plus.C_PHYCAscaffold_10054	138	33	1.1e-05	0.000129792	2.06413	up
jgi|Phyca11|541570|estExt2_Genewise1Plus.C_PHYCAscaffold_70273	116	25	1.1e-05	0.000129792	2.21412	up
jgi|Phyca11|96252|e_gw1.1.1918.1	62	7	1.1e-05	0.000129792	3.14684	up
jgi|Phyca11|102576|e_gw1.7.1105.1	35	0	1.2e-05	0.000140619	15.0951	up
jgi|Phyca11|12997|fgenesh1_pg.PHYCAscaffold_2_#_93	110	23	1.2e-05	0.000140619	2.2578	up
jgi|Phyca11|131597|e_gw1.108.16.1	55	5	1.2e-05	0.000140619	3.45943	up
jgi|Phyca11|506056|fgenesh2_kg.PHYCAscaffold_17_#_141_#_gi|189084230|gb|BT031746.1|	235	72	1.2e-05	0.000140619	1.70659	up
jgi|Phyca11|5210|fgenesh1_pm.PHYCAscaffold_5_#_13	55	5	1.2e-05	0.000140619	3.45943	up
jgi|Phyca11|536911|estExt2_fgenesh1_pg.C_PHYCAscaffold_660032	75	11	1.2e-05	0.000140619	2.76939	up
jgi|Phyca11|577399|estExt2_Genewise1.C_PHYCAscaffold_1120030	15	30	1.2e-05	0.000140619	-1	down
jgi|Phyca11|8880|fgenesh1_pm.PHYCAscaffold_32_#_15	55	5	1.2e-05	0.000140619	3.45943	up
jgi|Phyca11|118577|e_gw1.36.571.1	307	103	1.3e-05	0.000150975	1.57559	up
jgi|Phyca11|119822|e_gw1.39.18.1	353	123	1.3e-05	0.000150975	1.52101	up
jgi|Phyca11|12557|fgenesh1_pg.PHYCAscaffold_1_#_9	68	9	1.3e-05	0.000150975	2.91754	up
jgi|Phyca11|14892|fgenesh1_pg.PHYCAscaffold_10_#_38	51	4	1.3e-05	0.000150975	3.67243	up
jgi|Phyca11|18548|fgenesh1_pg.PHYCAscaffold_37_#_112	39	1	1.3e-05	0.000150975	5.2854	up
jgi|Phyca11|506676|fgenesh2_kg.PHYCAscaffold_21_#_48_#_gi|189085080|gb|BT032612.1|	208	61	1.3e-05	0.000150975	1.7697	up
jgi|Phyca11|506739|fgenesh2_kg.PHYCAscaffold_21_#_111_#_Contig665.1	150	38	1.3e-05	0.000150975	1.98089	up
jgi|Phyca11|511381|fgenesh2_kg.PHYCAscaffold_83_#_9_#_Contig727.1	183	51	1.3e-05	0.000150975	1.84327	up
jgi|Phyca11|512110|fgenesh2_kg.PHYCAscaffold_178_#_1_#_4098474:12	107	22	1.3e-05	0.000150975	2.28204	up
jgi|Phyca11|531038|estExt2_fgenesh1_pm.C_PHYCAscaffold_910002	2	14	1.3e-05	0.000150975	-2.80735	down
jgi|Phyca11|540903|estExt2_Genewise1Plus.C_PHYCAscaffold_50808	121	27	1.3e-05	0.000150975	2.16398	up
jgi|Phyca11|571913|estExt2_Genewise1.C_PHYCAscaffold_440273	188	53	1.3e-05	0.000150975	1.82667	up
jgi|Phyca11|15710|fgenesh1_pg.PHYCAscaffold_15_#_48	43	2	1.4e-05	0.000161557	4.42626	up
jgi|Phyca11|569772|estExt2_Genewise1.C_PHYCAscaffold_340075	47	3	1.4e-05	0.000161557	3.96963	up
jgi|Phyca11|76847|gw1.42.458.1	47	3	1.4e-05	0.000161557	3.96963	up
jgi|Phyca11|18422|fgenesh1_pg.PHYCAscaffold_36_#_62	77	12	1.5e-05	0.000172295	2.68182	up
jgi|Phyca11|36914|gw1.62.10.1	61	7	1.5e-05	0.000172295	3.12338	up
jgi|Phyca11|510852|fgenesh2_kg.PHYCAscaffold_68_#_28_#_4101824:17	255	81	1.5e-05	0.000172295	1.6545	up
jgi|Phyca11|511140|fgenesh2_kg.PHYCAscaffold_76_#_41_#_4099480:1	276	90	1.5e-05	0.000172295	1.61667	up
jgi|Phyca11|527156|estExt2_fgenesh1_pm.C_PHYCAscaffold_170024	61	7	1.5e-05	0.000172295	3.12338	up
jgi|Phyca11|547058|estExt2_Genewise1Plus.C_PHYCAscaffold_230306	89	16	1.5e-05	0.000172295	2.47573	up
jgi|Phyca11|556556|estExt2_Genewise1Plus.C_PHYCAscaffold_910026	80	13	1.5e-05	0.000172295	2.62149	up
jgi|Phyca11|560550|estExt2_Genewise1.C_PHYCAscaffold_50261	54	5	1.5e-05	0.000172295	3.43296	up
jgi|Phyca11|122703|e_gw1.48.49.1	34	0	1.6e-05	0.000182246	15.0532	up
jgi|Phyca11|130237|e_gw1.92.129.1	9	23	1.6e-05	0.000182246	-1.35364	down
jgi|Phyca11|504650|fgenesh2_kg.PHYCAscaffold_9_#_41_#_Contig543.1	333	115	1.6e-05	0.000182246	1.53389	up
jgi|Phyca11|505375|fgenesh2_kg.PHYCAscaffold_13_#_25_#_4098936:2	285	94	1.6e-05	0.000182246	1.60023	up
jgi|Phyca11|510055|fgenesh2_kg.PHYCAscaffold_53_#_40_#_gi|189084870|gb|BT032401.1|	83	14	1.6e-05	0.000182246	2.56768	up
jgi|Phyca11|511800|fgenesh2_kg.PHYCAscaffold_100_#_3_#_4098137:1	136	33	1.6e-05	0.000182246	2.04307	up
jgi|Phyca11|543629|estExt2_Genewise1Plus.C_PHYCAscaffold_120562	109	23	1.6e-05	0.000182246	2.24462	up
jgi|Phyca11|559338|estExt2_Genewise1.C_PHYCAscaffold_30358	120	27	1.6e-05	0.000182246	2.152	up
jgi|Phyca11|76423|gw1.19.667.1	187	53	1.6e-05	0.000182246	1.81897	up
jgi|Phyca11|7871|fgenesh1_pm.PHYCAscaffold_23_#_19	34	0	1.6e-05	0.000182246	15.0532	up
jgi|Phyca11|98874|e_gw1.3.989.1	64	8	1.6e-05	0.000182246	3	up
jgi|Phyca11|507700|fgenesh2_kg.PHYCAscaffold_29_#_96_#_Contig3871.1	57	6	1.7e-05	0.000192432	3.24793	up
jgi|Phyca11|7097|fgenesh1_pm.PHYCAscaffold_17_#_47	57	6	1.7e-05	0.000192432	3.24793	up
jgi|Phyca11|96761|e_gw1.1.1595.1	211	63	1.7e-05	0.000192432	1.74382	up
jgi|Phyca11|133336|e_gw1.417.2.1	70	10	1.8e-05	0.000202491	2.80735	up
jgi|Phyca11|504222|fgenesh2_kg.PHYCAscaffold_6_#_139_#_gi|189084721|gb|BT032239.1|	1	12	1.8e-05	0.000202491	-3.58496	down
jgi|Phyca11|507304|fgenesh2_kg.PHYCAscaffold_26_#_107_#_Contig4096.1	100	20	1.8e-05	0.000202491	2.32193	up
jgi|Phyca11|508155|fgenesh2_kg.PHYCAscaffold_33_#_14_#_4096782:4	97	19	1.8e-05	0.000202491	2.35199	up
jgi|Phyca11|533401|estExt2_fgenesh1_pg.C_PHYCAscaffold_130108	1	12	1.8e-05	0.000202491	-3.58496	down
jgi|Phyca11|552394|estExt2_Genewise1Plus.C_PHYCAscaffold_470328	97	19	1.8e-05	0.000202491	2.35199	up
jgi|Phyca11|555898|estExt2_Genewise1Plus.C_PHYCAscaffold_790110	156	41	1.8e-05	0.000202491	1.92785	up
jgi|Phyca11|560537|estExt2_Genewise1.C_PHYCAscaffold_50242	46	3	1.8e-05	0.000202491	3.9386	up
jgi|Phyca11|562643|estExt2_Genewise1.C_PHYCAscaffold_90741	1	12	1.8e-05	0.000202491	-3.58496	down
jgi|Phyca11|562791|estExt2_Genewise1.C_PHYCAscaffold_100242	206	61	1.8e-05	0.000202491	1.75576	up
jgi|Phyca11|571925|estExt2_Genewise1.C_PHYCAscaffold_440311	330	114	1.8e-05	0.000202491	1.53343	up
jgi|Phyca11|572639|estExt2_Genewise1.C_PHYCAscaffold_490054	122	28	1.8e-05	0.000202491	2.12338	up
jgi|Phyca11|121145|e_gw1.43.123.1	76	12	1.9e-05	0.000211646	2.66297	up
jgi|Phyca11|510779|fgenesh2_kg.PHYCAscaffold_66_#_53_#_4099109:1	88	16	1.9e-05	0.000211646	2.45943	up
jgi|Phyca11|527683|estExt2_fgenesh1_pm.C_PHYCAscaffold_210102	76	12	1.9e-05	0.000211646	2.66297	up
jgi|Phyca11|528276|estExt2_fgenesh1_pm.C_PHYCAscaffold_280038	108	23	1.9e-05	0.000211646	2.23133	up
jgi|Phyca11|541229|estExt2_Genewise1Plus.C_PHYCAscaffold_60350	76	12	1.9e-05	0.000211646	2.66297	up
jgi|Phyca11|547376|estExt2_Genewise1Plus.C_PHYCAscaffold_240393	279	92	1.9e-05	0.000211646	1.60056	up
jgi|Phyca11|555398|estExt2_Genewise1Plus.C_PHYCAscaffold_720135	0	10	1.9e-05	0.000211646	-13.2877	down
jgi|Phyca11|563705|estExt2_Genewise1.C_PHYCAscaffold_130013	73	11	1.9e-05	0.000211646	2.73039	up
jgi|Phyca11|569762|estExt2_Genewise1.C_PHYCAscaffold_340060	108	23	1.9e-05	0.000211646	2.23133	up
jgi|Phyca11|572245|estExt2_Genewise1.C_PHYCAscaffold_470122	60	7	1.9e-05	0.000211646	3.09954	up
jgi|Phyca11|61952|gw1.47.399.1	42	2	1.9e-05	0.000211646	4.39232	up
jgi|Phyca11|101441|e_gw1.5.855.1	53	5	2e-05	0.000221159	3.40599	up
jgi|Phyca11|511267|fgenesh2_kg.PHYCAscaffold_80_#_11_#_4098907:1	116	26	2e-05	0.000221159	2.15754	up
jgi|Phyca11|544590|estExt2_Genewise1Plus.C_PHYCAscaffold_150262	53	5	2e-05	0.000221159	3.40599	up
jgi|Phyca11|559713|estExt2_Genewise1.C_PHYCAscaffold_31052	116	26	2e-05	0.000221159	2.15754	up
jgi|Phyca11|9078|fgenesh1_pm.PHYCAscaffold_33_#_102	11	25	2e-05	0.000221159	-1.18442	down
jgi|Phyca11|19543|fgenesh1_pg.PHYCAscaffold_49_#_56	438	163	2.1e-05	0.000230907	1.42606	up
jgi|Phyca11|4153|fgenesh1_pm.PHYCAscaffold_1_#_66	236	74	2.1e-05	0.000230907	1.67319	up
jgi|Phyca11|502725|fgenesh2_kg.PHYCAscaffold_1_#_185_#_4097781:1	178	50	2.1e-05	0.000230907	1.83188	up
jgi|Phyca11|505488|fgenesh2_kg.PHYCAscaffold_13_#_138_#_Contig3396.1	63	8	2.1e-05	0.000230907	2.97728	up
jgi|Phyca11|535556|estExt2_fgenesh1_pg.C_PHYCAscaffold_380007	33	0	2.1e-05	0.000230907	15.0102	up
jgi|Phyca11|537865|estExt2_fgenesh1_pg.C_PHYCAscaffold_5110001	3	15	2.1e-05	0.000230907	-2.32193	down
jgi|Phyca11|544268|estExt2_Genewise1Plus.C_PHYCAscaffold_140242	33	0	2.1e-05	0.000230907	15.0102	up
jgi|Phyca11|511574|fgenesh2_kg.PHYCAscaffold_90_#_8_#_4097953:1	113	25	2.2e-05	0.000240642	2.17632	up
jgi|Phyca11|527326|estExt2_fgenesh1_pm.C_PHYCAscaffold_180043	49	4	2.2e-05	0.000240642	3.61471	up
jgi|Phyca11|551416|estExt2_Genewise1Plus.C_PHYCAscaffold_420067	13	27	2.2e-05	0.000240642	-1.05445	down
jgi|Phyca11|556317|estExt2_Genewise1Plus.C_PHYCAscaffold_860091	212	64	2.2e-05	0.000240642	1.72792	up
jgi|Phyca11|508703|fgenesh2_kg.PHYCAscaffold_37_#_78_#_4104593:1	96	19	2.3e-05	0.000250275	2.33703	up
jgi|Phyca11|510073|fgenesh2_kg.PHYCAscaffold_53_#_58_#_Contig1849.1	56	6	2.3e-05	0.000250275	3.22239	up
jgi|Phyca11|511809|fgenesh2_kg.PHYCAscaffold_100_#_12_#_4098803:1	93	18	2.3e-05	0.000250275	2.36923	up
jgi|Phyca11|529216|estExt2_fgenesh1_pm.C_PHYCAscaffold_400042	93	18	2.3e-05	0.000250275	2.36923	up
jgi|Phyca11|536456|estExt2_fgenesh1_pg.C_PHYCAscaffold_530053	96	19	2.3e-05	0.000250275	2.33703	up
jgi|Phyca11|548345|estExt2_Genewise1Plus.C_PHYCAscaffold_280307	90	17	2.4e-05	0.000260016	2.40439	up
jgi|Phyca11|574909|estExt2_Genewise1.C_PHYCAscaffold_660131	90	17	2.4e-05	0.000260016	2.40439	up
jgi|Phyca11|97872|e_gw1.2.1447.1	289	97	2.4e-05	0.000260016	1.57501	up
jgi|Phyca11|105302|e_gw1.10.82.1	81	14	2.5e-05	0.000269352	2.5325	up
jgi|Phyca11|116917|e_gw1.32.159.1	235	74	2.5e-05	0.000269352	1.66706	up
jgi|Phyca11|116950|e_gw1.32.490.1	172	48	2.5e-05	0.000269352	1.8413	up
jgi|Phyca11|503978|fgenesh2_kg.PHYCAscaffold_5_#_142_#_4099761:1	81	14	2.5e-05	0.000269352	2.5325	up
jgi|Phyca11|505246|fgenesh2_kg.PHYCAscaffold_12_#_34_#_Contig3618.1	87	16	2.5e-05	0.000269352	2.44294	up
jgi|Phyca11|505809|fgenesh2_kg.PHYCAscaffold_15_#_116_#_Contig678.1	75	12	2.5e-05	0.000269352	2.64386	up
jgi|Phyca11|528612|estExt2_fgenesh1_pm.C_PHYCAscaffold_320011	84	15	2.5e-05	0.000269352	2.48543	up
jgi|Phyca11|534485|estExt2_fgenesh1_pg.C_PHYCAscaffold_240045	123	29	2.5e-05	0.000269352	2.08453	up
jgi|Phyca11|534648|estExt2_fgenesh1_pg.C_PHYCAscaffold_260082	75	12	2.5e-05	0.000269352	2.64386	up
jgi|Phyca11|537997|estExt2_Genewise1Plus.C_PHYCAscaffold_10129	59	7	2.5e-05	0.000269352	3.07529	up
jgi|Phyca11|562109|estExt2_Genewise1.C_PHYCAscaffold_80642	59	7	2.5e-05	0.000269352	3.07529	up
jgi|Phyca11|541906|estExt2_Genewise1Plus.C_PHYCAscaffold_80096	218	67	2.6e-05	0.000278805	1.7021	up
jgi|Phyca11|124987|e_gw1.55.226.1	62	8	2.7e-05	0.000288847	2.9542	up
jgi|Phyca11|503750|fgenesh2_kg.PHYCAscaffold_4_#_289_#_Contig48.1	7	20	2.7e-05	0.000288847	-1.51457	down
jgi|Phyca11|544280|estExt2_Genewise1Plus.C_PHYCAscaffold_140267	120	28	2.7e-05	0.000288847	2.09954	up
jgi|Phyca11|546628|estExt2_Genewise1Plus.C_PHYCAscaffold_220050	128	31	2.7e-05	0.000288847	2.0458	up
jgi|Phyca11|561379|estExt2_Genewise1.C_PHYCAscaffold_60796	62	8	2.7e-05	0.000288847	2.9542	up
jgi|Phyca11|107016|e_gw1.13.589.1	32	0	2.8e-05	0.000298375	14.9658	up
jgi|Phyca11|21649|fgenesh1_pg.PHYCAscaffold_105_#_11	274	91	2.8e-05	0.000298375	1.59024	up
jgi|Phyca11|509491|fgenesh2_kg.PHYCAscaffold_46_#_76_#_Contig5799.1	109	24	2.8e-05	0.000298375	2.18322	up
jgi|Phyca11|510859|fgenesh2_kg.PHYCAscaffold_70_#_5_#_Contig3.1	3557	1725	2.8e-05	0.000298375	1.04406	up
jgi|Phyca11|96081|e_gw1.1.1472.1	32	0	2.8e-05	0.000298375	14.9658	up
jgi|Phyca11|100155|e_gw1.4.895.1	65	9	2.9e-05	0.000307709	2.85244	up
jgi|Phyca11|20125|fgenesh1_pg.PHYCAscaffold_58_#_25	65	9	2.9e-05	0.000307709	2.85244	up
jgi|Phyca11|503842|fgenesh2_kg.PHYCAscaffold_5_#_6_#_4099370:1	48	4	2.9e-05	0.000307709	3.58496	up
jgi|Phyca11|540367|estExt2_Genewise1Plus.C_PHYCAscaffold_40862	48	4	2.9e-05	0.000307709	3.58496	up
jgi|Phyca11|546150|estExt2_Genewise1Plus.C_PHYCAscaffold_200185	133	33	2.9e-05	0.000307709	2.01089	up
jgi|Phyca11|569629|estExt2_Genewise1.C_PHYCAscaffold_330222	65	9	2.9e-05	0.000307709	2.85244	up
jgi|Phyca11|96278|e_gw1.1.617.1	55	6	3e-05	0.000317455	3.1964	up
jgi|Phyca11|100536|e_gw1.5.204.1	217	67	3.1e-05	0.000326896	1.69546	up
jgi|Phyca11|120167|e_gw1.40.370.1	122	29	3.1e-05	0.000326896	2.07276	up
jgi|Phyca11|504288|fgenesh2_kg.PHYCAscaffold_7_#_40_#_Contig2497.1	8	21	3.1e-05	0.000326896	-1.39232	down
jgi|Phyca11|507574|fgenesh2_kg.PHYCAscaffold_28_#_81_#_4097919:1	114	26	3.1e-05	0.000326896	2.13245	up
jgi|Phyca11|558502|estExt2_Genewise1.C_PHYCAscaffold_11420	114	26	3.1e-05	0.000326896	2.13245	up
jgi|Phyca11|83577|gw1.33.501.1	71	11	3.1e-05	0.000326896	2.69032	up
jgi|Phyca11|96465|e_gw1.1.1621.1	71	11	3.1e-05	0.000326896	2.69032	up
jgi|Phyca11|98362|e_gw1.2.378.1	4	16	3.1e-05	0.000326896	-2	down
jgi|Phyca11|102612|e_gw1.7.95.1	158	43	3.2e-05	0.000335109	1.87752	up
jgi|Phyca11|14278|fgenesh1_pg.PHYCAscaffold_7_#_17	36	1	3.2e-05	0.000335109	5.16993	up
jgi|Phyca11|16399|fgenesh1_pg.PHYCAscaffold_19_#_146	80	14	3.2e-05	0.000335109	2.51457	up
jgi|Phyca11|39769|gw1.34.61.1	36	1	3.2e-05	0.000335109	5.16993	up
jgi|Phyca11|505425|fgenesh2_kg.PHYCAscaffold_13_#_75_#_Contig3806.1	36	1	3.2e-05	0.000335109	5.16993	up
jgi|Phyca11|506525|fgenesh2_kg.PHYCAscaffold_20_#_71_#_4097326:1	80	14	3.2e-05	0.000335109	2.51457	up
jgi|Phyca11|556991|estExt2_Genewise1Plus.C_PHYCAscaffold_1000023	74	12	3.2e-05	0.000335109	2.62449	up
jgi|Phyca11|559901|estExt2_Genewise1.C_PHYCAscaffold_40253	80	14	3.2e-05	0.000335109	2.51457	up
jgi|Phyca11|563593|estExt2_Genewise1.C_PHYCAscaffold_120589	83	15	3.2e-05	0.000335109	2.46815	up
jgi|Phyca11|575024|estExt2_Genewise1.C_PHYCAscaffold_680071	44	3	3.2e-05	0.000335109	3.87447	up
jgi|Phyca11|112647|e_gw1.22.449.1	40	2	3.3e-05	0.00034321	4.32193	up
jgi|Phyca11|128092|e_gw1.73.141.1	58	7	3.3e-05	0.00034321	3.05063	up
jgi|Phyca11|524849|estExt2_fgenesh1_pm.C_PHYCAscaffold_10035	58	7	3.3e-05	0.00034321	3.05063	up
jgi|Phyca11|552978|estExt2_Genewise1Plus.C_PHYCAscaffold_500244	40	2	3.3e-05	0.00034321	4.32193	up
jgi|Phyca11|553561|estExt2_Genewise1Plus.C_PHYCAscaffold_540020	168	47	3.3e-05	0.00034321	1.83773	up
jgi|Phyca11|553897|estExt2_Genewise1Plus.C_PHYCAscaffold_570109	119	28	3.3e-05	0.00034321	2.08746	up
jgi|Phyca11|561354|estExt2_Genewise1.C_PHYCAscaffold_60728	2	13	3.3e-05	0.00034321	-2.70044	down
jgi|Phyca11|574787|estExt2_Genewise1.C_PHYCAscaffold_650143	195	58	3.3e-05	0.00034321	1.74935	up
jgi|Phyca11|11991|fgenesh1_pm.PHYCAscaffold_90_#_20	51	5	3.4e-05	0.000352267	3.3505	up
jgi|Phyca11|509080|fgenesh2_kg.PHYCAscaffold_41_#_76_#_4098201:1	97	20	3.4e-05	0.000352267	2.27798	up
jgi|Phyca11|503275|fgenesh2_kg.PHYCAscaffold_3_#_140_#_Contig1253.1	155	42	3.5e-05	0.000361804	1.88381	up
jgi|Phyca11|535457|estExt2_fgenesh1_pg.C_PHYCAscaffold_360050	175	50	3.5e-05	0.000361804	1.80735	up
jgi|Phyca11|553680|estExt2_Genewise1Plus.C_PHYCAscaffold_540207	61	8	3.5e-05	0.000361804	2.93074	up
jgi|Phyca11|554050|estExt2_Genewise1Plus.C_PHYCAscaffold_580150	221	69	3.5e-05	0.000361804	1.67938	up
jgi|Phyca11|503397|fgenesh2_kg.PHYCAscaffold_3_#_262_#_4096663:1	336	119	3.6e-05	0.000370736	1.4975	up
jgi|Phyca11|509062|fgenesh2_kg.PHYCAscaffold_41_#_58_#_4101345:1	94	19	3.6e-05	0.000370736	2.30666	up
jgi|Phyca11|529177|estExt2_fgenesh1_pm.C_PHYCAscaffold_390071	137	35	3.6e-05	0.000370736	1.96875	up
jgi|Phyca11|546068|estExt2_Genewise1Plus.C_PHYCAscaffold_200058	94	19	3.6e-05	0.000370736	2.30666	up
jgi|Phyca11|42213|gw1.100.24.1	64	9	3.7e-05	0.000379744	2.83007	up
jgi|Phyca11|503767|fgenesh2_kg.PHYCAscaffold_4_#_306_#_4097867:1	105	23	3.7e-05	0.000379744	2.19068	up
jgi|Phyca11|509520|fgenesh2_kg.PHYCAscaffold_47_#_11_#_Contig1819.1	105	23	3.7e-05	0.000379744	2.19068	up
jgi|Phyca11|568096|estExt2_Genewise1.C_PHYCAscaffold_270335	338	120	3.8e-05	0.000389421	1.49399	up
jgi|Phyca11|127887|e_gw1.72.168.1	54	6	3.9e-05	0.000398025	3.16993	up
jgi|Phyca11|503760|fgenesh2_kg.PHYCAscaffold_4_#_299_#_Contig1002.1	85	16	3.9e-05	0.000398025	2.40939	up
jgi|Phyca11|510411|fgenesh2_kg.PHYCAscaffold_59_#_49_#_Contig2961.1	102	22	3.9e-05	0.000398025	2.21299	up
jgi|Phyca11|5166|fgenesh1_pm.PHYCAscaffold_4_#_254	67	10	3.9e-05	0.000398025	2.74416	up
jgi|Phyca11|527335|estExt2_fgenesh1_pm.C_PHYCAscaffold_180053	102	22	3.9e-05	0.000398025	2.21299	up
jgi|Phyca11|531250|estExt2_fgenesh1_pm.C_PHYCAscaffold_1030016	85	16	3.9e-05	0.000398025	2.40939	up
jgi|Phyca11|549698|estExt2_Genewise1Plus.C_PHYCAscaffold_330264	102	22	3.9e-05	0.000398025	2.21299	up
jgi|Phyca11|71535|gw1.30.474.1	54	6	3.9e-05	0.000398025	3.16993	up
jgi|Phyca11|125935|e_gw1.60.227.1	73	12	4e-05	0.000405651	2.60486	up
jgi|Phyca11|502918|fgenesh2_kg.PHYCAscaffold_2_#_34_#_Contig1071.1	1501	681	4e-05	0.000405651	1.1402	up
jgi|Phyca11|508218|fgenesh2_kg.PHYCAscaffold_33_#_77_#_Contig3131.1	126	31	4e-05	0.000405651	2.02308	up
jgi|Phyca11|536345|estExt2_fgenesh1_pg.C_PHYCAscaffold_510032	73	12	4e-05	0.000405651	2.60486	up
jgi|Phyca11|547501|estExt2_Genewise1Plus.C_PHYCAscaffold_250093	70	11	4e-05	0.000405651	2.66985	up
jgi|Phyca11|565891|estExt2_Genewise1.C_PHYCAscaffold_190321	73	12	4e-05	0.000405651	2.60486	up
jgi|Phyca11|538182|estExt2_Genewise1Plus.C_PHYCAscaffold_10630	76	13	4.1e-05	0.000414559	2.54749	up
jgi|Phyca11|111485|e_gw1.20.160.1	35	1	4.2e-05	0.000423415	5.12928	up
jgi|Phyca11|111782|e_gw1.20.370.1	35	1	4.2e-05	0.000423415	5.12928	up
jgi|Phyca11|130949|e_gw1.99.64.1	57	7	4.2e-05	0.000423415	3.02554	up
jgi|Phyca11|534612|estExt2_fgenesh1_pg.C_PHYCAscaffold_260037	208	64	4.2e-05	0.000423415	1.70044	up
jgi|Phyca11|549442|estExt2_Genewise1Plus.C_PHYCAscaffold_320263	57	7	4.2e-05	0.000423415	3.02554	up
jgi|Phyca11|59144|gw1.28.197.1	35	1	4.2e-05	0.000423415	5.12928	up
jgi|Phyca11|117659|e_gw1.34.395.1	39	2	4.3e-05	0.000431741	4.2854	up
jgi|Phyca11|540172|estExt2_Genewise1Plus.C_PHYCAscaffold_40589	39	2	4.3e-05	0.000431741	4.2854	up
jgi|Phyca11|83303|gw1.7.1070.1	39	2	4.3e-05	0.000431741	4.2854	up
jgi|Phyca11|113258|e_gw1.23.56.1	222	70	4.4e-05	0.00044097	1.66513	up
jgi|Phyca11|511993|fgenesh2_kg.PHYCAscaffold_111_#_1_#_4103553:2	93	19	4.5e-05	0.000450495	2.29123	up
jgi|Phyca11|566774|estExt2_Genewise1.C_PHYCAscaffold_220429	50	5	4.5e-05	0.000450495	3.32193	up
jgi|Phyca11|115210|e_gw1.28.240.1	1	11	4.6e-05	0.000459158	-3.45943	down
jgi|Phyca11|12671|fgenesh1_pg.PHYCAscaffold_1_#_123	1	11	4.6e-05	0.000459158	-3.45943	down
jgi|Phyca11|528578|estExt2_fgenesh1_pm.C_PHYCAscaffold_310058	60	8	4.6e-05	0.000459158	2.90689	up
jgi|Phyca11|548424|estExt2_Genewise1Plus.C_PHYCAscaffold_280456	104	23	4.6e-05	0.000459158	2.17688	up
jgi|Phyca11|96259|e_gw1.1.1796.1	60	8	4.6e-05	0.000459158	2.90689	up
jgi|Phyca11|511383|fgenesh2_kg.PHYCAscaffold_83_#_11_#_Contig1471.1	112	26	4.7e-05	0.000467942	2.10692	up
jgi|Phyca11|105777|e_gw1.11.741.1	468	180	4.8e-05	0.000477201	1.37851	up
jgi|Phyca11|543113|estExt2_Genewise1Plus.C_PHYCAscaffold_110174	63	9	4.8e-05	0.000477201	2.80735	up
jgi|Phyca11|566703|estExt2_Genewise1.C_PHYCAscaffold_220282	63	9	4.8e-05	0.000477201	2.80735	up
jgi|Phyca11|125391|e_gw1.58.266.1	84	16	4.9e-05	0.000486257	2.39232	up
jgi|Phyca11|506413|fgenesh2_kg.PHYCAscaffold_19_#_119_#_4101854:1	178	52	4.9e-05	0.000486257	1.77529	up
jgi|Phyca11|13514|fgenesh1_pg.PHYCAscaffold_4_#_37	53	6	5e-05	0.000494741	3.14296	up
jgi|Phyca11|16073|fgenesh1_pg.PHYCAscaffold_17_#_156	30	0	5e-05	0.000494741	14.8727	up
jgi|Phyca11|39861|gw1.1.163.1	30	0	5e-05	0.000494741	14.8727	up
jgi|Phyca11|510838|fgenesh2_kg.PHYCAscaffold_68_#_14_#_Contig1926.1	109	25	5e-05	0.000494741	2.12433	up
jgi|Phyca11|531037|estExt2_fgenesh1_pm.C_PHYCAscaffold_910001	53	6	5e-05	0.000494741	3.14296	up
jgi|Phyca11|63203|gw1.26.276.1	30	0	5e-05	0.000494741	14.8727	up
jgi|Phyca11|104611|e_gw1.9.674.1	46	4	5.1e-05	0.000502812	3.52356	up
jgi|Phyca11|132828|e_gw1.235.2.1	46	4	5.1e-05	0.000502812	3.52356	up
jgi|Phyca11|553891|estExt2_Genewise1Plus.C_PHYCAscaffold_570094	98	21	5.1e-05	0.000502812	2.22239	up
jgi|Phyca11|64839|gw1.17.527.1	0	9	5.1e-05	0.000502812	-13.1357	down
jgi|Phyca11|116840|e_gw1.31.155.1	72	12	5.2e-05	0.000511009	2.58496	up
jgi|Phyca11|131184|e_gw1.102.68.1	197	60	5.2e-05	0.000511009	1.71516	up
jgi|Phyca11|540319|estExt2_Genewise1Plus.C_PHYCAscaffold_40795	72	12	5.2e-05	0.000511009	2.58496	up
jgi|Phyca11|63101|gw1.70.188.1	72	12	5.2e-05	0.000511009	2.58496	up
jgi|Phyca11|538370|estExt2_Genewise1Plus.C_PHYCAscaffold_10994	106	24	5.3e-05	0.000519526	2.14296	up
jgi|Phyca11|566535|estExt2_Genewise1.C_PHYCAscaffold_210394	135	35	5.3e-05	0.000519526	1.94753	up
jgi|Phyca11|508242|fgenesh2_kg.PHYCAscaffold_33_#_101_#_4097968:1	114	27	5.4e-05	0.000528758	2.078	up
jgi|Phyca11|21557|fgenesh1_pg.PHYCAscaffold_100_#_33	42	3	5.5e-05	0.000537585	3.80735	up
jgi|Phyca11|508067|fgenesh2_kg.PHYCAscaffold_32_#_26_#_Contig1225.1	165	47	5.5e-05	0.000537585	1.81173	up
jgi|Phyca11|559190|estExt2_Genewise1.C_PHYCAscaffold_30113	42	3	5.5e-05	0.000537585	3.80735	up
jgi|Phyca11|9665|fgenesh1_pm.PHYCAscaffold_40_#_53	42	3	5.5e-05	0.000537585	3.80735	up
jgi|Phyca11|115142|e_gw1.27.391.1	34	1	5.6e-05	0.000545405	5.08746	up
jgi|Phyca11|12204|fgenesh1_pm.PHYCAscaffold_100_#_31	34	1	5.6e-05	0.000545405	5.08746	up
jgi|Phyca11|122328|e_gw1.47.126.1	34	1	5.6e-05	0.000545405	5.08746	up
jgi|Phyca11|508522|fgenesh2_kg.PHYCAscaffold_35_#_105_#_Contig512.1	160	45	5.6e-05	0.000545405	1.83007	up
jgi|Phyca11|509464|fgenesh2_kg.PHYCAscaffold_46_#_49_#_4097972:2	160	45	5.6e-05	0.000545405	1.83007	up
jgi|Phyca11|535243|estExt2_fgenesh1_pg.C_PHYCAscaffold_330066	127	32	5.6e-05	0.000545405	1.98868	up
jgi|Phyca11|535945|estExt2_fgenesh1_pg.C_PHYCAscaffold_430106	276	94	5.7e-05	0.000553564	1.55394	up
jgi|Phyca11|96089|e_gw1.1.1907.1	119	29	5.7e-05	0.000553564	2.03684	up
jgi|Phyca11|130954|e_gw1.100.4.1	59	8	5.9e-05	0.000571969	2.88264	up
jgi|Phyca11|19811|fgenesh1_pg.PHYCAscaffold_52_#_63	59	8	5.9e-05	0.000571969	2.88264	up
jgi|Phyca11|535021|estExt2_fgenesh1_pg.C_PHYCAscaffold_300115	137	36	5.9e-05	0.000571969	1.92811	up
jgi|Phyca11|124922|e_gw1.55.244.1	100	22	6e-05	0.000580426	2.18442	up
jgi|Phyca11|503352|fgenesh2_kg.PHYCAscaffold_3_#_217_#_4099675:1	312	110	6e-05	0.000580426	1.50404	up
jgi|Phyca11|571248|estExt2_Genewise1.C_PHYCAscaffold_410182	220	70	6e-05	0.000580426	1.65208	up
jgi|Phyca11|13338|fgenesh1_pg.PHYCAscaffold_3_#_151	83	16	6.2e-05	0.0005985	2.37504	up
jgi|Phyca11|20403|fgenesh1_pg.PHYCAscaffold_63_#_27	62	9	6.2e-05	0.0005985	2.78427	up
jgi|Phyca11|504965|fgenesh2_kg.PHYCAscaffold_10_#_125_#_Contig2580.1	83	16	6.2e-05	0.0005985	2.37504	up
jgi|Phyca11|503383|fgenesh2_kg.PHYCAscaffold_3_#_248_#_Contig106.1	564	226	6.3e-05	0.000606864	1.31937	up
jgi|Phyca11|511666|fgenesh2_kg.PHYCAscaffold_94_#_17_#_4099091:1	273	93	6.3e-05	0.000606864	1.5536	up
jgi|Phyca11|538759|estExt2_Genewise1Plus.C_PHYCAscaffold_20374	97	21	6.3e-05	0.000606864	2.2076	up
jgi|Phyca11|502878|fgenesh2_kg.PHYCAscaffold_1_#_338_#_4101958:1	65	10	6.4e-05	0.000615194	2.70044	up
jgi|Phyca11|511275|fgenesh2_kg.PHYCAscaffold_80_#_19_#_4101869:1	174	51	6.4e-05	0.000615194	1.77052	up
jgi|Phyca11|507387|fgenesh2_kg.PHYCAscaffold_27_#_61_#_4097928:1	68	11	6.5e-05	0.000623488	2.62803	up
jgi|Phyca11|536769|estExt2_fgenesh1_pg.C_PHYCAscaffold_620041	74	13	6.5e-05	0.000623488	2.50901	up
jgi|Phyca11|547894|estExt2_Genewise1Plus.C_PHYCAscaffold_270026	74	13	6.5e-05	0.000623488	2.50901	up
jgi|Phyca11|124822|e_gw1.55.213.1	52	6	6.6e-05	0.000631304	3.11548	up
jgi|Phyca11|12857|fgenesh1_pg.PHYCAscaffold_1_#_309	52	6	6.6e-05	0.000631304	3.11548	up
jgi|Phyca11|508497|fgenesh2_kg.PHYCAscaffold_35_#_80_#_4099539:1	52	6	6.6e-05	0.000631304	3.11548	up
jgi|Phyca11|535275|estExt2_fgenesh1_pg.C_PHYCAscaffold_330107	52	6	6.6e-05	0.000631304	3.11548	up
jgi|Phyca11|576113|estExt2_Genewise1.C_PHYCAscaffold_840038	198	61	6.6e-05	0.000631304	1.69862	up
jgi|Phyca11|554827|estExt2_Genewise1Plus.C_PHYCAscaffold_650120	508	200	6.7e-05	0.000639524	1.34483	up
jgi|Phyca11|130737|e_gw1.97.116.1	91	19	6.9e-05	0.000657924	2.25987	up
jgi|Phyca11|129346|e_gw1.83.82.1	102	23	7e-05	0.00066583	2.14886	up
jgi|Phyca11|43072|gw1.28.98.1	563	226	7e-05	0.00066583	1.31681	up
jgi|Phyca11|533026|estExt2_fgenesh1_pg.C_PHYCAscaffold_100006	102	23	7e-05	0.00066583	2.14886	up
jgi|Phyca11|551420|estExt2_Genewise1Plus.C_PHYCAscaffold_420071	102	23	7e-05	0.00066583	2.14886	up
jgi|Phyca11|120327|e_gw1.41.354.1	55	7	7.1e-05	0.000673697	2.974	up
jgi|Phyca11|536096|estExt2_fgenesh1_pg.C_PHYCAscaffold_470058	55	7	7.1e-05	0.000673697	2.974	up
jgi|Phyca11|4210|fgenesh1_pm.PHYCAscaffold_1_#_123	4	15	7.2e-05	0.000682237	-1.90689	down
jgi|Phyca11|533516|estExt2_fgenesh1_pg.C_PHYCAscaffold_140104	4	15	7.2e-05	0.000682237	-1.90689	down
jgi|Phyca11|531023|estExt2_fgenesh1_pm.C_PHYCAscaffold_900006	141	38	7.3e-05	0.000690753	1.89162	up
jgi|Phyca11|67670|gw1.10.480.1	41	3	7.3e-05	0.000690753	3.77259	up
jgi|Phyca11|569255|estExt2_Genewise1.C_PHYCAscaffold_320046	99	22	7.4e-05	0.000699487	2.16993	up
jgi|Phyca11|526054|estExt2_fgenesh1_pm.C_PHYCAscaffold_60149	115	28	7.5e-05	0.000707958	2.03814	up
jgi|Phyca11|529703|estExt2_fgenesh1_pm.C_PHYCAscaffold_480003	33	1	7.5e-05	0.000707958	5.04439	up
jgi|Phyca11|101376|e_gw1.5.884.1	37	2	7.7e-05	0.000724331	4.20945	up
jgi|Phyca11|10373|fgenesh1_pm.PHYCAscaffold_49_#_5	48	5	7.7e-05	0.000724331	3.26303	up
jgi|Phyca11|104663|e_gw1.9.456.1	37	2	7.7e-05	0.000724331	4.20945	up
jgi|Phyca11|122063|e_gw1.47.407.1	37	2	7.7e-05	0.000724331	4.20945	up
jgi|Phyca11|534460|estExt2_fgenesh1_pg.C_PHYCAscaffold_240013	48	5	7.7e-05	0.000724331	3.26303	up
jgi|Phyca11|541322|estExt2_Genewise1Plus.C_PHYCAscaffold_60541	37	2	7.7e-05	0.000724331	4.20945	up
jgi|Phyca11|7582|fgenesh1_pm.PHYCAscaffold_20_#_97	37	2	7.7e-05	0.000724331	4.20945	up
jgi|Phyca11|556261|estExt2_Genewise1Plus.C_PHYCAscaffold_850061	96	21	7.8e-05	0.000731719	2.19265	up
jgi|Phyca11|525949|estExt2_fgenesh1_pm.C_PHYCAscaffold_60015	61	9	8e-05	0.000749966	2.76081	up
jgi|Phyca11|131532|e_gw1.107.72.1	125	32	8.2e-05	0.000767923	1.96578	up
jgi|Phyca11|505984|fgenesh2_kg.PHYCAscaffold_17_#_69_#_4096973:1	125	32	8.2e-05	0.000767923	1.96578	up
jgi|Phyca11|110839|e_gw1.19.614.1	70	12	8.3e-05	0.000776222	2.54432	up
jgi|Phyca11|536629|estExt2_fgenesh1_pg.C_PHYCAscaffold_580055	70	12	8.3e-05	0.000776222	2.54432	up
jgi|Phyca11|45739|gw1.50.133.1	51	6	8.5e-05	0.000793838	3.08746	up
jgi|Phyca11|559091|estExt2_Genewise1.C_PHYCAscaffold_21071	90	19	8.7e-05	0.000811128	2.24393	up
jgi|Phyca11|560887|estExt2_Genewise1.C_PHYCAscaffold_50883	90	19	8.7e-05	0.000811128	2.24393	up
jgi|Phyca11|576774|estExt2_Genewise1.C_PHYCAscaffold_950061	90	19	8.7e-05	0.000811128	2.24393	up
jgi|Phyca11|506531|fgenesh2_kg.PHYCAscaffold_20_#_77_#_Contig273.1	250	84	8.8e-05	0.000819052	1.57347	up
jgi|Phyca11|511906|fgenesh2_kg.PHYCAscaffold_105_#_4_#_4101775:1	177	53	8.8e-05	0.000819052	1.73969	up
jgi|Phyca11|21717|fgenesh1_pg.PHYCAscaffold_109_#_9	28	0	8.9e-05	0.000826948	14.7731	up
jgi|Phyca11|9257|fgenesh1_pm.PHYCAscaffold_35_#_77	28	0	8.9e-05	0.000826948	14.7731	up
jgi|Phyca11|97804|e_gw1.2.1222.1	28	0	8.9e-05	0.000826948	14.7731	up
jgi|Phyca11|531656|estExt2_fgenesh1_pg.C_PHYCAscaffold_10317	87	18	9.1e-05	0.000844381	2.27302	up
jgi|Phyca11|531237|estExt2_fgenesh1_pm.C_PHYCAscaffold_1020029	54	7	9.3e-05	0.000862059	2.94753	up
jgi|Phyca11|548241|estExt2_Genewise1Plus.C_PHYCAscaffold_280120	142	39	9.6e-05	0.000888961	1.86434	up
jgi|Phyca11|104265|e_gw1.9.908.1	40	3	9.7e-05	0.000897308	3.73697	up
jgi|Phyca11|8158|fgenesh1_pm.PHYCAscaffold_26_#_9	95	21	9.7e-05	0.000897308	2.17754	up
jgi|Phyca11|20371|fgenesh1_pg.PHYCAscaffold_62_#_42	57	8	9.8e-05	0.00090533	2.83289	up
jgi|Phyca11|510195|fgenesh2_kg.PHYCAscaffold_55_#_12_#_Contig131.4	57	8	9.8e-05	0.00090533	2.83289	up
jgi|Phyca11|18579|fgenesh1_pg.PHYCAscaffold_38_#_25	111	27	9.9e-05	0.000913022	2.03953	up
jgi|Phyca11|507555|fgenesh2_kg.PHYCAscaffold_28_#_62_#_4098723:1	111	27	9.9e-05	0.000913022	2.03953	up
jgi|Phyca11|537876|estExt2_fgenesh1_pg.C_PHYCAscaffold_6630001	346	127	9.9e-05	0.000913022	1.44594	up
jgi|Phyca11|12615|fgenesh1_pg.PHYCAscaffold_1_#_67	32	1	0.0001	0.000920067	5	up
jgi|Phyca11|503857|fgenesh2_kg.PHYCAscaffold_5_#_21_#_4103175:1	570	231	0.0001	0.000920067	1.30307	up
jgi|Phyca11|506292|fgenesh2_kg.PHYCAscaffold_18_#_165_#_4097182:1	103	24	0.0001	0.000920067	2.10154	up
jgi|Phyca11|576758|estExt2_Genewise1.C_PHYCAscaffold_950045	47	5	0.0001	0.000920067	3.23266	up
jgi|Phyca11|504134|fgenesh2_kg.PHYCAscaffold_6_#_51_#_4100288:1	78	15	0.000101	0.000927391	2.37851	up
jgi|Phyca11|509782|fgenesh2_kg.PHYCAscaffold_49_#_74_#_4099301:1	78	15	0.000101	0.000927391	2.37851	up
jgi|Phyca11|12814|fgenesh1_pg.PHYCAscaffold_1_#_266	36	2	0.000102	0.000934686	4.16993	up
jgi|Phyca11|510000|fgenesh2_kg.PHYCAscaffold_52_#_56_#_Contig2893.1	36	2	0.000102	0.000934686	4.16993	up
jgi|Phyca11|511881|fgenesh2_kg.PHYCAscaffold_103_#_15_#_4101563:1	60	9	0.000102	0.000934686	2.73697	up
jgi|Phyca11|536733|estExt2_fgenesh1_pg.C_PHYCAscaffold_610037	60	9	0.000102	0.000934686	2.73697	up
jgi|Phyca11|540001|estExt2_Genewise1Plus.C_PHYCAscaffold_40325	75	14	0.000103	0.000941951	2.42146	up
jgi|Phyca11|553823|estExt2_Genewise1Plus.C_PHYCAscaffold_550220	159	46	0.000103	0.000941951	1.78932	up
jgi|Phyca11|528110|estExt2_fgenesh1_pm.C_PHYCAscaffold_270003	63	10	0.000105	0.000958314	2.65535	up
jgi|Phyca11|535497|estExt2_fgenesh1_pg.C_PHYCAscaffold_370037	63	10	0.000105	0.000958314	2.65535	up
jgi|Phyca11|536323|estExt2_fgenesh1_pg.C_PHYCAscaffold_500095	374	140	0.000106	0.00096518	1.41761	up
jgi|Phyca11|558787|estExt2_Genewise1.C_PHYCAscaffold_20547	66	11	0.000106	0.00096518	2.58496	up
jgi|Phyca11|77476|gw1.129.18.1	267	92	0.000106	0.00096518	1.53713	up
jgi|Phyca11|573936|estExt2_Genewise1.C_PHYCAscaffold_580064	89	19	0.000108	0.00098208	2.22781	up
jgi|Phyca11|528446|estExt2_fgenesh1_pm.C_PHYCAscaffold_300043	50	6	0.000111	0.00100869	3.05889	up
jgi|Phyca11|11951|fgenesh1_pm.PHYCAscaffold_87_#_30	86	18	0.000113	0.00102515	2.25634	up
jgi|Phyca11|12425|fgenesh1_pm.PHYCAscaffold_121_#_6	86	18	0.000113	0.00102515	2.25634	up
jgi|Phyca11|502783|fgenesh2_kg.PHYCAscaffold_1_#_243_#_Contig762.1	131	35	0.000113	0.00102515	1.90414	up
jgi|Phyca11|504675|fgenesh2_kg.PHYCAscaffold_9_#_66_#_Contig5896.1	86	18	0.000113	0.00102515	2.25634	up
jgi|Phyca11|129179|e_gw1.82.143.1	43	4	0.000115	0.00104019	3.42626	up
jgi|Phyca11|14351|fgenesh1_pg.PHYCAscaffold_7_#_90	43	4	0.000115	0.00104019	3.42626	up
jgi|Phyca11|548845|estExt2_Genewise1Plus.C_PHYCAscaffold_300236	43	4	0.000115	0.00104019	3.42626	up
jgi|Phyca11|107774|e_gw1.14.105.1	27	0	0.000119	0.00107423	14.7207	up
jgi|Phyca11|546543|estExt2_Genewise1Plus.C_PHYCAscaffold_210375	53	7	0.00012	0.00108218	2.92057	up
jgi|Phyca11|99342|e_gw1.3.462.1	53	7	0.00012	0.00108218	2.92057	up
jgi|Phyca11|508407|fgenesh2_kg.PHYCAscaffold_34_#_103_#_Contig3175.1	102	24	0.000123	0.00110814	2.08746	up
jgi|Phyca11|538683|estExt2_Genewise1Plus.C_PHYCAscaffold_20236	194	61	0.000125	0.00112541	1.66918	up
jgi|Phyca11|504875|fgenesh2_kg.PHYCAscaffold_10_#_35_#_4097437:1	3	13	0.000126	0.00113329	-2.11548	down
jgi|Phyca11|510685|fgenesh2_kg.PHYCAscaffold_65_#_25_#_4098912:1	143	40	0.000126	0.00113329	1.83794	up
jgi|Phyca11|121661|e_gw1.44.15.1	56	8	0.000127	0.00113891	2.80735	up
jgi|Phyca11|503915|fgenesh2_kg.PHYCAscaffold_5_#_79_#_4097404:1	56	8	0.000127	0.00113891	2.80735	up
jgi|Phyca11|509528|fgenesh2_kg.PHYCAscaffold_47_#_19_#_4098065:1	56	8	0.000127	0.00113891	2.80735	up
jgi|Phyca11|525710|estExt2_fgenesh1_pm.C_PHYCAscaffold_40275	56	8	0.000127	0.00113891	2.80735	up
jgi|Phyca11|560074|estExt2_Genewise1.C_PHYCAscaffold_40468	91	20	0.000127	0.00113891	2.18587	up
jgi|Phyca11|571315|estExt2_Genewise1.C_PHYCAscaffold_410330	91	20	0.000127	0.00113891	2.18587	up
jgi|Phyca11|529699|estExt2_fgenesh1_pm.C_PHYCAscaffold_470088	39	3	0.000128	0.00114487	3.70044	up
jgi|Phyca11|526385|estExt2_fgenesh1_pm.C_PHYCAscaffold_90118	59	9	0.000131	0.00117093	2.71272	up
jgi|Phyca11|41222|gw1.19.87.1	71	13	0.000133	0.00118803	2.44931	up
jgi|Phyca11|14186|fgenesh1_pg.PHYCAscaffold_6_#_108	31	1	0.000134	0.00119422	4.9542	up
jgi|Phyca11|21898|fgenesh1_pg.PHYCAscaffold_195_#_2	0	8	0.000134	0.00119422	-12.9658	down
jgi|Phyca11|552614|estExt2_Genewise1Plus.C_PHYCAscaffold_480323	88	19	0.000134	0.00119422	2.2115	up
jgi|Phyca11|7328|fgenesh1_pm.PHYCAscaffold_18_#_91	31	1	0.000134	0.00119422	4.9542	up
jgi|Phyca11|9000|fgenesh1_pm.PHYCAscaffold_33_#_24	62	10	0.000134	0.00119422	2.63227	up
jgi|Phyca11|528693|estExt2_fgenesh1_pm.C_PHYCAscaffold_320110	35	2	0.000135	0.0012	4.12928	up
jgi|Phyca11|79163|gw1.14.709.1	35	2	0.000135	0.0012	4.12928	up
jgi|Phyca11|117597|e_gw1.33.489.1	167	50	0.000139	0.00123314	1.73985	up
jgi|Phyca11|508929|fgenesh2_kg.PHYCAscaffold_40_#_18_#_4101945:234	352	131	0.000139	0.00123314	1.42601	up
jgi|Phyca11|11992|fgenesh1_pm.PHYCAscaffold_90_#_21	96	22	0.00014	0.00124081	2.12553	up
jgi|Phyca11|507065|fgenesh2_kg.PHYCAscaffold_24_#_57_#_Contig26.1	1560	721	0.000145	0.00128262	1.11347	up
jgi|Phyca11|511525|fgenesh2_kg.PHYCAscaffold_87_#_31_#_4098728:1	8	19	0.000146	0.00129063	-1.24793	down
jgi|Phyca11|505072|fgenesh2_kg.PHYCAscaffold_11_#_18_#_4098302:1	152	44	0.000148	0.00130704	1.7885	up
jgi|Phyca11|509515|fgenesh2_kg.PHYCAscaffold_47_#_6_#_4098474:3	82	17	0.000148	0.00130704	2.27009	up
jgi|Phyca11|13501|fgenesh1_pg.PHYCAscaffold_4_#_24	93	21	0.000149	0.00131459	2.14684	up
jgi|Phyca11|16126|fgenesh1_pg.PHYCAscaffold_18_#_14	42	4	0.000151	0.00133009	3.39232	up
jgi|Phyca11|502789|fgenesh2_kg.PHYCAscaffold_1_#_249_#_4096583:5	132	36	0.000151	0.00133009	1.87447	up
jgi|Phyca11|505097|fgenesh2_kg.PHYCAscaffold_11_#_43_#_Contig3523.1	132	36	0.000151	0.00133009	1.87447	up
jgi|Phyca11|543471|estExt2_Genewise1Plus.C_PHYCAscaffold_120219	42	4	0.000151	0.00133009	3.39232	up
jgi|Phyca11|106287|e_gw1.12.272.1	79	16	0.000154	0.00135302	2.30378	up
jgi|Phyca11|503213|fgenesh2_kg.PHYCAscaffold_3_#_78_#_4098534:2	114	29	0.000154	0.00135302	1.97491	up
jgi|Phyca11|504403|fgenesh2_kg.PHYCAscaffold_7_#_155_#_gi|189083943|gb|BT031459.1|	79	16	0.000154	0.00135302	2.30378	up
jgi|Phyca11|506527|fgenesh2_kg.PHYCAscaffold_20_#_73_#_4097524:1	79	16	0.000154	0.00135302	2.30378	up
jgi|Phyca11|10645|fgenesh1_pm.PHYCAscaffold_52_#_66	52	7	0.000156	0.00136707	2.89308	up
jgi|Phyca11|507305|fgenesh2_kg.PHYCAscaffold_26_#_108_#_gi|189085065|gb|BT032597.1|	52	7	0.000156	0.00136707	2.89308	up
jgi|Phyca11|531090|estExt2_fgenesh1_pm.C_PHYCAscaffold_940025	52	7	0.000156	0.00136707	2.89308	up
jgi|Phyca11|538399|estExt2_Genewise1Plus.C_PHYCAscaffold_11063	52	7	0.000156	0.00136707	2.89308	up
jgi|Phyca11|505511|fgenesh2_kg.PHYCAscaffold_13_#_161_#_Contig3550.1	90	20	0.000158	0.00138237	2.16993	up
jgi|Phyca11|108146|e_gw1.14.615.1	26	0	0.00016	0.00139763	14.6662	up
jgi|Phyca11|511835|fgenesh2_kg.PHYCAscaffold_100_#_38_#_4096763:1	76	15	0.00016	0.00139763	2.34104	up
jgi|Phyca11|529791|estExt2_fgenesh1_pm.C_PHYCAscaffold_490008	76	15	0.00016	0.00139763	2.34104	up
jgi|Phyca11|575616|estExt2_Genewise1.C_PHYCAscaffold_760089	26	0	0.00016	0.00139763	14.6662	up
jgi|Phyca11|535264|estExt2_fgenesh1_pg.C_PHYCAscaffold_330095	98	23	0.000161	0.00140367	2.09115	up
jgi|Phyca11|538715|estExt2_Genewise1Plus.C_PHYCAscaffold_20301	124	33	0.000163	0.00141974	1.9098	up
jgi|Phyca11|502885|fgenesh2_kg.PHYCAscaffold_2_#_1_#_Contig3960.1	211	69	0.000164	0.00142709	1.61257	up
jgi|Phyca11|506124|fgenesh2_kg.PHYCAscaffold_17_#_209_#_Contig1617.1	73	14	0.000165	0.00143442	2.38247	up
jgi|Phyca11|509638|fgenesh2_kg.PHYCAscaffold_48_#_41_#_gi|189084967|gb|BT032499.1|	111	28	0.000167	0.00145042	1.98706	up
jgi|Phyca11|537960|estExt2_Genewise1Plus.C_PHYCAscaffold_10079	87	19	0.000167	0.00145042	2.19502	up
jgi|Phyca11|546028|estExt2_Genewise1Plus.C_PHYCAscaffold_190535	58	9	0.000169	0.00146499	2.68806	up
jgi|Phyca11|558582|estExt2_Genewise1.C_PHYCAscaffold_20151	58	9	0.000169	0.00146499	2.68806	up
jgi|Phyca11|560600|estExt2_Genewise1.C_PHYCAscaffold_50315	58	9	0.000169	0.00146499	2.68806	up
jgi|Phyca11|116241|e_gw1.30.536.1	173	53	0.00017	0.00147132	1.70671	up
jgi|Phyca11|530560|estExt2_fgenesh1_pm.C_PHYCAscaffold_680023	61	10	0.000171	0.00147904	2.60881	up
jgi|Phyca11|507974|fgenesh2_kg.PHYCAscaffold_31_#_55_#_4097593:1	199	64	0.000172	0.00148533	1.63662	up
jgi|Phyca11|509382|fgenesh2_kg.PHYCAscaffold_44_#_20_#_4096861:1	95	22	0.000172	0.00148533	2.11042	up
jgi|Phyca11|528286|estExt2_fgenesh1_pm.C_PHYCAscaffold_280048	64	11	0.000172	0.00148533	2.54057	up
jgi|Phyca11|558677|estExt2_Genewise1.C_PHYCAscaffold_20357	45	5	0.000172	0.00148533	3.16993	up
jgi|Phyca11|527634|estExt2_fgenesh1_pm.C_PHYCAscaffold_210040	306	111	0.000173	0.00149161	1.46297	up
jgi|Phyca11|524942|estExt2_fgenesh1_pm.C_PHYCAscaffold_10158	11	22	0.000174	0.00149928	-1	down
jgi|Phyca11|549435|estExt2_Genewise1Plus.C_PHYCAscaffold_320256	84	18	0.000176	0.00151556	2.22239	up
jgi|Phyca11|102624|e_gw1.7.496.1	30	1	0.000179	0.00153799	4.90689	up
jgi|Phyca11|504293|fgenesh2_kg.PHYCAscaffold_7_#_45_#_4101478:1	30	1	0.000179	0.00153799	4.90689	up
jgi|Phyca11|117839|e_gw1.34.410.1	34	2	0.00018	0.00154367	4.08746	up
jgi|Phyca11|18111|fgenesh1_pg.PHYCAscaffold_33_#_67	34	2	0.00018	0.00154367	4.08746	up
jgi|Phyca11|4907|fgenesh1_pm.PHYCAscaffold_3_#_258	34	2	0.00018	0.00154367	4.08746	up
jgi|Phyca11|534466|estExt2_fgenesh1_pg.C_PHYCAscaffold_240019	34	2	0.00018	0.00154367	4.08746	up
jgi|Phyca11|554264|estExt2_Genewise1Plus.C_PHYCAscaffold_600129	48	6	0.000188	0.00160974	3	up
jgi|Phyca11|113233|e_gw1.23.127.1	41	4	0.000199	0.00170073	3.35755	up
jgi|Phyca11|20703|fgenesh1_pg.PHYCAscaffold_71_#_18	41	4	0.000199	0.00170073	3.35755	up
jgi|Phyca11|541896|estExt2_Genewise1Plus.C_PHYCAscaffold_80085	191	61	0.000199	0.00170073	1.64669	up
jgi|Phyca11|536159|estExt2_fgenesh1_pg.C_PHYCAscaffold_480036	51	7	0.000201	0.00171567	2.86507	up
jgi|Phyca11|511936|fgenesh2_kg.PHYCAscaffold_105_#_34_#_4096982:4	669	282	0.000204	0.00174019	1.24631	up
jgi|Phyca11|12415|fgenesh1_pm.PHYCAscaffold_119_#_4	86	19	0.000207	0.00176247	2.17834	up
jgi|Phyca11|530074|estExt2_fgenesh1_pm.C_PHYCAscaffold_540043	72	14	0.000207	0.00176247	2.36257	up
jgi|Phyca11|530875|estExt2_fgenesh1_pm.C_PHYCAscaffold_820007	86	19	0.000207	0.00176247	2.17834	up
jgi|Phyca11|118871|e_gw1.37.401.1	54	8	0.000211	0.00179317	2.75489	up
jgi|Phyca11|41449|gw1.23.98.1	54	8	0.000211	0.00179317	2.75489	up
jgi|Phyca11|574241|estExt2_Genewise1.C_PHYCAscaffold_600191	54	8	0.000211	0.00179317	2.75489	up
jgi|Phyca11|531180|estExt2_fgenesh1_pm.C_PHYCAscaffold_1000007	69	13	0.000213	0.00180735	2.40808	up
jgi|Phyca11|563421|estExt2_Genewise1.C_PHYCAscaffold_120148	69	13	0.000213	0.00180735	2.40808	up
jgi|Phyca11|107117|e_gw1.13.696.1	25	0	0.000214	0.00181189	14.6096	up
jgi|Phyca11|112447|e_gw1.22.80.1	5	15	0.000214	0.00181189	-1.58496	down
jgi|Phyca11|538368|estExt2_Genewise1Plus.C_PHYCAscaffold_10992	25	0	0.000214	0.00181189	14.6096	up
jgi|Phyca11|99733|e_gw1.4.944.1	25	0	0.000214	0.00181189	14.6096	up
jgi|Phyca11|127145|e_gw1.66.240.1	57	9	0.000216	0.0018243	2.66297	up
jgi|Phyca11|536619|estExt2_fgenesh1_pg.C_PHYCAscaffold_580043	57	9	0.000216	0.0018243	2.66297	up
jgi|Phyca11|548685|estExt2_Genewise1Plus.C_PHYCAscaffold_290399	57	9	0.000216	0.0018243	2.66297	up
jgi|Phyca11|98455|e_gw1.2.400.1	66	12	0.000217	0.00183048	2.45943	up
jgi|Phyca11|560275|estExt2_Genewise1.C_PHYCAscaffold_40819	83	18	0.000219	0.00184621	2.20511	up
jgi|Phyca11|510818|fgenesh2_kg.PHYCAscaffold_67_#_29_#_Contig288.2	107	27	0.00022	0.00185349	1.98658	up
jgi|Phyca11|81801|gw1.68.209.1	37	3	0.000223	0.0018776	3.62449	up
jgi|Phyca11|4976|fgenesh1_pm.PHYCAscaffold_4_#_64	44	5	0.000225	0.00189328	3.1375	up
jgi|Phyca11|553792|estExt2_Genewise1Plus.C_PHYCAscaffold_550145	147	43	0.00023	0.00193416	1.77341	up
jgi|Phyca11|511842|fgenesh2_kg.PHYCAscaffold_101_#_4_#_gi|189084999|gb|BT032531.1|	122	33	0.000237	0.00199179	1.88634	up
jgi|Phyca11|505818|fgenesh2_kg.PHYCAscaffold_15_#_125_#_4098069:1	252	88	0.000238	0.00199774	1.51785	up
jgi|Phyca11|510971|fgenesh2_kg.PHYCAscaffold_72_#_16_#_Contig1197.1	104	26	0.000238	0.00199774	2	up
jgi|Phyca11|565402|estExt2_Genewise1.C_PHYCAscaffold_180036	127	35	0.000238	0.00199774	1.8594	up
jgi|Phyca11|128932|e_gw1.80.121.1	33	2	0.000239	0.0020012	4.04439	up
jgi|Phyca11|40028|gw1.63.24.1	33	2	0.000239	0.0020012	4.04439	up
jgi|Phyca11|43386|gw1.13.131.1	33	2	0.000239	0.0020012	4.04439	up
jgi|Phyca11|50546|gw1.36.456.1	33	2	0.000239	0.0020012	4.04439	up
jgi|Phyca11|9834|fgenesh1_pm.PHYCAscaffold_42_#_42	33	2	0.000239	0.0020012	4.04439	up
jgi|Phyca11|506272|fgenesh2_kg.PHYCAscaffold_18_#_145_#_Contig3749.1	343	129	0.000241	0.00201424	1.41084	up
jgi|Phyca11|567679|estExt2_Genewise1.C_PHYCAscaffold_260120	88	20	0.000242	0.00202074	2.1375	up
jgi|Phyca11|574237|estExt2_Genewise1.C_PHYCAscaffold_600185	88	20	0.000242	0.00202074	2.1375	up
jgi|Phyca11|504959|fgenesh2_kg.PHYCAscaffold_10_#_119_#_4099089:1	96	23	0.000244	0.00203557	2.0614	up
jgi|Phyca11|529224|estExt2_fgenesh1_pm.C_PHYCAscaffold_400055	47	6	0.000245	0.00204204	2.96963	up
jgi|Phyca11|571337|estExt2_Genewise1.C_PHYCAscaffold_420013	47	6	0.000245	0.00204204	2.96963	up
jgi|Phyca11|503063|fgenesh2_kg.PHYCAscaffold_2_#_179_#_Contig107.1	301	110	0.000246	0.0020485	1.45226	up
jgi|Phyca11|505438|fgenesh2_kg.PHYCAscaffold_13_#_88_#_4101587:1	312	115	0.000248	0.00206389	1.43991	up
jgi|Phyca11|5780|fgenesh1_pm.PHYCAscaffold_8_#_4	101	25	0.000257	0.00213488	2.01436	up
jgi|Phyca11|502636|fgenesh2_kg.PHYCAscaffold_1_#_96_#_4100275:1	134	38	0.00026	0.00215849	1.81816	up
jgi|Phyca11|119360|e_gw1.38.369.1	40	4	0.000261	0.0021635	3.32193	up
jgi|Phyca11|503560|fgenesh2_kg.PHYCAscaffold_4_#_99_#_Contig45.1	71	14	0.000261	0.0021635	2.34239	up
jgi|Phyca11|505527|fgenesh2_kg.PHYCAscaffold_14_#_8_#_Contig3874.1	71	14	0.000261	0.0021635	2.34239	up
jgi|Phyca11|539773|estExt2_Genewise1Plus.C_PHYCAscaffold_40033	40	4	0.000261	0.0021635	3.32193	up
jgi|Phyca11|11055|fgenesh1_pm.PHYCAscaffold_61_#_2	151	45	0.000267	0.00220988	1.74655	up
jgi|Phyca11|123689|e_gw1.51.378.1	106	27	0.000268	0.00221614	1.97303	up
jgi|Phyca11|5774|fgenesh1_pm.PHYCAscaffold_7_#_140	106	27	0.000268	0.00221614	1.97303	up
jgi|Phyca11|127524|e_gw1.70.168.1	68	13	0.000269	0.00222171	2.38702	up
jgi|Phyca11|9853|fgenesh1_pm.PHYCAscaffold_42_#_61	68	13	0.000269	0.00222171	2.38702	up
jgi|Phyca11|12789|fgenesh1_pg.PHYCAscaffold_1_#_241	53	8	0.000271	0.00223552	2.72792	up
jgi|Phyca11|507846|fgenesh2_kg.PHYCAscaffold_30_#_115_#_4103249:1	53	8	0.000271	0.00223552	2.72792	up
jgi|Phyca11|19861|fgenesh1_pg.PHYCAscaffold_53_#_22	65	12	0.000275	0.00226647	2.43741	up
jgi|Phyca11|18948|fgenesh1_pg.PHYCAscaffold_42_#_50	111	29	0.000276	0.00227333	1.93643	up
jgi|Phyca11|537260|estExt2_fgenesh1_pg.C_PHYCAscaffold_800028	56	9	0.000277	0.00228019	2.63743	up
jgi|Phyca11|504149|fgenesh2_kg.PHYCAscaffold_6_#_66_#_Contig2532.1	98	24	0.000278	0.00228704	2.02975	up
jgi|Phyca11|108266|e_gw1.15.101.1	62	11	0.000279	0.0022932	2.49476	up
jgi|Phyca11|504201|fgenesh2_kg.PHYCAscaffold_6_#_118_#_Contig4199.1	62	11	0.000279	0.0022932	2.49476	up
jgi|Phyca11|16638|fgenesh1_pg.PHYCAscaffold_21_#_55	59	10	0.00028	0.00229865	2.56071	up
jgi|Phyca11|37691|gw1.35.29.1	90	21	0.00028	0.00229865	2.09954	up
jgi|Phyca11|49291|gw1.49.295.1	24	0	0.000286	0.00234226	14.5507	up
jgi|Phyca11|97512|e_gw1.2.1286.1	24	0	0.000286	0.00234226	14.5507	up
jgi|Phyca11|16134|fgenesh1_pg.PHYCAscaffold_18_#_22	43	5	0.000293	0.00239528	3.10434	up
jgi|Phyca11|558618|estExt2_Genewise1.C_PHYCAscaffold_20225	43	5	0.000293	0.00239528	3.10434	up
jgi|Phyca11|21343|fgenesh1_pg.PHYCAscaffold_91_#_12	36	3	0.000295	0.0024073	3.58496	up
jgi|Phyca11|502658|fgenesh2_kg.PHYCAscaffold_1_#_118_#_Contig3106.1	36	3	0.000295	0.0024073	3.58496	up
jgi|Phyca11|552973|estExt2_Genewise1Plus.C_PHYCAscaffold_500233	36	3	0.000295	0.0024073	3.58496	up
jgi|Phyca11|6546|fgenesh1_pm.PHYCAscaffold_13_#_13	36	3	0.000295	0.0024073	3.58496	up
jgi|Phyca11|576078|estExt2_Genewise1.C_PHYCAscaffold_830005	87	20	0.000299	0.00243484	2.12102	up
jgi|Phyca11|536585|estExt2_fgenesh1_pg.C_PHYCAscaffold_570041	3	12	0.000305	0.00248222	-2	down
jgi|Phyca11|63266|gw1.19.416.1	1	9	0.000307	0.00249701	-3.16993	down
jgi|Phyca11|512192|fgenesh2_kg.PHYCAscaffold_539_#_1_#_4096666:2	8	18	0.000311	0.00252803	-1.16993	down
jgi|Phyca11|104530|e_gw1.9.796.1	32	2	0.000318	0.00257955	4	up
jgi|Phyca11|112318|e_gw1.22.357.1	32	2	0.000318	0.00257955	4	up
jgi|Phyca11|11632|fgenesh1_pm.PHYCAscaffold_76_#_41	32	2	0.000318	0.00257955	4	up
jgi|Phyca11|4407|fgenesh1_pm.PHYCAscaffold_2_#_3	32	2	0.000318	0.00257955	4	up
jgi|Phyca11|536841|estExt2_fgenesh1_pg.C_PHYCAscaffold_650016	32	2	0.000318	0.00257955	4	up
jgi|Phyca11|568075|estExt2_Genewise1.C_PHYCAscaffold_270310	32	2	0.000318	0.00257955	4	up
jgi|Phyca11|18414|fgenesh1_pg.PHYCAscaffold_36_#_54	28	1	0.000319	0.00257847	4.80735	up
jgi|Phyca11|546674|estExt2_Genewise1Plus.C_PHYCAscaffold_220147	28	1	0.000319	0.00257847	4.80735	up
jgi|Phyca11|548967|estExt2_Genewise1Plus.C_PHYCAscaffold_300408	28	1	0.000319	0.00257847	4.80735	up
jgi|Phyca11|550608|estExt2_Genewise1Plus.C_PHYCAscaffold_380023	46	6	0.000319	0.00257847	2.9386	up
jgi|Phyca11|81171|gw1.2.1149.1	28	1	0.000319	0.00257847	4.80735	up
jgi|Phyca11|98625|e_gw1.3.877.1	28	1	0.000319	0.00257847	4.80735	up
jgi|Phyca11|535024|estExt2_fgenesh1_pg.C_PHYCAscaffold_300118	92	22	0.000321	0.00258697	2.06413	up
jgi|Phyca11|7948|fgenesh1_pm.PHYCAscaffold_23_#_96	92	22	0.000321	0.00258697	2.06413	up
jgi|Phyca11|561074|estExt2_Genewise1.C_PHYCAscaffold_60174	70	14	0.000328	0.00264104	2.32193	up
jgi|Phyca11|506688|fgenesh2_kg.PHYCAscaffold_21_#_60_#_4103279:2	49	7	0.000337	0.00271191	2.80735	up
jgi|Phyca11|544288|estExt2_Genewise1Plus.C_PHYCAscaffold_140287	67	13	0.000339	0.00272639	2.36565	up
jgi|Phyca11|112886|e_gw1.23.17.1	125	35	0.000343	0.00275694	1.8365	up
jgi|Phyca11|511493|fgenesh2_kg.PHYCAscaffold_86_#_30_#_Contig152.1	10	20	0.000344	0.00276253	-1	down
jgi|Phyca11|558428|estExt2_Genewise1.C_PHYCAscaffold_11251	171	54	0.000344	0.00276253	1.66297	up
jgi|Phyca11|551060|estExt2_Genewise1Plus.C_PHYCAscaffold_400170	52	8	0.000349	0.00279939	2.70044	up
jgi|Phyca11|559875|estExt2_Genewise1.C_PHYCAscaffold_40223	52	8	0.000349	0.00279939	2.70044	up
jgi|Phyca11|11468|fgenesh1_pm.PHYCAscaffold_71_#_41	0	7	0.000353	0.00282815	-12.7731	down
jgi|Phyca11|537034|estExt2_fgenesh1_pg.C_PHYCAscaffold_710049	0	7	0.000353	0.00282815	-12.7731	down
jgi|Phyca11|100729|e_gw1.5.961.1	61	11	0.000354	0.002832	2.47131	up
jgi|Phyca11|128403|e_gw1.75.131.1	61	11	0.000354	0.002832	2.47131	up
jgi|Phyca11|557979|estExt2_Genewise1.C_PHYCAscaffold_10166	102	26	0.000354	0.002832	1.97199	up
jgi|Phyca11|10247|fgenesh1_pm.PHYCAscaffold_47_#_76	55	9	0.000355	0.00283584	2.61143	up
jgi|Phyca11|508673|fgenesh2_kg.PHYCAscaffold_37_#_48_#_Contig3171.1	55	9	0.000355	0.00283584	2.61143	up
jgi|Phyca11|103116|e_gw1.7.1014.1	58	10	0.000357	0.00284765	2.53605	up
jgi|Phyca11|20369|fgenesh1_pg.PHYCAscaffold_62_#_40	58	10	0.000357	0.00284765	2.53605	up
jgi|Phyca11|567386|estExt2_Genewise1.C_PHYCAscaffold_240438	58	10	0.000357	0.00284765	2.53605	up
jgi|Phyca11|535673|estExt2_fgenesh1_pg.C_PHYCAscaffold_400033	107	28	0.000365	0.00290721	1.93411	up
jgi|Phyca11|574991|estExt2_Genewise1.C_PHYCAscaffold_680010	107	28	0.000365	0.00290721	1.93411	up
jgi|Phyca11|547613|estExt2_Genewise1Plus.C_PHYCAscaffold_250496	86	20	0.000369	0.00293564	2.10434	up
jgi|Phyca11|577884|estExt2_Genewise1.C_PHYCAscaffold_9600003	86	20	0.000369	0.00293564	2.10434	up
jgi|Phyca11|507051|fgenesh2_kg.PHYCAscaffold_24_#_43_#_4098173:1	127	36	0.000374	0.00297195	1.81876	up
jgi|Phyca11|550074|estExt2_Genewise1Plus.C_PHYCAscaffold_350133	149	45	0.000374	0.00297195	1.72732	up
jgi|Phyca11|124675|e_gw1.54.210.1	75	16	0.000376	0.0029835	2.22882	up
jgi|Phyca11|507549|fgenesh2_kg.PHYCAscaffold_28_#_56_#_4099549:1	75	16	0.000376	0.0029835	2.22882	up
jgi|Phyca11|546338|estExt2_Genewise1Plus.C_PHYCAscaffold_200504	75	16	0.000376	0.0029835	2.22882	up
jgi|Phyca11|63594|gw1.48.392.1	1108	502	0.000382	0.00302759	1.1422	up
jgi|Phyca11|102965|e_gw1.7.535.1	23	0	0.000384	0.00303726	14.4893	up
jgi|Phyca11|108707|e_gw1.15.28.1	23	0	0.000384	0.00303726	14.4893	up
jgi|Phyca11|505861|fgenesh2_kg.PHYCAscaffold_16_#_20_#_4097603:1	99	25	0.000384	0.00303726	1.9855	up
jgi|Phyca11|533414|estExt2_fgenesh1_pg.C_PHYCAscaffold_130131	23	0	0.000384	0.00303726	14.4893	up
jgi|Phyca11|65957|gw1.16.279.1	23	0	0.000384	0.00303726	14.4893	up
jgi|Phyca11|73473|gw1.31.570.1	23	0	0.000384	0.00303726	14.4893	up
jgi|Phyca11|83150|gw1.1.1793.1	175	56	0.000385	0.003039	1.64386	up
jgi|Phyca11|133332|e_gw1.417.3.1	35	3	0.00039	0.0030758	3.54432	up
jgi|Phyca11|9707|fgenesh1_pm.PHYCAscaffold_41_#_1	380	148	0.00039	0.0030758	1.3604	up
jgi|Phyca11|547134|estExt2_Genewise1Plus.C_PHYCAscaffold_230419	83	19	0.000393	0.00309678	2.12711	up
jgi|Phyca11|17809|fgenesh1_pg.PHYCAscaffold_30_#_120	72	15	0.000394	0.00310286	2.26303	up
jgi|Phyca11|106526|e_gw1.12.724.1	104	27	0.000397	0.00312378	1.94555	up
jgi|Phyca11|502672|fgenesh2_kg.PHYCAscaffold_1_#_132_#_4099355:1	104	27	0.000397	0.00312378	1.94555	up
jgi|Phyca11|538507|estExt2_Genewise1Plus.C_PHYCAscaffold_11295	4	13	0.0004	0.00314467	-1.70044	down
jgi|Phyca11|123053|e_gw1.49.283.1	170	54	0.000403	0.00316643	1.6545	up
jgi|Phyca11|575544|estExt2_Genewise1.C_PHYCAscaffold_750066	129	37	0.000407	0.00319602	1.80177	up
jgi|Phyca11|508071|fgenesh2_kg.PHYCAscaffold_32_#_30_#_gi|189083907|gb|BT031423.1|	184	60	0.000408	0.00320203	1.61667	up
jgi|Phyca11|537503|estExt2_fgenesh1_pg.C_PHYCAscaffold_940020	45	6	0.000414	0.00324725	2.90689	up
jgi|Phyca11|40073|gw1.12.67.1	31	2	0.000423	0.00331117	3.9542	up
jgi|Phyca11|511749|fgenesh2_kg.PHYCAscaffold_96_#_25_#_4101871:1	31	2	0.000423	0.00331117	3.9542	up
jgi|Phyca11|545015|estExt2_Genewise1Plus.C_PHYCAscaffold_160552	31	2	0.000423	0.00331117	3.9542	up
jgi|Phyca11|555661|estExt2_Genewise1Plus.C_PHYCAscaffold_760079	31	2	0.000423	0.00331117	3.9542	up
jgi|Phyca11|103276|e_gw1.7.967.1	27	1	0.000427	0.00333578	4.75489	up
jgi|Phyca11|504237|fgenesh2_kg.PHYCAscaffold_6_#_154_#_gi|189085074|gb|BT032606.1|	66	13	0.000427	0.00333578	2.34395	up
jgi|Phyca11|538606|estExt2_Genewise1Plus.C_PHYCAscaffold_20061	27	1	0.000427	0.00333578	4.75489	up
jgi|Phyca11|558403|estExt2_Genewise1.C_PHYCAscaffold_11181	101	26	0.000431	0.00336318	1.95777	up
jgi|Phyca11|539688|estExt2_Genewise1Plus.C_PHYCAscaffold_30928	48	7	0.000435	0.00339148	2.77761	up
jgi|Phyca11|577314|estExt2_Genewise1.C_PHYCAscaffold_1070039	48	7	0.000435	0.00339148	2.77761	up
jgi|Phyca11|12470|fgenesh1_pm.PHYCAscaffold_182_#_2	63	12	0.000439	0.00341974	2.39232	up
jgi|Phyca11|507132|fgenesh2_kg.PHYCAscaffold_25_#_16_#_Contig1770.1	51	8	0.000448	0.00348388	2.67243	up
jgi|Phyca11|507476|fgenesh2_kg.PHYCAscaffold_27_#_150_#_Contig1507.1	51	8	0.000448	0.00348388	2.67243	up
jgi|Phyca11|531036|estExt2_fgenesh1_pm.C_PHYCAscaffold_900022	51	8	0.000448	0.00348388	2.67243	up
jgi|Phyca11|551068|estExt2_Genewise1Plus.C_PHYCAscaffold_400178	51	8	0.000448	0.00348388	2.67243	up
jgi|Phyca11|551334|estExt2_Genewise1Plus.C_PHYCAscaffold_410249	51	8	0.000448	0.00348388	2.67243	up
jgi|Phyca11|502811|fgenesh2_kg.PHYCAscaffold_1_#_271_#_Contig629.1	60	11	0.000449	0.00348173	2.44746	up
jgi|Phyca11|525863|estExt2_fgenesh1_pm.C_PHYCAscaffold_50181	60	11	0.000449	0.00348173	2.44746	up
jgi|Phyca11|537824|estExt2_fgenesh1_pg.C_PHYCAscaffold_2190002	60	11	0.000449	0.00348173	2.44746	up
jgi|Phyca11|545372|estExt2_Genewise1Plus.C_PHYCAscaffold_170533	93	23	0.000449	0.00348173	2.0156	up
jgi|Phyca11|570162|estExt2_Genewise1.C_PHYCAscaffold_360071	60	11	0.000449	0.00348173	2.44746	up
jgi|Phyca11|110478|e_gw1.18.641.1	38	4	0.000451	0.00349029	3.24793	up
jgi|Phyca11|574324|estExt2_Genewise1.C_PHYCAscaffold_610084	38	4	0.000451	0.00349029	3.24793	up
jgi|Phyca11|18862|fgenesh1_pg.PHYCAscaffold_41_#_56	54	9	0.000454	0.00350258	2.58496	up
jgi|Phyca11|503684|fgenesh2_kg.PHYCAscaffold_4_#_223_#_gi|189084864|gb|BT032395.1|	57	10	0.000454	0.00350258	2.51096	up
jgi|Phyca11|525807|estExt2_fgenesh1_pm.C_PHYCAscaffold_50112	54	9	0.000454	0.00350258	2.58496	up
jgi|Phyca11|532594|estExt2_fgenesh1_pg.C_PHYCAscaffold_60129	85	20	0.000454	0.00350258	2.08746	up
jgi|Phyca11|536610|estExt2_fgenesh1_pg.C_PHYCAscaffold_580032	57	10	0.000454	0.00350258	2.51096	up
jgi|Phyca11|552378|estExt2_Genewise1Plus.C_PHYCAscaffold_470309	57	10	0.000454	0.00350258	2.51096	up
jgi|Phyca11|555890|estExt2_Genewise1Plus.C_PHYCAscaffold_790102	57	10	0.000454	0.00350258	2.51096	up
jgi|Phyca11|573176|estExt2_Genewise1.C_PHYCAscaffold_520043	155	48	0.000456	0.00351007	1.69116	up
jgi|Phyca11|5246|fgenesh1_pm.PHYCAscaffold_5_#_49	98	25	0.000468	0.00360041	1.97085	up
jgi|Phyca11|510185|fgenesh2_kg.PHYCAscaffold_55_#_2_#_4100017:1	103	27	0.000481	0.00369625	1.93161	up
jgi|Phyca11|503943|fgenesh2_kg.PHYCAscaffold_5_#_107_#_Contig1761.1	5	14	0.000486	0.00373257	-1.48543	down
jgi|Phyca11|510647|fgenesh2_kg.PHYCAscaffold_64_#_40_#_Contig5916.1	123	35	0.000492	0.00377652	1.81323	up
jgi|Phyca11|504624|fgenesh2_kg.PHYCAscaffold_9_#_15_#_4099069:1	164	52	0.000493	0.00378101	1.65711	up
jgi|Phyca11|9330|fgenesh1_pm.PHYCAscaffold_36_#_45	71	15	0.000493	0.00378101	2.24286	up
jgi|Phyca11|572302|estExt2_Genewise1.C_PHYCAscaffold_470258	41	5	0.0005	0.00383038	3.03562	up
jgi|Phyca11|77166|gw1.6.851.1	41	5	0.0005	0.00383038	3.03562	up
jgi|Phyca11|81792|gw1.15.778.1	95	24	0.000507	0.00387856	1.98489	up
jgi|Phyca11|110189|e_gw1.18.71.1	34	3	0.000515	0.00393095	3.5025	up
jgi|Phyca11|131229|e_gw1.103.15.1	34	3	0.000515	0.00393095	3.5025	up
jgi|Phyca11|13203|fgenesh1_pg.PHYCAscaffold_3_#_16	22	0	0.000515	0.00393095	14.4252	up
jgi|Phyca11|47003|gw1.36.257.1	22	0	0.000515	0.00393095	14.4252	up
jgi|Phyca11|532403|estExt2_fgenesh1_pg.C_PHYCAscaffold_50132	34	3	0.000515	0.00393095	3.5025	up
jgi|Phyca11|556162|estExt2_Genewise1Plus.C_PHYCAscaffold_840072	34	3	0.000515	0.00393095	3.5025	up
jgi|Phyca11|97231|e_gw1.1.1341.1	34	3	0.000515	0.00393095	3.5025	up
jgi|Phyca11|7260|fgenesh1_pm.PHYCAscaffold_18_#_23	68	14	0.000516	0.00392978	2.28011	up
jgi|Phyca11|506347|fgenesh2_kg.PHYCAscaffold_19_#_53_#_Contig1196.1	194	65	0.000518	0.00394281	1.57755	up
jgi|Phyca11|548283|estExt2_Genewise1Plus.C_PHYCAscaffold_280184	332	127	0.000522	0.00397104	1.38635	up
jgi|Phyca11|18352|fgenesh1_pg.PHYCAscaffold_35_#_89	44	6	0.000537	0.00407719	2.87447	up
jgi|Phyca11|40883|gw1.27.89.1	44	6	0.000537	0.00407719	2.87447	up
jgi|Phyca11|536853|estExt2_fgenesh1_pg.C_PHYCAscaffold_650031	62	12	0.000555	0.00421034	2.36923	up
jgi|Phyca11|525091|estExt2_fgenesh1_pm.C_PHYCAscaffold_20022	84	20	0.00056	0.00424473	2.07039	up
jgi|Phyca11|562689|estExt2_Genewise1.C_PHYCAscaffold_100114	84	20	0.00056	0.00424473	2.07039	up
jgi|Phyca11|111059|e_gw1.19.295.1	47	7	0.000562	0.00425398	2.74723	up
jgi|Phyca11|540450|estExt2_Genewise1Plus.C_PHYCAscaffold_40996	30	2	0.000562	0.00425398	3.90689	up
jgi|Phyca11|574403|estExt2_Genewise1.C_PHYCAscaffold_620101	30	2	0.000562	0.00425398	3.90689	up
jgi|Phyca11|551325|estExt2_Genewise1Plus.C_PHYCAscaffold_410240	270	99	0.000566	0.00427477	1.44746	up
jgi|Phyca11|511519|fgenesh2_kg.PHYCAscaffold_87_#_25_#_Contig1418.1	292	109	0.000568	0.00428513	1.42164	up
jgi|Phyca11|553706|estExt2_Genewise1Plus.C_PHYCAscaffold_540285	59	11	0.000569	0.0042903	2.42321	up
jgi|Phyca11|11087|fgenesh1_pm.PHYCAscaffold_61_#_34	26	1	0.000571	0.00429826	4.70044	up
jgi|Phyca11|527232|estExt2_fgenesh1_pm.C_PHYCAscaffold_170114	26	1	0.000571	0.00429826	4.70044	up
jgi|Phyca11|559022|estExt2_Genewise1.C_PHYCAscaffold_20951	26	1	0.000571	0.00429826	4.70044	up
jgi|Phyca11|5668|fgenesh1_pm.PHYCAscaffold_7_#_34	26	1	0.000571	0.00429826	4.70044	up
jgi|Phyca11|573931|estExt2_Genewise1.C_PHYCAscaffold_580041	26	1	0.000571	0.00429826	4.70044	up
jgi|Phyca11|19741|fgenesh1_pg.PHYCAscaffold_51_#_62	50	8	0.000576	0.00432634	2.64386	up
jgi|Phyca11|503081|fgenesh2_kg.PHYCAscaffold_2_#_197_#_4100895:1	50	8	0.000576	0.00432634	2.64386	up
jgi|Phyca11|505665|fgenesh2_kg.PHYCAscaffold_14_#_146_#_Contig4521.1	50	8	0.000576	0.00432634	2.64386	up
jgi|Phyca11|20153|fgenesh1_pg.PHYCAscaffold_58_#_53	56	10	0.000578	0.00433421	2.48543	up
jgi|Phyca11|505638|fgenesh2_kg.PHYCAscaffold_14_#_119_#_Contig1396.1	56	10	0.000578	0.00433421	2.48543	up
jgi|Phyca11|566759|estExt2_Genewise1.C_PHYCAscaffold_220401	56	10	0.000578	0.00433421	2.48543	up
jgi|Phyca11|530695|estExt2_fgenesh1_pm.C_PHYCAscaffold_740008	73	16	0.000583	0.0043669	2.18982	up
jgi|Phyca11|525124|estExt2_fgenesh1_pm.C_PHYCAscaffold_20058	107	29	0.000591	0.00442439	1.88349	up
jgi|Phyca11|528281|estExt2_fgenesh1_pm.C_PHYCAscaffold_280043	37	4	0.000593	0.00443693	3.20945	up
jgi|Phyca11|504851|fgenesh2_kg.PHYCAscaffold_10_#_11_#_4098753:1	81	19	0.0006	0.00448561	2.09192	up
jgi|Phyca11|557169|estExt2_Genewise1Plus.C_PHYCAscaffold_1030022	81	19	0.0006	0.00448561	2.09192	up
jgi|Phyca11|565425|estExt2_Genewise1.C_PHYCAscaffold_180093	158	50	0.000604	0.00451181	1.65992	up
jgi|Phyca11|527763|estExt2_fgenesh1_pm.C_PHYCAscaffold_220085	70	15	0.000615	0.00459021	2.22239	up
jgi|Phyca11|7674|fgenesh1_pm.PHYCAscaffold_21_#_47	70	15	0.000615	0.00459021	2.22239	up
jgi|Phyca11|505873|fgenesh2_kg.PHYCAscaffold_16_#_32_#_4101945:293	384	152	0.000638	0.00475537	1.33703	up
jgi|Phyca11|508574|fgenesh2_kg.PHYCAscaffold_36_#_27_#_Contig2036.1	86	21	0.000639	0.00476022	2.03395	up
jgi|Phyca11|10561|fgenesh1_pm.PHYCAscaffold_51_#_34	181	60	0.000641	0.00476991	1.59296	up
jgi|Phyca11|504364|fgenesh2_kg.PHYCAscaffold_7_#_116_#_4100897:1	78	18	0.000641	0.00476991	2.11548	up
jgi|Phyca11|567381|estExt2_Genewise1.C_PHYCAscaffold_240433	78	18	0.000641	0.00476991	2.11548	up
jgi|Phyca11|530731|estExt2_fgenesh1_pm.C_PHYCAscaffold_760011	40	5	0.000653	0.00485259	3	up
jgi|Phyca11|57445|gw1.17.316.1	40	5	0.000653	0.00485259	3	up
jgi|Phyca11|104595|e_gw1.9.463.1	33	3	0.000681	0.00504965	3.45943	up
jgi|Phyca11|507177|fgenesh2_kg.PHYCAscaffold_25_#_61_#_4097337:1	33	3	0.000681	0.00504965	3.45943	up
jgi|Phyca11|510557|fgenesh2_kg.PHYCAscaffold_62_#_28_#_Contig1951.1	33	3	0.000681	0.00504965	3.45943	up
jgi|Phyca11|524891|estExt2_fgenesh1_pm.C_PHYCAscaffold_10087	33	3	0.000681	0.00504965	3.45943	up
jgi|Phyca11|541061|estExt2_Genewise1Plus.C_PHYCAscaffold_51104	9	18	0.000684	0.00506502	-1	down
jgi|Phyca11|129530|e_gw1.85.137.1	21	0	0.000691	0.0051113	14.3581	up
jgi|Phyca11|130973|e_gw1.100.15.1	208	72	0.000691	0.0051113	1.53051	up
jgi|Phyca11|131889|e_gw1.119.42.1	21	0	0.000691	0.0051113	14.3581	up
jgi|Phyca11|132610|e_gw1.190.5.1	96	25	0.000692	0.00511315	1.94111	up
jgi|Phyca11|130328|e_gw1.93.81.1	43	6	0.000697	0.00514592	2.8413	up
jgi|Phyca11|530083|estExt2_fgenesh1_pm.C_PHYCAscaffold_540052	43	6	0.000697	0.00514592	2.8413	up
jgi|Phyca11|108513|e_gw1.15.487.1	61	12	0.0007	0.00516108	2.34577	up
jgi|Phyca11|506804|fgenesh2_kg.PHYCAscaffold_22_#_43_#_4101111:1	61	12	0.0007	0.00516108	2.34577	up
jgi|Phyca11|538459|estExt2_Genewise1Plus.C_PHYCAscaffold_11180	61	12	0.0007	0.00516108	2.34577	up
jgi|Phyca11|563239|estExt2_Genewise1.C_PHYCAscaffold_110460	121	35	0.000702	0.00517024	1.78958	up
jgi|Phyca11|111285|e_gw1.20.337.1	58	11	0.00072	0.00529995	2.39855	up
jgi|Phyca11|101902|e_gw1.6.943.1	46	7	0.000725	0.00532956	2.71621	up
jgi|Phyca11|540007|estExt2_Genewise1Plus.C_PHYCAscaffold_40333	46	7	0.000725	0.00532956	2.71621	up
jgi|Phyca11|562440|estExt2_Genewise1.C_PHYCAscaffold_90426	46	7	0.000725	0.00532956	2.71621	up
jgi|Phyca11|9724|fgenesh1_pm.PHYCAscaffold_41_#_18	46	7	0.000725	0.00532956	2.71621	up
jgi|Phyca11|527250|estExt2_fgenesh1_pm.C_PHYCAscaffold_170135	72	16	0.000726	0.0053283	2.16993	up
jgi|Phyca11|502679|fgenesh2_kg.PHYCAscaffold_1_#_139_#_4097296:1	55	10	0.000735	0.00538855	2.45943	up
jgi|Phyca11|530382|estExt2_fgenesh1_pm.C_PHYCAscaffold_630006	55	10	0.000735	0.00538855	2.45943	up
jgi|Phyca11|38261|gw1.85.36.1	49	8	0.000739	0.00541061	2.61471	up
jgi|Phyca11|504314|fgenesh2_kg.PHYCAscaffold_7_#_66_#_4103084:1	49	8	0.000739	0.00541061	2.61471	up
jgi|Phyca11|536770|estExt2_fgenesh1_pg.C_PHYCAscaffold_620045	49	8	0.000739	0.00541061	2.61471	up
jgi|Phyca11|130442|e_gw1.93.157.1	52	9	0.000742	0.00542675	2.53051	up
jgi|Phyca11|555690|estExt2_Genewise1Plus.C_PHYCAscaffold_760113	270	100	0.000744	0.00543846	1.43296	up
jgi|Phyca11|511811|fgenesh2_kg.PHYCAscaffold_100_#_14_#_4103699:2	29	2	0.000747	0.00545746	3.85798	up
jgi|Phyca11|117117|e_gw1.32.323.1	25	1	0.000764	0.00557271	4.64386	up
jgi|Phyca11|131830|e_gw1.118.33.1	25	1	0.000764	0.00557271	4.64386	up
jgi|Phyca11|46557|gw1.50.194.1	25	1	0.000764	0.00557271	4.64386	up
jgi|Phyca11|51185|gw1.97.98.1	25	1	0.000764	0.00557271	4.64386	up
jgi|Phyca11|548327|estExt2_Genewise1Plus.C_PHYCAscaffold_280260	25	1	0.000764	0.00557271	4.64386	up
jgi|Phyca11|111604|e_gw1.20.288.1	36	4	0.000778	0.00565818	3.16993	up
jgi|Phyca11|118037|e_gw1.35.373.1	36	4	0.000778	0.00565818	3.16993	up
jgi|Phyca11|124078|e_gw1.52.60.1	36	4	0.000778	0.00565818	3.16993	up
jgi|Phyca11|84749|gw1.2.1476.1	36	4	0.000778	0.00565818	3.16993	up
jgi|Phyca11|96997|e_gw1.1.1693.1	36	4	0.000778	0.00565818	3.16993	up
jgi|Phyca11|99093|e_gw1.3.180.1	36	4	0.000778	0.00565818	3.16993	up
jgi|Phyca11|6928|fgenesh1_pm.PHYCAscaffold_15_#_89	77	18	0.000792	0.00574774	2.09686	up
jgi|Phyca11|9974|fgenesh1_pm.PHYCAscaffold_43_#_88	77	18	0.000792	0.00574774	2.09686	up
jgi|Phyca11|565730|estExt2_Genewise1.C_PHYCAscaffold_190070	1	8	0.000795	0.00576491	-3	down
jgi|Phyca11|506623|fgenesh2_kg.PHYCAscaffold_20_#_169_#_4096588:1	130	39	0.000799	0.00579084	1.73697	up
jgi|Phyca11|109356|e_gw1.16.749.1	66	14	0.000808	0.0058452	2.23704	up
jgi|Phyca11|505101|fgenesh2_kg.PHYCAscaffold_11_#_47_#_4100977:1	66	14	0.000808	0.0058452	2.23704	up
jgi|Phyca11|541899|estExt2_Genewise1Plus.C_PHYCAscaffold_80088	66	14	0.000808	0.0058452	2.23704	up
jgi|Phyca11|546112|estExt2_Genewise1Plus.C_PHYCAscaffold_200123	66	14	0.000808	0.0058452	2.23704	up
jgi|Phyca11|510239|fgenesh2_kg.PHYCAscaffold_55_#_56_#_Contig1532.1	137	42	0.00083	0.0059964	1.70571	up
jgi|Phyca11|121973|e_gw1.46.8.1	95	25	0.00084	0.00606222	1.926	up
jgi|Phyca11|503962|fgenesh2_kg.PHYCAscaffold_5_#_126_#_4098552:1	74	17	0.000846	0.0061023	2.12199	up
jgi|Phyca11|103594|e_gw1.8.461.1	39	5	0.000851	0.00613188	2.96347	up
jgi|Phyca11|71187|gw1.16.620.1	39	5	0.000851	0.00613188	2.96347	up
jgi|Phyca11|81667|gw1.2.1191.1	39	5	0.000851	0.00613188	2.96347	up
jgi|Phyca11|106302|e_gw1.12.37.1	100	27	0.000853	0.0061398	1.88897	up
jgi|Phyca11|13607|fgenesh1_pg.PHYCAscaffold_4_#_130	60	12	0.000881	0.006338	2.32193	up
jgi|Phyca11|49730|gw1.50.368.1	32	3	0.000899	0.00644878	3.41504	up
jgi|Phyca11|504897|fgenesh2_kg.PHYCAscaffold_10_#_57_#_Contig5199.1	32	3	0.000899	0.00644878	3.41504	up
jgi|Phyca11|509108|fgenesh2_kg.PHYCAscaffold_42_#_15_#_Contig4700.1	32	3	0.000899	0.00644878	3.41504	up
jgi|Phyca11|539998|estExt2_Genewise1Plus.C_PHYCAscaffold_40319	32	3	0.000899	0.00644878	3.41504	up
jgi|Phyca11|544821|estExt2_Genewise1Plus.C_PHYCAscaffold_160068	32	3	0.000899	0.00644878	3.41504	up
jgi|Phyca11|556690|estExt2_Genewise1Plus.C_PHYCAscaffold_940018	32	3	0.000899	0.00644878	3.41504	up
jgi|Phyca11|504377|fgenesh2_kg.PHYCAscaffold_7_#_129_#_Contig3869.1	71	16	0.000901	0.00644956	2.14975	up
jgi|Phyca11|550767|estExt2_Genewise1Plus.C_PHYCAscaffold_380284	71	16	0.000901	0.00644956	2.14975	up
jgi|Phyca11|101647|e_gw1.5.312.1	42	6	0.000903	0.00645372	2.80735	up
jgi|Phyca11|547707|estExt2_Genewise1Plus.C_PHYCAscaffold_260175	42	6	0.000903	0.00645372	2.80735	up
jgi|Phyca11|126174|e_gw1.61.233.1	57	11	0.000911	0.00650238	2.37346	up
jgi|Phyca11|509400|fgenesh2_kg.PHYCAscaffold_44_#_38_#_Contig1101.1	57	11	0.000911	0.00650238	2.37346	up
jgi|Phyca11|526162|estExt2_fgenesh1_pm.C_PHYCAscaffold_80007	57	11	0.000911	0.00650238	2.37346	up
jgi|Phyca11|105525|e_gw1.11.665.1	20	0	0.000928	0.00660815	14.2877	up
jgi|Phyca11|124947|e_gw1.55.146.1	20	0	0.000928	0.00660815	14.2877	up
jgi|Phyca11|130731|e_gw1.97.105.1	20	0	0.000928	0.00660815	14.2877	up
jgi|Phyca11|19384|fgenesh1_pg.PHYCAscaffold_47_#_88	20	0	0.000928	0.00660815	14.2877	up
jgi|Phyca11|40311|gw1.20.104.1	20	0	0.000928	0.00660815	14.2877	up
jgi|Phyca11|61640|gw1.60.249.1	20	0	0.000928	0.00660815	14.2877	up
jgi|Phyca11|4820|fgenesh1_pm.PHYCAscaffold_3_#_171	54	10	0.000933	0.00662474	2.43296	up
jgi|Phyca11|532177|estExt2_fgenesh1_pg.C_PHYCAscaffold_40119	97	26	0.000933	0.00662474	1.89947	up
jgi|Phyca11|538121|estExt2_Genewise1Plus.C_PHYCAscaffold_10386	54	10	0.000933	0.00662474	2.43296	up
jgi|Phyca11|541292|estExt2_Genewise1Plus.C_PHYCAscaffold_60493	54	10	0.000933	0.00662474	2.43296	up
jgi|Phyca11|550091|estExt2_Genewise1Plus.C_PHYCAscaffold_350151	54	10	0.000933	0.00662474	2.43296	up
jgi|Phyca11|120086|e_gw1.40.228.1	45	7	0.000934	0.00661806	2.6845	up
jgi|Phyca11|12785|fgenesh1_pg.PHYCAscaffold_1_#_237	45	7	0.000934	0.00661806	2.6845	up
jgi|Phyca11|532410|estExt2_fgenesh1_pg.C_PHYCAscaffold_50139	45	7	0.000934	0.00661806	2.6845	up
jgi|Phyca11|108536|e_gw1.15.377.1	0	6	0.000939	0.00664658	-12.5507	down
jgi|Phyca11|118056|e_gw1.35.12.1	107	30	0.000941	0.00665556	1.83458	up
jgi|Phyca11|533352|estExt2_fgenesh1_pg.C_PHYCAscaffold_130044	102	28	0.000941	0.00665556	1.86507	up
jgi|Phyca11|503879|fgenesh2_kg.PHYCAscaffold_5_#_43_#_Contig2475.1	141	44	0.000942	0.00665745	1.68012	up
jgi|Phyca11|18482|fgenesh1_pg.PHYCAscaffold_37_#_46	51	9	0.000946	0.00667707	2.5025	up
jgi|Phyca11|503966|fgenesh2_kg.PHYCAscaffold_5_#_130_#_4097496:1	51	9	0.000946	0.00667707	2.5025	up
jgi|Phyca11|535249|estExt2_fgenesh1_pg.C_PHYCAscaffold_330076	51	9	0.000946	0.00667707	2.5025	up
jgi|Phyca11|542817|estExt2_Genewise1Plus.C_PHYCAscaffold_100213	51	9	0.000946	0.00667707	2.5025	up
jgi|Phyca11|11003|fgenesh1_pm.PHYCAscaffold_60_#_11	48	8	0.000947	0.00667549	2.58496	up
jgi|Phyca11|69951|gw1.25.388.1	68	15	0.000956	0.00673545	2.18057	up
jgi|Phyca11|117195|e_gw1.32.409.1	169	56	0.000965	0.00678485	1.59352	up
jgi|Phyca11|540071|estExt2_Genewise1Plus.C_PHYCAscaffold_40407	162	53	0.000969	0.00680946	1.61193	up
jgi|Phyca11|103847|e_gw1.8.798.1	28	2	0.000994	0.00697257	3.80735	up
jgi|Phyca11|128447|e_gw1.76.153.1	28	2	0.000994	0.00697257	3.80735	up
jgi|Phyca11|544898|estExt2_Genewise1Plus.C_PHYCAscaffold_160305	28	2	0.000994	0.00697257	3.80735	up
jgi|Phyca11|547956|estExt2_Genewise1Plus.C_PHYCAscaffold_270132	28	2	0.000994	0.00697257	3.80735	up
jgi|Phyca11|5907|fgenesh1_pm.PHYCAscaffold_8_#_131	28	2	0.000994	0.00697257	3.80735	up
jgi|Phyca11|60045|gw1.58.192.1	28	2	0.000994	0.00697257	3.80735	up
jgi|Phyca11|126742|e_gw1.64.41.1	35	4	0.00102	0.00713294	3.12928	up
jgi|Phyca11|529548|estExt2_fgenesh1_pm.C_PHYCAscaffold_460001	35	4	0.00102	0.00713294	3.12928	up
jgi|Phyca11|531077|estExt2_fgenesh1_pm.C_PHYCAscaffold_940009	35	4	0.00102	0.00713294	3.12928	up
jgi|Phyca11|537655|estExt2_fgenesh1_pg.C_PHYCAscaffold_1040006	35	4	0.00102	0.00713294	3.12928	up
jgi|Phyca11|121487|e_gw1.44.205.1	24	1	0.001023	0.00713745	4.58496	up
jgi|Phyca11|19879|fgenesh1_pg.PHYCAscaffold_53_#_40	24	1	0.001023	0.00713745	4.58496	up
jgi|Phyca11|526038|estExt2_fgenesh1_pm.C_PHYCAscaffold_60126	24	1	0.001023	0.00713745	4.58496	up
jgi|Phyca11|529657|estExt2_fgenesh1_pm.C_PHYCAscaffold_470035	24	1	0.001023	0.00713745	4.58496	up
jgi|Phyca11|573311|estExt2_Genewise1.C_PHYCAscaffold_520327	24	1	0.001023	0.00713745	4.58496	up
jgi|Phyca11|548181|estExt2_Genewise1Plus.C_PHYCAscaffold_270427	99	27	0.00103	0.00717528	1.87447	up
jgi|Phyca11|508486|fgenesh2_kg.PHYCAscaffold_35_#_69_#_4101348:1	104	29	0.001033	0.00719251	1.84246	up
jgi|Phyca11|10626|fgenesh1_pm.PHYCAscaffold_52_#_47	81	20	0.001037	0.00721483	2.01792	up
jgi|Phyca11|504102|fgenesh2_kg.PHYCAscaffold_6_#_19_#_Contig601.1	81	20	0.001037	0.00721483	2.01792	up
jgi|Phyca11|107284|e_gw1.13.781.1	73	17	0.001047	0.00727698	2.10236	up
jgi|Phyca11|505640|fgenesh2_kg.PHYCAscaffold_14_#_121_#_Contig3502.1	73	17	0.001047	0.00727698	2.10236	up
jgi|Phyca11|502682|fgenesh2_kg.PHYCAscaffold_1_#_142_#_Contig657.1	413	168	0.001058	0.00734408	1.29768	up
jgi|Phyca11|508254|fgenesh2_kg.PHYCAscaffold_33_#_113_#_Contig2590.1	62	13	0.001061	0.00735929	2.25376	up
jgi|Phyca11|529583|estExt2_fgenesh1_pm.C_PHYCAscaffold_460044	62	13	0.001061	0.00735929	2.25376	up
jgi|Phyca11|502795|fgenesh2_kg.PHYCAscaffold_1_#_255_#_Contig1729.1	86	22	0.001081	0.00748849	1.96683	up
jgi|Phyca11|566653|estExt2_Genewise1.C_PHYCAscaffold_220127	5	13	0.001092	0.00756085	-1.37851	down
jgi|Phyca11|530385|estExt2_fgenesh1_pm.C_PHYCAscaffold_630009	59	12	0.001109	0.00767272	2.29768	up
jgi|Phyca11|547284|estExt2_Genewise1Plus.C_PHYCAscaffold_240193	59	12	0.001109	0.00767272	2.29768	up
jgi|Phyca11|127904|e_gw1.72.94.1	38	5	0.00111	0.00766603	2.926	up
jgi|Phyca11|34764|gw1.83.9.1	38	5	0.00111	0.00766603	2.926	up
jgi|Phyca11|505104|fgenesh2_kg.PHYCAscaffold_11_#_50_#_gi|189084346|gb|BT031862.1|	38	5	0.00111	0.00766603	2.926	up
jgi|Phyca11|540405|estExt2_Genewise1Plus.C_PHYCAscaffold_40937	38	5	0.00111	0.00766603	2.926	up
jgi|Phyca11|566716|estExt2_Genewise1.C_PHYCAscaffold_220319	38	5	0.00111	0.00766603	2.926	up
jgi|Phyca11|510566|fgenesh2_kg.PHYCAscaffold_63_#_5_#_Contig2522.1	70	16	0.001118	0.00770762	2.12928	up
jgi|Phyca11|555129|estExt2_Genewise1Plus.C_PHYCAscaffold_700076	70	16	0.001118	0.00770762	2.12928	up
jgi|Phyca11|526237|estExt2_fgenesh1_pm.C_PHYCAscaffold_80097	550	234	0.001119	0.00770867	1.23292	up
jgi|Phyca11|528598|estExt2_fgenesh1_pm.C_PHYCAscaffold_310081	106	30	0.001129	0.00777167	1.82103	up
jgi|Phyca11|557159|estExt2_Genewise1Plus.C_PHYCAscaffold_1030011	106	30	0.001129	0.00777167	1.82103	up
jgi|Phyca11|97505|e_gw1.2.897.1	297	114	0.001139	0.00783457	1.38143	up
jgi|Phyca11|530685|estExt2_fgenesh1_pm.C_PHYCAscaffold_730014	41	6	0.001169	0.00803283	2.77259	up
jgi|Phyca11|103245|e_gw1.7.543.1	142	45	0.001175	0.00806999	1.65789	up
jgi|Phyca11|530480|estExt2_fgenesh1_pm.C_PHYCAscaffold_650052	53	10	0.001184	0.00812771	2.40599	up
jgi|Phyca11|100287|e_gw1.4.1136.1	31	3	0.001188	0.00814287	3.36923	up
jgi|Phyca11|11478|fgenesh1_pm.PHYCAscaffold_72_#_9	31	3	0.001188	0.00814287	3.36923	up
jgi|Phyca11|38202|gw1.70.22.1	31	3	0.001188	0.00814287	3.36923	up
jgi|Phyca11|561629|estExt2_Genewise1.C_PHYCAscaffold_70520	31	3	0.001188	0.00814287	3.36923	up
jgi|Phyca11|9658|fgenesh1_pm.PHYCAscaffold_40_#_46	31	3	0.001188	0.00814287	3.36923	up
jgi|Phyca11|555967|estExt2_Genewise1Plus.C_PHYCAscaffold_800086	67	15	0.001189	0.00813542	2.1592	up
jgi|Phyca11|573510|estExt2_Genewise1.C_PHYCAscaffold_540010	156	51	0.001189	0.00813542	1.61298	up
jgi|Phyca11|576877|estExt2_Genewise1.C_PHYCAscaffold_970054	130	40	0.001197	0.008184	1.70044	up
jgi|Phyca11|508293|fgenesh2_kg.PHYCAscaffold_33_#_152_#_4101962:1	44	7	0.001202	0.00820995	2.65208	up
jgi|Phyca11|539671|estExt2_Genewise1Plus.C_PHYCAscaffold_30904	44	7	0.001202	0.00820995	2.65208	up
jgi|Phyca11|548438|estExt2_Genewise1Plus.C_PHYCAscaffold_280470	44	7	0.001202	0.00820995	2.65208	up
jgi|Phyca11|97969|e_gw1.2.679.1	75	18	0.001204	0.00821539	2.05889	up
jgi|Phyca11|506756|fgenesh2_kg.PHYCAscaffold_21_#_128_#_4098761:2	50	9	0.001206	0.00822492	2.47393	up
jgi|Phyca11|10313|fgenesh1_pm.PHYCAscaffold_48_#_50	47	8	0.001213	0.0082644	2.55459	up
jgi|Phyca11|530603|estExt2_fgenesh1_pm.C_PHYCAscaffold_710011	47	8	0.001213	0.0082644	2.55459	up
jgi|Phyca11|530760|estExt2_fgenesh1_pm.C_PHYCAscaffold_770002	47	8	0.001213	0.0082644	2.55459	up
jgi|Phyca11|119085|e_gw1.37.62.1	6	14	0.001219	0.00829285	-1.22239	down
jgi|Phyca11|43315|gw1.32.86.1	6	14	0.001219	0.00829285	-1.22239	down
jgi|Phyca11|546652|estExt2_Genewise1Plus.C_PHYCAscaffold_220075	6	14	0.001219	0.00829285	-1.22239	down
jgi|Phyca11|551426|estExt2_Genewise1Plus.C_PHYCAscaffold_420078	137	43	0.001226	0.00833216	1.67177	up
jgi|Phyca11|113907|e_gw1.25.376.1	19	0	0.001248	0.00846691	14.2137	up
jgi|Phyca11|5017|fgenesh1_pm.PHYCAscaffold_4_#_105	19	0	0.001248	0.00846691	14.2137	up
jgi|Phyca11|537661|estExt2_fgenesh1_pg.C_PHYCAscaffold_1040014	19	0	0.001248	0.00846691	14.2137	up
jgi|Phyca11|5941|fgenesh1_pm.PHYCAscaffold_9_#_1	19	0	0.001248	0.00846691	14.2137	up
jgi|Phyca11|130982|e_gw1.100.97.1	64	14	0.00126	0.00853135	2.19265	up
jgi|Phyca11|525428|estExt2_fgenesh1_pm.C_PHYCAscaffold_30206	64	14	0.00126	0.00853135	2.19265	up
jgi|Phyca11|548446|estExt2_Genewise1Plus.C_PHYCAscaffold_290003	64	14	0.00126	0.00853135	2.19265	up
jgi|Phyca11|573349|estExt2_Genewise1.C_PHYCAscaffold_530043	64	14	0.00126	0.00853135	2.19265	up
jgi|Phyca11|507172|fgenesh2_kg.PHYCAscaffold_25_#_56_#_4097220:2	80	20	0.00127	0.00858414	2	up
jgi|Phyca11|532838|estExt2_fgenesh1_pg.C_PHYCAscaffold_80146	2	9	0.00129	0.00871501	-2.16993	down
jgi|Phyca11|549708|estExt2_Genewise1Plus.C_PHYCAscaffold_330274	72	17	0.001293	0.00873095	2.08246	up
jgi|Phyca11|503315|fgenesh2_kg.PHYCAscaffold_3_#_180_#_4096731:1	7	15	0.001309	0.00883243	-1.09954	down
jgi|Phyca11|6686|fgenesh1_pm.PHYCAscaffold_13_#_153	7	15	0.001309	0.00883243	-1.09954	down
jgi|Phyca11|503542|fgenesh2_kg.PHYCAscaffold_4_#_81_#_Contig1894.1	153	50	0.001318	0.00888656	1.61353	up
jgi|Phyca11|107854|e_gw1.14.679.1	27	2	0.001323	0.00890267	3.75489	up
jgi|Phyca11|111992|e_gw1.21.405.1	27	2	0.001323	0.00890267	3.75489	up
jgi|Phyca11|11488|fgenesh1_pm.PHYCAscaffold_72_#_19	27	2	0.001323	0.00890267	3.75489	up
jgi|Phyca11|547571|estExt2_Genewise1Plus.C_PHYCAscaffold_250294	27	2	0.001323	0.00890267	3.75489	up
jgi|Phyca11|551594|estExt2_Genewise1Plus.C_PHYCAscaffold_430019	27	2	0.001323	0.00890267	3.75489	up
jgi|Phyca11|552449|estExt2_Genewise1Plus.C_PHYCAscaffold_480072	27	2	0.001323	0.00890267	3.75489	up
jgi|Phyca11|566036|estExt2_Genewise1.C_PHYCAscaffold_200013	27	2	0.001323	0.00890267	3.75489	up
jgi|Phyca11|547933|estExt2_Genewise1Plus.C_PHYCAscaffold_270091	61	13	0.001329	0.00892544	2.2303	up
jgi|Phyca11|121662|e_gw1.44.41.1	34	4	0.001338	0.00898146	3.08746	up
jgi|Phyca11|510397|fgenesh2_kg.PHYCAscaffold_59_#_35_#_gi|189085013|gb|BT032545.1|	134	42	0.001357	0.00910452	1.67377	up
jgi|Phyca11|126938|e_gw1.65.155.1	95	26	0.001361	0.00912238	1.86942	up
jgi|Phyca11|562213|estExt2_Genewise1.C_PHYCAscaffold_90045	95	26	0.001361	0.00912238	1.86942	up
jgi|Phyca11|566081|estExt2_Genewise1.C_PHYCAscaffold_200100	95	26	0.001361	0.00912238	1.86942	up
jgi|Phyca11|508891|fgenesh2_kg.PHYCAscaffold_39_#_58_#_4101624:1	100	28	0.001363	0.00912457	1.8365	up
jgi|Phyca11|575550|estExt2_Genewise1.C_PHYCAscaffold_750112	100	28	0.001363	0.00912457	1.8365	up
jgi|Phyca11|105866|e_gw1.11.826.1	23	1	0.001371	0.0091579	4.52356	up
jgi|Phyca11|110798|e_gw1.19.176.1	23	1	0.001371	0.0091579	4.52356	up
jgi|Phyca11|14936|fgenesh1_pg.PHYCAscaffold_10_#_82	23	1	0.001371	0.0091579	4.52356	up
jgi|Phyca11|511023|fgenesh2_kg.PHYCAscaffold_72_#_68_#_Contig5962.1	23	1	0.001371	0.0091579	4.52356	up
jgi|Phyca11|540591|estExt2_Genewise1Plus.C_PHYCAscaffold_50247	23	1	0.001371	0.0091579	4.52356	up
jgi|Phyca11|571282|estExt2_Genewise1.C_PHYCAscaffold_410232	23	1	0.001371	0.0091579	4.52356	up
jgi|Phyca11|9168|fgenesh1_pm.PHYCAscaffold_34_#_85	23	1	0.001371	0.0091579	4.52356	up
jgi|Phyca11|113286|e_gw1.24.207.1	77	19	0.001373	0.00915333	2.01886	up
jgi|Phyca11|506964|fgenesh2_kg.PHYCAscaffold_23_#_95_#_4097719:1	69	16	0.001384	0.00921766	2.10852	up
jgi|Phyca11|526114|estExt2_fgenesh1_pm.C_PHYCAscaffold_70078	69	16	0.001384	0.00921766	2.10852	up
jgi|Phyca11|558344|estExt2_Genewise1.C_PHYCAscaffold_11075	69	16	0.001384	0.00921766	2.10852	up
jgi|Phyca11|528323|estExt2_fgenesh1_pm.C_PHYCAscaffold_280101	58	12	0.001393	0.00926855	2.27302	up
jgi|Phyca11|507450|fgenesh2_kg.PHYCAscaffold_27_#_124_#_4097455:1	82	21	0.001432	0.00952339	1.96523	up
jgi|Phyca11|75195|gw1.7.741.1	37	5	0.001445	0.00960517	2.88753	up
jgi|Phyca11|37320|gw1.34.39.1	55	11	0.001451	0.00963566	2.32193	up
jgi|Phyca11|503646|fgenesh2_kg.PHYCAscaffold_4_#_185_#_4101945:285	55	11	0.001451	0.00963566	2.32193	up
jgi|Phyca11|550235|estExt2_Genewise1Plus.C_PHYCAscaffold_360180	55	11	0.001451	0.00963566	2.32193	up
jgi|Phyca11|530515|estExt2_fgenesh1_pm.C_PHYCAscaffold_660035	66	15	0.001477	0.00979639	2.1375	up
jgi|Phyca11|552648|estExt2_Genewise1Plus.C_PHYCAscaffold_480359	66	15	0.001477	0.00979639	2.1375	up
jgi|Phyca11|15110|fgenesh1_pg.PHYCAscaffold_11_#_96	74	18	0.001482	0.00982	2.03953	up
jgi|Phyca11|537054|estExt2_fgenesh1_pg.C_PHYCAscaffold_720025	74	18	0.001482	0.00982	2.03953	up
jgi|Phyca11|103964|e_gw1.8.750.1	52	10	0.001499	0.0099206	2.37851	up
jgi|Phyca11|526908|estExt2_fgenesh1_pm.C_PHYCAscaffold_140038	52	10	0.001499	0.0099206	2.37851	up
jgi|Phyca11|538005|estExt2_Genewise1Plus.C_PHYCAscaffold_10148	52	10	0.001499	0.0099206	2.37851	up

## Sheet: ZO vs. GC
Gene ID ＃	ZO ※	GC ※	P value	Q value	log2(ZO/GC)	Regulated
jgi|Phyca11|100086|e_gw1.4.785.1	0	106	0	0	-16.6937	down
jgi|Phyca11|100188|e_gw1.4.643.1	1	192	0	0	-7.58496	down
jgi|Phyca11|100378|e_gw1.4.499.1	38	98	0	0	-1.36678	down
jgi|Phyca11|100428|e_gw1.4.1102.1	244	67	0	0	1.86465	up
jgi|Phyca11|100573|e_gw1.5.1262.1	2	29	0	0	-3.85798	down
jgi|Phyca11|100811|e_gw1.5.459.1	134	30	0	0	2.1592	up
jgi|Phyca11|101040|e_gw1.5.1473.1	142	22	0	0	2.69032	up
jgi|Phyca11|10113|fgenesh1_pm.PHYCAscaffold_46_#_43	75	14	0	0	2.42146	up
jgi|Phyca11|101284|e_gw1.5.1192.1	5	59	0	0	-3.56071	down
jgi|Phyca11|101373|e_gw1.5.1380.1	5734	2285	0	0	1.32735	up
jgi|Phyca11|101413|e_gw1.5.1303.1	339	65	0	0	2.38277	up
jgi|Phyca11|101566|e_gw1.5.1274.1	239	58	0	0	2.04289	up
jgi|Phyca11|102341|e_gw1.6.631.1	76	1	0	0	6.24793	up
jgi|Phyca11|102612|e_gw1.7.95.1	158	7	0	0	4.49643	up
jgi|Phyca11|102653|e_gw1.7.1124.1	133	24	0	0	2.47032	up
jgi|Phyca11|10281|fgenesh1_pm.PHYCAscaffold_48_#_18	74	10	0	0	2.88753	up
jgi|Phyca11|102919|e_gw1.7.958.1	171	46	0	0	1.89429	up
jgi|Phyca11|102932|e_gw1.7.135.1	6	67	0	0	-3.48113	down
jgi|Phyca11|102977|e_gw1.7.528.1	11	63	0	0	-2.51785	down
jgi|Phyca11|103116|e_gw1.7.1014.1	58	196	0	0	-1.75673	down
jgi|Phyca11|103174|e_gw1.7.386.1	28	105	0	0	-1.90689	down
jgi|Phyca11|103296|e_gw1.7.344.1	94	15	0	0	2.6477	up
jgi|Phyca11|103416|e_gw1.8.944.1	409	121	0	0	1.75709	up
jgi|Phyca11|103580|e_gw1.8.607.1	13	44	0	0	-1.75899	down
jgi|Phyca11|103592|e_gw1.8.945.1	1942	502	0	0	1.95178	up
jgi|Phyca11|103853|e_gw1.8.45.1	17	69	0	0	-2.02106	down
jgi|Phyca11|104151|e_gw1.9.836.1	116	24	0	0	2.27302	up
jgi|Phyca11|104335|e_gw1.9.161.1	0	28	0	0	-14.7731	down
jgi|Phyca11|104429|e_gw1.9.149.1	373	748	0	0	-1.00386	down
jgi|Phyca11|104465|e_gw1.9.162.1	52	205	0	0	-1.97904	down
jgi|Phyca11|104492|e_gw1.9.896.1	17	50	0	0	-1.55639	down
jgi|Phyca11|104572|e_gw1.9.248.1	2491	166	0	0	3.90747	up
jgi|Phyca11|10458|fgenesh1_pm.PHYCAscaffold_49_#_90	1	23	0	0	-4.52356	down
jgi|Phyca11|104797|e_gw1.10.603.1	304	108	0	0	1.49304	up
jgi|Phyca11|105032|e_gw1.10.357.1	378	119	0	0	1.66742	up
jgi|Phyca11|105242|e_gw1.10.185.1	0	165	0	0	-17.3321	down
jgi|Phyca11|105297|e_gw1.10.92.1	70	169	0	0	-1.2716	down
jgi|Phyca11|10540|fgenesh1_pm.PHYCAscaffold_51_#_13	32	73	0	0	-1.18982	down
jgi|Phyca11|105438|e_gw1.11.442.1	6	35	0	0	-2.54432	down
jgi|Phyca11|105467|e_gw1.11.57.1	221	66	0	0	1.74351	up
jgi|Phyca11|105742|e_gw1.11.829.1	544	99	0	0	2.45811	up
jgi|Phyca11|10595|fgenesh1_pm.PHYCAscaffold_52_#_16	204	46	0	0	2.14886	up
jgi|Phyca11|106036|e_gw1.11.372.1	1	28	0	0	-4.80735	down
jgi|Phyca11|106287|e_gw1.12.272.1	79	14	0	0	2.49643	up
jgi|Phyca11|106307|e_gw1.12.957.1	26	79	0	0	-1.60334	down
jgi|Phyca11|106596|e_gw1.12.817.1	27	74	0	0	-1.45457	down
jgi|Phyca11|106659|e_gw1.12.894.1	145	43	0	0	1.75364	up
jgi|Phyca11|107124|e_gw1.13.853.1	71	10	0	0	2.82782	up
jgi|Phyca11|10726|fgenesh1_pm.PHYCAscaffold_54_#_9	194	61	0	0	1.66918	up
jgi|Phyca11|107324|e_gw1.13.875.1	923	222	0	0	2.05577	up
jgi|Phyca11|107349|e_gw1.13.824.1	1	70	0	0	-6.12928	down
jgi|Phyca11|107710|e_gw1.14.470.1	418	201	0	0	1.05631	up
jgi|Phyca11|108044|e_gw1.14.847.1	7	51	0	0	-2.86507	down
jgi|Phyca11|10817|fgenesh1_pm.PHYCAscaffold_55_#_38	96	19	0	0	2.33703	up
jgi|Phyca11|108447|e_gw1.15.102.1	442	211	0	0	1.0668	up
jgi|Phyca11|108611|e_gw1.15.359.1	1	37	0	0	-5.20945	down
jgi|Phyca11|108765|e_gw1.15.392.1	272	41	0	0	2.72991	up
jgi|Phyca11|108776|e_gw1.15.615.1	90	0	0	0	16.4576	up
jgi|Phyca11|108847|e_gw1.15.94.1	10	68	0	0	-2.76553	down
jgi|Phyca11|109031|e_gw1.16.193.1	88	0	0	0	16.4252	up
jgi|Phyca11|109154|e_gw1.16.590.1	196	21	0	0	3.22239	up
jgi|Phyca11|109204|e_gw1.16.732.1	9	165	0	0	-4.1964	down
jgi|Phyca11|109236|e_gw1.16.517.1	46	169	0	0	-1.87732	down
jgi|Phyca11|10930|fgenesh1_pm.PHYCAscaffold_58_#_42	448	85	0	0	2.39796	up
jgi|Phyca11|109356|e_gw1.16.749.1	66	457	0	0	-2.79166	down
jgi|Phyca11|109473|e_gw1.16.307.1	66	0	0	0	16.0102	up
jgi|Phyca11|109476|e_gw1.16.756.1	1364	20	0	0	6.0917	up
jgi|Phyca11|109537|e_gw1.17.639.1	7	34	0	0	-2.28011	down
jgi|Phyca11|109711|e_gw1.17.549.1	77	172	0	0	-1.15948	down
jgi|Phyca11|109799|e_gw1.17.490.1	47	4	0	0	3.55459	up
jgi|Phyca11|110008|e_gw1.17.399.1	188	48	0	0	1.96963	up
jgi|Phyca11|110447|e_gw1.18.686.1	15	49	0	0	-1.70782	down
jgi|Phyca11|110556|e_gw1.18.633.1	99	15	0	0	2.72247	up
jgi|Phyca11|11055|fgenesh1_pm.PHYCAscaffold_61_#_2	151	46	0	0	1.71484	up
jgi|Phyca11|110732|e_gw1.19.611.1	199	23	0	0	3.11306	up
jgi|Phyca11|111011|e_gw1.19.39.1	10	62	0	0	-2.63227	down
jgi|Phyca11|111045|e_gw1.19.649.1	72	11	0	0	2.71049	up
jgi|Phyca11|111267|e_gw1.20.605.1	170	11	0	0	3.94996	up
jgi|Phyca11|111612|e_gw1.20.272.1	31	248	0	0	-3	down
jgi|Phyca11|111696|e_gw1.20.46.1	2	54	0	0	-4.75489	down
jgi|Phyca11|111740|e_gw1.20.14.1	64	261	0	0	-2.02791	down
jgi|Phyca11|111741|e_gw1.20.379.1	1	63	0	0	-5.97728	down
jgi|Phyca11|11174|fgenesh1_pm.PHYCAscaffold_63_#_15	180	47	0	0	1.93726	up
jgi|Phyca11|112033|e_gw1.21.476.1	212	77	0	0	1.46113	up
jgi|Phyca11|112167|e_gw1.21.198.1	19	72	0	0	-1.922	down
jgi|Phyca11|11220|fgenesh1_pm.PHYCAscaffold_64_#_29	7	35	0	0	-2.32193	down
jgi|Phyca11|112452|e_gw1.22.652.1	34	131	0	0	-1.94596	down
jgi|Phyca11|112489|e_gw1.22.655.1	122	35	0	0	1.80145	up
jgi|Phyca11|112512|e_gw1.22.37.1	26	80	0	0	-1.62149	down
jgi|Phyca11|112615|e_gw1.22.459.1	0	21	0	0	-14.3581	down
jgi|Phyca11|112787|e_gw1.23.30.1	6	32	0	0	-2.41504	down
jgi|Phyca11|112800|e_gw1.23.378.1	2	69	0	0	-5.10852	down
jgi|Phyca11|112865|e_gw1.23.597.1	256	46	0	0	2.47644	up
jgi|Phyca11|112966|e_gw1.23.368.1	9	46	0	0	-2.35364	down
jgi|Phyca11|113144|e_gw1.23.488.1	390	94	0	0	2.05274	up
jgi|Phyca11|113307|e_gw1.24.543.1	2	44	0	0	-4.45943	down
jgi|Phyca11|11332|fgenesh1_pm.PHYCAscaffold_66_#_42	24	78	0	0	-1.70044	down
jgi|Phyca11|113406|e_gw1.24.550.1	26	382	0	0	-3.87699	down
jgi|Phyca11|113429|e_gw1.24.260.1	276	103	0	0	1.42202	up
jgi|Phyca11|113815|e_gw1.25.331.1	1	38	0	0	-5.24793	down
jgi|Phyca11|114122|e_gw1.25.281.1	238	47	0	0	2.34023	up
jgi|Phyca11|114460|e_gw1.26.24.1	93	15	0	0	2.63227	up
jgi|Phyca11|114620|e_gw1.26.407.1	2	30	0	0	-3.90689	down
jgi|Phyca11|114751|e_gw1.27.490.1	129	28	0	0	2.20387	up
jgi|Phyca11|114784|e_gw1.27.20.1	4	41	0	0	-3.35755	down
jgi|Phyca11|114899|e_gw1.27.1.1	17	71	0	0	-2.06228	down
jgi|Phyca11|115210|e_gw1.28.240.1	1	87	0	0	-6.44294	down
jgi|Phyca11|11546|fgenesh1_pm.PHYCAscaffold_73_#_18	7	95	0	0	-3.7625	down
jgi|Phyca11|11547|fgenesh1_pm.PHYCAscaffold_73_#_19	1	52	0	0	-5.70044	down
jgi|Phyca11|115676|e_gw1.29.167.1	73	10	0	0	2.8679	up
jgi|Phyca11|11585|fgenesh1_pm.PHYCAscaffold_74_#_38	1	69	0	0	-6.10852	down
jgi|Phyca11|115961|e_gw1.29.25.1	146	33	0	0	2.14543	up
jgi|Phyca11|116048|e_gw1.30.49.1	43	106	0	0	-1.30166	down
jgi|Phyca11|116142|e_gw1.30.61.1	8	39	0	0	-2.2854	down
jgi|Phyca11|116168|e_gw1.30.553.1	165	55	0	0	1.58496	up
jgi|Phyca11|116577|e_gw1.31.568.1	999	264	0	0	1.91995	up
jgi|Phyca11|116766|e_gw1.31.36.1	493	123	0	0	2.00293	up
jgi|Phyca11|116768|e_gw1.31.581.1	17	59	0	0	-1.79518	down
jgi|Phyca11|116914|e_gw1.32.324.1	27	118	0	0	-2.12776	down
jgi|Phyca11|116917|e_gw1.32.159.1	235	88	0	0	1.41709	up
jgi|Phyca11|117020|e_gw1.32.360.1	139	23	0	0	2.59538	up
jgi|Phyca11|11714|fgenesh1_pm.PHYCAscaffold_79_#_16	16	50	0	0	-1.64386	down
jgi|Phyca11|117681|e_gw1.34.436.1	24	71	0	0	-1.56478	down
jgi|Phyca11|118287|e_gw1.35.375.1	314	130	0	0	1.27225	up
jgi|Phyca11|118356|e_gw1.36.350.1	0	41	0	0	-15.3233	down
jgi|Phyca11|118548|e_gw1.36.346.1	2	28	0	0	-3.80735	down
jgi|Phyca11|118771|e_gw1.37.441.1	262	92	0	0	1.50986	up
jgi|Phyca11|118922|e_gw1.37.85.1	12	62	0	0	-2.36923	down
jgi|Phyca11|119002|e_gw1.37.303.1	5	45	0	0	-3.16993	down
jgi|Phyca11|119085|e_gw1.37.62.1	6	74	0	0	-3.62449	down
jgi|Phyca11|119319|e_gw1.38.82.1	59	130	0	0	-1.13972	down
jgi|Phyca11|119368|e_gw1.38.437.1	53	112	0	0	-1.07943	down
jgi|Phyca11|11936|fgenesh1_pm.PHYCAscaffold_87_#_15	37	114	0	0	-1.62344	down
jgi|Phyca11|11944|fgenesh1_pm.PHYCAscaffold_87_#_23	441	151	0	0	1.54623	up
jgi|Phyca11|119500|e_gw1.38.198.1	3	31	0	0	-3.36923	down
jgi|Phyca11|11951|fgenesh1_pm.PHYCAscaffold_87_#_30	86	0	0	0	16.392	up
jgi|Phyca11|119549|e_gw1.39.133.1	20	75	0	0	-1.90689	down
jgi|Phyca11|119558|e_gw1.39.247.1	0	30	0	0	-14.8727	down
jgi|Phyca11|11970|fgenesh1_pm.PHYCAscaffold_89_#_16	5	152	0	0	-4.926	down
jgi|Phyca11|119960|e_gw1.40.310.1	41	737	0	0	-4.16797	down
jgi|Phyca11|120120|e_gw1.40.468.1	29	98	0	0	-1.75673	down
jgi|Phyca11|120182|e_gw1.40.433.1	8	561	0	0	-6.13186	down
jgi|Phyca11|120320|e_gw1.41.116.1	30	84	0	0	-1.48543	down
jgi|Phyca11|120597|e_gw1.42.53.1	0	28	0	0	-14.7731	down
jgi|Phyca11|120721|e_gw1.42.291.1	467	201	0	0	1.21623	up
jgi|Phyca11|120795|e_gw1.42.307.1	26	94	0	0	-1.85415	down
jgi|Phyca11|12107|fgenesh1_pm.PHYCAscaffold_96_#_4	172	47	0	0	1.87168	up
jgi|Phyca11|12109|fgenesh1_pm.PHYCAscaffold_96_#_6	1	67	0	0	-6.06609	down
jgi|Phyca11|121219|e_gw1.43.420.1	27	110	0	0	-2.02647	down
jgi|Phyca11|121475|e_gw1.44.198.1	15	65	0	0	-2.11548	down
jgi|Phyca11|121780|e_gw1.46.255.1	34	105	0	0	-1.62678	down
jgi|Phyca11|122248|e_gw1.47.383.1	148	45	0	0	1.7176	up
jgi|Phyca11|122536|e_gw1.48.64.1	20	64	0	0	-1.67807	down
jgi|Phyca11|122606|e_gw1.48.130.1	199	32	0	0	2.63662	up
jgi|Phyca11|123053|e_gw1.49.283.1	170	52	0	0	1.70895	up
jgi|Phyca11|123193|e_gw1.50.373.1	300	119	0	0	1.334	up
jgi|Phyca11|123288|e_gw1.50.225.1	1	71	0	0	-6.14975	down
jgi|Phyca11|123316|e_gw1.50.257.1	1	74	0	0	-6.20945	down
jgi|Phyca11|123422|e_gw1.50.161.1	2	98	0	0	-5.61471	down
jgi|Phyca11|123493|e_gw1.50.468.1	61	341	0	0	-2.48289	down
jgi|Phyca11|12359|fgenesh1_pm.PHYCAscaffold_108_#_8	22	74	0	0	-1.75002	down
jgi|Phyca11|123971|e_gw1.52.334.1	3	33	0	0	-3.45943	down
jgi|Phyca11|124610|e_gw1.54.84.1	15	65	0	0	-2.11548	down
jgi|Phyca11|124675|e_gw1.54.210.1	75	8	0	0	3.22882	up
jgi|Phyca11|124758|e_gw1.54.125.1	2	203	0	0	-6.66534	down
jgi|Phyca11|125348|e_gw1.58.66.1	38	77	0	0	-1.01886	down
jgi|Phyca11|125467|e_gw1.58.267.1	166	36	0	0	2.20511	up
jgi|Phyca11|125523|e_gw1.58.232.1	168	54	0	0	1.63743	up
jgi|Phyca11|125652|e_gw1.59.180.1	0	49	0	0	-15.5805	down
jgi|Phyca11|125901|e_gw1.60.223.1	190	43	0	0	2.14359	up
jgi|Phyca11|126259|e_gw1.62.132.1	4	53	0	0	-3.72792	down
jgi|Phyca11|126591|e_gw1.64.191.1	101	23	0	0	2.13465	up
jgi|Phyca11|126632|e_gw1.64.48.1	1225	2516	0	0	-1.03835	down
jgi|Phyca11|126675|e_gw1.64.51.1	3567	10994	0	0	-1.62393	down
jgi|Phyca11|126683|e_gw1.64.134.1	0	25	0	0	-14.6096	down
jgi|Phyca11|12681|fgenesh1_pg.PHYCAscaffold_1_#_133	28	81	0	0	-1.5325	down
jgi|Phyca11|12687|fgenesh1_pg.PHYCAscaffold_1_#_139	23	66	0	0	-1.52083	down
jgi|Phyca11|12688|fgenesh1_pg.PHYCAscaffold_1_#_140	4	125	0	0	-4.96578	down
jgi|Phyca11|127049|e_gw1.66.2.1	25	63	0	0	-1.33342	down
jgi|Phyca11|127051|e_gw1.66.171.1	28	152	0	0	-2.44057	down
jgi|Phyca11|127146|e_gw1.66.189.1	8	48	0	0	-2.58496	down
jgi|Phyca11|127166|e_gw1.66.179.1	45	98	0	0	-1.12286	down
jgi|Phyca11|127329|e_gw1.68.153.1	1	99	0	0	-6.62936	down
jgi|Phyca11|127803|e_gw1.72.170.1	172	31	0	0	2.47207	up
jgi|Phyca11|127953|e_gw1.72.117.1	0	39	0	0	-15.2512	down
jgi|Phyca11|128041|e_gw1.73.217.1	419	122	0	0	1.78007	up
jgi|Phyca11|128195|e_gw1.74.186.1	0	82	0	0	-16.3233	down
jgi|Phyca11|128425|e_gw1.76.76.1	6	84	0	0	-3.80735	down
jgi|Phyca11|128843|e_gw1.79.146.1	337	81	0	0	2.05675	up
jgi|Phyca11|129175|e_gw1.81.70.1	0	38	0	0	-15.2137	down
jgi|Phyca11|129425|e_gw1.84.122.1	12	49	0	0	-2.02975	down
jgi|Phyca11|12958|fgenesh1_pg.PHYCAscaffold_2_#_54	0	155	0	0	-17.2419	down
jgi|Phyca11|129660|e_gw1.86.101.1	8	43	0	0	-2.42626	down
jgi|Phyca11|129924|e_gw1.89.53.1	69	261	0	0	-1.91938	down
jgi|Phyca11|129987|e_gw1.89.156.1	54	114	0	0	-1.078	down
jgi|Phyca11|130483|e_gw1.94.6.1	14	45	0	0	-1.6845	down
jgi|Phyca11|130508|e_gw1.94.32.1	1	24	0	0	-4.58496	down
jgi|Phyca11|130620|e_gw1.96.69.1	0	38	0	0	-15.2137	down
jgi|Phyca11|130681|e_gw1.96.102.1	0	56	0	0	-15.7731	down
jgi|Phyca11|130737|e_gw1.97.116.1	91	18	0	0	2.33787	up
jgi|Phyca11|131082|e_gw1.100.127.1	5	45	0	0	-3.16993	down
jgi|Phyca11|131139|e_gw1.102.13.1	46	2	0	0	4.52356	up
jgi|Phyca11|131676|e_gw1.111.32.1	32	157	0	0	-2.29462	down
jgi|Phyca11|131677|e_gw1.111.42.1	23	84	0	0	-1.86876	down
jgi|Phyca11|131862|e_gw1.119.44.1	186	47	0	0	1.98457	up
jgi|Phyca11|132352|e_gw1.155.7.1	70	8	0	0	3.12928	up
jgi|Phyca11|132590|e_gw1.183.15.1	232	20	0	0	3.53605	up
jgi|Phyca11|133121|e_gw1.328.5.1	3	100	0	0	-5.05889	down
jgi|Phyca11|133268|e_gw1.396.6.1	722	357	0	0	1.01607	up
jgi|Phyca11|133380|e_gw1.432.2.1	2	30	0	0	-3.90689	down
jgi|Phyca11|13338|fgenesh1_pg.PHYCAscaffold_3_#_151	83	8	0	0	3.37504	up
jgi|Phyca11|133487|e_gw1.502.4.1	0	86	0	0	-16.392	down
jgi|Phyca11|133691|e_gw1.645.4.1	0	19	0	0	-14.2137	down
jgi|Phyca11|13414|fgenesh1_pg.PHYCAscaffold_3_#_227	105	28	0	0	1.90689	up
jgi|Phyca11|13544|fgenesh1_pg.PHYCAscaffold_4_#_67	0	29	0	0	-14.8238	down
jgi|Phyca11|13677|fgenesh1_pg.PHYCAscaffold_4_#_200	102	5	0	0	4.3505	up
jgi|Phyca11|13896|fgenesh1_pg.PHYCAscaffold_5_#_110	607	169	0	0	1.84467	up
jgi|Phyca11|13974|fgenesh1_pg.PHYCAscaffold_5_#_188	0	89	0	0	-16.4415	down
jgi|Phyca11|13975|fgenesh1_pg.PHYCAscaffold_5_#_189	0	1478	0	0	-20.4952	down
jgi|Phyca11|14257|fgenesh1_pg.PHYCAscaffold_6_#_179	7	37	0	0	-2.4021	down
jgi|Phyca11|14488|fgenesh1_pg.PHYCAscaffold_8_#_42	22	57	0	0	-1.37346	down
jgi|Phyca11|15081|fgenesh1_pg.PHYCAscaffold_11_#_67	164	28	0	0	2.5502	up
jgi|Phyca11|15101|fgenesh1_pg.PHYCAscaffold_11_#_87	2364	114	0	0	4.37412	up
jgi|Phyca11|15201|fgenesh1_pg.PHYCAscaffold_12_#_26	3	66	0	0	-4.45943	down
jgi|Phyca11|15238|fgenesh1_pg.PHYCAscaffold_12_#_63	0	21	0	0	-14.3581	down
jgi|Phyca11|15416|fgenesh1_pg.PHYCAscaffold_13_#_104	6	46	0	0	-2.9386	down
jgi|Phyca11|15528|fgenesh1_pg.PHYCAscaffold_14_#_31	2	145	0	0	-6.17991	down
jgi|Phyca11|15647|fgenesh1_pg.PHYCAscaffold_14_#_150	33	96	0	0	-1.54057	down
jgi|Phyca11|15709|fgenesh1_pg.PHYCAscaffold_15_#_47	328	135	0	0	1.28074	up
jgi|Phyca11|16134|fgenesh1_pg.PHYCAscaffold_18_#_22	43	88	0	0	-1.03317	down
jgi|Phyca11|16252|fgenesh1_pg.PHYCAscaffold_18_#_140	6	42	0	0	-2.80735	down
jgi|Phyca11|16329|fgenesh1_pg.PHYCAscaffold_19_#_76	834	188	0	0	2.14931	up
jgi|Phyca11|16440|fgenesh1_pg.PHYCAscaffold_20_#_28	180	30	0	0	2.58496	up
jgi|Phyca11|16626|fgenesh1_pg.PHYCAscaffold_21_#_43	10	610	0	0	-5.93074	down
jgi|Phyca11|16638|fgenesh1_pg.PHYCAscaffold_21_#_55	59	7	0	0	3.07529	up
jgi|Phyca11|17059|fgenesh1_pg.PHYCAscaffold_24_#_84	0	19	0	0	-14.2137	down
jgi|Phyca11|17159|fgenesh1_pg.PHYCAscaffold_25_#_62	82	0	0	0	16.3233	up
jgi|Phyca11|17239|fgenesh1_pg.PHYCAscaffold_26_#_42	0	40	0	0	-15.2877	down
jgi|Phyca11|18029|fgenesh1_pg.PHYCAscaffold_32_#_104	9	53	0	0	-2.558	down
jgi|Phyca11|18538|fgenesh1_pg.PHYCAscaffold_37_#_102	25	67	0	0	-1.42223	down
jgi|Phyca11|18548|fgenesh1_pg.PHYCAscaffold_37_#_112	39	1	0	0	5.2854	up
jgi|Phyca11|18738|fgenesh1_pg.PHYCAscaffold_40_#_29	0	32	0	0	-14.9658	down
jgi|Phyca11|19038|fgenesh1_pg.PHYCAscaffold_43_#_32	1031	153	0	0	2.75244	up
jgi|Phyca11|19084|fgenesh1_pg.PHYCAscaffold_43_#_78	19	59	0	0	-1.63472	down
jgi|Phyca11|19247|fgenesh1_pg.PHYCAscaffold_46_#_58	1	25	0	0	-4.64386	down
jgi|Phyca11|19263|fgenesh1_pg.PHYCAscaffold_46_#_74	2	28	0	0	-3.80735	down
jgi|Phyca11|19547|fgenesh1_pg.PHYCAscaffold_49_#_60	0	19	0	0	-14.2137	down
jgi|Phyca11|19592|fgenesh1_pg.PHYCAscaffold_50_#_14	78	310	0	0	-1.99072	down
jgi|Phyca11|19610|fgenesh1_pg.PHYCAscaffold_50_#_32	0	45	0	0	-15.4576	down
jgi|Phyca11|19678|fgenesh1_pg.PHYCAscaffold_50_#_100	9	66	0	0	-2.87447	down
jgi|Phyca11|19699|fgenesh1_pg.PHYCAscaffold_51_#_20	0	28	0	0	-14.7731	down
jgi|Phyca11|19811|fgenesh1_pg.PHYCAscaffold_52_#_63	59	0	0	0	15.8484	up
jgi|Phyca11|19861|fgenesh1_pg.PHYCAscaffold_53_#_22	65	1	0	0	6.02237	up
jgi|Phyca11|20054|fgenesh1_pg.PHYCAscaffold_57_#_5	0	20	0	0	-14.2877	down
jgi|Phyca11|20091|fgenesh1_pg.PHYCAscaffold_57_#_42	0	93	0	0	-16.5049	down
jgi|Phyca11|20092|fgenesh1_pg.PHYCAscaffold_57_#_43	1	120	0	0	-6.90689	down
jgi|Phyca11|20100|fgenesh1_pg.PHYCAscaffold_57_#_51	6	71	0	0	-3.56478	down
jgi|Phyca11|20184|fgenesh1_pg.PHYCAscaffold_59_#_12	2	25	0	0	-3.64386	down
jgi|Phyca11|20259|fgenesh1_pg.PHYCAscaffold_60_#_45	15	48	0	0	-1.67807	down
jgi|Phyca11|20394|fgenesh1_pg.PHYCAscaffold_63_#_18	4	65	0	0	-4.02237	down
jgi|Phyca11|20401|fgenesh1_pg.PHYCAscaffold_63_#_25	5	51	0	0	-3.3505	down
jgi|Phyca11|20426|fgenesh1_pg.PHYCAscaffold_64_#_12	37	204	0	0	-2.46297	down
jgi|Phyca11|20491|fgenesh1_pg.PHYCAscaffold_65_#_35	8	42	0	0	-2.39232	down
jgi|Phyca11|20625|fgenesh1_pg.PHYCAscaffold_68_#_16	66	7	0	0	3.23704	up
jgi|Phyca11|20647|fgenesh1_pg.PHYCAscaffold_70_#_2	1263	2917	0	0	-1.20763	down
jgi|Phyca11|20661|fgenesh1_pg.PHYCAscaffold_70_#_16	118	32	0	0	1.88264	up
jgi|Phyca11|20810|fgenesh1_pg.PHYCAscaffold_73_#_10	11	42	0	0	-1.93289	down
jgi|Phyca11|20829|fgenesh1_pg.PHYCAscaffold_73_#_29	4	77	0	0	-4.26679	down
jgi|Phyca11|20939|fgenesh1_pg.PHYCAscaffold_77_#_7	80	3	0	0	4.73697	up
jgi|Phyca11|20942|fgenesh1_pg.PHYCAscaffold_77_#_10	9	112	0	0	-3.63743	down
jgi|Phyca11|20949|fgenesh1_pg.PHYCAscaffold_77_#_17	263	45	0	0	2.54707	up
jgi|Phyca11|21126|fgenesh1_pg.PHYCAscaffold_82_#_34	164	49	0	0	1.74284	up
jgi|Phyca11|21155|fgenesh1_pg.PHYCAscaffold_84_#_15	187	9	0	0	4.37697	up
jgi|Phyca11|21278|fgenesh1_pg.PHYCAscaffold_87_#_29	0	24	0	0	-14.5507	down
jgi|Phyca11|21279|fgenesh1_pg.PHYCAscaffold_87_#_30	5	61	0	0	-3.60881	down
jgi|Phyca11|21290|fgenesh1_pg.PHYCAscaffold_89_#_4	16	56	0	0	-1.80735	down
jgi|Phyca11|21374|fgenesh1_pg.PHYCAscaffold_93_#_8	6830	2323	0	0	1.5559	up
jgi|Phyca11|21386|fgenesh1_pg.PHYCAscaffold_93_#_20	0	219	0	0	-17.7406	down
jgi|Phyca11|21452|fgenesh1_pg.PHYCAscaffold_96_#_5	0	21	0	0	-14.3581	down
jgi|Phyca11|21549|fgenesh1_pg.PHYCAscaffold_100_#_25	2	29	0	0	-3.85798	down
jgi|Phyca11|21581|fgenesh1_pg.PHYCAscaffold_102_#_13	3	65	0	0	-4.43741	down
jgi|Phyca11|21624|fgenesh1_pg.PHYCAscaffold_104_#_8	102	22	0	0	2.21299	up
jgi|Phyca11|21626|fgenesh1_pg.PHYCAscaffold_104_#_10	6	45	0	0	-2.90689	down
jgi|Phyca11|21628|fgenesh1_pg.PHYCAscaffold_104_#_12	0	44	0	0	-15.4252	down
jgi|Phyca11|21762|fgenesh1_pg.PHYCAscaffold_117_#_8	0	135	0	0	-17.0426	down
jgi|Phyca11|21780|fgenesh1_pg.PHYCAscaffold_119_#_10	943	406	0	0	1.21578	up
jgi|Phyca11|21940|fgenesh1_pg.PHYCAscaffold_250_#_2	0	20	0	0	-14.2877	down
jgi|Phyca11|22044|fgenesh1_pg.PHYCAscaffold_495_#_1	0	36	0	0	-15.1357	down
jgi|Phyca11|22048|fgenesh1_pg.PHYCAscaffold_504_#_1	0	29	0	0	-14.8238	down
jgi|Phyca11|22053|fgenesh1_pg.PHYCAscaffold_535_#_1	14	95	0	0	-2.7625	down
jgi|Phyca11|22122|fgenesh1_pg.PHYCAscaffold_863_#_1	1296	131	0	0	3.30643	up
jgi|Phyca11|34812|gw1.5.9.1	10	54	0	0	-2.43296	down
jgi|Phyca11|34841|gw1.30.9.1	8	35	0	0	-2.12928	down
jgi|Phyca11|35543|gw1.40.23.1	8	53	0	0	-2.72792	down
jgi|Phyca11|35844|gw1.2.69.1	47	101	0	0	-1.10362	down
jgi|Phyca11|36386|gw1.89.33.1	3	55	0	0	-4.1964	down
jgi|Phyca11|36484|gw1.37.44.1	18	67	0	0	-1.89616	down
jgi|Phyca11|36567|gw1.78.34.1	24	62	0	0	-1.36923	down
jgi|Phyca11|37071|gw1.74.69.1	7	501	0	0	-6.16131	down
jgi|Phyca11|37186|gw1.74.97.1	11	190	0	0	-4.11042	down
jgi|Phyca11|37454|gw1.5.47.1	16	58	0	0	-1.85798	down
jgi|Phyca11|38829|gw1.84.28.1	144	38	0	0	1.922	up
jgi|Phyca11|39069|gw1.53.25.1	7	40	0	0	-2.51457	down
jgi|Phyca11|39189|gw1.2.145.1	23	88	0	0	-1.93587	down
jgi|Phyca11|39318|gw1.25.47.1	131	4	0	0	5.03342	up
jgi|Phyca11|39766|gw1.43.67.1	25	60	0	0	-1.26303	down
jgi|Phyca11|39903|gw1.4.160.1	223	43	0	0	2.37464	up
jgi|Phyca11|40027|gw1.64.31.1	4	31	0	0	-2.9542	down
jgi|Phyca11|40061|gw1.31.30.1	58	176	0	0	-1.60145	down
jgi|Phyca11|40482|gw1.17.101.1	164	36	0	0	2.18763	up
jgi|Phyca11|41359|gw1.21.85.1	504	212	0	0	1.24936	up
jgi|Phyca11|41368|gw1.32.77.1	31	175	0	0	-2.49701	down
jgi|Phyca11|4215|fgenesh1_pm.PHYCAscaffold_1_#_128	69	177	0	0	-1.35908	down
jgi|Phyca11|4219|fgenesh1_pm.PHYCAscaffold_1_#_132	9	130	0	0	-3.85244	down
jgi|Phyca11|42247|gw1.235.8.1	58	246	0	0	-2.08453	down
jgi|Phyca11|42407|gw1.15.108.1	21	110	0	0	-2.38904	down
jgi|Phyca11|42411|gw1.64.42.1	94	225	0	0	-1.25919	down
jgi|Phyca11|42953|gw1.25.83.1	514	240	0	0	1.09873	up
jgi|Phyca11|4302|fgenesh1_pm.PHYCAscaffold_1_#_215	344	106	0	0	1.69834	up
jgi|Phyca11|43260|gw1.95.38.1	3	58	0	0	-4.27302	down
jgi|Phyca11|43268|gw1.1.250.1	320	119	0	0	1.42711	up
jgi|Phyca11|43270|gw1.15.119.1	236	73	0	0	1.69282	up
jgi|Phyca11|43306|gw1.19.107.1	8	54	0	0	-2.75489	down
jgi|Phyca11|43315|gw1.32.86.1	6	63	0	0	-3.39232	down
jgi|Phyca11|43331|gw1.2.259.1	26	89	0	0	-1.77529	down
jgi|Phyca11|4402|fgenesh1_pm.PHYCAscaffold_1_#_315	15	93	0	0	-2.63227	down
jgi|Phyca11|4436|fgenesh1_pm.PHYCAscaffold_2_#_32	269	68	0	0	1.984	up
jgi|Phyca11|4509|fgenesh1_pm.PHYCAscaffold_2_#_105	0	67	0	0	-16.0319	down
jgi|Phyca11|4515|fgenesh1_pm.PHYCAscaffold_2_#_111	158	21	0	0	2.91146	up
jgi|Phyca11|4543|fgenesh1_pm.PHYCAscaffold_2_#_139	104	20	0	0	2.37851	up
jgi|Phyca11|46603|gw1.72.107.1	2	26	0	0	-3.70044	down
jgi|Phyca11|47033|gw1.72.120.1	4	31	0	0	-2.9542	down
jgi|Phyca11|47650|gw1.87.88.1	189	62	0	0	1.60805	up
jgi|Phyca11|48886|gw1.100.93.1	3	69	0	0	-4.52356	down
jgi|Phyca11|49298|gw1.36.389.1	419	113	0	0	1.89063	up
jgi|Phyca11|49865|gw1.67.79.1	30	82	0	0	-1.45066	down
jgi|Phyca11|49965|gw1.52.300.1	6	34	0	0	-2.5025	down
jgi|Phyca11|502546|fgenesh2_kg.PHYCAscaffold_1_#_6_#_4100765:1	264	40	0	0	2.72247	up
jgi|Phyca11|502583|fgenesh2_kg.PHYCAscaffold_1_#_43_#_4100868:6	401	131	0	0	1.61404	up
jgi|Phyca11|502585|fgenesh2_kg.PHYCAscaffold_1_#_45_#_Contig972.1	78	166	0	0	-1.08964	down
jgi|Phyca11|502594|fgenesh2_kg.PHYCAscaffold_1_#_54_#_Contig421.1	4555	2095	0	0	1.1205	up
jgi|Phyca11|502599|fgenesh2_kg.PHYCAscaffold_1_#_59_#_Contig2463.1	81	166	0	0	-1.03519	down
jgi|Phyca11|502660|fgenesh2_kg.PHYCAscaffold_1_#_120_#_4096857:1	16	439	0	0	-4.77808	down
jgi|Phyca11|502699|fgenesh2_kg.PHYCAscaffold_1_#_159_#_Contig57.2	1	30	0	0	-4.90689	down
jgi|Phyca11|502702|fgenesh2_kg.PHYCAscaffold_1_#_162_#_4100602:1	7	111	0	0	-3.98706	down
jgi|Phyca11|502704|fgenesh2_kg.PHYCAscaffold_1_#_164_#_4099037:1	1	26	0	0	-4.70044	down
jgi|Phyca11|502718|fgenesh2_kg.PHYCAscaffold_1_#_178_#_4101279:1	9	428	0	0	-5.57154	down
jgi|Phyca11|502725|fgenesh2_kg.PHYCAscaffold_1_#_185_#_4097781:1	178	42	0	0	2.08342	up
jgi|Phyca11|502769|fgenesh2_kg.PHYCAscaffold_1_#_229_#_4100003:1	16	77	0	0	-2.26679	down
jgi|Phyca11|502779|fgenesh2_kg.PHYCAscaffold_1_#_239_#_Contig3064.1	4	70	0	0	-4.12928	down
jgi|Phyca11|502791|fgenesh2_kg.PHYCAscaffold_1_#_251_#_gi|189084195|gb|BT031711.1|	17	48	0	0	-1.4975	down
jgi|Phyca11|50280|gw1.44.109.1	41	93	0	0	-1.18161	down
jgi|Phyca11|502854|fgenesh2_kg.PHYCAscaffold_1_#_314_#_4101927:2	504	198	0	0	1.34792	up
jgi|Phyca11|502869|fgenesh2_kg.PHYCAscaffold_1_#_329_#_4097811:1	22	57	0	0	-1.37346	down
jgi|Phyca11|502889|fgenesh2_kg.PHYCAscaffold_2_#_5_#_4101945:166	445	182	0	0	1.28987	up
jgi|Phyca11|502908|fgenesh2_kg.PHYCAscaffold_2_#_24_#_Contig4008.1	2	227	0	0	-6.82655	down
jgi|Phyca11|502914|fgenesh2_kg.PHYCAscaffold_2_#_30_#_Contig4008.1	27	445	0	0	-4.04277	down
jgi|Phyca11|502962|fgenesh2_kg.PHYCAscaffold_2_#_78_#_Contig1710.1	35	85	0	0	-1.28011	down
jgi|Phyca11|502973|fgenesh2_kg.PHYCAscaffold_2_#_89_#_4101945:287	4127	1917	0	0	1.10624	up
jgi|Phyca11|502993|fgenesh2_kg.PHYCAscaffold_2_#_109_#_4097525:1	236	65	0	0	1.86028	up
jgi|Phyca11|503025|fgenesh2_kg.PHYCAscaffold_2_#_141_#_Contig1082.1	1	142	0	0	-7.14975	down
jgi|Phyca11|503054|fgenesh2_kg.PHYCAscaffold_2_#_170_#_Contig2904.1	514	185	0	0	1.47424	up
jgi|Phyca11|503079|fgenesh2_kg.PHYCAscaffold_2_#_195_#_4098413:1	7	38	0	0	-2.44057	down
jgi|Phyca11|503092|fgenesh2_kg.PHYCAscaffold_2_#_208_#_4100205:1	44	134	0	0	-1.60666	down
jgi|Phyca11|503108|fgenesh2_kg.PHYCAscaffold_2_#_224_#_Contig10.1	4109	1757	0	0	1.22567	up
jgi|Phyca11|503131|fgenesh2_kg.PHYCAscaffold_2_#_247_#_4096644:1	4008	1930	0	0	1.05428	up
jgi|Phyca11|503142|fgenesh2_kg.PHYCAscaffold_3_#_7_#_Contig3856.1	18	107	0	0	-2.57154	down
jgi|Phyca11|503154|fgenesh2_kg.PHYCAscaffold_3_#_19_#_Contig1304.1	17	77	0	0	-2.17932	down
jgi|Phyca11|503217|fgenesh2_kg.PHYCAscaffold_3_#_82_#_Contig1395.1	36	91	0	0	-1.33787	down
jgi|Phyca11|503243|fgenesh2_kg.PHYCAscaffold_3_#_108_#_Contig742.1	26	412	0	0	-3.98606	down
jgi|Phyca11|503255|fgenesh2_kg.PHYCAscaffold_3_#_120_#_Contig3996.1	26	95	0	0	-1.86942	down
jgi|Phyca11|503318|fgenesh2_kg.PHYCAscaffold_3_#_183_#_Contig4221.1	17	56	0	0	-1.71989	down
jgi|Phyca11|503328|fgenesh2_kg.PHYCAscaffold_3_#_193_#_4096640:1	517	69	0	0	2.9055	up
jgi|Phyca11|503330|fgenesh2_kg.PHYCAscaffold_3_#_195_#_Contig3241.1	12	48	0	0	-2	down
jgi|Phyca11|503336|fgenesh2_kg.PHYCAscaffold_3_#_201_#_Contig980.1	1867	202	0	0	3.20829	up
jgi|Phyca11|503342|fgenesh2_kg.PHYCAscaffold_3_#_207_#_Contig3607.1	202	48	0	0	2.07325	up
jgi|Phyca11|503345|fgenesh2_kg.PHYCAscaffold_3_#_210_#_Contig386.1	4	51	0	0	-3.67243	down
jgi|Phyca11|503352|fgenesh2_kg.PHYCAscaffold_3_#_217_#_4099675:1	312	0	0	0	18.2512	up
jgi|Phyca11|503360|fgenesh2_kg.PHYCAscaffold_3_#_225_#_4099188:1	13	59	0	0	-2.1822	down
jgi|Phyca11|503362|fgenesh2_kg.PHYCAscaffold_3_#_227_#_Contig1073.1	765	115	0	0	2.73383	up
jgi|Phyca11|503377|fgenesh2_kg.PHYCAscaffold_3_#_242_#_Contig2119.1	146	36	0	0	2.0199	up
jgi|Phyca11|503383|fgenesh2_kg.PHYCAscaffold_3_#_248_#_Contig106.1	564	1245	0	0	-1.14238	down
jgi|Phyca11|503391|fgenesh2_kg.PHYCAscaffold_3_#_256_#_Contig1415.1	39	311	0	0	-2.99537	down
jgi|Phyca11|503414|fgenesh2_kg.PHYCAscaffold_3_#_279_#_Contig81.1	64	558	0	0	-3.12412	down
jgi|Phyca11|503424|fgenesh2_kg.PHYCAscaffold_3_#_289_#_4097459:1	20	52	0	0	-1.37851	down
jgi|Phyca11|503441|fgenesh2_kg.PHYCAscaffold_3_#_306_#_4097377:1	13	45	0	0	-1.79141	down
jgi|Phyca11|503452|fgenesh2_kg.PHYCAscaffold_3_#_317_#_4096662:1	14	46	0	0	-1.71621	down
jgi|Phyca11|503459|fgenesh2_kg.PHYCAscaffold_3_#_324_#_4100309:2	23	511	0	0	-4.47362	down
jgi|Phyca11|503470|fgenesh2_kg.PHYCAscaffold_4_#_9_#_4100341:2	62	8	0	0	2.9542	up
jgi|Phyca11|503579|fgenesh2_kg.PHYCAscaffold_4_#_118_#_4099953:2	13	59	0	0	-2.1822	down
jgi|Phyca11|503606|fgenesh2_kg.PHYCAscaffold_4_#_145_#_Contig2387.1	241	83	0	0	1.53785	up
jgi|Phyca11|503609|fgenesh2_kg.PHYCAscaffold_4_#_148_#_Contig4392.1	148	40	0	0	1.88753	up
jgi|Phyca11|503611|fgenesh2_kg.PHYCAscaffold_4_#_150_#_4099258:2	45	92	0	0	-1.03171	down
jgi|Phyca11|503613|fgenesh2_kg.PHYCAscaffold_4_#_152_#_4105015:1	1203	410	0	0	1.55294	up
jgi|Phyca11|503721|fgenesh2_kg.PHYCAscaffold_4_#_260_#_4101523:1	718	53	0	0	3.75992	up
jgi|Phyca11|503724|fgenesh2_kg.PHYCAscaffold_4_#_263_#_Contig56.1	2125	84	0	0	4.66093	up
jgi|Phyca11|503726|fgenesh2_kg.PHYCAscaffold_4_#_265_#_Contig1091.1	239	12	0	0	4.3159	up
jgi|Phyca11|503727|fgenesh2_kg.PHYCAscaffold_4_#_266_#_Contig7.1	213	502	0	0	-1.23683	down
jgi|Phyca11|503744|fgenesh2_kg.PHYCAscaffold_4_#_283_#_4100856:2	4	46	0	0	-3.52356	down
jgi|Phyca11|503755|fgenesh2_kg.PHYCAscaffold_4_#_294_#_4097881:1	127	287	0	0	-1.17622	down
jgi|Phyca11|503769|fgenesh2_kg.PHYCAscaffold_4_#_308_#_4097189:1	7	37	0	0	-2.4021	down
jgi|Phyca11|503791|fgenesh2_kg.PHYCAscaffold_4_#_330_#_4099126:1	128	11	0	0	3.54057	up
jgi|Phyca11|503811|fgenesh2_kg.PHYCAscaffold_4_#_350_#_4100874:1	1	29	0	0	-4.85798	down
jgi|Phyca11|503818|fgenesh2_kg.PHYCAscaffold_4_#_357_#_4097670:1	5	33	0	0	-2.72247	down
jgi|Phyca11|503851|fgenesh2_kg.PHYCAscaffold_5_#_15_#_4101135:1	43	109	0	0	-1.34192	down
jgi|Phyca11|503853|fgenesh2_kg.PHYCAscaffold_5_#_17_#_Contig1448.1	83	286	0	0	-1.78483	down
jgi|Phyca11|503860|fgenesh2_kg.PHYCAscaffold_5_#_24_#_gi|189084064|gb|BT031580.1|	11	51	0	0	-2.21299	down
jgi|Phyca11|503862|fgenesh2_kg.PHYCAscaffold_5_#_26_#_4100021:1	627	293	0	0	1.09756	up
jgi|Phyca11|503864|fgenesh2_kg.PHYCAscaffold_5_#_28_#_4098569:1	25	149	0	0	-2.57531	down
jgi|Phyca11|503888|fgenesh2_kg.PHYCAscaffold_5_#_52_#_Contig36.1	6116	2674	0	0	1.19359	up
jgi|Phyca11|503897|fgenesh2_kg.PHYCAscaffold_5_#_61_#_Contig279.1	861	334	0	0	1.36617	up
jgi|Phyca11|503898|fgenesh2_kg.PHYCAscaffold_5_#_62_#_gi|189083883|gb|BT031399.1|	4286	1915	0	0	1.16229	up
jgi|Phyca11|503926|fgenesh2_kg.PHYCAscaffold_5_#_90_#_4097723:1	1745	790	0	0	1.1433	up
jgi|Phyca11|503927|fgenesh2_kg.PHYCAscaffold_5_#_91_#_Contig3152.1	28	67	0	0	-1.25873	down
jgi|Phyca11|503942|fgenesh2_kg.PHYCAscaffold_5_#_106_#_4101932:1	4	90	0	0	-4.49185	down
jgi|Phyca11|503949|fgenesh2_kg.PHYCAscaffold_5_#_113_#_4099056:1	385	135	0	0	1.5119	up
jgi|Phyca11|503972|fgenesh2_kg.PHYCAscaffold_5_#_136_#_Contig2940.1	984	369	0	0	1.41504	up
jgi|Phyca11|503983|fgenesh2_kg.PHYCAscaffold_5_#_147_#_4099435:1	185	392	0	0	-1.08333	down
jgi|Phyca11|503988|fgenesh2_kg.PHYCAscaffold_5_#_152_#_Contig1373.1	410	115	0	0	1.83399	up
jgi|Phyca11|503995|fgenesh2_kg.PHYCAscaffold_5_#_159_#_4101945:92	226	565	0	0	-1.32193	down
jgi|Phyca11|5039|fgenesh1_pm.PHYCAscaffold_4_#_127	136	43	0	0	1.6612	up
jgi|Phyca11|504019|fgenesh2_kg.PHYCAscaffold_5_#_183_#_Contig3601.1	488	192	0	0	1.34577	up
jgi|Phyca11|504030|fgenesh2_kg.PHYCAscaffold_5_#_194_#_4102715:1	36	0	0	0	15.1357	up
jgi|Phyca11|504096|fgenesh2_kg.PHYCAscaffold_6_#_13_#_4097539:1	36	105	0	0	-1.54432	down
jgi|Phyca11|504107|fgenesh2_kg.PHYCAscaffold_6_#_24_#_4101945:126	262	36	0	0	2.8635	up
jgi|Phyca11|504121|fgenesh2_kg.PHYCAscaffold_6_#_38_#_Contig2418.1	67	9	0	0	2.89616	up
jgi|Phyca11|504124|fgenesh2_kg.PHYCAscaffold_6_#_41_#_Contig4586.1	335	63	0	0	2.41074	up
jgi|Phyca11|504130|fgenesh2_kg.PHYCAscaffold_6_#_47_#_Contig2666.1	7	52	0	0	-2.89308	down
jgi|Phyca11|504139|fgenesh2_kg.PHYCAscaffold_6_#_56_#_Contig215.1	17	112	0	0	-2.71989	down
jgi|Phyca11|504146|fgenesh2_kg.PHYCAscaffold_6_#_63_#_Contig1083.1	40	89	0	0	-1.15381	down
jgi|Phyca11|504168|fgenesh2_kg.PHYCAscaffold_6_#_85_#_Contig316.1	60	4	0	0	3.90689	up
jgi|Phyca11|504193|fgenesh2_kg.PHYCAscaffold_6_#_110_#_gi|189084605|gb|BT032121.1|	22	112	0	0	-2.34792	down
jgi|Phyca11|504195|fgenesh2_kg.PHYCAscaffold_6_#_112_#_4100163:1	657	106	0	0	2.63183	up
jgi|Phyca11|504226|fgenesh2_kg.PHYCAscaffold_6_#_143_#_4097766:1	304	100	0	0	1.60407	up
jgi|Phyca11|504243|fgenesh2_kg.PHYCAscaffold_6_#_160_#_Contig275.1	22	128	0	0	-2.54057	down
jgi|Phyca11|504245|fgenesh2_kg.PHYCAscaffold_6_#_162_#_4098002:1	8	118	0	0	-3.88264	down
jgi|Phyca11|504262|fgenesh2_kg.PHYCAscaffold_7_#_14_#_4101715:1	103	260	0	0	-1.33587	down
jgi|Phyca11|504274|fgenesh2_kg.PHYCAscaffold_7_#_26_#_gi|189085027|gb|BT032559.1|	4	29	0	0	-2.85798	down
jgi|Phyca11|504288|fgenesh2_kg.PHYCAscaffold_7_#_40_#_Contig2497.1	8	137	0	0	-4.09803	down
jgi|Phyca11|504296|fgenesh2_kg.PHYCAscaffold_7_#_48_#_Contig87.1	168	497	0	0	-1.56478	down
jgi|Phyca11|504305|fgenesh2_kg.PHYCAscaffold_7_#_57_#_Contig3423.1	422	108	0	0	1.96621	up
jgi|Phyca11|504327|fgenesh2_kg.PHYCAscaffold_7_#_79_#_4100549:1	287	70	0	0	2.03562	up
jgi|Phyca11|504357|fgenesh2_kg.PHYCAscaffold_7_#_109_#_Contig697.1	73	284	0	0	-1.95992	down
jgi|Phyca11|504393|fgenesh2_kg.PHYCAscaffold_7_#_145_#_gi|189084165|gb|BT031681.1|	35	116	0	0	-1.7287	down
jgi|Phyca11|504431|fgenesh2_kg.PHYCAscaffold_7_#_183_#_Contig468.1	185	388	0	0	-1.06853	down
jgi|Phyca11|504523|fgenesh2_kg.PHYCAscaffold_8_#_92_#_4101945:54	770	184	0	0	2.06515	up
jgi|Phyca11|504528|fgenesh2_kg.PHYCAscaffold_8_#_97_#_Contig4.1	3821	944	0	0	2.01709	up
jgi|Phyca11|504531|fgenesh2_kg.PHYCAscaffold_8_#_100_#_4101945:12	6074	2629	0	0	1.20813	up
jgi|Phyca11|504536|fgenesh2_kg.PHYCAscaffold_8_#_105_#_Contig991.1	245	100	0	0	1.29278	up
jgi|Phyca11|504604|fgenesh2_kg.PHYCAscaffold_8_#_173_#_4101511:1	32	212	0	0	-2.72792	down
jgi|Phyca11|504612|fgenesh2_kg.PHYCAscaffold_9_#_3_#_Contig947.1	101	280	0	0	-1.47107	down
jgi|Phyca11|504613|fgenesh2_kg.PHYCAscaffold_9_#_4_#_gi|189084411|gb|BT031927.1|	92	232	0	0	-1.33442	down
jgi|Phyca11|504624|fgenesh2_kg.PHYCAscaffold_9_#_15_#_4099069:1	164	55	0	0	1.57619	up
jgi|Phyca11|504630|fgenesh2_kg.PHYCAscaffold_9_#_21_#_4100506:1	132	15	0	0	3.1375	up
jgi|Phyca11|504642|fgenesh2_kg.PHYCAscaffold_9_#_33_#_Contig161.1	44	166	0	0	-1.91561	down
jgi|Phyca11|504650|fgenesh2_kg.PHYCAscaffold_9_#_41_#_Contig543.1	333	133	0	0	1.3241	up
jgi|Phyca11|504659|fgenesh2_kg.PHYCAscaffold_9_#_50_#_Contig5567.1	21	118	0	0	-2.49033	down
jgi|Phyca11|504715|fgenesh2_kg.PHYCAscaffold_9_#_106_#_Contig2706.1	94	7	0	0	3.74723	up
jgi|Phyca11|504745|fgenesh2_kg.PHYCAscaffold_9_#_136_#_4097906:1	74	217	0	0	-1.5521	down
jgi|Phyca11|504748|fgenesh2_kg.PHYCAscaffold_9_#_139_#_4099167:1	538	245	0	0	1.13482	up
jgi|Phyca11|504756|fgenesh2_kg.PHYCAscaffold_9_#_147_#_4099238:1	19	58	0	0	-1.61005	down
jgi|Phyca11|504757|fgenesh2_kg.PHYCAscaffold_9_#_148_#_4099856:1	16	62	0	0	-1.9542	down
jgi|Phyca11|504775|fgenesh2_kg.PHYCAscaffold_9_#_166_#_Contig579.1	595	228	0	0	1.38386	up
jgi|Phyca11|504821|fgenesh2_kg.PHYCAscaffold_9_#_212_#_4100424:2	3	413	0	0	-7.10504	down
jgi|Phyca11|504825|fgenesh2_kg.PHYCAscaffold_9_#_216_#_Contig112.1	11	1371	0	0	-6.96158	down
jgi|Phyca11|504829|fgenesh2_kg.PHYCAscaffold_9_#_220_#_Contig1611.1	132	30	0	0	2.1375	up
jgi|Phyca11|504835|fgenesh2_kg.PHYCAscaffold_9_#_226_#_Contig4039.1	294	80	0	0	1.87774	up
jgi|Phyca11|504914|fgenesh2_kg.PHYCAscaffold_10_#_74_#_Contig847.2	7	41	0	0	-2.5502	down
jgi|Phyca11|504933|fgenesh2_kg.PHYCAscaffold_10_#_93_#_Contig243.1	1	608	0	0	-9.24793	down
jgi|Phyca11|504940|fgenesh2_kg.PHYCAscaffold_10_#_100_#_4101247:4	0	121	0	0	-16.8846	down
jgi|Phyca11|504941|fgenesh2_kg.PHYCAscaffold_10_#_101_#_4101247:4	3	183	0	0	-5.93074	down
jgi|Phyca11|504947|fgenesh2_kg.PHYCAscaffold_10_#_107_#_Contig62.1	7	38	0	0	-2.44057	down
jgi|Phyca11|504974|fgenesh2_kg.PHYCAscaffold_10_#_134_#_Contig4411.1	4	35	0	0	-3.12928	down
jgi|Phyca11|504978|fgenesh2_kg.PHYCAscaffold_10_#_138_#_4097175:1	1054	83	0	0	3.66662	up
jgi|Phyca11|504994|fgenesh2_kg.PHYCAscaffold_10_#_154_#_Contig2292.1	247	85	0	0	1.53898	up
jgi|Phyca11|505003|fgenesh2_kg.PHYCAscaffold_10_#_163_#_Contig800.1	534	152	0	0	1.81277	up
jgi|Phyca11|505094|fgenesh2_kg.PHYCAscaffold_11_#_40_#_Contig2616.1	22	105	0	0	-2.25481	down
jgi|Phyca11|505109|fgenesh2_kg.PHYCAscaffold_11_#_55_#_4100846:2	97	287	0	0	-1.56499	down
jgi|Phyca11|505115|fgenesh2_kg.PHYCAscaffold_11_#_61_#_4098882:1	17	61	0	0	-1.84327	down
jgi|Phyca11|505125|fgenesh2_kg.PHYCAscaffold_11_#_71_#_Contig3441.1	763	198	0	0	1.94618	up
jgi|Phyca11|505136|fgenesh2_kg.PHYCAscaffold_11_#_82_#_gi|189092342|gb|BT032459.1|	6311	2952	0	0	1.09618	up
jgi|Phyca11|505140|fgenesh2_kg.PHYCAscaffold_11_#_86_#_Contig4382.1	7	41	0	0	-2.5502	down
jgi|Phyca11|505142|fgenesh2_kg.PHYCAscaffold_11_#_88_#_Contig2868.1	3	403	0	0	-7.06967	down
jgi|Phyca11|505177|fgenesh2_kg.PHYCAscaffold_11_#_123_#_Contig2264.1	8	47	0	0	-2.55459	down
jgi|Phyca11|505203|fgenesh2_kg.PHYCAscaffold_11_#_149_#_4097952:1	4	50	0	0	-3.64386	down
jgi|Phyca11|505206|fgenesh2_kg.PHYCAscaffold_11_#_152_#_4096797:1	18	66	0	0	-1.87447	down
jgi|Phyca11|505238|fgenesh2_kg.PHYCAscaffold_12_#_26_#_gi|189084300|gb|BT031816.1|	6	133	0	0	-4.47032	down
jgi|Phyca11|505247|fgenesh2_kg.PHYCAscaffold_12_#_35_#_Contig717.1	0	143	0	0	-17.1257	down
jgi|Phyca11|505256|fgenesh2_kg.PHYCAscaffold_12_#_44_#_Contig4270.1	156	2	0	0	6.2854	up
jgi|Phyca11|505267|fgenesh2_kg.PHYCAscaffold_12_#_55_#_Contig3407.1	13	69	0	0	-2.40808	down
jgi|Phyca11|505272|fgenesh2_kg.PHYCAscaffold_12_#_60_#_4098471:1	29	161	0	0	-2.47294	down
jgi|Phyca11|505276|fgenesh2_kg.PHYCAscaffold_12_#_64_#_gi|189084946|gb|BT032478.1|	498	215	0	0	1.21181	up
jgi|Phyca11|505305|fgenesh2_kg.PHYCAscaffold_12_#_93_#_Contig4351.1	20	53	0	0	-1.40599	down
jgi|Phyca11|505307|fgenesh2_kg.PHYCAscaffold_12_#_95_#_4100472:1	24	82	0	0	-1.77259	down
jgi|Phyca11|505316|fgenesh2_kg.PHYCAscaffold_12_#_104_#_Contig3329.1	4	34	0	0	-3.08746	down
jgi|Phyca11|505317|fgenesh2_kg.PHYCAscaffold_12_#_105_#_Contig3329.1	19	74	0	0	-1.96153	down
jgi|Phyca11|505320|fgenesh2_kg.PHYCAscaffold_12_#_108_#_Contig1542.1	419	161	0	0	1.37989	up
jgi|Phyca11|505330|fgenesh2_kg.PHYCAscaffold_12_#_118_#_4101945:268	6411	2254	0	0	1.50806	up
jgi|Phyca11|505337|fgenesh2_kg.PHYCAscaffold_12_#_125_#_Contig909.1	6	61	0	0	-3.34577	down
jgi|Phyca11|505339|fgenesh2_kg.PHYCAscaffold_12_#_127_#_Contig2877.1	328	42	0	0	2.96523	up
jgi|Phyca11|505362|fgenesh2_kg.PHYCAscaffold_13_#_12_#_Contig171.1	5413	2237	0	0	1.27486	up
jgi|Phyca11|505405|fgenesh2_kg.PHYCAscaffold_13_#_55_#_4101849:4	251	71	0	0	1.8218	up
jgi|Phyca11|505418|fgenesh2_kg.PHYCAscaffold_13_#_68_#_4097873:1	234	36	0	0	2.70044	up
jgi|Phyca11|505421|fgenesh2_kg.PHYCAscaffold_13_#_71_#_Contig230.1	22	98	0	0	-2.15528	down
jgi|Phyca11|505423|fgenesh2_kg.PHYCAscaffold_13_#_73_#_Contig230.1	162	553	0	0	-1.77129	down
jgi|Phyca11|505438|fgenesh2_kg.PHYCAscaffold_13_#_88_#_4101587:1	312	127	0	0	1.29672	up
jgi|Phyca11|505466|fgenesh2_kg.PHYCAscaffold_13_#_116_#_Contig111.1	30	467	0	0	-3.96039	down
jgi|Phyca11|505478|fgenesh2_kg.PHYCAscaffold_13_#_128_#_4101945:214	852	173	0	0	2.30008	up
jgi|Phyca11|505491|fgenesh2_kg.PHYCAscaffold_13_#_141_#_4097142:1	172	50	0	0	1.78241	up
jgi|Phyca11|505505|fgenesh2_kg.PHYCAscaffold_13_#_155_#_4100209:1	376	101	0	0	1.89638	up
jgi|Phyca11|505507|fgenesh2_kg.PHYCAscaffold_13_#_157_#_4100209:1	1000	287	0	0	1.80088	up
jgi|Phyca11|505511|fgenesh2_kg.PHYCAscaffold_13_#_161_#_Contig3550.1	90	7	0	0	3.6845	up
jgi|Phyca11|505527|fgenesh2_kg.PHYCAscaffold_14_#_8_#_Contig3874.1	71	12	0	0	2.56478	up
jgi|Phyca11|505556|fgenesh2_kg.PHYCAscaffold_14_#_37_#_Contig94.2	1	38	0	0	-5.24793	down
jgi|Phyca11|505561|fgenesh2_kg.PHYCAscaffold_14_#_42_#_4096736:4	0	79	0	0	-16.2696	down
jgi|Phyca11|505565|fgenesh2_kg.PHYCAscaffold_14_#_46_#_4096736:6	1	180	0	0	-7.49185	down
jgi|Phyca11|505569|fgenesh2_kg.PHYCAscaffold_14_#_50_#_Contig94.2	5	364	0	0	-6.18587	down
jgi|Phyca11|505586|fgenesh2_kg.PHYCAscaffold_14_#_67_#_Contig2357.1	8	48	0	0	-2.58496	down
jgi|Phyca11|505638|fgenesh2_kg.PHYCAscaffold_14_#_119_#_Contig1396.1	56	112	0	0	-1	down
jgi|Phyca11|505655|fgenesh2_kg.PHYCAscaffold_14_#_136_#_4099224:1	15	111	0	0	-2.88753	down
jgi|Phyca11|505784|fgenesh2_kg.PHYCAscaffold_15_#_91_#_4100369:1	78	1	0	0	6.2854	up
jgi|Phyca11|505790|fgenesh2_kg.PHYCAscaffold_15_#_97_#_Contig4744.1	54	2	0	0	4.75489	up
jgi|Phyca11|505794|fgenesh2_kg.PHYCAscaffold_15_#_101_#_Contig731.1	580	159	0	0	1.86703	up
jgi|Phyca11|505828|fgenesh2_kg.PHYCAscaffold_15_#_135_#_4098455:1	7	44	0	0	-2.65208	down
jgi|Phyca11|505850|fgenesh2_kg.PHYCAscaffold_16_#_9_#_Contig2536.1	6	554	0	0	-6.52878	down
jgi|Phyca11|505858|fgenesh2_kg.PHYCAscaffold_16_#_17_#_4101945:156	240	84	0	0	1.51457	up
jgi|Phyca11|505863|fgenesh2_kg.PHYCAscaffold_16_#_22_#_Contig3120.1	107	21	0	0	2.34915	up
jgi|Phyca11|505866|fgenesh2_kg.PHYCAscaffold_16_#_25_#_Contig2344.1	73	152	0	0	-1.0581	down
jgi|Phyca11|505873|fgenesh2_kg.PHYCAscaffold_16_#_32_#_4101945:293	384	178	0	0	1.10923	up
jgi|Phyca11|505875|fgenesh2_kg.PHYCAscaffold_16_#_34_#_gi|189092334|gb|BT032288.1|	414	104	0	0	1.99305	up
jgi|Phyca11|505881|fgenesh2_kg.PHYCAscaffold_16_#_40_#_4099958:1	10	42	0	0	-2.07039	down
jgi|Phyca11|505893|fgenesh2_kg.PHYCAscaffold_16_#_52_#_4100251:1	357	82	0	0	2.12223	up
jgi|Phyca11|505896|fgenesh2_kg.PHYCAscaffold_16_#_55_#_4097057:1	348	139	0	0	1.324	up
jgi|Phyca11|505902|fgenesh2_kg.PHYCAscaffold_16_#_61_#_4101945:478	6	156	0	0	-4.70044	down
jgi|Phyca11|505913|fgenesh2_kg.PHYCAscaffold_16_#_72_#_4099039:3	0	729	0	0	-19.4756	down
jgi|Phyca11|506007|fgenesh2_kg.PHYCAscaffold_17_#_92_#_gi|189084211|gb|BT031727.1|	100	310	0	0	-1.63227	down
jgi|Phyca11|506056|fgenesh2_kg.PHYCAscaffold_17_#_141_#_gi|189084230|gb|BT031746.1|	235	573	0	0	-1.28587	down
jgi|Phyca11|506090|fgenesh2_kg.PHYCAscaffold_17_#_175_#_4098442:1	163	57	0	0	1.51584	up
jgi|Phyca11|506119|fgenesh2_kg.PHYCAscaffold_17_#_204_#_Contig1791.1	13	86	0	0	-2.72583	down
jgi|Phyca11|506120|fgenesh2_kg.PHYCAscaffold_17_#_205_#_Contig5759.1	233	65	0	0	1.84182	up
jgi|Phyca11|506187|fgenesh2_kg.PHYCAscaffold_18_#_60_#_Contig5919.1	41	95	0	0	-1.2123	down
jgi|Phyca11|506209|fgenesh2_kg.PHYCAscaffold_18_#_82_#_4098566:1	13	316	0	0	-4.60334	down
jgi|Phyca11|506214|fgenesh2_kg.PHYCAscaffold_18_#_87_#_4097447:1	1160	362	0	0	1.68006	up
jgi|Phyca11|506228|fgenesh2_kg.PHYCAscaffold_18_#_101_#_4097958:2	666	149	0	0	2.16021	up
jgi|Phyca11|506234|fgenesh2_kg.PHYCAscaffold_18_#_107_#_Contig1213.1	152	34	0	0	2.16046	up
jgi|Phyca11|506250|fgenesh2_kg.PHYCAscaffold_18_#_123_#_Contig619.1	87	240	0	0	-1.46395	down
jgi|Phyca11|506282|fgenesh2_kg.PHYCAscaffold_18_#_155_#_4100564:1	101	1	0	0	6.65821	up
jgi|Phyca11|506373|fgenesh2_kg.PHYCAscaffold_19_#_79_#_Contig441.1	48	2	0	0	4.58496	up
jgi|Phyca11|506398|fgenesh2_kg.PHYCAscaffold_19_#_104_#_4096911:1	22	82	0	0	-1.89812	down
jgi|Phyca11|506416|fgenesh2_kg.PHYCAscaffold_19_#_122_#_4102003:2	20	64	0	0	-1.67807	down
jgi|Phyca11|506418|fgenesh2_kg.PHYCAscaffold_19_#_124_#_4100201:1	684	162	0	0	2.078	up
jgi|Phyca11|506451|fgenesh2_kg.PHYCAscaffold_19_#_157_#_Contig807.1	646	313	0	0	1.04537	up
jgi|Phyca11|506502|fgenesh2_kg.PHYCAscaffold_20_#_48_#_gi|189084416|gb|BT031932.1|	76	164	0	0	-1.10962	down
jgi|Phyca11|506504|fgenesh2_kg.PHYCAscaffold_20_#_50_#_4099741:1	157	19	0	0	3.04669	up
jgi|Phyca11|506513|fgenesh2_kg.PHYCAscaffold_20_#_59_#_4100500:1	52	202	0	0	-1.95777	down
jgi|Phyca11|506518|fgenesh2_kg.PHYCAscaffold_20_#_64_#_Contig3525.1	482	137	0	0	1.81486	up
jgi|Phyca11|506552|fgenesh2_kg.PHYCAscaffold_20_#_98_#_Contig1804.1	267	96	0	0	1.47573	up
jgi|Phyca11|506572|fgenesh2_kg.PHYCAscaffold_20_#_118_#_gi|189083878|gb|BT031394.1|	3957	1962	0	0	1.01208	up
jgi|Phyca11|506596|fgenesh2_kg.PHYCAscaffold_20_#_142_#_gi|189084101|gb|BT031617.1|	57	127	0	0	-1.15579	down
jgi|Phyca11|506599|fgenesh2_kg.PHYCAscaffold_20_#_145_#_gi|189084303|gb|BT031819.1|	61	136	0	0	-1.15673	down
jgi|Phyca11|506606|fgenesh2_kg.PHYCAscaffold_20_#_152_#_Contig614.1	41	140	0	0	-1.77173	down
jgi|Phyca11|506722|fgenesh2_kg.PHYCAscaffold_21_#_94_#_4096595:1	95	12	0	0	2.98489	up
jgi|Phyca11|506723|fgenesh2_kg.PHYCAscaffold_21_#_95_#_4101605:2	82	2	0	0	5.35755	up
jgi|Phyca11|506839|fgenesh2_kg.PHYCAscaffold_22_#_78_#_Contig3547.1	12	165	0	0	-3.78136	down
jgi|Phyca11|506857|fgenesh2_kg.PHYCAscaffold_22_#_96_#_gi|189084480|gb|BT031996.1|	65	232	0	0	-1.83561	down
jgi|Phyca11|506899|fgenesh2_kg.PHYCAscaffold_23_#_30_#_Contig2016.1	34	80	0	0	-1.23447	down
jgi|Phyca11|506911|fgenesh2_kg.PHYCAscaffold_23_#_42_#_gi|189084364|gb|BT031880.1|	13	46	0	0	-1.82312	down
jgi|Phyca11|506928|fgenesh2_kg.PHYCAscaffold_23_#_59_#_4098813:1	132	287	0	0	-1.12051	down
jgi|Phyca11|506956|fgenesh2_kg.PHYCAscaffold_23_#_87_#_4096563:2	283	99	0	0	1.5153	up
jgi|Phyca11|506959|fgenesh2_kg.PHYCAscaffold_23_#_90_#_4101945:215	4417	1883	0	0	1.23003	up
jgi|Phyca11|506966|fgenesh2_kg.PHYCAscaffold_23_#_97_#_4101577:1	40	87	0	0	-1.12102	down
jgi|Phyca11|507024|fgenesh2_kg.PHYCAscaffold_24_#_16_#_gi|189084225|gb|BT031741.1|	2	32	0	0	-4	down
jgi|Phyca11|507051|fgenesh2_kg.PHYCAscaffold_24_#_43_#_4098173:1	127	21	0	0	2.59637	up
jgi|Phyca11|507063|fgenesh2_kg.PHYCAscaffold_24_#_55_#_4098064:1	3	34	0	0	-3.5025	down
jgi|Phyca11|507089|fgenesh2_kg.PHYCAscaffold_24_#_81_#_4096816:1	455	214	0	0	1.08826	up
jgi|Phyca11|507109|fgenesh2_kg.PHYCAscaffold_24_#_101_#_gi|189084975|gb|BT032507.1|	241	64	0	0	1.91289	up
jgi|Phyca11|507113|fgenesh2_kg.PHYCAscaffold_24_#_105_#_4099057:1	107	17	0	0	2.654	up
jgi|Phyca11|507148|fgenesh2_kg.PHYCAscaffold_25_#_32_#_Contig450.1	225	77	0	0	1.54699	up
jgi|Phyca11|507167|fgenesh2_kg.PHYCAscaffold_25_#_51_#_Contig3320.1	350	10	0	0	5.12928	up
jgi|Phyca11|507175|fgenesh2_kg.PHYCAscaffold_25_#_59_#_Contig2667.1	14	98	0	0	-2.80735	down
jgi|Phyca11|507193|fgenesh2_kg.PHYCAscaffold_25_#_77_#_4101119:1	40	1	0	0	5.32193	up
jgi|Phyca11|507207|fgenesh2_kg.PHYCAscaffold_26_#_10_#_Contig4811.1	29	69	0	0	-1.25054	down
jgi|Phyca11|507227|fgenesh2_kg.PHYCAscaffold_26_#_30_#_Contig197.1	69	170	0	0	-1.30087	down
jgi|Phyca11|507240|fgenesh2_kg.PHYCAscaffold_26_#_43_#_4097356:1	138	32	0	0	2.10852	up
jgi|Phyca11|507244|fgenesh2_kg.PHYCAscaffold_26_#_47_#_Contig2500.1	199	56	0	0	1.82927	up
jgi|Phyca11|507245|fgenesh2_kg.PHYCAscaffold_26_#_48_#_Contig3402.1	699	190	0	0	1.87929	up
jgi|Phyca11|507278|fgenesh2_kg.PHYCAscaffold_26_#_81_#_gi|189084092|gb|BT031608.1|	110	15	0	0	2.87447	up
jgi|Phyca11|507287|fgenesh2_kg.PHYCAscaffold_26_#_90_#_4101951:2	18	50	0	0	-1.47393	down
jgi|Phyca11|507293|fgenesh2_kg.PHYCAscaffold_26_#_96_#_Contig399.1	279	43	0	0	2.69786	up
jgi|Phyca11|507305|fgenesh2_kg.PHYCAscaffold_26_#_108_#_gi|189085065|gb|BT032597.1|	52	267	0	0	-2.36026	down
jgi|Phyca11|507307|fgenesh2_kg.PHYCAscaffold_26_#_110_#_4096695:2	68	430	0	0	-2.66073	down
jgi|Phyca11|507351|fgenesh2_kg.PHYCAscaffold_27_#_25_#_4101738:1	73	217	0	0	-1.57173	down
jgi|Phyca11|507385|fgenesh2_kg.PHYCAscaffold_27_#_59_#_4099267:1	167	51	0	0	1.71128	up
jgi|Phyca11|507400|fgenesh2_kg.PHYCAscaffold_27_#_74_#_gi|189083900|gb|BT031416.1|	1000	438	0	0	1.191	up
jgi|Phyca11|507436|fgenesh2_kg.PHYCAscaffold_27_#_110_#_4100918:1	580	104	0	0	2.47947	up
jgi|Phyca11|507461|fgenesh2_kg.PHYCAscaffold_27_#_135_#_Contig2698.1	8	59	0	0	-2.88264	down
jgi|Phyca11|507579|fgenesh2_kg.PHYCAscaffold_28_#_86_#_Contig1830.1	17	101	0	0	-2.57075	down
jgi|Phyca11|507603|fgenesh2_kg.PHYCAscaffold_28_#_110_#_4099580:1	390	167	0	0	1.22363	up
jgi|Phyca11|507619|fgenesh2_kg.PHYCAscaffold_29_#_15_#_Contig1368.1	322	134	0	0	1.26483	up
jgi|Phyca11|507694|fgenesh2_kg.PHYCAscaffold_29_#_90_#_gi|189084843|gb|BT032374.1|	34	86	0	0	-1.3388	down
jgi|Phyca11|507748|fgenesh2_kg.PHYCAscaffold_30_#_17_#_Contig299.1	230	73	0	0	1.65567	up
jgi|Phyca11|507779|fgenesh2_kg.PHYCAscaffold_30_#_48_#_Contig4588.1	17	84	0	0	-2.30485	down
jgi|Phyca11|507795|fgenesh2_kg.PHYCAscaffold_30_#_64_#_4099933:4	130	505	0	0	-1.95777	down
jgi|Phyca11|507869|fgenesh2_kg.PHYCAscaffold_30_#_138_#_gi|189083951|gb|BT031467.1|	20	52	0	0	-1.37851	down
jgi|Phyca11|507979|fgenesh2_kg.PHYCAscaffold_31_#_60_#_Contig3108.1	3	47	0	0	-3.96963	down
jgi|Phyca11|508012|fgenesh2_kg.PHYCAscaffold_31_#_93_#_4101533:2	33	147	0	0	-2.15528	down
jgi|Phyca11|508016|fgenesh2_kg.PHYCAscaffold_31_#_97_#_Contig394.1	30	235	0	0	-2.96963	down
jgi|Phyca11|508025|fgenesh2_kg.PHYCAscaffold_31_#_106_#_4097960:1	161	39	0	0	2.04551	up
jgi|Phyca11|508034|fgenesh2_kg.PHYCAscaffold_31_#_115_#_4098134:3	9	37	0	0	-2.03953	down
jgi|Phyca11|508037|fgenesh2_kg.PHYCAscaffold_31_#_118_#_4098134:4	10	48	0	0	-2.26303	down
jgi|Phyca11|508106|fgenesh2_kg.PHYCAscaffold_32_#_65_#_Contig2855.1	603	131	0	0	2.20259	up
jgi|Phyca11|508115|fgenesh2_kg.PHYCAscaffold_32_#_74_#_gi|189084048|gb|BT031564.1|	65	132	0	0	-1.02203	down
jgi|Phyca11|508140|fgenesh2_kg.PHYCAscaffold_32_#_99_#_4099631:1	440	119	0	0	1.88654	up
jgi|Phyca11|508144|fgenesh2_kg.PHYCAscaffold_33_#_3_#_Contig2026.1	9	59	0	0	-2.71272	down
jgi|Phyca11|508158|fgenesh2_kg.PHYCAscaffold_33_#_17_#_gi|189084583|gb|BT032099.1|	7	60	0	0	-3.09954	down
jgi|Phyca11|508178|fgenesh2_kg.PHYCAscaffold_33_#_37_#_Contig486.1	695	229	0	0	1.60167	up
jgi|Phyca11|508199|fgenesh2_kg.PHYCAscaffold_33_#_58_#_4099460:1	299	87	0	0	1.78106	up
jgi|Phyca11|508226|fgenesh2_kg.PHYCAscaffold_33_#_85_#_Contig3435.1	385	91	0	0	2.08092	up
jgi|Phyca11|508242|fgenesh2_kg.PHYCAscaffold_33_#_101_#_4097968:1	114	19	0	0	2.58496	up
jgi|Phyca11|508287|fgenesh2_kg.PHYCAscaffold_33_#_146_#_Contig3321.1	15	62	0	0	-2.04731	down
jgi|Phyca11|508299|fgenesh2_kg.PHYCAscaffold_33_#_158_#_Contig3164.1	1	28	0	0	-4.80735	down
jgi|Phyca11|508352|fgenesh2_kg.PHYCAscaffold_34_#_48_#_Contig2138.1	284	119	0	0	1.25493	up
jgi|Phyca11|508397|fgenesh2_kg.PHYCAscaffold_34_#_93_#_4104990:1	17	80	0	0	-2.23447	down
jgi|Phyca11|508407|fgenesh2_kg.PHYCAscaffold_34_#_103_#_Contig3175.1	102	23	0	0	2.14886	up
jgi|Phyca11|508441|fgenesh2_kg.PHYCAscaffold_35_#_24_#_Contig211.1	59	7	0	0	3.07529	up
jgi|Phyca11|508449|fgenesh2_kg.PHYCAscaffold_35_#_32_#_4098812:4	26	71	0	0	-1.44931	down
jgi|Phyca11|508493|fgenesh2_kg.PHYCAscaffold_35_#_76_#_Contig3199.1	22	55	0	0	-1.32193	down
jgi|Phyca11|508583|fgenesh2_kg.PHYCAscaffold_36_#_36_#_4100984:1	16	312	0	0	-4.2854	down
jgi|Phyca11|508589|fgenesh2_kg.PHYCAscaffold_36_#_42_#_Contig144.1	98	645	0	0	-2.71845	down
jgi|Phyca11|508601|fgenesh2_kg.PHYCAscaffold_36_#_54_#_4101876:1	152	16	0	0	3.24793	up
jgi|Phyca11|508607|fgenesh2_kg.PHYCAscaffold_36_#_60_#_Contig5767.1	2293	217	0	0	3.40147	up
jgi|Phyca11|508611|fgenesh2_kg.PHYCAscaffold_36_#_64_#_4100685:1	34	212	0	0	-2.64046	down
jgi|Phyca11|508653|fgenesh2_kg.PHYCAscaffold_37_#_28_#_Contig1670.1	177	398	0	0	-1.16902	down
jgi|Phyca11|508676|fgenesh2_kg.PHYCAscaffold_37_#_51_#_4098650:2	1602	524	0	0	1.61224	up
jgi|Phyca11|508679|fgenesh2_kg.PHYCAscaffold_37_#_54_#_4100532:1	342	56	0	0	2.6105	up
jgi|Phyca11|508702|fgenesh2_kg.PHYCAscaffold_37_#_77_#_Contig1185.1	131	33	0	0	1.98903	up
jgi|Phyca11|508711|fgenesh2_kg.PHYCAscaffold_37_#_86_#_Contig3485.1	307	62	0	0	2.3079	up
jgi|Phyca11|508725|fgenesh2_kg.PHYCAscaffold_37_#_100_#_4098698:1	397	140	0	0	1.50371	up
jgi|Phyca11|508732|fgenesh2_kg.PHYCAscaffold_37_#_107_#_Contig546.1	91	206	0	0	-1.17871	down
jgi|Phyca11|508754|fgenesh2_kg.PHYCAscaffold_38_#_6_#_4103902:1	218	54	0	0	2.0133	up
jgi|Phyca11|508761|fgenesh2_kg.PHYCAscaffold_38_#_13_#_4099864:1	272	12	0	0	4.5025	up
jgi|Phyca11|508763|fgenesh2_kg.PHYCAscaffold_38_#_15_#_4097477:1	1600	6	0	0	8.05889	up
jgi|Phyca11|508766|fgenesh2_kg.PHYCAscaffold_38_#_18_#_4098798:1	1676	4	0	0	8.71081	up
jgi|Phyca11|508770|fgenesh2_kg.PHYCAscaffold_38_#_22_#_4098798:1	2562	10	0	0	8.00113	up
jgi|Phyca11|508807|fgenesh2_kg.PHYCAscaffold_38_#_59_#_Contig2014.1	50	164	0	0	-1.7137	down
jgi|Phyca11|508846|fgenesh2_kg.PHYCAscaffold_39_#_13_#_gi|189084611|gb|BT032127.1|	216	567	0	0	-1.39232	down
jgi|Phyca11|508883|fgenesh2_kg.PHYCAscaffold_39_#_50_#_4099971:1	715	72	0	0	3.31187	up
jgi|Phyca11|508891|fgenesh2_kg.PHYCAscaffold_39_#_58_#_4101624:1	100	1	0	0	6.64386	up
jgi|Phyca11|508901|fgenesh2_kg.PHYCAscaffold_39_#_68_#_4101945:313	9532	4194	0	0	1.18445	up
jgi|Phyca11|509025|fgenesh2_kg.PHYCAscaffold_41_#_21_#_Contig2627.1	30	76	0	0	-1.34104	down
jgi|Phyca11|509056|fgenesh2_kg.PHYCAscaffold_41_#_52_#_4097798:1	253	95	0	0	1.41314	up
jgi|Phyca11|509101|fgenesh2_kg.PHYCAscaffold_42_#_8_#_Contig2284.1	16	48	0	0	-1.58496	down
jgi|Phyca11|509144|fgenesh2_kg.PHYCAscaffold_42_#_51_#_4096822:1	64	240	0	0	-1.90689	down
jgi|Phyca11|509146|fgenesh2_kg.PHYCAscaffold_42_#_53_#_Contig335.1	468	149	0	0	1.6512	up
jgi|Phyca11|509157|fgenesh2_kg.PHYCAscaffold_42_#_64_#_gi|189084288|gb|BT031804.1|	3	36	0	0	-3.58496	down
jgi|Phyca11|509161|fgenesh2_kg.PHYCAscaffold_42_#_68_#_4101302:1	129	6	0	0	4.42626	up
jgi|Phyca11|509170|fgenesh2_kg.PHYCAscaffold_42_#_77_#_4101945:188	39	511	0	0	-3.71178	down
jgi|Phyca11|509197|fgenesh2_kg.PHYCAscaffold_42_#_104_#_4096696:2	31	80	0	0	-1.36773	down
jgi|Phyca11|509200|fgenesh2_kg.PHYCAscaffold_42_#_107_#_4096666:2	4	207	0	0	-5.69349	down
jgi|Phyca11|509213|fgenesh2_kg.PHYCAscaffold_43_#_11_#_4099232:1	876	304	0	0	1.52686	up
jgi|Phyca11|509235|fgenesh2_kg.PHYCAscaffold_43_#_33_#_4097482:1	1315	561	0	0	1.22899	up
jgi|Phyca11|509252|fgenesh2_kg.PHYCAscaffold_43_#_50_#_gi|189083975|gb|BT031491.1|	62	8	0	0	2.9542	up
jgi|Phyca11|509288|fgenesh2_kg.PHYCAscaffold_43_#_86_#_Contig560.1	38	135	0	0	-1.82889	down
jgi|Phyca11|509295|fgenesh2_kg.PHYCAscaffold_43_#_93_#_gi|189084860|gb|BT032391.1|	34	122	0	0	-1.84327	down
jgi|Phyca11|509300|fgenesh2_kg.PHYCAscaffold_43_#_98_#_Contig479.1	55	117	0	0	-1.08901	down
jgi|Phyca11|509303|fgenesh2_kg.PHYCAscaffold_43_#_101_#_4096802:2	16	74	0	0	-2.20945	down
jgi|Phyca11|509308|fgenesh2_kg.PHYCAscaffold_43_#_106_#_Contig105.1	2110	418	0	0	2.33567	up
jgi|Phyca11|509331|fgenesh2_kg.PHYCAscaffold_43_#_129_#_4099208:1	6	136	0	0	-4.5025	down
jgi|Phyca11|509352|fgenesh2_kg.PHYCAscaffold_43_#_150_#_Contig1199.1	26	84	0	0	-1.69188	down
jgi|Phyca11|509365|fgenesh2_kg.PHYCAscaffold_44_#_3_#_gi|189084937|gb|BT032469.1|	1488	534	0	0	1.47846	up
jgi|Phyca11|509370|fgenesh2_kg.PHYCAscaffold_44_#_8_#_Contig3032.1	74	148	0	0	-1	down
jgi|Phyca11|509378|fgenesh2_kg.PHYCAscaffold_44_#_16_#_Contig3867.1	2	38	0	0	-4.24793	down
jgi|Phyca11|509385|fgenesh2_kg.PHYCAscaffold_44_#_23_#_gi|189084132|gb|BT031648.1|	70	215	0	0	-1.61891	down
jgi|Phyca11|509396|fgenesh2_kg.PHYCAscaffold_44_#_34_#_4097801:2	21	111	0	0	-2.4021	down
jgi|Phyca11|509412|fgenesh2_kg.PHYCAscaffold_44_#_50_#_4096996:1	46	107	0	0	-1.21791	down
jgi|Phyca11|509437|fgenesh2_kg.PHYCAscaffold_46_#_22_#_Contig4923.1	9	57	0	0	-2.66297	down
jgi|Phyca11|509439|fgenesh2_kg.PHYCAscaffold_46_#_24_#_Contig4793.1	6	32	0	0	-2.41504	down
jgi|Phyca11|509455|fgenesh2_kg.PHYCAscaffold_46_#_40_#_4097688:1	21	66	0	0	-1.65208	down
jgi|Phyca11|509458|fgenesh2_kg.PHYCAscaffold_46_#_43_#_Contig75.1	11	55	0	0	-2.32193	down
jgi|Phyca11|509464|fgenesh2_kg.PHYCAscaffold_46_#_49_#_4097972:2	160	21	0	0	2.92961	up
jgi|Phyca11|509486|fgenesh2_kg.PHYCAscaffold_46_#_71_#_Contig3492.1	188	37	0	0	2.34514	up
jgi|Phyca11|509497|fgenesh2_kg.PHYCAscaffold_46_#_82_#_Contig380.1	57	239	0	0	-2.06798	down
jgi|Phyca11|509552|fgenesh2_kg.PHYCAscaffold_47_#_43_#_4101945:185	812	234	0	0	1.79497	up
jgi|Phyca11|509554|fgenesh2_kg.PHYCAscaffold_47_#_45_#_4096776:2	80	8	0	0	3.32193	up
jgi|Phyca11|509568|fgenesh2_kg.PHYCAscaffold_47_#_59_#_Contig284.1	0	81	0	0	-16.3056	down
jgi|Phyca11|509570|fgenesh2_kg.PHYCAscaffold_47_#_61_#_Contig4308.1	39	110	0	0	-1.49596	down
jgi|Phyca11|509574|fgenesh2_kg.PHYCAscaffold_47_#_65_#_4097856:1	0	52	0	0	-15.6662	down
jgi|Phyca11|509582|fgenesh2_kg.PHYCAscaffold_47_#_73_#_Contig3555.1	864	202	0	0	2.09668	up
jgi|Phyca11|509585|fgenesh2_kg.PHYCAscaffold_47_#_76_#_Contig1578.1	19	52	0	0	-1.45251	down
jgi|Phyca11|509600|fgenesh2_kg.PHYCAscaffold_48_#_3_#_4100866:1	3	39	0	0	-3.70044	down
jgi|Phyca11|509608|fgenesh2_kg.PHYCAscaffold_48_#_11_#_4100886:1	76	12	0	0	2.66297	up
jgi|Phyca11|509616|fgenesh2_kg.PHYCAscaffold_48_#_19_#_Contig2938.1	1581	412	0	0	1.94012	up
jgi|Phyca11|509618|fgenesh2_kg.PHYCAscaffold_48_#_21_#_4096572:1	880	357	0	0	1.30158	up
jgi|Phyca11|509638|fgenesh2_kg.PHYCAscaffold_48_#_41_#_gi|189084967|gb|BT032499.1|	111	19	0	0	2.54649	up
jgi|Phyca11|509665|fgenesh2_kg.PHYCAscaffold_48_#_68_#_Contig411.1	7	74	0	0	-3.4021	down
jgi|Phyca11|509713|fgenesh2_kg.PHYCAscaffold_49_#_5_#_gi|189084943|gb|BT032475.1|	7657	2650	0	0	1.53079	up
jgi|Phyca11|509730|fgenesh2_kg.PHYCAscaffold_49_#_22_#_gi|189084372|gb|BT031888.1|	8	36	0	0	-2.16993	down
jgi|Phyca11|509742|fgenesh2_kg.PHYCAscaffold_49_#_34_#_4097783:1	27	92	0	0	-1.76867	down
jgi|Phyca11|509767|fgenesh2_kg.PHYCAscaffold_49_#_59_#_4097480:1	51	129	0	0	-1.3388	down
jgi|Phyca11|509774|fgenesh2_kg.PHYCAscaffold_49_#_66_#_Contig174.1	371	784	0	0	-1.07943	down
jgi|Phyca11|509781|fgenesh2_kg.PHYCAscaffold_49_#_73_#_Contig660.1	318	132	0	0	1.26849	up
jgi|Phyca11|509792|fgenesh2_kg.PHYCAscaffold_49_#_84_#_4096624:1	5170	2299	0	0	1.16916	up
jgi|Phyca11|509812|fgenesh2_kg.PHYCAscaffold_50_#_13_#_gi|189084785|gb|BT032315.1|	37	92	0	0	-1.31411	down
jgi|Phyca11|509820|fgenesh2_kg.PHYCAscaffold_50_#_21_#_Contig158.1	307	933	0	0	-1.60364	down
jgi|Phyca11|509829|fgenesh2_kg.PHYCAscaffold_50_#_30_#_Contig830.1	12	44	0	0	-1.87447	down
jgi|Phyca11|509834|fgenesh2_kg.PHYCAscaffold_50_#_35_#_4099639:1	6	91	0	0	-3.92283	down
jgi|Phyca11|509844|fgenesh2_kg.PHYCAscaffold_50_#_45_#_Contig334.1	154	1	0	0	7.26679	up
jgi|Phyca11|509856|fgenesh2_kg.PHYCAscaffold_50_#_57_#_gi|189084591|gb|BT032107.1|	5	32	0	0	-2.67807	down
jgi|Phyca11|509889|fgenesh2_kg.PHYCAscaffold_51_#_16_#_4097273:1	192	54	0	0	1.83007	up
jgi|Phyca11|509900|fgenesh2_kg.PHYCAscaffold_51_#_27_#_4100358:1	1869	332	0	0	2.49301	up
jgi|Phyca11|509966|fgenesh2_kg.PHYCAscaffold_52_#_22_#_4100155:2	574	256	0	0	1.16491	up
jgi|Phyca11|509998|fgenesh2_kg.PHYCAscaffold_52_#_54_#_4098805:1	180	449	0	0	-1.31872	down
jgi|Phyca11|510000|fgenesh2_kg.PHYCAscaffold_52_#_56_#_Contig2893.1	36	429	0	0	-3.57491	down
jgi|Phyca11|510020|fgenesh2_kg.PHYCAscaffold_53_#_5_#_Contig464.1	878	85	0	0	3.36869	up
jgi|Phyca11|510038|fgenesh2_kg.PHYCAscaffold_53_#_23_#_4101945:223	31	120	0	0	-1.95269	down
jgi|Phyca11|510042|fgenesh2_kg.PHYCAscaffold_53_#_27_#_Contig225.1	106	518	0	0	-2.28889	down
jgi|Phyca11|510138|fgenesh2_kg.PHYCAscaffold_54_#_32_#_4100301:1	69	5	0	0	3.7866	up
jgi|Phyca11|510151|fgenesh2_kg.PHYCAscaffold_54_#_45_#_Contig628.1	16	124	0	0	-2.9542	down
jgi|Phyca11|510170|fgenesh2_kg.PHYCAscaffold_54_#_64_#_4099846:1	61	178	0	0	-1.545	down
jgi|Phyca11|510189|fgenesh2_kg.PHYCAscaffold_55_#_6_#_gi|189092340|gb|BT032294.1|	6	284	0	0	-5.56478	down
jgi|Phyca11|510219|fgenesh2_kg.PHYCAscaffold_55_#_36_#_Contig525.1	25	60	0	0	-1.26303	down
jgi|Phyca11|510222|fgenesh2_kg.PHYCAscaffold_55_#_39_#_Contig3580.1	197	49	0	0	2.00734	up
jgi|Phyca11|510239|fgenesh2_kg.PHYCAscaffold_55_#_56_#_Contig1532.1	137	40	0	0	1.7761	up
jgi|Phyca11|510281|fgenesh2_kg.PHYCAscaffold_57_#_25_#_4098653:1	2	84	0	0	-5.39232	down
jgi|Phyca11|510284|fgenesh2_kg.PHYCAscaffold_57_#_28_#_Contig1282.1	9	263	0	0	-4.86899	down
jgi|Phyca11|510359|fgenesh2_kg.PHYCAscaffold_58_#_72_#_Contig2242.1	34	159	0	0	-2.22542	down
jgi|Phyca11|510361|fgenesh2_kg.PHYCAscaffold_58_#_74_#_gi|189084453|gb|BT031969.1|	9	45	0	0	-2.32193	down
jgi|Phyca11|510387|fgenesh2_kg.PHYCAscaffold_59_#_25_#_gi|189084637|gb|BT032153.1|	11	44	0	0	-2	down
jgi|Phyca11|510402|fgenesh2_kg.PHYCAscaffold_59_#_40_#_Contig2947.1	284	83	0	0	1.77471	up
jgi|Phyca11|510446|fgenesh2_kg.PHYCAscaffold_60_#_34_#_4101945:191	207	39	0	0	2.40808	up
jgi|Phyca11|510459|fgenesh2_kg.PHYCAscaffold_60_#_47_#_Contig1786.1	30	106	0	0	-1.82103	down
jgi|Phyca11|510468|fgenesh2_kg.PHYCAscaffold_61_#_1_#_Contig4489.1	1091	123	0	0	3.14892	up
jgi|Phyca11|510473|fgenesh2_kg.PHYCAscaffold_61_#_6_#_Contig4489.1	3354	328	0	0	3.35411	up
jgi|Phyca11|510504|fgenesh2_kg.PHYCAscaffold_61_#_37_#_4101945:41	1805	172	0	0	3.39152	up
jgi|Phyca11|510506|fgenesh2_kg.PHYCAscaffold_61_#_39_#_4098712:4	134	37	0	0	1.85664	up
jgi|Phyca11|510513|fgenesh2_kg.PHYCAscaffold_61_#_46_#_Contig353.1	8760	2649	0	0	1.72548	up
jgi|Phyca11|510538|fgenesh2_kg.PHYCAscaffold_62_#_9_#_4101945:38	226	67	0	0	1.75409	up
jgi|Phyca11|510571|fgenesh2_kg.PHYCAscaffold_63_#_10_#_gi|189084688|gb|BT032204.1|	27	61	0	0	-1.17585	down
jgi|Phyca11|510591|fgenesh2_kg.PHYCAscaffold_63_#_30_#_Contig771.1	21	92	0	0	-2.13124	down
jgi|Phyca11|510615|fgenesh2_kg.PHYCAscaffold_64_#_8_#_Contig2783.1	49	143	0	0	-1.54516	down
jgi|Phyca11|510616|fgenesh2_kg.PHYCAscaffold_64_#_9_#_4096715:1	188	59	0	0	1.67195	up
jgi|Phyca11|510618|fgenesh2_kg.PHYCAscaffold_64_#_11_#_Contig39.1	125	769	0	0	-2.62106	down
jgi|Phyca11|510636|fgenesh2_kg.PHYCAscaffold_64_#_29_#_Contig260.1	8	105	0	0	-3.71425	down
jgi|Phyca11|510638|fgenesh2_kg.PHYCAscaffold_64_#_31_#_4097635:1	5	42	0	0	-3.07039	down
jgi|Phyca11|510702|fgenesh2_kg.PHYCAscaffold_65_#_42_#_Contig422.1	21	85	0	0	-2.01707	down
jgi|Phyca11|510725|fgenesh2_kg.PHYCAscaffold_65_#_65_#_Contig957.1	45	543	0	0	-3.59296	down
jgi|Phyca11|510755|fgenesh2_kg.PHYCAscaffold_66_#_29_#_Contig180.1	21	252	0	0	-3.58496	down
jgi|Phyca11|510767|fgenesh2_kg.PHYCAscaffold_66_#_41_#_Contig1775.1	320	145	0	0	1.14202	up
jgi|Phyca11|510788|fgenesh2_kg.PHYCAscaffold_66_#_62_#_4098839:1	0	57	0	0	-15.7987	down
jgi|Phyca11|510818|fgenesh2_kg.PHYCAscaffold_67_#_29_#_Contig288.2	107	545	0	0	-2.34865	down
jgi|Phyca11|510820|fgenesh2_kg.PHYCAscaffold_67_#_31_#_Contig642.1	2	602	0	0	-8.23362	down
jgi|Phyca11|510832|fgenesh2_kg.PHYCAscaffold_68_#_8_#_Contig3581.1	8	1260	0	0	-7.29921	down
jgi|Phyca11|510852|fgenesh2_kg.PHYCAscaffold_68_#_28_#_4101824:17	255	51	0	0	2.32193	up
jgi|Phyca11|510858|fgenesh2_kg.PHYCAscaffold_70_#_4_#_gi|189084325|gb|BT031841.1|	79	168	0	0	-1.08854	down
jgi|Phyca11|510902|fgenesh2_kg.PHYCAscaffold_71_#_2_#_Contig3477.1	792	354	0	0	1.16175	up
jgi|Phyca11|510939|fgenesh2_kg.PHYCAscaffold_71_#_39_#_4100408:1	4219	475	0	0	3.1509	up
jgi|Phyca11|510950|fgenesh2_kg.PHYCAscaffold_71_#_50_#_4100036:1	41	87	0	0	-1.08539	down
jgi|Phyca11|510971|fgenesh2_kg.PHYCAscaffold_72_#_16_#_Contig1197.1	104	231	0	0	-1.15131	down
jgi|Phyca11|510978|fgenesh2_kg.PHYCAscaffold_72_#_23_#_Contig4731.1	22	69	0	0	-1.64909	down
jgi|Phyca11|510984|fgenesh2_kg.PHYCAscaffold_72_#_29_#_jgi|JGI_CBOT10367.fwd|	83	10	0	0	3.05311	up
jgi|Phyca11|510992|fgenesh2_kg.PHYCAscaffold_72_#_37_#_4104145:2	36	82	0	0	-1.18763	down
jgi|Phyca11|511015|fgenesh2_kg.PHYCAscaffold_72_#_60_#_4100547:1	84	188	0	0	-1.16227	down
jgi|Phyca11|511023|fgenesh2_kg.PHYCAscaffold_72_#_68_#_Contig5962.1	23	181	0	0	-2.97628	down
jgi|Phyca11|511049|fgenesh2_kg.PHYCAscaffold_73_#_20_#_4101170:1	3149	896	0	0	1.81332	up
jgi|Phyca11|511072|fgenesh2_kg.PHYCAscaffold_74_#_22_#_Contig4459.1	70	181	0	0	-1.37056	down
jgi|Phyca11|511079|fgenesh2_kg.PHYCAscaffold_74_#_29_#_Contig3156.1	7	68	0	0	-3.28011	down
jgi|Phyca11|511130|fgenesh2_kg.PHYCAscaffold_76_#_31_#_Contig3562.1	18	151	0	0	-3.06848	down
jgi|Phyca11|511154|fgenesh2_kg.PHYCAscaffold_77_#_9_#_Contig963.1	43	111	0	0	-1.36815	down
jgi|Phyca11|511173|fgenesh2_kg.PHYCAscaffold_78_#_8_#_Contig2009.1	7	51	0	0	-2.86507	down
jgi|Phyca11|511180|fgenesh2_kg.PHYCAscaffold_78_#_15_#_gi|189084188|gb|BT031704.1|	24	138	0	0	-2.52356	down
jgi|Phyca11|511190|fgenesh2_kg.PHYCAscaffold_78_#_25_#_Contig312.1	55	114	0	0	-1.05153	down
jgi|Phyca11|511312|fgenesh2_kg.PHYCAscaffold_80_#_56_#_4103224:2	9	63	0	0	-2.80735	down
jgi|Phyca11|511330|fgenesh2_kg.PHYCAscaffold_81_#_7_#_gi|189084067|gb|BT031583.1|	7	72	0	0	-3.36257	down
jgi|Phyca11|511334|fgenesh2_kg.PHYCAscaffold_81_#_11_#_4096881:4	22	70	0	0	-1.66985	down
jgi|Phyca11|511337|fgenesh2_kg.PHYCAscaffold_81_#_14_#_4101914:1	242	84	0	0	1.52655	up
jgi|Phyca11|511415|fgenesh2_kg.PHYCAscaffold_84_#_31_#_gi|189084720|gb|BT032238.1|	9	74	0	0	-3.03953	down
jgi|Phyca11|511439|fgenesh2_kg.PHYCAscaffold_85_#_7_#_gi|189084557|gb|BT032073.1|	50	136	0	0	-1.44361	down
jgi|Phyca11|511456|fgenesh2_kg.PHYCAscaffold_85_#_24_#_4099020:3	14	54	0	0	-1.94753	down
jgi|Phyca11|511466|fgenesh2_kg.PHYCAscaffold_86_#_3_#_gi|189084813|gb|BT032344.1|	55	163	0	0	-1.56737	down
jgi|Phyca11|511470|fgenesh2_kg.PHYCAscaffold_86_#_7_#_Contig1414.1	40	90	0	0	-1.16993	down
jgi|Phyca11|511493|fgenesh2_kg.PHYCAscaffold_86_#_30_#_Contig152.1	10	42	0	0	-2.07039	down
jgi|Phyca11|511495|fgenesh2_kg.PHYCAscaffold_87_#_1_#_Contig797.1	2679	538	0	0	2.31602	up
jgi|Phyca11|511511|fgenesh2_kg.PHYCAscaffold_87_#_17_#_4101469:1	138	37	0	0	1.89907	up
jgi|Phyca11|511514|fgenesh2_kg.PHYCAscaffold_87_#_20_#_4097666:2	3847	244	0	0	3.97878	up
jgi|Phyca11|511551|fgenesh2_kg.PHYCAscaffold_89_#_9_#_Contig2695.1	11	57	0	0	-2.37346	down
jgi|Phyca11|511621|fgenesh2_kg.PHYCAscaffold_92_#_3_#_Contig2324.1	679	85	0	0	2.99788	up
jgi|Phyca11|511632|fgenesh2_kg.PHYCAscaffold_93_#_3_#_Contig1846.1	27	71	0	0	-1.39486	down
jgi|Phyca11|511675|fgenesh2_kg.PHYCAscaffold_95_#_4_#_4100766:1	177	11	0	0	4.00817	up
jgi|Phyca11|511679|fgenesh2_kg.PHYCAscaffold_95_#_8_#_Contig2038.1	209	76	0	0	1.45943	up
jgi|Phyca11|511707|fgenesh2_kg.PHYCAscaffold_95_#_36_#_Contig72.1	5408	2231	0	0	1.2774	up
jgi|Phyca11|511721|fgenesh2_kg.PHYCAscaffold_95_#_50_#_jgi|JGI_CBOT12868.rev|	15	48	0	0	-1.67807	down
jgi|Phyca11|511745|fgenesh2_kg.PHYCAscaffold_96_#_21_#_4096862:1	179	48	0	0	1.89885	up
jgi|Phyca11|511761|fgenesh2_kg.PHYCAscaffold_97_#_11_#_gi|189084172|gb|BT031688.1|	47	124	0	0	-1.39961	down
jgi|Phyca11|511793|fgenesh2_kg.PHYCAscaffold_99_#_7_#_Contig588.1	258	1008	0	0	-1.96605	down
jgi|Phyca11|511808|fgenesh2_kg.PHYCAscaffold_100_#_11_#_4097858:1	5636	1819	0	0	1.63153	up
jgi|Phyca11|511819|fgenesh2_kg.PHYCAscaffold_100_#_22_#_Contig716.1	683	250	0	0	1.44996	up
jgi|Phyca11|511829|fgenesh2_kg.PHYCAscaffold_100_#_32_#_4097082:1	762	140	0	0	2.44436	up
jgi|Phyca11|511835|fgenesh2_kg.PHYCAscaffold_100_#_38_#_4096763:1	76	15	0	0	2.34104	up
jgi|Phyca11|511842|fgenesh2_kg.PHYCAscaffold_101_#_4_#_gi|189084999|gb|BT032531.1|	122	311	0	0	-1.35003	down
jgi|Phyca11|511847|fgenesh2_kg.PHYCAscaffold_102_#_2_#_Contig3334.1	24	77	0	0	-1.68182	down
jgi|Phyca11|511864|fgenesh2_kg.PHYCAscaffold_102_#_19_#_4098581:1	29	123	0	0	-2.08453	down
jgi|Phyca11|511867|fgenesh2_kg.PHYCAscaffold_103_#_1_#_4099891:1	211	82	0	0	1.36355	up
jgi|Phyca11|511894|fgenesh2_kg.PHYCAscaffold_104_#_8_#_4101945:177	1147	428	0	0	1.42218	up
jgi|Phyca11|511936|fgenesh2_kg.PHYCAscaffold_105_#_34_#_4096982:4	669	320	0	0	1.06393	up
jgi|Phyca11|512020|fgenesh2_kg.PHYCAscaffold_117_#_1_#_4098839:1	3	178	0	0	-5.89077	down
jgi|Phyca11|512023|fgenesh2_kg.PHYCAscaffold_117_#_4_#_Contig156.1	44	201	0	0	-2.19162	down
jgi|Phyca11|512026|fgenesh2_kg.PHYCAscaffold_117_#_7_#_Contig2375.1	3	357	0	0	-6.89482	down
jgi|Phyca11|512033|fgenesh2_kg.PHYCAscaffold_119_#_2_#_Contig3575.1	548	256	0	0	1.09803	up
jgi|Phyca11|512092|fgenesh2_kg.PHYCAscaffold_142_#_14_#_Contig370.1	2514	302	0	0	3.05736	up
jgi|Phyca11|512122|fgenesh2_kg.PHYCAscaffold_191_#_4_#_Contig1846.1	16	63	0	0	-1.97728	down
jgi|Phyca11|512163|fgenesh2_kg.PHYCAscaffold_352_#_1_#_Contig1018.1	43	1	0	0	5.42626	up
jgi|Phyca11|512176|fgenesh2_kg.PHYCAscaffold_438_#_2_#_4096994:1	142	310	0	0	-1.12638	down
jgi|Phyca11|512192|fgenesh2_kg.PHYCAscaffold_539_#_1_#_4096666:2	8	425	0	0	-5.73132	down
jgi|Phyca11|512196|fgenesh2_kg.PHYCAscaffold_564_#_1_#_Contig5767.1	3107	329	0	0	3.23936	up
jgi|Phyca11|52321|gw1.67.116.1	41	142	0	0	-1.7922	down
jgi|Phyca11|5245|fgenesh1_pm.PHYCAscaffold_5_#_48	315	112	0	0	1.49185	up
jgi|Phyca11|524916|estExt2_fgenesh1_pm.C_PHYCAscaffold_10125	9	121	0	0	-3.74894	down
jgi|Phyca11|524922|estExt2_fgenesh1_pm.C_PHYCAscaffold_10133	8	364	0	0	-5.50779	down
jgi|Phyca11|525078|estExt2_fgenesh1_pm.C_PHYCAscaffold_20005	566	102	0	0	2.47223	up
jgi|Phyca11|525091|estExt2_fgenesh1_pm.C_PHYCAscaffold_20022	84	5	0	0	4.07039	up
jgi|Phyca11|525168|estExt2_fgenesh1_pm.C_PHYCAscaffold_20115	692	26	0	0	4.73419	up
jgi|Phyca11|525295|estExt2_fgenesh1_pm.C_PHYCAscaffold_30038	2	101	0	0	-5.65821	down
jgi|Phyca11|525392|estExt2_fgenesh1_pm.C_PHYCAscaffold_30158	38	178	0	0	-2.22781	down
jgi|Phyca11|525407|estExt2_fgenesh1_pm.C_PHYCAscaffold_30178	247	35	0	0	2.81908	up
jgi|Phyca11|525489|estExt2_fgenesh1_pm.C_PHYCAscaffold_40018	194	69	0	0	1.49139	up
jgi|Phyca11|525630|estExt2_fgenesh1_pm.C_PHYCAscaffold_40180	0	257	0	0	-17.9714	down
jgi|Phyca11|525710|estExt2_fgenesh1_pm.C_PHYCAscaffold_40275	56	7	0	0	3	up
jgi|Phyca11|525854|estExt2_fgenesh1_pm.C_PHYCAscaffold_50166	10	38	0	0	-1.926	down
jgi|Phyca11|525878|estExt2_fgenesh1_pm.C_PHYCAscaffold_50199	122	22	0	0	2.47131	up
jgi|Phyca11|525885|estExt2_fgenesh1_pm.C_PHYCAscaffold_50210	29	70	0	0	-1.2713	down
jgi|Phyca11|5258|fgenesh1_pm.PHYCAscaffold_5_#_61	152	31	0	0	2.29373	up
jgi|Phyca11|526038|estExt2_fgenesh1_pm.C_PHYCAscaffold_60126	24	72	0	0	-1.58496	down
jgi|Phyca11|526237|estExt2_fgenesh1_pm.C_PHYCAscaffold_80097	550	177	0	0	1.63568	up
jgi|Phyca11|526320|estExt2_fgenesh1_pm.C_PHYCAscaffold_90038	0	60	0	0	-15.8727	down
jgi|Phyca11|526411|estExt2_fgenesh1_pm.C_PHYCAscaffold_90152	10	42	0	0	-2.07039	down
jgi|Phyca11|526447|estExt2_fgenesh1_pm.C_PHYCAscaffold_90195	438	5	0	0	6.45286	up
jgi|Phyca11|526510|estExt2_fgenesh1_pm.C_PHYCAscaffold_100063	1	31	0	0	-4.9542	down
jgi|Phyca11|526527|estExt2_fgenesh1_pm.C_PHYCAscaffold_100087	266	90	0	0	1.56343	up
jgi|Phyca11|526539|estExt2_fgenesh1_pm.C_PHYCAscaffold_100099	143	31	0	0	2.20568	up
jgi|Phyca11|526732|estExt2_fgenesh1_pm.C_PHYCAscaffold_120087	293	10	0	0	4.87283	up
jgi|Phyca11|526735|estExt2_fgenesh1_pm.C_PHYCAscaffold_120090	35	94	0	0	-1.42531	down
jgi|Phyca11|526737|estExt2_fgenesh1_pm.C_PHYCAscaffold_120093	169	23	0	0	2.87732	up
jgi|Phyca11|526800|estExt2_fgenesh1_pm.C_PHYCAscaffold_130057	1848	202	0	0	3.19354	up
jgi|Phyca11|526804|estExt2_fgenesh1_pm.C_PHYCAscaffold_130062	171	57	0	0	1.58496	up
jgi|Phyca11|526918|estExt2_fgenesh1_pm.C_PHYCAscaffold_140048	10	69	0	0	-2.7866	down
jgi|Phyca11|526928|estExt2_fgenesh1_pm.C_PHYCAscaffold_140061	29	67	0	0	-1.20811	down
jgi|Phyca11|526952|estExt2_fgenesh1_pm.C_PHYCAscaffold_140098	18	112	0	0	-2.63743	down
jgi|Phyca11|527008|estExt2_fgenesh1_pm.C_PHYCAscaffold_150043	122	34	0	0	1.84327	up
jgi|Phyca11|527083|estExt2_fgenesh1_pm.C_PHYCAscaffold_150137	15	69	0	0	-2.20163	down
jgi|Phyca11|527102|estExt2_fgenesh1_pm.C_PHYCAscaffold_160021	21	59	0	0	-1.49033	down
jgi|Phyca11|527222|estExt2_fgenesh1_pm.C_PHYCAscaffold_170104	243	58	0	0	2.06683	up
jgi|Phyca11|527275|estExt2_fgenesh1_pm.C_PHYCAscaffold_170168	76	178	0	0	-1.22781	down
jgi|Phyca11|527385|estExt2_fgenesh1_pm.C_PHYCAscaffold_190009	95	17	0	0	2.48239	up
jgi|Phyca11|527389|estExt2_fgenesh1_pm.C_PHYCAscaffold_190013	1	36	0	0	-5.16993	down
jgi|Phyca11|527470|estExt2_fgenesh1_pm.C_PHYCAscaffold_190121	422	198	0	0	1.09174	up
jgi|Phyca11|527499|estExt2_fgenesh1_pm.C_PHYCAscaffold_200021	15	45	0	0	-1.58496	down
jgi|Phyca11|527634|estExt2_fgenesh1_pm.C_PHYCAscaffold_210040	306	40	0	0	2.93546	up
jgi|Phyca11|527649|estExt2_fgenesh1_pm.C_PHYCAscaffold_210059	8	47	0	0	-2.55459	down
jgi|Phyca11|527667|estExt2_fgenesh1_pm.C_PHYCAscaffold_210082	11	43	0	0	-1.96683	down
jgi|Phyca11|527819|estExt2_fgenesh1_pm.C_PHYCAscaffold_230038	9	50	0	0	-2.47393	down
jgi|Phyca11|527891|estExt2_fgenesh1_pm.C_PHYCAscaffold_240007	108	28	0	0	1.94753	up
jgi|Phyca11|527908|estExt2_fgenesh1_pm.C_PHYCAscaffold_240027	12	46	0	0	-1.9386	down
jgi|Phyca11|527978|estExt2_fgenesh1_pm.C_PHYCAscaffold_250018	201	24	0	0	3.06609	up
jgi|Phyca11|528103|estExt2_fgenesh1_pm.C_PHYCAscaffold_260099	11	43	0	0	-1.96683	down
jgi|Phyca11|52816|gw1.534.7.1	11	82	0	0	-2.89812	down
jgi|Phyca11|528274|estExt2_fgenesh1_pm.C_PHYCAscaffold_280034	257	14	0	0	4.19827	up
jgi|Phyca11|528375|estExt2_fgenesh1_pm.C_PHYCAscaffold_290065	5	32	0	0	-2.67807	down
jgi|Phyca11|528587|estExt2_fgenesh1_pm.C_PHYCAscaffold_310068	15	54	0	0	-1.848	down
jgi|Phyca11|528708|estExt2_fgenesh1_pm.C_PHYCAscaffold_330020	313	70	0	0	2.16074	up
jgi|Phyca11|528760|estExt2_fgenesh1_pm.C_PHYCAscaffold_330084	265	48	0	0	2.46489	up
jgi|Phyca11|528924|estExt2_fgenesh1_pm.C_PHYCAscaffold_350081	4072	777	0	0	2.38975	up
jgi|Phyca11|528940|estExt2_fgenesh1_pm.C_PHYCAscaffold_350098	5	41	0	0	-3.03562	down
jgi|Phyca11|528971|estExt2_fgenesh1_pm.C_PHYCAscaffold_360043	116	28	0	0	2.05063	up
jgi|Phyca11|529073|estExt2_fgenesh1_pm.C_PHYCAscaffold_380012	1178	107	0	0	3.46066	up
jgi|Phyca11|529130|estExt2_fgenesh1_pm.C_PHYCAscaffold_380078	13	60	0	0	-2.20645	down
jgi|Phyca11|529155|estExt2_fgenesh1_pm.C_PHYCAscaffold_390039	4	34	0	0	-3.08746	down
jgi|Phyca11|529177|estExt2_fgenesh1_pm.C_PHYCAscaffold_390071	137	42	0	0	1.70571	up
jgi|Phyca11|529272|estExt2_fgenesh1_pm.C_PHYCAscaffold_410023	156	26	0	0	2.58496	up
jgi|Phyca11|529273|estExt2_fgenesh1_pm.C_PHYCAscaffold_410024	9	36	0	0	-2	down
jgi|Phyca11|529319|estExt2_fgenesh1_pm.C_PHYCAscaffold_410079	14	45	0	0	-1.6845	down
jgi|Phyca11|52950|gw1.73.204.1	255	42	0	0	2.60204	up
jgi|Phyca11|529719|estExt2_fgenesh1_pm.C_PHYCAscaffold_480022	104	25	0	0	2.05658	up
jgi|Phyca11|529810|estExt2_fgenesh1_pm.C_PHYCAscaffold_490033	532	220	0	0	1.27392	up
jgi|Phyca11|529849|estExt2_fgenesh1_pm.C_PHYCAscaffold_490086	30	83	0	0	-1.46815	down
jgi|Phyca11|529861|estExt2_fgenesh1_pm.C_PHYCAscaffold_500016	18	146	0	0	-3.0199	down
jgi|Phyca11|530039|estExt2_fgenesh1_pm.C_PHYCAscaffold_540001	12	89	0	0	-2.89077	down
jgi|Phyca11|530062|estExt2_fgenesh1_pm.C_PHYCAscaffold_540028	177	14	0	0	3.66025	up
jgi|Phyca11|530396|estExt2_fgenesh1_pm.C_PHYCAscaffold_630021	474	1265	0	0	-1.41618	down
jgi|Phyca11|530534|estExt2_fgenesh1_pm.C_PHYCAscaffold_670017	23	61	0	0	-1.40718	down
jgi|Phyca11|530576|estExt2_fgenesh1_pm.C_PHYCAscaffold_700012	109	30	0	0	1.86129	up
jgi|Phyca11|530612|estExt2_fgenesh1_pm.C_PHYCAscaffold_710021	12	45	0	0	-1.90689	down
jgi|Phyca11|530727|estExt2_fgenesh1_pm.C_PHYCAscaffold_760006	208	444	0	0	-1.09398	down
jgi|Phyca11|530773|estExt2_fgenesh1_pm.C_PHYCAscaffold_770023	34	82	0	0	-1.27009	down
jgi|Phyca11|530787|estExt2_fgenesh1_pm.C_PHYCAscaffold_780004	25	138	0	0	-2.46467	down
jgi|Phyca11|530977|estExt2_fgenesh1_pm.C_PHYCAscaffold_860033	36	124	0	0	-1.78427	down
jgi|Phyca11|530998|estExt2_fgenesh1_pm.C_PHYCAscaffold_870022	17	50	0	0	-1.55639	down
jgi|Phyca11|531038|estExt2_fgenesh1_pm.C_PHYCAscaffold_910002	2	141	0	0	-6.13955	down
jgi|Phyca11|531186|estExt2_fgenesh1_pm.C_PHYCAscaffold_1000013	506	247	0	0	1.03463	up
jgi|Phyca11|531264|estExt2_fgenesh1_pm.C_PHYCAscaffold_1040011	0	406	0	0	-18.6311	down
jgi|Phyca11|531266|estExt2_fgenesh1_pm.C_PHYCAscaffold_1040013	70	150	0	0	-1.09954	down
jgi|Phyca11|531355|estExt2_fgenesh1_pm.C_PHYCAscaffold_1180004	16	61	0	0	-1.93074	down
jgi|Phyca11|531495|estExt2_fgenesh1_pg.C_PHYCAscaffold_10071	248	496	0	0	-1	down
jgi|Phyca11|531502|estExt2_fgenesh1_pg.C_PHYCAscaffold_10080	14	60	0	0	-2.09954	down
jgi|Phyca11|531515|estExt2_fgenesh1_pg.C_PHYCAscaffold_10096	115	343	0	0	-1.57657	down
jgi|Phyca11|531538|estExt2_fgenesh1_pg.C_PHYCAscaffold_10149	3	154	0	0	-5.68182	down
jgi|Phyca11|531549|estExt2_fgenesh1_pg.C_PHYCAscaffold_10167	29	83	0	0	-1.51706	down
jgi|Phyca11|531656|estExt2_fgenesh1_pg.C_PHYCAscaffold_10317	87	11	0	0	2.98351	up
jgi|Phyca11|531715|estExt2_fgenesh1_pg.C_PHYCAscaffold_20062	489	33	0	0	3.8893	up
jgi|Phyca11|531870|estExt2_fgenesh1_pg.C_PHYCAscaffold_30002	47	171	0	0	-1.86326	down
jgi|Phyca11|531975|estExt2_fgenesh1_pg.C_PHYCAscaffold_30139	85	253	0	0	-1.5736	down
jgi|Phyca11|532071|estExt2_fgenesh1_pg.C_PHYCAscaffold_30263	39	130	0	0	-1.73697	down
jgi|Phyca11|532176|estExt2_fgenesh1_pg.C_PHYCAscaffold_40118	214	52	0	0	2.04103	up
jgi|Phyca11|5321|fgenesh1_pm.PHYCAscaffold_5_#_124	103	25	0	0	2.04264	up
jgi|Phyca11|532200|estExt2_fgenesh1_pg.C_PHYCAscaffold_40145	23	124	0	0	-2.43063	down
jgi|Phyca11|532207|estExt2_fgenesh1_pg.C_PHYCAscaffold_40153	38	97	0	0	-1.35199	down
jgi|Phyca11|532276|estExt2_fgenesh1_pg.C_PHYCAscaffold_40251	2	43	0	0	-4.42626	down
jgi|Phyca11|532327|estExt2_fgenesh1_pg.C_PHYCAscaffold_50020	562	204	0	0	1.462	up
jgi|Phyca11|532423|estExt2_fgenesh1_pg.C_PHYCAscaffold_50157	78	16	0	0	2.2854	up
jgi|Phyca11|532465|estExt2_fgenesh1_pg.C_PHYCAscaffold_50213	262	93	0	0	1.49426	up
jgi|Phyca11|532621|estExt2_fgenesh1_pg.C_PHYCAscaffold_60168	3863	132	0	0	4.87111	up
jgi|Phyca11|532636|estExt2_fgenesh1_pg.C_PHYCAscaffold_70032	6	47	0	0	-2.96963	down
jgi|Phyca11|532651|estExt2_fgenesh1_pg.C_PHYCAscaffold_70055	4633	2088	0	0	1.14982	up
jgi|Phyca11|532679|estExt2_fgenesh1_pg.C_PHYCAscaffold_70087	5	39	0	0	-2.96347	down
jgi|Phyca11|532903|estExt2_fgenesh1_pg.C_PHYCAscaffold_90056	288	86	0	0	1.74366	up
jgi|Phyca11|532912|estExt2_fgenesh1_pg.C_PHYCAscaffold_90071	329	1200	0	0	-1.86687	down
jgi|Phyca11|532961|estExt2_fgenesh1_pg.C_PHYCAscaffold_90138	153	33	0	0	2.21299	up
jgi|Phyca11|533011|estExt2_fgenesh1_pg.C_PHYCAscaffold_90203	122	35	0	0	1.80145	up
jgi|Phyca11|533014|estExt2_fgenesh1_pg.C_PHYCAscaffold_90206	0	65	0	0	-15.9882	down
jgi|Phyca11|533015|estExt2_fgenesh1_pg.C_PHYCAscaffold_90207	1	1924	0	0	-10.9099	down
jgi|Phyca11|533026|estExt2_fgenesh1_pg.C_PHYCAscaffold_100006	102	23	0	0	2.14886	up
jgi|Phyca11|533117|estExt2_fgenesh1_pg.C_PHYCAscaffold_100126	586	228	0	0	1.36187	up
jgi|Phyca11|533149|estExt2_fgenesh1_pg.C_PHYCAscaffold_110014	200	68	0	0	1.55639	up
jgi|Phyca11|533182|estExt2_fgenesh1_pg.C_PHYCAscaffold_110057	31	67	0	0	-1.11189	down
jgi|Phyca11|533401|estExt2_fgenesh1_pg.C_PHYCAscaffold_130108	1	48	0	0	-5.58496	down
jgi|Phyca11|533460|estExt2_fgenesh1_pg.C_PHYCAscaffold_140029	3	145	0	0	-5.59495	down
jgi|Phyca11|533470|estExt2_fgenesh1_pg.C_PHYCAscaffold_140040	1	68	0	0	-6.08746	down
jgi|Phyca11|533520|estExt2_fgenesh1_pg.C_PHYCAscaffold_140108	10	40	0	0	-2	down
jgi|Phyca11|533532|estExt2_fgenesh1_pg.C_PHYCAscaffold_140123	27	65	0	0	-1.26748	down
jgi|Phyca11|533691|estExt2_fgenesh1_pg.C_PHYCAscaffold_160072	15	58	0	0	-1.95109	down
jgi|Phyca11|533837|estExt2_fgenesh1_pg.C_PHYCAscaffold_170175	6	51	0	0	-3.08746	down
jgi|Phyca11|534012|estExt2_fgenesh1_pg.C_PHYCAscaffold_190112	20	60	0	0	-1.58496	down
jgi|Phyca11|534035|estExt2_fgenesh1_pg.C_PHYCAscaffold_190148	329	49	0	0	2.74723	up
jgi|Phyca11|534041|estExt2_fgenesh1_pg.C_PHYCAscaffold_190154	268	42	0	0	2.67377	up
jgi|Phyca11|534133|estExt2_fgenesh1_pg.C_PHYCAscaffold_200122	48	96	0	0	-1	down
jgi|Phyca11|534176|estExt2_fgenesh1_pg.C_PHYCAscaffold_210010	527	55	0	0	3.2603	up
jgi|Phyca11|534447|estExt2_fgenesh1_pg.C_PHYCAscaffold_230117	13	47	0	0	-1.85415	down
jgi|Phyca11|534535|estExt2_fgenesh1_pg.C_PHYCAscaffold_250008	22	72	0	0	-1.71049	down
jgi|Phyca11|534612|estExt2_fgenesh1_pg.C_PHYCAscaffold_260037	208	57	0	0	1.86755	up
jgi|Phyca11|534614|estExt2_fgenesh1_pg.C_PHYCAscaffold_260039	61	136	0	0	-1.15673	down
jgi|Phyca11|534661|estExt2_fgenesh1_pg.C_PHYCAscaffold_260096	8	47	0	0	-2.55459	down
jgi|Phyca11|534695|estExt2_fgenesh1_pg.C_PHYCAscaffold_270022	1	86	0	0	-6.42626	down
jgi|Phyca11|5347|fgenesh1_pm.PHYCAscaffold_5_#_150	88	20	0	0	2.1375	up
jgi|Phyca11|534820|estExt2_fgenesh1_pg.C_PHYCAscaffold_280063	15	46	0	0	-1.61667	down
jgi|Phyca11|534830|estExt2_fgenesh1_pg.C_PHYCAscaffold_280078	200	73	0	0	1.45403	up
jgi|Phyca11|534980|estExt2_fgenesh1_pg.C_PHYCAscaffold_300069	326	25	0	0	3.70487	up
jgi|Phyca11|535097|estExt2_fgenesh1_pg.C_PHYCAscaffold_310096	42	109	0	0	-1.37587	down
jgi|Phyca11|535137|estExt2_fgenesh1_pg.C_PHYCAscaffold_320044	25	66	0	0	-1.40054	down
jgi|Phyca11|535245|estExt2_fgenesh1_pg.C_PHYCAscaffold_330068	409	139	0	0	1.55702	up
jgi|Phyca11|535411|estExt2_fgenesh1_pg.C_PHYCAscaffold_350076	271	84	0	0	1.68983	up
jgi|Phyca11|535517|estExt2_fgenesh1_pg.C_PHYCAscaffold_370065	124	31	0	0	2	up
jgi|Phyca11|535625|estExt2_fgenesh1_pg.C_PHYCAscaffold_390039	23	94	0	0	-2.03103	down
jgi|Phyca11|535775|estExt2_fgenesh1_pg.C_PHYCAscaffold_410083	5	49	0	0	-3.29278	down
jgi|Phyca11|535807|estExt2_fgenesh1_pg.C_PHYCAscaffold_420035	8	160	0	0	-4.32193	down
jgi|Phyca11|535813|estExt2_fgenesh1_pg.C_PHYCAscaffold_420044	2	137	0	0	-6.09803	down
jgi|Phyca11|535815|estExt2_fgenesh1_pg.C_PHYCAscaffold_420047	2	83	0	0	-5.37504	down
jgi|Phyca11|535841|estExt2_fgenesh1_pg.C_PHYCAscaffold_420081	0	19	0	0	-14.2137	down
jgi|Phyca11|536029|estExt2_fgenesh1_pg.C_PHYCAscaffold_460057	38	88	0	0	-1.2115	down
jgi|Phyca11|536217|estExt2_fgenesh1_pg.C_PHYCAscaffold_490028	42	119	0	0	-1.5025	down
jgi|Phyca11|536323|estExt2_fgenesh1_pg.C_PHYCAscaffold_500095	374	168	0	0	1.15458	up
jgi|Phyca11|536343|estExt2_fgenesh1_pg.C_PHYCAscaffold_510030	357	132	0	0	1.43539	up
jgi|Phyca11|536383|estExt2_fgenesh1_pg.C_PHYCAscaffold_520031	114	2	0	0	5.83289	up
jgi|Phyca11|536512|estExt2_fgenesh1_pg.C_PHYCAscaffold_550008	15	428	0	0	-4.83458	down
jgi|Phyca11|536585|estExt2_fgenesh1_pg.C_PHYCAscaffold_570041	3	163	0	0	-5.76377	down
jgi|Phyca11|536632|estExt2_fgenesh1_pg.C_PHYCAscaffold_580058	34	100	0	0	-1.55639	down
jgi|Phyca11|536708|estExt2_fgenesh1_pg.C_PHYCAscaffold_610002	9	68	0	0	-2.91754	down
jgi|Phyca11|536769|estExt2_fgenesh1_pg.C_PHYCAscaffold_620041	74	3	0	0	4.62449	up
jgi|Phyca11|536812|estExt2_fgenesh1_pg.C_PHYCAscaffold_640023	371	112	0	0	1.72792	up
jgi|Phyca11|536934|estExt2_fgenesh1_pg.C_PHYCAscaffold_670026	16	62	0	0	-1.9542	down
jgi|Phyca11|537009|estExt2_fgenesh1_pg.C_PHYCAscaffold_710020	4	96	0	0	-4.58496	down
jgi|Phyca11|537080|estExt2_fgenesh1_pg.C_PHYCAscaffold_720056	19	59	0	0	-1.63472	down
jgi|Phyca11|537120|estExt2_fgenesh1_pg.C_PHYCAscaffold_740024	48	480	0	0	-3.32193	down
jgi|Phyca11|537182|estExt2_fgenesh1_pg.C_PHYCAscaffold_770015	675	71	0	0	3.249	up
jgi|Phyca11|537258|estExt2_fgenesh1_pg.C_PHYCAscaffold_800026	28	107	0	0	-1.93411	down
jgi|Phyca11|537271|estExt2_fgenesh1_pg.C_PHYCAscaffold_810014	8	42	0	0	-2.39232	down
jgi|Phyca11|537421|estExt2_fgenesh1_pg.C_PHYCAscaffold_890010	0	80	0	0	-16.2877	down
jgi|Phyca11|537430|estExt2_fgenesh1_pg.C_PHYCAscaffold_890022	68	157	0	0	-1.20716	down
jgi|Phyca11|537579|estExt2_fgenesh1_pg.C_PHYCAscaffold_990017	179	36	0	0	2.31389	up
jgi|Phyca11|537597|estExt2_fgenesh1_pg.C_PHYCAscaffold_1000019	249	91	0	0	1.45221	up
jgi|Phyca11|537655|estExt2_fgenesh1_pg.C_PHYCAscaffold_1040006	35	127	0	0	-1.8594	down
jgi|Phyca11|537660|estExt2_fgenesh1_pg.C_PHYCAscaffold_1040013	0	72	0	0	-16.1357	down
jgi|Phyca11|537661|estExt2_fgenesh1_pg.C_PHYCAscaffold_1040014	19	96	0	0	-2.33703	down
jgi|Phyca11|537721|estExt2_fgenesh1_pg.C_PHYCAscaffold_1090004	7	49	0	0	-2.80735	down
jgi|Phyca11|537777|estExt2_fgenesh1_pg.C_PHYCAscaffold_1280002	22	81	0	0	-1.88042	down
jgi|Phyca11|537793|estExt2_fgenesh1_pg.C_PHYCAscaffold_1510001	14	134	0	0	-3.25873	down
jgi|Phyca11|537800|estExt2_fgenesh1_pg.C_PHYCAscaffold_1690001	0	101	0	0	-16.624	down
jgi|Phyca11|537801|estExt2_fgenesh1_pg.C_PHYCAscaffold_1690002	0	41	0	0	-15.3233	down
jgi|Phyca11|537802|estExt2_fgenesh1_pg.C_PHYCAscaffold_1690003	0	285	0	0	-18.1206	down
jgi|Phyca11|537805|estExt2_fgenesh1_pg.C_PHYCAscaffold_1750001	8	45	0	0	-2.49185	down
jgi|Phyca11|537833|estExt2_fgenesh1_pg.C_PHYCAscaffold_2620001	7	37	0	0	-2.4021	down
jgi|Phyca11|537849|estExt2_fgenesh1_pg.C_PHYCAscaffold_3510001	138	23	0	0	2.58496	up
jgi|Phyca11|537865|estExt2_fgenesh1_pg.C_PHYCAscaffold_5110001	3	27	0	0	-3.16993	down
jgi|Phyca11|537874|estExt2_fgenesh1_pg.C_PHYCAscaffold_6350001	16	52	0	0	-1.70044	down
jgi|Phyca11|537875|estExt2_fgenesh1_pg.C_PHYCAscaffold_6420001	2	43	0	0	-4.42626	down
jgi|Phyca11|537884|estExt2_fgenesh1_pg.C_PHYCAscaffold_9190001	15	100	0	0	-2.73697	down
jgi|Phyca11|537925|estExt2_Genewise1Plus.C_PHYCAscaffold_10042	166	44	0	0	1.91561	up
jgi|Phyca11|537997|estExt2_Genewise1Plus.C_PHYCAscaffold_10129	59	6	0	0	3.29768	up
jgi|Phyca11|538005|estExt2_Genewise1Plus.C_PHYCAscaffold_10148	52	108	0	0	-1.05445	down
jgi|Phyca11|538006|estExt2_Genewise1Plus.C_PHYCAscaffold_10149	1758	694	0	0	1.34093	up
jgi|Phyca11|538096|estExt2_Genewise1Plus.C_PHYCAscaffold_10341	10	151	0	0	-3.91648	down
jgi|Phyca11|538116|estExt2_Genewise1Plus.C_PHYCAscaffold_10381	0	19	0	0	-14.2137	down
jgi|Phyca11|538155|estExt2_Genewise1Plus.C_PHYCAscaffold_10516	0	20	0	0	-14.2877	down
jgi|Phyca11|538166|estExt2_Genewise1Plus.C_PHYCAscaffold_10560	260	26	0	0	3.32193	up
jgi|Phyca11|538197|estExt2_Genewise1Plus.C_PHYCAscaffold_10681	33	363	0	0	-3.45943	down
jgi|Phyca11|538343|estExt2_Genewise1Plus.C_PHYCAscaffold_10933	158	42	0	0	1.91146	up
jgi|Phyca11|538414|estExt2_Genewise1Plus.C_PHYCAscaffold_11099	54	119	0	0	-1.13993	down
jgi|Phyca11|538596|estExt2_Genewise1Plus.C_PHYCAscaffold_20041	146	28	0	0	2.38247	up
jgi|Phyca11|538675|estExt2_Genewise1Plus.C_PHYCAscaffold_20226	4	42	0	0	-3.39232	down
jgi|Phyca11|538679|estExt2_Genewise1Plus.C_PHYCAscaffold_20232	32	102	0	0	-1.67243	down
jgi|Phyca11|538714|estExt2_Genewise1Plus.C_PHYCAscaffold_20275	22	58	0	0	-1.39855	down
jgi|Phyca11|538776|estExt2_Genewise1Plus.C_PHYCAscaffold_20418	5999	2417	0	0	1.3115	up
jgi|Phyca11|538804|estExt2_Genewise1Plus.C_PHYCAscaffold_20463	292	79	0	0	1.88604	up
jgi|Phyca11|538825|estExt2_Genewise1Plus.C_PHYCAscaffold_20504	14	63	0	0	-2.16993	down
jgi|Phyca11|539189|estExt2_Genewise1Plus.C_PHYCAscaffold_30046	5324	1762	0	0	1.5953	up
jgi|Phyca11|539383|estExt2_Genewise1Plus.C_PHYCAscaffold_30350	145	34	0	0	2.09245	up
jgi|Phyca11|539402|estExt2_Genewise1Plus.C_PHYCAscaffold_30384	167	46	0	0	1.86014	up
jgi|Phyca11|539455|estExt2_Genewise1Plus.C_PHYCAscaffold_30496	25	105	0	0	-2.07039	down
jgi|Phyca11|539488|estExt2_Genewise1Plus.C_PHYCAscaffold_30554	21	54	0	0	-1.36257	down
jgi|Phyca11|539610|estExt2_Genewise1Plus.C_PHYCAscaffold_30789	1	25	0	0	-4.64386	down
jgi|Phyca11|539783|estExt2_Genewise1Plus.C_PHYCAscaffold_40043	51	197	0	0	-1.94963	down
jgi|Phyca11|540126|estExt2_Genewise1Plus.C_PHYCAscaffold_40504	11	67	0	0	-2.60666	down
jgi|Phyca11|540248|estExt2_Genewise1Plus.C_PHYCAscaffold_40681	0	23	0	0	-14.4893	down
jgi|Phyca11|540425|estExt2_Genewise1Plus.C_PHYCAscaffold_40960	23	61	0	0	-1.40718	down
jgi|Phyca11|540445|estExt2_Genewise1Plus.C_PHYCAscaffold_40991	21	54	0	0	-1.36257	down
jgi|Phyca11|540554|estExt2_Genewise1Plus.C_PHYCAscaffold_50204	757	311	0	0	1.28338	up
jgi|Phyca11|540766|estExt2_Genewise1Plus.C_PHYCAscaffold_50551	22	90	0	0	-2.03242	down
jgi|Phyca11|540786|estExt2_Genewise1Plus.C_PHYCAscaffold_50587	230	32	0	0	2.84549	up
jgi|Phyca11|540850|estExt2_Genewise1Plus.C_PHYCAscaffold_50709	131	39	0	0	1.74802	up
jgi|Phyca11|540949|estExt2_Genewise1Plus.C_PHYCAscaffold_50895	40	121	0	0	-1.59694	down
jgi|Phyca11|5410|fgenesh1_pm.PHYCAscaffold_5_#_213	0	98	0	0	-16.5805	down
jgi|Phyca11|541111|estExt2_Genewise1Plus.C_PHYCAscaffold_60155	185	51	0	0	1.85896	up
jgi|Phyca11|541124|estExt2_Genewise1Plus.C_PHYCAscaffold_60184	70	10	0	0	2.80735	up
jgi|Phyca11|541134|estExt2_Genewise1Plus.C_PHYCAscaffold_60201	71	530	0	0	-2.9001	down
jgi|Phyca11|541149|estExt2_Genewise1Plus.C_PHYCAscaffold_60228	119	21	0	0	2.5025	up
jgi|Phyca11|541166|estExt2_Genewise1Plus.C_PHYCAscaffold_60248	266	4	0	0	6.05528	up
jgi|Phyca11|541200|estExt2_Genewise1Plus.C_PHYCAscaffold_60305	5161	2485	0	0	1.0544	up
jgi|Phyca11|541229|estExt2_Genewise1Plus.C_PHYCAscaffold_60350	76	3	0	0	4.66297	up
jgi|Phyca11|541322|estExt2_Genewise1Plus.C_PHYCAscaffold_60541	37	106	0	0	-1.51847	down
jgi|Phyca11|541581|estExt2_Genewise1Plus.C_PHYCAscaffold_70316	28	66	0	0	-1.23704	down
jgi|Phyca11|541699|estExt2_Genewise1Plus.C_PHYCAscaffold_70548	22	90	0	0	-2.03242	down
jgi|Phyca11|541894|estExt2_Genewise1Plus.C_PHYCAscaffold_80083	271	116	0	0	1.22417	up
jgi|Phyca11|542199|estExt2_Genewise1Plus.C_PHYCAscaffold_80633	94	249	0	0	-1.40541	down
jgi|Phyca11|542314|estExt2_Genewise1Plus.C_PHYCAscaffold_90121	17	106	0	0	-2.64046	down
jgi|Phyca11|542597|estExt2_Genewise1Plus.C_PHYCAscaffold_90571	342	84	0	0	2.02554	up
jgi|Phyca11|542641|estExt2_Genewise1Plus.C_PHYCAscaffold_90645	10	95	0	0	-3.24793	down
jgi|Phyca11|542805|estExt2_Genewise1Plus.C_PHYCAscaffold_100200	6	65	0	0	-3.43741	down
jgi|Phyca11|542873|estExt2_Genewise1Plus.C_PHYCAscaffold_100329	99	11	0	0	3.16993	up
jgi|Phyca11|542964|estExt2_Genewise1Plus.C_PHYCAscaffold_100500	111	9	0	0	3.62449	up
jgi|Phyca11|542968|estExt2_Genewise1Plus.C_PHYCAscaffold_100504	76	172	0	0	-1.17834	down
jgi|Phyca11|543038|estExt2_Genewise1Plus.C_PHYCAscaffold_110049	99	19	0	0	2.38143	up
jgi|Phyca11|543049|estExt2_Genewise1Plus.C_PHYCAscaffold_110060	24	76	0	0	-1.66297	down
jgi|Phyca11|543145|estExt2_Genewise1Plus.C_PHYCAscaffold_110219	22	87	0	0	-1.98351	down
jgi|Phyca11|543390|estExt2_Genewise1Plus.C_PHYCAscaffold_120018	243	72	0	0	1.75489	up
jgi|Phyca11|543453|estExt2_Genewise1Plus.C_PHYCAscaffold_120144	438	36	0	0	3.60486	up
jgi|Phyca11|543459|estExt2_Genewise1Plus.C_PHYCAscaffold_120186	0	160	0	0	-17.2877	down
jgi|Phyca11|543490|estExt2_Genewise1Plus.C_PHYCAscaffold_120254	4210	413	0	0	3.34961	up
jgi|Phyca11|543599|estExt2_Genewise1Plus.C_PHYCAscaffold_120512	11	39	0	0	-1.82597	down
jgi|Phyca11|543624|estExt2_Genewise1Plus.C_PHYCAscaffold_120554	91	1	0	0	6.50779	up
jgi|Phyca11|543889|estExt2_Genewise1Plus.C_PHYCAscaffold_130267	16	244	0	0	-3.93074	down
jgi|Phyca11|543901|estExt2_Genewise1Plus.C_PHYCAscaffold_130281	4	31	0	0	-2.9542	down
jgi|Phyca11|543946|estExt2_Genewise1Plus.C_PHYCAscaffold_130350	56	3	0	0	4.22239	up
jgi|Phyca11|544016|estExt2_Genewise1Plus.C_PHYCAscaffold_130455	5	326	0	0	-6.0268	down
jgi|Phyca11|544039|estExt2_Genewise1Plus.C_PHYCAscaffold_130483	3	35	0	0	-3.54432	down
jgi|Phyca11|544067|estExt2_Genewise1Plus.C_PHYCAscaffold_130558	20	58	0	0	-1.53605	down
jgi|Phyca11|544070|estExt2_Genewise1Plus.C_PHYCAscaffold_130565	225	544	0	0	-1.27368	down
jgi|Phyca11|544083|estExt2_Genewise1Plus.C_PHYCAscaffold_130608	57	147	0	0	-1.36678	down
jgi|Phyca11|544309|estExt2_Genewise1Plus.C_PHYCAscaffold_140315	2304	281	0	0	3.0355	up
jgi|Phyca11|54441|gw1.19.134.1	1	70	0	0	-6.12928	down
jgi|Phyca11|544470|estExt2_Genewise1Plus.C_PHYCAscaffold_150004	71	274	0	0	-1.94828	down
jgi|Phyca11|544569|estExt2_Genewise1Plus.C_PHYCAscaffold_150197	149	37	0	0	2.00972	up
jgi|Phyca11|544770|estExt2_Genewise1Plus.C_PHYCAscaffold_150540	30	83	0	0	-1.46815	down
jgi|Phyca11|544930|estExt2_Genewise1Plus.C_PHYCAscaffold_160416	219	44	0	0	2.31536	up
jgi|Phyca11|544943|estExt2_Genewise1Plus.C_PHYCAscaffold_160443	16	60	0	0	-1.90689	down
jgi|Phyca11|544983|estExt2_Genewise1Plus.C_PHYCAscaffold_160492	305	12	0	0	4.6677	up
jgi|Phyca11|545159|estExt2_Genewise1Plus.C_PHYCAscaffold_170215	0	43	0	0	-15.392	down
jgi|Phyca11|545222|estExt2_Genewise1Plus.C_PHYCAscaffold_170310	20	77	0	0	-1.94486	down
jgi|Phyca11|545413|estExt2_Genewise1Plus.C_PHYCAscaffold_170599	37	117	0	0	-1.66091	down
jgi|Phyca11|545598|estExt2_Genewise1Plus.C_PHYCAscaffold_180327	44	101	0	0	-1.19878	down
jgi|Phyca11|545600|estExt2_Genewise1Plus.C_PHYCAscaffold_180329	673	57	0	0	3.56157	up
jgi|Phyca11|545630|estExt2_Genewise1Plus.C_PHYCAscaffold_180415	5	30	0	0	-2.58496	down
jgi|Phyca11|546010|estExt2_Genewise1Plus.C_PHYCAscaffold_190505	81	14	0	0	2.5325	up
jgi|Phyca11|546081|estExt2_Genewise1Plus.C_PHYCAscaffold_200073	11	94	0	0	-3.09516	down
jgi|Phyca11|546135|estExt2_Genewise1Plus.C_PHYCAscaffold_200167	37	95	0	0	-1.3604	down
jgi|Phyca11|546149|estExt2_Genewise1Plus.C_PHYCAscaffold_200184	181	52	0	0	1.79941	up
jgi|Phyca11|546185|estExt2_Genewise1Plus.C_PHYCAscaffold_200226	31	66	0	0	-1.0902	down
jgi|Phyca11|546414|estExt2_Genewise1Plus.C_PHYCAscaffold_210088	17	72	0	0	-2.08246	down
jgi|Phyca11|546661|estExt2_Genewise1Plus.C_PHYCAscaffold_220123	1	23	0	0	-4.52356	down
jgi|Phyca11|546669|estExt2_Genewise1Plus.C_PHYCAscaffold_220131	27	76	0	0	-1.49304	down
jgi|Phyca11|546721|estExt2_Genewise1Plus.C_PHYCAscaffold_220284	872	307	0	0	1.50609	up
jgi|Phyca11|546772|estExt2_Genewise1Plus.C_PHYCAscaffold_220372	462	88	0	0	2.39232	up
jgi|Phyca11|546777|estExt2_Genewise1Plus.C_PHYCAscaffold_220379	482	198	0	0	1.28353	up
jgi|Phyca11|54680|gw1.21.144.1	39	0	0	0	15.2512	up
jgi|Phyca11|546856|estExt2_Genewise1Plus.C_PHYCAscaffold_220495	11	39	0	0	-1.82597	down
jgi|Phyca11|546922|estExt2_Genewise1Plus.C_PHYCAscaffold_230093	81	15	0	0	2.43296	up
jgi|Phyca11|547186|estExt2_Genewise1Plus.C_PHYCAscaffold_240017	2369	141	0	0	4.07051	up
jgi|Phyca11|547284|estExt2_Genewise1Plus.C_PHYCAscaffold_240193	59	722	0	0	-3.61321	down
jgi|Phyca11|547393|estExt2_Genewise1Plus.C_PHYCAscaffold_240415	530	116	0	0	2.19187	up
jgi|Phyca11|547546|estExt2_Genewise1Plus.C_PHYCAscaffold_250203	68	1	0	0	6.08746	up
jgi|Phyca11|547562|estExt2_Genewise1Plus.C_PHYCAscaffold_250242	33	80	0	0	-1.27753	down
jgi|Phyca11|547852|estExt2_Genewise1Plus.C_PHYCAscaffold_260376	186	61	0	0	1.60842	up
jgi|Phyca11|547890|estExt2_Genewise1Plus.C_PHYCAscaffold_270022	17	56	0	0	-1.71989	down
jgi|Phyca11|547917|estExt2_Genewise1Plus.C_PHYCAscaffold_270051	10	49	0	0	-2.29278	down
jgi|Phyca11|548162|estExt2_Genewise1Plus.C_PHYCAscaffold_270396	9	40	0	0	-2.152	down
jgi|Phyca11|548258|estExt2_Genewise1Plus.C_PHYCAscaffold_280140	368	156	0	0	1.23816	up
jgi|Phyca11|548345|estExt2_Genewise1Plus.C_PHYCAscaffold_280307	90	21	0	0	2.09954	up
jgi|Phyca11|548475|estExt2_Genewise1Plus.C_PHYCAscaffold_290043	80	193	0	0	-1.27053	down
jgi|Phyca11|548494|estExt2_Genewise1Plus.C_PHYCAscaffold_290086	52	113	0	0	-1.11974	down
jgi|Phyca11|548556|estExt2_Genewise1Plus.C_PHYCAscaffold_290165	6	63	0	0	-3.39232	down
jgi|Phyca11|548597|estExt2_Genewise1Plus.C_PHYCAscaffold_290262	173	57	0	0	1.60174	up
jgi|Phyca11|548602|estExt2_Genewise1Plus.C_PHYCAscaffold_290268	39	191	0	0	-2.29203	down
jgi|Phyca11|548878|estExt2_Genewise1Plus.C_PHYCAscaffold_300299	39	98	0	0	-1.32931	down
jgi|Phyca11|549032|estExt2_Genewise1Plus.C_PHYCAscaffold_310047	7	459	0	0	-6.035	down
jgi|Phyca11|549048|estExt2_Genewise1Plus.C_PHYCAscaffold_310080	1	38	0	0	-5.24793	down
jgi|Phyca11|549049|estExt2_Genewise1Plus.C_PHYCAscaffold_310081	0	39	0	0	-15.2512	down
jgi|Phyca11|549099|estExt2_Genewise1Plus.C_PHYCAscaffold_310173	0	57	0	0	-15.7987	down
jgi|Phyca11|549134|estExt2_Genewise1Plus.C_PHYCAscaffold_310209	3	63	0	0	-4.39232	down
jgi|Phyca11|549194|estExt2_Genewise1Plus.C_PHYCAscaffold_310317	8	66	0	0	-3.04439	down
jgi|Phyca11|549230|estExt2_Genewise1Plus.C_PHYCAscaffold_310369	24	119	0	0	-2.30986	down
jgi|Phyca11|549322|estExt2_Genewise1Plus.C_PHYCAscaffold_320084	34	127	0	0	-1.90122	down
jgi|Phyca11|549833|estExt2_Genewise1Plus.C_PHYCAscaffold_340097	9	48	0	0	-2.41504	down
jgi|Phyca11|550086|estExt2_Genewise1Plus.C_PHYCAscaffold_350146	475	115	0	0	2.04629	up
jgi|Phyca11|550254|estExt2_Genewise1Plus.C_PHYCAscaffold_360228	0	42	0	0	-15.3581	down
jgi|Phyca11|550275|estExt2_Genewise1Plus.C_PHYCAscaffold_360286	15	51	0	0	-1.76553	down
jgi|Phyca11|550301|estExt2_Genewise1Plus.C_PHYCAscaffold_360342	117	32	0	0	1.87036	up
jgi|Phyca11|550439|estExt2_Genewise1Plus.C_PHYCAscaffold_370154	127	16	0	0	2.98868	up
jgi|Phyca11|550505|estExt2_Genewise1Plus.C_PHYCAscaffold_370249	39	120	0	0	-1.62149	down
jgi|Phyca11|550525|estExt2_Genewise1Plus.C_PHYCAscaffold_370283	17	74	0	0	-2.12199	down
jgi|Phyca11|550581|estExt2_Genewise1Plus.C_PHYCAscaffold_370357	15	61	0	0	-2.02385	down
jgi|Phyca11|550585|estExt2_Genewise1Plus.C_PHYCAscaffold_370364	143	46	0	0	1.63631	up
jgi|Phyca11|550701|estExt2_Genewise1Plus.C_PHYCAscaffold_380176	26	91	0	0	-1.80735	down
jgi|Phyca11|550770|estExt2_Genewise1Plus.C_PHYCAscaffold_380287	980	109	0	0	3.16845	up
jgi|Phyca11|551034|estExt2_Genewise1Plus.C_PHYCAscaffold_400121	117	20	0	0	2.54844	up
jgi|Phyca11|551085|estExt2_Genewise1Plus.C_PHYCAscaffold_400198	18	92	0	0	-2.35364	down
jgi|Phyca11|551335|estExt2_Genewise1Plus.C_PHYCAscaffold_410261	3	272	0	0	-6.5025	down
jgi|Phyca11|551410|estExt2_Genewise1Plus.C_PHYCAscaffold_420061	39	237	0	0	-2.60334	down
jgi|Phyca11|551419|estExt2_Genewise1Plus.C_PHYCAscaffold_420070	373	5	0	0	6.2211	up
jgi|Phyca11|551420|estExt2_Genewise1Plus.C_PHYCAscaffold_420071	102	12	0	0	3.08746	up
jgi|Phyca11|551468|estExt2_Genewise1Plus.C_PHYCAscaffold_420176	43	244	0	0	-2.50447	down
jgi|Phyca11|551655|estExt2_Genewise1Plus.C_PHYCAscaffold_430122	24	60	0	0	-1.32193	down
jgi|Phyca11|551674|estExt2_Genewise1Plus.C_PHYCAscaffold_430146	557	123	0	0	2.17902	up
jgi|Phyca11|551781|estExt2_Genewise1Plus.C_PHYCAscaffold_430278	39	90	0	0	-1.20645	down
jgi|Phyca11|551860|estExt2_Genewise1Plus.C_PHYCAscaffold_440030	17	90	0	0	-2.40439	down
jgi|Phyca11|552134|estExt2_Genewise1Plus.C_PHYCAscaffold_460223	22	112	0	0	-2.34792	down
jgi|Phyca11|552409|estExt2_Genewise1Plus.C_PHYCAscaffold_480014	155	50	0	0	1.63227	up
jgi|Phyca11|552503|estExt2_Genewise1Plus.C_PHYCAscaffold_480158	1941	169	0	0	3.5217	up
jgi|Phyca11|552561|estExt2_Genewise1Plus.C_PHYCAscaffold_480254	214	75	0	0	1.51265	up
jgi|Phyca11|552607|estExt2_Genewise1Plus.C_PHYCAscaffold_480316	300	87	0	0	1.78588	up
jgi|Phyca11|552671|estExt2_Genewise1Plus.C_PHYCAscaffold_490035	11	150	0	0	-3.76939	down
jgi|Phyca11|553345|estExt2_Genewise1Plus.C_PHYCAscaffold_520265	96	18	0	0	2.41504	up
jgi|Phyca11|553588|estExt2_Genewise1Plus.C_PHYCAscaffold_540081	0	112	0	0	-16.7731	down
jgi|Phyca11|553594|estExt2_Genewise1Plus.C_PHYCAscaffold_540087	0	75	0	0	-16.1946	down
jgi|Phyca11|553614|estExt2_Genewise1Plus.C_PHYCAscaffold_540119	1	44	0	0	-5.45943	down
jgi|Phyca11|553631|estExt2_Genewise1Plus.C_PHYCAscaffold_540140	323	68	0	0	2.24793	up
jgi|Phyca11|554050|estExt2_Genewise1Plus.C_PHYCAscaffold_580150	221	73	0	0	1.59808	up
jgi|Phyca11|554102|estExt2_Genewise1Plus.C_PHYCAscaffold_590038	155	29	0	0	2.41814	up
jgi|Phyca11|554133|estExt2_Genewise1Plus.C_PHYCAscaffold_590119	175	43	0	0	2.02495	up
jgi|Phyca11|554319|estExt2_Genewise1Plus.C_PHYCAscaffold_600218	397	122	0	0	1.70226	up
jgi|Phyca11|554361|estExt2_Genewise1Plus.C_PHYCAscaffold_610067	354	105	0	0	1.75336	up
jgi|Phyca11|554424|estExt2_Genewise1Plus.C_PHYCAscaffold_610193	24	70	0	0	-1.54432	down
jgi|Phyca11|554474|estExt2_Genewise1Plus.C_PHYCAscaffold_620123	5	59	0	0	-3.56071	down
jgi|Phyca11|554549|estExt2_Genewise1Plus.C_PHYCAscaffold_630052	456	155	0	0	1.55677	up
jgi|Phyca11|554590|estExt2_Genewise1Plus.C_PHYCAscaffold_630121	4	28	0	0	-2.80735	down
jgi|Phyca11|554678|estExt2_Genewise1Plus.C_PHYCAscaffold_640116	146	31	0	0	2.23563	up
jgi|Phyca11|554723|estExt2_Genewise1Plus.C_PHYCAscaffold_640195	6879	19392	0	0	-1.49519	down
jgi|Phyca11|554773|estExt2_Genewise1Plus.C_PHYCAscaffold_650044	2	50	0	0	-4.64386	down
jgi|Phyca11|555166|estExt2_Genewise1Plus.C_PHYCAscaffold_700134	120	10	0	0	3.58496	up
jgi|Phyca11|555180|estExt2_Genewise1Plus.C_PHYCAscaffold_710017	37	76	0	0	-1.03847	down
jgi|Phyca11|555221|estExt2_Genewise1Plus.C_PHYCAscaffold_710062	0	38	0	0	-15.2137	down
jgi|Phyca11|555222|estExt2_Genewise1Plus.C_PHYCAscaffold_710063	1	545	0	0	-9.09011	down
jgi|Phyca11|555655|estExt2_Genewise1Plus.C_PHYCAscaffold_760073	303	96	0	0	1.65821	up
jgi|Phyca11|555695|estExt2_Genewise1Plus.C_PHYCAscaffold_770008	66	9	0	0	2.87447	up
jgi|Phyca11|555765|estExt2_Genewise1Plus.C_PHYCAscaffold_780015	26	79	0	0	-1.60334	down
jgi|Phyca11|555787|estExt2_Genewise1Plus.C_PHYCAscaffold_780059	14	53	0	0	-1.92057	down
jgi|Phyca11|555845|estExt2_Genewise1Plus.C_PHYCAscaffold_790043	18	50	0	0	-1.47393	down
jgi|Phyca11|555892|estExt2_Genewise1Plus.C_PHYCAscaffold_790104	158	48	0	0	1.71882	up
jgi|Phyca11|555898|estExt2_Genewise1Plus.C_PHYCAscaffold_790110	156	17	0	0	3.19794	up
jgi|Phyca11|556079|estExt2_Genewise1Plus.C_PHYCAscaffold_820089	183	32	0	0	2.5157	up
jgi|Phyca11|556236|estExt2_Genewise1Plus.C_PHYCAscaffold_850035	57	177	0	0	-1.63472	down
jgi|Phyca11|556317|estExt2_Genewise1Plus.C_PHYCAscaffold_860091	212	28	0	0	2.92057	up
jgi|Phyca11|556448|estExt2_Genewise1Plus.C_PHYCAscaffold_890016	8	36	0	0	-2.16993	down
jgi|Phyca11|556467|estExt2_Genewise1Plus.C_PHYCAscaffold_890041	4	155	0	0	-5.27612	down
jgi|Phyca11|556570|estExt2_Genewise1Plus.C_PHYCAscaffold_910084	169	51	0	0	1.72845	up
jgi|Phyca11|556634|estExt2_Genewise1Plus.C_PHYCAscaffold_930021	214	35	0	0	2.61218	up
jgi|Phyca11|556654|estExt2_Genewise1Plus.C_PHYCAscaffold_930073	0	30	0	0	-14.8727	down
jgi|Phyca11|557050|estExt2_Genewise1Plus.C_PHYCAscaffold_1000102	282	65	0	0	2.11718	up
jgi|Phyca11|557059|estExt2_Genewise1Plus.C_PHYCAscaffold_1000112	115	30	0	0	1.9386	up
jgi|Phyca11|557108|estExt2_Genewise1Plus.C_PHYCAscaffold_1020022	40	191	0	0	-2.2555	down
jgi|Phyca11|557210|estExt2_Genewise1Plus.C_PHYCAscaffold_1040028	1	553	0	0	-9.11114	down
jgi|Phyca11|557298|estExt2_Genewise1Plus.C_PHYCAscaffold_1060066	59	3	0	0	4.29768	up
jgi|Phyca11|557319|estExt2_Genewise1Plus.C_PHYCAscaffold_1070014	52	4	0	0	3.70044	up
jgi|Phyca11|557532|estExt2_Genewise1Plus.C_PHYCAscaffold_1290001	404	99	0	0	2.02885	up
jgi|Phyca11|557901|estExt2_Genewise1.C_PHYCAscaffold_10062	1053	184	0	0	2.51673	up
jgi|Phyca11|557904|estExt2_Genewise1.C_PHYCAscaffold_10065	945	305	0	0	1.63151	up
jgi|Phyca11|557932|estExt2_Genewise1.C_PHYCAscaffold_10101	90	14	0	0	2.6845	up
jgi|Phyca11|557962|estExt2_Genewise1.C_PHYCAscaffold_10148	227	91	0	0	1.31875	up
jgi|Phyca11|557969|estExt2_Genewise1.C_PHYCAscaffold_10155	356	86	0	0	2.04947	up
jgi|Phyca11|558097|estExt2_Genewise1.C_PHYCAscaffold_10487	20	95	0	0	-2.24793	down
jgi|Phyca11|558363|estExt2_Genewise1.C_PHYCAscaffold_11122	66	196	0	0	-1.57032	down
jgi|Phyca11|558412|estExt2_Genewise1.C_PHYCAscaffold_11193	20	64	0	0	-1.67807	down
jgi|Phyca11|558428|estExt2_Genewise1.C_PHYCAscaffold_11251	171	39	0	0	2.13245	up
jgi|Phyca11|558582|estExt2_Genewise1.C_PHYCAscaffold_20151	58	7	0	0	3.05063	up
jgi|Phyca11|558791|estExt2_Genewise1.C_PHYCAscaffold_20553	210	33	0	0	2.66985	up
jgi|Phyca11|558907|estExt2_Genewise1.C_PHYCAscaffold_20713	50	146	0	0	-1.54597	down
jgi|Phyca11|558971|estExt2_Genewise1.C_PHYCAscaffold_20867	0	23	0	0	-14.4893	down
jgi|Phyca11|558976|estExt2_Genewise1.C_PHYCAscaffold_20872	2	153	0	0	-6.25739	down
jgi|Phyca11|559116|estExt2_Genewise1.C_PHYCAscaffold_21127	193	395	0	0	-1.03325	down
jgi|Phyca11|559135|estExt2_Genewise1.C_PHYCAscaffold_21155	9	45	0	0	-2.32193	down
jgi|Phyca11|559281|estExt2_Genewise1.C_PHYCAscaffold_30259	1	22	0	0	-4.45943	down
jgi|Phyca11|559296|estExt2_Genewise1.C_PHYCAscaffold_30275	169	45	0	0	1.90903	up
jgi|Phyca11|559315|estExt2_Genewise1.C_PHYCAscaffold_30316	0	34	0	0	-15.0532	down
jgi|Phyca11|559569|estExt2_Genewise1.C_PHYCAscaffold_30822	0	20	0	0	-14.2877	down
jgi|Phyca11|559703|estExt2_Genewise1.C_PHYCAscaffold_31039	36	106	0	0	-1.558	down
jgi|Phyca11|559795|estExt2_Genewise1.C_PHYCAscaffold_40104	5720	2130	0	0	1.42516	up
jgi|Phyca11|559956|estExt2_Genewise1.C_PHYCAscaffold_40324	3	41	0	0	-3.77259	down
jgi|Phyca11|560308|estExt2_Genewise1.C_PHYCAscaffold_40869	53	116	0	0	-1.13006	down
jgi|Phyca11|560446|estExt2_Genewise1.C_PHYCAscaffold_50053	456	164	0	0	1.47534	up
jgi|Phyca11|560479|estExt2_Genewise1.C_PHYCAscaffold_50120	0	36	0	0	-15.1357	down
jgi|Phyca11|560529|estExt2_Genewise1.C_PHYCAscaffold_50234	138	38	0	0	1.8606	up
jgi|Phyca11|560659|estExt2_Genewise1.C_PHYCAscaffold_50457	233	64	0	0	1.86419	up
jgi|Phyca11|560843|estExt2_Genewise1.C_PHYCAscaffold_50786	40	1	0	0	5.32193	up
jgi|Phyca11|560891|estExt2_Genewise1.C_PHYCAscaffold_50896	1	61	0	0	-5.93074	down
jgi|Phyca11|560957|estExt2_Genewise1.C_PHYCAscaffold_51008	163	26	0	0	2.64829	up
jgi|Phyca11|560999|estExt2_Genewise1.C_PHYCAscaffold_51133	208	79	0	0	1.39666	up
jgi|Phyca11|561125|estExt2_Genewise1.C_PHYCAscaffold_60267	176	63	0	0	1.48215	up
jgi|Phyca11|561150|estExt2_Genewise1.C_PHYCAscaffold_60312	63	135	0	0	-1.09954	down
jgi|Phyca11|561380|estExt2_Genewise1.C_PHYCAscaffold_60797	38	97	0	0	-1.35199	down
jgi|Phyca11|561417|estExt2_Genewise1.C_PHYCAscaffold_70042	601	186	0	0	1.69206	up
jgi|Phyca11|561657|estExt2_Genewise1.C_PHYCAscaffold_70597	18	60	0	0	-1.73697	down
jgi|Phyca11|561795|estExt2_Genewise1.C_PHYCAscaffold_70834	21	62	0	0	-1.56188	down
jgi|Phyca11|561857|estExt2_Genewise1.C_PHYCAscaffold_80114	4	36	0	0	-3.16993	down
jgi|Phyca11|562062|estExt2_Genewise1.C_PHYCAscaffold_80504	18	119	0	0	-2.72489	down
jgi|Phyca11|562095|estExt2_Genewise1.C_PHYCAscaffold_80628	57	126	0	0	-1.14439	down
jgi|Phyca11|562156|estExt2_Genewise1.C_PHYCAscaffold_80691	44	100	0	0	-1.18442	down
jgi|Phyca11|562158|estExt2_Genewise1.C_PHYCAscaffold_80693	118	25	0	0	2.23879	up
jgi|Phyca11|562182|estExt2_Genewise1.C_PHYCAscaffold_80720	47	4	0	0	3.55459	up
jgi|Phyca11|562356|estExt2_Genewise1.C_PHYCAscaffold_90306	42	114	0	0	-1.44057	down
jgi|Phyca11|562442|estExt2_Genewise1.C_PHYCAscaffold_90428	64	265	0	0	-2.04985	down
jgi|Phyca11|562453|estExt2_Genewise1.C_PHYCAscaffold_90444	16	57	0	0	-1.83289	down
jgi|Phyca11|562472|estExt2_Genewise1.C_PHYCAscaffold_90463	5	35	0	0	-2.80735	down
jgi|Phyca11|562614|estExt2_Genewise1.C_PHYCAscaffold_90689	206	14	0	0	3.87915	up
jgi|Phyca11|562644|estExt2_Genewise1.C_PHYCAscaffold_90744	61	6	0	0	3.34577	up
jgi|Phyca11|563121|estExt2_Genewise1.C_PHYCAscaffold_110230	25	106	0	0	-2.08406	down
jgi|Phyca11|563220|estExt2_Genewise1.C_PHYCAscaffold_110396	533	181	0	0	1.55815	up
jgi|Phyca11|563280|estExt2_Genewise1.C_PHYCAscaffold_110553	47	106	0	0	-1.17333	down
jgi|Phyca11|563321|estExt2_Genewise1.C_PHYCAscaffold_110680	3	40	0	0	-3.73697	down
jgi|Phyca11|563414|estExt2_Genewise1.C_PHYCAscaffold_120127	10	48	0	0	-2.26303	down
jgi|Phyca11|563500|estExt2_Genewise1.C_PHYCAscaffold_120426	40	157	0	0	-1.97269	down
jgi|Phyca11|563532|estExt2_Genewise1.C_PHYCAscaffold_120469	34	83	0	0	-1.28758	down
jgi|Phyca11|563609|estExt2_Genewise1.C_PHYCAscaffold_120622	0	110	0	0	-16.7471	down
jgi|Phyca11|563801|estExt2_Genewise1.C_PHYCAscaffold_130149	1825	92	0	0	4.31012	up
jgi|Phyca11|563952|estExt2_Genewise1.C_PHYCAscaffold_130408	4	51	0	0	-3.67243	down
jgi|Phyca11|564009|estExt2_Genewise1.C_PHYCAscaffold_130507	50	116	0	0	-1.21412	down
jgi|Phyca11|564054|estExt2_Genewise1.C_PHYCAscaffold_130612	216	61	0	0	1.82415	up
jgi|Phyca11|564193|estExt2_Genewise1.C_PHYCAscaffold_140152	6	228	0	0	-5.24793	down
jgi|Phyca11|56419|gw1.27.248.1	38	90	0	0	-1.24393	down
jgi|Phyca11|564214|estExt2_Genewise1.C_PHYCAscaffold_140195	2	44	0	0	-4.45943	down
jgi|Phyca11|564248|estExt2_Genewise1.C_PHYCAscaffold_140251	3	108	0	0	-5.16993	down
jgi|Phyca11|564286|estExt2_Genewise1.C_PHYCAscaffold_140325	55	128	0	0	-1.21864	down
jgi|Phyca11|564366|estExt2_Genewise1.C_PHYCAscaffold_140500	4	30	0	0	-2.90689	down
jgi|Phyca11|564388|estExt2_Genewise1.C_PHYCAscaffold_140537	20	91	0	0	-2.18587	down
jgi|Phyca11|564492|estExt2_Genewise1.C_PHYCAscaffold_150107	24	58	0	0	-1.27302	down
jgi|Phyca11|564599|estExt2_Genewise1.C_PHYCAscaffold_150346	16	71	0	0	-2.14975	down
jgi|Phyca11|564622|estExt2_Genewise1.C_PHYCAscaffold_150381	3	39	0	0	-3.70044	down
jgi|Phyca11|564747|estExt2_Genewise1.C_PHYCAscaffold_150570	23	62	0	0	-1.43063	down
jgi|Phyca11|564844|estExt2_Genewise1.C_PHYCAscaffold_160252	3	35	0	0	-3.54432	down
jgi|Phyca11|564997|estExt2_Genewise1.C_PHYCAscaffold_160612	0	380	0	0	-18.5356	down
jgi|Phyca11|565179|estExt2_Genewise1.C_PHYCAscaffold_170294	73	296	0	0	-2.01963	down
jgi|Phyca11|565192|estExt2_Genewise1.C_PHYCAscaffold_170319	23	89	0	0	-1.95217	down
jgi|Phyca11|565298|estExt2_Genewise1.C_PHYCAscaffold_170485	15	61	0	0	-2.02385	down
jgi|Phyca11|565318|estExt2_Genewise1.C_PHYCAscaffold_170506	22	83	0	0	-1.91561	down
jgi|Phyca11|565415|estExt2_Genewise1.C_PHYCAscaffold_180059	26	77	0	0	-1.56635	down
jgi|Phyca11|565452|estExt2_Genewise1.C_PHYCAscaffold_180123	280	47	0	0	2.57469	up
jgi|Phyca11|565546|estExt2_Genewise1.C_PHYCAscaffold_180279	40	109	0	0	-1.44626	down
jgi|Phyca11|565555|estExt2_Genewise1.C_PHYCAscaffold_180288	23	280	0	0	-3.60572	down
jgi|Phyca11|565718|estExt2_Genewise1.C_PHYCAscaffold_190058	11	157	0	0	-3.83519	down
jgi|Phyca11|565730|estExt2_Genewise1.C_PHYCAscaffold_190070	1	31	0	0	-4.9542	down
jgi|Phyca11|565737|estExt2_Genewise1.C_PHYCAscaffold_190078	2	128	0	0	-6	down
jgi|Phyca11|565745|estExt2_Genewise1.C_PHYCAscaffold_190087	1	70	0	0	-6.12928	down
jgi|Phyca11|565932|estExt2_Genewise1.C_PHYCAscaffold_190419	2616	176	0	0	3.89372	up
jgi|Phyca11|566188|estExt2_Genewise1.C_PHYCAscaffold_200271	134	31	0	0	2.11189	up
jgi|Phyca11|566253|estExt2_Genewise1.C_PHYCAscaffold_200388	255	62	0	0	2.04016	up
jgi|Phyca11|566357|estExt2_Genewise1.C_PHYCAscaffold_210031	62	160	0	0	-1.36773	down
jgi|Phyca11|566563|estExt2_Genewise1.C_PHYCAscaffold_210462	318	117	0	0	1.44252	up
jgi|Phyca11|566837|estExt2_Genewise1.C_PHYCAscaffold_220534	17	123	0	0	-2.85505	down
jgi|Phyca11|567143|estExt2_Genewise1.C_PHYCAscaffold_230469	39	124	0	0	-1.66879	down
jgi|Phyca11|567275|estExt2_Genewise1.C_PHYCAscaffold_240198	17	462	0	0	-4.76429	down
jgi|Phyca11|567381|estExt2_Genewise1.C_PHYCAscaffold_240433	78	16	0	0	2.2854	up
jgi|Phyca11|567649|estExt2_Genewise1.C_PHYCAscaffold_260065	25	59	0	0	-1.23879	down
jgi|Phyca11|568672|estExt2_Genewise1.C_PHYCAscaffold_290439	55	4	0	0	3.78136	up
jgi|Phyca11|568775|estExt2_Genewise1.C_PHYCAscaffold_300176	35	376	0	0	-3.42531	down
jgi|Phyca11|569003|estExt2_Genewise1.C_PHYCAscaffold_310074	9	37	0	0	-2.03953	down
jgi|Phyca11|569399|estExt2_Genewise1.C_PHYCAscaffold_320261	152	45	0	0	1.75607	up
jgi|Phyca11|569400|estExt2_Genewise1.C_PHYCAscaffold_320263	14	50	0	0	-1.8365	down
jgi|Phyca11|569526|estExt2_Genewise1.C_PHYCAscaffold_330091	26	99	0	0	-1.92892	down
jgi|Phyca11|569541|estExt2_Genewise1.C_PHYCAscaffold_330109	34	83	0	0	-1.28758	down
jgi|Phyca11|569629|estExt2_Genewise1.C_PHYCAscaffold_330222	65	4	0	0	4.02237	up
jgi|Phyca11|569755|estExt2_Genewise1.C_PHYCAscaffold_340053	34	158	0	0	-2.21632	down
jgi|Phyca11|569903|estExt2_Genewise1.C_PHYCAscaffold_340276	167	26	0	0	2.68326	up
jgi|Phyca11|569925|estExt2_Genewise1.C_PHYCAscaffold_340323	3	40	0	0	-3.73697	down
jgi|Phyca11|569988|estExt2_Genewise1.C_PHYCAscaffold_350077	144	26	0	0	2.46949	up
jgi|Phyca11|570119|estExt2_Genewise1.C_PHYCAscaffold_350311	38	78	0	0	-1.03747	down
jgi|Phyca11|570314|estExt2_Genewise1.C_PHYCAscaffold_360475	157	6	0	0	4.70966	up
jgi|Phyca11|570453|estExt2_Genewise1.C_PHYCAscaffold_370228	164	53	0	0	1.62963	up
jgi|Phyca11|570833|estExt2_Genewise1.C_PHYCAscaffold_390133	43	0	0	0	15.392	up
jgi|Phyca11|570854|estExt2_Genewise1.C_PHYCAscaffold_390196	132	34	0	0	1.95693	up
jgi|Phyca11|570861|estExt2_Genewise1.C_PHYCAscaffold_390215	175	29	0	0	2.59323	up
jgi|Phyca11|570990|estExt2_Genewise1.C_PHYCAscaffold_400120	2	53	0	0	-4.72792	down
jgi|Phyca11|571228|estExt2_Genewise1.C_PHYCAscaffold_410155	698	287	0	0	1.28218	up
jgi|Phyca11|571233|estExt2_Genewise1.C_PHYCAscaffold_410166	16	49	0	0	-1.61471	down
jgi|Phyca11|571248|estExt2_Genewise1.C_PHYCAscaffold_410182	220	82	0	0	1.42381	up
jgi|Phyca11|571374|estExt2_Genewise1.C_PHYCAscaffold_420063	55	429	0	0	-2.96347	down
jgi|Phyca11|571414|estExt2_Genewise1.C_PHYCAscaffold_420133	3	199	0	0	-6.05166	down
jgi|Phyca11|571578|estExt2_Genewise1.C_PHYCAscaffold_430048	30	66	0	0	-1.1375	down
jgi|Phyca11|571603|estExt2_Genewise1.C_PHYCAscaffold_430084	238	70	0	0	1.76553	up
jgi|Phyca11|571712|estExt2_Genewise1.C_PHYCAscaffold_430233	375	121	0	0	1.63188	up
jgi|Phyca11|571799|estExt2_Genewise1.C_PHYCAscaffold_430351	19	91	0	0	-2.25987	down
jgi|Phyca11|571966|estExt2_Genewise1.C_PHYCAscaffold_460011	35	76	0	0	-1.11864	down
jgi|Phyca11|572048|estExt2_Genewise1.C_PHYCAscaffold_460147	3	116	0	0	-5.27302	down
jgi|Phyca11|572218|estExt2_Genewise1.C_PHYCAscaffold_470074	301	129	0	0	1.22239	up
jgi|Phyca11|572227|estExt2_Genewise1.C_PHYCAscaffold_470089	29	148	0	0	-2.35147	down
jgi|Phyca11|572407|estExt2_Genewise1.C_PHYCAscaffold_480079	44	91	0	0	-1.04836	down
jgi|Phyca11|572653|estExt2_Genewise1.C_PHYCAscaffold_490072	359	79	0	0	2.18406	up
jgi|Phyca11|572812|estExt2_Genewise1.C_PHYCAscaffold_490346	6	43	0	0	-2.8413	down
jgi|Phyca11|573176|estExt2_Genewise1.C_PHYCAscaffold_520043	155	37	0	0	2.06667	up
jgi|Phyca11|5731|fgenesh1_pm.PHYCAscaffold_7_#_97	9	64	0	0	-2.83007	down
jgi|Phyca11|573524|estExt2_Genewise1.C_PHYCAscaffold_540030	405	76	0	0	2.41385	up
jgi|Phyca11|573575|estExt2_Genewise1.C_PHYCAscaffold_540129	0	58	0	0	-15.8238	down
jgi|Phyca11|573675|estExt2_Genewise1.C_PHYCAscaffold_550021	3	43	0	0	-3.8413	down
jgi|Phyca11|573714|estExt2_Genewise1.C_PHYCAscaffold_550085	81	169	0	0	-1.06103	down
jgi|Phyca11|573718|estExt2_Genewise1.C_PHYCAscaffold_550091	105	7	0	0	3.90689	up
jgi|Phyca11|573771|estExt2_Genewise1.C_PHYCAscaffold_550212	20	52	0	0	-1.37851	down
jgi|Phyca11|573832|estExt2_Genewise1.C_PHYCAscaffold_570088	0	49	0	0	-15.5805	down
jgi|Phyca11|573837|estExt2_Genewise1.C_PHYCAscaffold_570093	3	83	0	0	-4.79008	down
jgi|Phyca11|573853|estExt2_Genewise1.C_PHYCAscaffold_570122	127	22	0	0	2.52925	up
jgi|Phyca11|573936|estExt2_Genewise1.C_PHYCAscaffold_580064	89	20	0	0	2.15381	up
jgi|Phyca11|574037|estExt2_Genewise1.C_PHYCAscaffold_580201	126	22	0	0	2.51785	up
jgi|Phyca11|574276|estExt2_Genewise1.C_PHYCAscaffold_610002	18	105	0	0	-2.54432	down
jgi|Phyca11|574442|estExt2_Genewise1.C_PHYCAscaffold_620150	23	81	0	0	-1.81629	down
jgi|Phyca11|574624|estExt2_Genewise1.C_PHYCAscaffold_640111	11	110	0	0	-3.32193	down
jgi|Phyca11|574666|estExt2_Genewise1.C_PHYCAscaffold_640213	3507	7210	0	0	-1.03976	down
jgi|Phyca11|574670|estExt2_Genewise1.C_PHYCAscaffold_640217	8409	20943	0	0	-1.31646	down
jgi|Phyca11|574695|estExt2_Genewise1.C_PHYCAscaffold_650023	63	139	0	0	-1.14166	down
jgi|Phyca11|574719|estExt2_Genewise1.C_PHYCAscaffold_650051	18	54	0	0	-1.58496	down
jgi|Phyca11|574787|estExt2_Genewise1.C_PHYCAscaffold_650143	195	55	0	0	1.82597	up
jgi|Phyca11|57493|gw1.23.202.1	103	219	0	0	-1.08829	down
jgi|Phyca11|575024|estExt2_Genewise1.C_PHYCAscaffold_680071	44	181	0	0	-2.04041	down
jgi|Phyca11|575060|estExt2_Genewise1.C_PHYCAscaffold_700037	98	22	0	0	2.15528	up
jgi|Phyca11|575123|estExt2_Genewise1.C_PHYCAscaffold_700149	24	68	0	0	-1.5025	down
jgi|Phyca11|575164|estExt2_Genewise1.C_PHYCAscaffold_710060	8	269	0	0	-5.07146	down
jgi|Phyca11|575450|estExt2_Genewise1.C_PHYCAscaffold_740025	0	77	0	0	-16.2326	down
jgi|Phyca11|575506|estExt2_Genewise1.C_PHYCAscaffold_740110	88	200	0	0	-1.18442	down
jgi|Phyca11|575575|estExt2_Genewise1.C_PHYCAscaffold_760036	857	116	0	0	2.88517	up
jgi|Phyca11|575784|estExt2_Genewise1.C_PHYCAscaffold_790031	17	55	0	0	-1.6939	down
jgi|Phyca11|576174|estExt2_Genewise1.C_PHYCAscaffold_840121	150	686	0	0	-2.19325	down
jgi|Phyca11|576261|estExt2_Genewise1.C_PHYCAscaffold_860021	31	155	0	0	-2.32193	down
jgi|Phyca11|576285|estExt2_Genewise1.C_PHYCAscaffold_860075	5	176	0	0	-5.1375	down
jgi|Phyca11|576423|estExt2_Genewise1.C_PHYCAscaffold_870144	9	52	0	0	-2.53051	down
jgi|Phyca11|576551|estExt2_Genewise1.C_PHYCAscaffold_910083	157	49	0	0	1.67991	up
jgi|Phyca11|576774|estExt2_Genewise1.C_PHYCAscaffold_950061	90	18	0	0	2.32193	up
jgi|Phyca11|576874|estExt2_Genewise1.C_PHYCAscaffold_970051	259	88	0	0	1.55738	up
jgi|Phyca11|577003|estExt2_Genewise1.C_PHYCAscaffold_1000053	569	168	0	0	1.75997	up
jgi|Phyca11|577399|estExt2_Genewise1.C_PHYCAscaffold_1120030	15	57	0	0	-1.926	down
jgi|Phyca11|577414|estExt2_Genewise1.C_PHYCAscaffold_1120048	34	86	0	0	-1.3388	down
jgi|Phyca11|5774|fgenesh1_pm.PHYCAscaffold_7_#_140	106	23	0	0	2.20436	up
jgi|Phyca11|577562|estExt2_Genewise1.C_PHYCAscaffold_1420011	128	34	0	0	1.91254	up
jgi|Phyca11|577733|estExt2_Genewise1.C_PHYCAscaffold_3280004	4	112	0	0	-4.80735	down
jgi|Phyca11|577748|estExt2_Genewise1.C_PHYCAscaffold_3510003	196	32	0	0	2.61471	up
jgi|Phyca11|577851|estExt2_Genewise1.C_PHYCAscaffold_6760001	236	4	0	0	5.88264	up
jgi|Phyca11|58203|gw1.19.229.1	5	127	0	0	-4.66676	down
jgi|Phyca11|5880|fgenesh1_pm.PHYCAscaffold_8_#_104	0	49	0	0	-15.5805	down
jgi|Phyca11|6050|fgenesh1_pm.PHYCAscaffold_9_#_110	10	42	0	0	-2.07039	down
jgi|Phyca11|61454|gw1.27.474.1	282	43	0	0	2.71329	up
jgi|Phyca11|61617|gw1.68.148.1	0	66	0	0	-16.0102	down
jgi|Phyca11|62094|gw1.6.390.1	58	7	0	0	3.05063	up
jgi|Phyca11|6218|fgenesh1_pm.PHYCAscaffold_10_#_65	2	28	0	0	-3.80735	down
jgi|Phyca11|6236|fgenesh1_pm.PHYCAscaffold_10_#_83	1	33	0	0	-5.04439	down
jgi|Phyca11|62544|gw1.55.303.1	181	364	0	0	-1.00795	down
jgi|Phyca11|6355|fgenesh1_pm.PHYCAscaffold_11_#_71	1	385	0	0	-8.58871	down
jgi|Phyca11|63594|gw1.48.392.1	1108	372	0	0	1.57458	up
jgi|Phyca11|65510|gw1.10.413.1	5	30	0	0	-2.58496	down
jgi|Phyca11|65957|gw1.16.279.1	23	260	0	0	-3.49881	down
jgi|Phyca11|6688|fgenesh1_pm.PHYCAscaffold_13_#_155	7	39	0	0	-2.47805	down
jgi|Phyca11|6747|fgenesh1_pm.PHYCAscaffold_14_#_51	7	46	0	0	-2.71621	down
jgi|Phyca11|67701|gw1.9.471.1	25	87	0	0	-1.79909	down
jgi|Phyca11|6779|fgenesh1_pm.PHYCAscaffold_14_#_83	587	65	0	0	3.17485	up
jgi|Phyca11|6853|fgenesh1_pm.PHYCAscaffold_15_#_14	165	36	0	0	2.1964	up
jgi|Phyca11|69078|gw1.7.429.1	5	30	0	0	-2.58496	down
jgi|Phyca11|69277|gw1.31.386.1	1	60	0	0	-5.90689	down
jgi|Phyca11|6934|fgenesh1_pm.PHYCAscaffold_15_#_95	0	29	0	0	-14.8238	down
jgi|Phyca11|69457|gw1.25.362.1	1	126	0	0	-6.97728	down
jgi|Phyca11|69479|gw1.25.365.1	0	24	0	0	-14.5507	down
jgi|Phyca11|6954|fgenesh1_pm.PHYCAscaffold_15_#_115	496	19	0	0	4.70627	up
jgi|Phyca11|7028|fgenesh1_pm.PHYCAscaffold_16_#_49	4772	2327	0	0	1.03612	up
jgi|Phyca11|70482|gw1.15.478.1	27	64	0	0	-1.24511	down
jgi|Phyca11|7077|fgenesh1_pm.PHYCAscaffold_17_#_27	193	56	0	0	1.7851	up
jgi|Phyca11|7092|fgenesh1_pm.PHYCAscaffold_17_#_42	17	52	0	0	-1.61298	down
jgi|Phyca11|7110|fgenesh1_pm.PHYCAscaffold_17_#_60	74	12	0	0	2.62449	up
jgi|Phyca11|71428|gw1.8.451.1	3	144	0	0	-5.58496	down
jgi|Phyca11|71787|gw1.31.504.1	0	34	0	0	-15.0532	down
jgi|Phyca11|7208|fgenesh1_pm.PHYCAscaffold_17_#_158	16	60	0	0	-1.90689	down
jgi|Phyca11|72266|gw1.4.297.1	185	50	0	0	1.88753	up
jgi|Phyca11|72614|gw1.16.734.1	0	166	0	0	-17.3408	down
jgi|Phyca11|72883|gw1.32.440.1	604	148	0	0	2.02895	up
jgi|Phyca11|72898|gw1.13.865.1	256	63	0	0	2.02272	up
jgi|Phyca11|7331|fgenesh1_pm.PHYCAscaffold_18_#_94	13	54	0	0	-2.05445	down
jgi|Phyca11|73386|gw1.14.468.1	3	305	0	0	-6.6677	down
jgi|Phyca11|7398|fgenesh1_pm.PHYCAscaffold_19_#_52	141	42	0	0	1.74723	up
jgi|Phyca11|7421|fgenesh1_pm.PHYCAscaffold_19_#_75	707	231	0	0	1.61382	up
jgi|Phyca11|7454|fgenesh1_pm.PHYCAscaffold_19_#_108	368	42	0	0	3.13124	up
jgi|Phyca11|75195|gw1.7.741.1	37	104	0	0	-1.49099	down
jgi|Phyca11|75839|gw1.5.621.1	1	106	0	0	-6.72792	down
jgi|Phyca11|7614|fgenesh1_pm.PHYCAscaffold_20_#_129	164	26	0	0	2.65711	up
jgi|Phyca11|76423|gw1.19.667.1	187	60	0	0	1.64	up
jgi|Phyca11|7659|fgenesh1_pm.PHYCAscaffold_21_#_32	5	35	0	0	-2.80735	down
jgi|Phyca11|77166|gw1.6.851.1	41	125	0	0	-1.60823	down
jgi|Phyca11|7742|fgenesh1_pm.PHYCAscaffold_21_#_115	9	49	0	0	-2.44478	down
jgi|Phyca11|77476|gw1.129.18.1	267	74	0	0	1.85124	up
jgi|Phyca11|77489|gw1.2.844.1	21	70	0	0	-1.73697	down
jgi|Phyca11|7818|fgenesh1_pm.PHYCAscaffold_22_#_73	484	152	0	0	1.67094	up
jgi|Phyca11|78463|gw1.6.897.1	43	106	0	0	-1.30166	down
jgi|Phyca11|78763|gw1.1.1338.1	4	36	0	0	-3.16993	down
jgi|Phyca11|7903|fgenesh1_pm.PHYCAscaffold_23_#_51	0	33	0	0	-15.0102	down
jgi|Phyca11|7927|fgenesh1_pm.PHYCAscaffold_23_#_75	676	192	0	0	1.81592	up
jgi|Phyca11|7948|fgenesh1_pm.PHYCAscaffold_23_#_96	92	17	0	0	2.4361	up
jgi|Phyca11|80788|gw1.23.593.1	104	26	0	0	2	up
jgi|Phyca11|80914|gw1.4.1029.1	4	47	0	0	-3.55459	down
jgi|Phyca11|8149|fgenesh1_pm.PHYCAscaffold_25_#_81	21	79	0	0	-1.91146	down
jgi|Phyca11|81732|gw1.3.1202.1	53	140	0	0	-1.40136	down
jgi|Phyca11|82482|gw1.5.1282.1	792	246	0	0	1.68684	up
jgi|Phyca11|82768|gw1.64.293.1	9682	24318	0	0	-1.32865	down
jgi|Phyca11|8284|fgenesh1_pm.PHYCAscaffold_27_#_30	133	274	0	0	-1.04275	down
jgi|Phyca11|8289|fgenesh1_pm.PHYCAscaffold_27_#_35	11	127	0	0	-3.52925	down
jgi|Phyca11|83097|gw1.61.274.1	4655	1658	0	0	1.48934	up
jgi|Phyca11|8313|fgenesh1_pm.PHYCAscaffold_27_#_59	69	9	0	0	2.9386	up
jgi|Phyca11|83319|gw1.17.712.1	15	46	0	0	-1.61667	down
jgi|Phyca11|83343|gw1.18.754.1	26	237	0	0	-3.1883	down
jgi|Phyca11|83477|gw1.5.1405.1	938	220	0	0	2.09208	up
jgi|Phyca11|83532|gw1.5.1407.1	5902	2375	0	0	1.31328	up
jgi|Phyca11|83727|gw1.6.1123.1	285	36	0	0	2.98489	up
jgi|Phyca11|83926|gw1.13.934.1	790	106	0	0	2.89779	up
jgi|Phyca11|84296|gw1.31.593.1	15	79	0	0	-2.39689	down
jgi|Phyca11|84828|gw1.15.823.1	704	56	0	0	3.65208	up
jgi|Phyca11|84897|gw1.14.869.1	267	85	0	0	1.6513	up
jgi|Phyca11|8633|fgenesh1_pm.PHYCAscaffold_30_#_7	293	83	0	0	1.81972	up
jgi|Phyca11|8692|fgenesh1_pm.PHYCAscaffold_30_#_66	3	49	0	0	-4.02975	down
jgi|Phyca11|9127|fgenesh1_pm.PHYCAscaffold_34_#_44	107	14	0	0	2.93411	up
jgi|Phyca11|9158|fgenesh1_pm.PHYCAscaffold_34_#_75	187	27	0	0	2.79201	up
jgi|Phyca11|9200|fgenesh1_pm.PHYCAscaffold_35_#_20	16	76	0	0	-2.24793	down
jgi|Phyca11|9209|fgenesh1_pm.PHYCAscaffold_35_#_29	65	153	0	0	-1.23502	down
jgi|Phyca11|9537|fgenesh1_pm.PHYCAscaffold_39_#_3	13	42	0	0	-1.69188	down
jgi|Phyca11|96024|e_gw1.1.1208.1	122	272	0	0	-1.15673	down
jgi|Phyca11|96173|e_gw1.1.1167.1	0	30	0	0	-14.8727	down
jgi|Phyca11|9620|fgenesh1_pm.PHYCAscaffold_40_#_8	26	107	0	0	-2.04103	down
jgi|Phyca11|96219|e_gw1.1.1276.1	161	34	0	0	2.24345	up
jgi|Phyca11|96341|e_gw1.1.1352.1	28	65	0	0	-1.21501	down
jgi|Phyca11|96582|e_gw1.1.399.1	5	76	0	0	-3.926	down
jgi|Phyca11|96716|e_gw1.1.533.1	5	75	0	0	-3.90689	down
jgi|Phyca11|96761|e_gw1.1.1595.1	211	70	0	0	1.59182	up
jgi|Phyca11|96856|e_gw1.1.1522.1	396	89	0	0	2.15362	up
jgi|Phyca11|97064|e_gw1.1.824.1	3	73	0	0	-4.60486	down
jgi|Phyca11|97100|e_gw1.1.1607.1	235	21	0	0	3.4842	up
jgi|Phyca11|97171|e_gw1.1.1540.1	490	231	0	0	1.08489	up
jgi|Phyca11|97317|e_gw1.1.610.1	1	24	0	0	-4.58496	down
jgi|Phyca11|97505|e_gw1.2.897.1	297	128	0	0	1.21432	up
jgi|Phyca11|97506|e_gw1.2.447.1	1040	117	0	0	3.152	up
jgi|Phyca11|98049|e_gw1.2.177.1	22	242	0	0	-3.45943	down
jgi|Phyca11|98090|e_gw1.2.103.1	12	46	0	0	-1.9386	down
jgi|Phyca11|98295|e_gw1.2.711.1	9	51	0	0	-2.5025	down
jgi|Phyca11|98344|e_gw1.2.1024.1	394	16	0	0	4.62205	up
jgi|Phyca11|98656|e_gw1.3.1232.1	118	33	0	0	1.83825	up
jgi|Phyca11|9865|fgenesh1_pm.PHYCAscaffold_42_#_73	333	47	0	0	2.82479	up
jgi|Phyca11|98705|e_gw1.3.182.1	28	133	0	0	-2.24793	down
jgi|Phyca11|98712|e_gw1.3.703.1	49	109	0	0	-1.15347	down
jgi|Phyca11|98810|e_gw1.3.245.1	1	76	0	0	-6.24793	down
jgi|Phyca11|99373|e_gw1.3.61.1	0	35	0	0	-15.0951	down
jgi|Phyca11|99433|e_gw1.3.1219.1	250	48	0	0	2.38082	up
jgi|Phyca11|99469|e_gw1.3.307.1	0	22	0	0	-14.4252	down
jgi|Phyca11|99569|e_gw1.4.1190.1	35	94	0	0	-1.42531	down
jgi|Phyca11|99646|e_gw1.4.1126.1	4	43	0	0	-3.42626	down
jgi|Phyca11|99727|e_gw1.4.961.1	54	3	0	0	4.16993	up
jgi|Phyca11|99996|e_gw1.4.1212.1	141	29	0	0	2.28157	up
jgi|Phyca11|102075|e_gw1.6.253.1	31	64	1e-06	8.02786e-06	-1.0458	down
jgi|Phyca11|10397|fgenesh1_pm.PHYCAscaffold_49_#_29	18	47	1e-06	8.02786e-06	-1.38466	down
jgi|Phyca11|105184|e_gw1.10.420.1	0	18	1e-06	8.02786e-06	-14.1357	down
jgi|Phyca11|11193|fgenesh1_pm.PHYCAscaffold_64_#_2	101	28	1e-06	8.02786e-06	1.85086	up
jgi|Phyca11|113262|e_gw1.23.227.1	2	23	1e-06	8.02786e-06	-3.52356	down
jgi|Phyca11|113900|e_gw1.25.575.1	38	2	1e-06	8.02786e-06	4.24793	up
jgi|Phyca11|114191|e_gw1.25.559.1	2	23	1e-06	8.02786e-06	-3.52356	down
jgi|Phyca11|114618|e_gw1.26.450.1	11	38	1e-06	8.02786e-06	-1.7885	down
jgi|Phyca11|11718|fgenesh1_pm.PHYCAscaffold_79_#_20	24	56	1e-06	8.02786e-06	-1.22239	down
jgi|Phyca11|117872|e_gw1.34.172.1	2	22	1e-06	8.02786e-06	-3.45943	down
jgi|Phyca11|119773|e_gw1.39.300.1	63	10	1e-06	8.02786e-06	2.65535	up
jgi|Phyca11|120540|e_gw1.41.82.1	151	53	1e-06	8.02786e-06	1.51048	up
jgi|Phyca11|125334|e_gw1.58.48.1	128	41	1e-06	8.02786e-06	1.64245	up
jgi|Phyca11|127683|e_gw1.71.171.1	2	23	1e-06	8.02786e-06	-3.52356	down
jgi|Phyca11|12938|fgenesh1_pg.PHYCAscaffold_2_#_34	35	70	1e-06	8.02786e-06	-1	down
jgi|Phyca11|130774|e_gw1.97.86.1	144	49	1e-06	8.02786e-06	1.55522	up
jgi|Phyca11|13283|fgenesh1_pg.PHYCAscaffold_3_#_96	3	25	1e-06	8.02786e-06	-3.05889	down
jgi|Phyca11|15237|fgenesh1_pg.PHYCAscaffold_12_#_62	0	18	1e-06	8.02786e-06	-14.1357	down
jgi|Phyca11|16541|fgenesh1_pg.PHYCAscaffold_20_#_129	6	30	1e-06	8.02786e-06	-2.32193	down
jgi|Phyca11|19285|fgenesh1_pg.PHYCAscaffold_46_#_96	5	29	1e-06	8.02786e-06	-2.53605	down
jgi|Phyca11|20630|fgenesh1_pg.PHYCAscaffold_68_#_21	29	62	1e-06	8.02786e-06	-1.09622	down
jgi|Phyca11|21868|fgenesh1_pg.PHYCAscaffold_170_#_3	1	20	1e-06	8.02786e-06	-4.32193	down
jgi|Phyca11|22117|fgenesh1_pg.PHYCAscaffold_818_#_1	1	21	1e-06	8.02786e-06	-4.39232	down
jgi|Phyca11|38922|gw1.78.66.1	2	23	1e-06	8.02786e-06	-3.52356	down
jgi|Phyca11|502863|fgenesh2_kg.PHYCAscaffold_1_#_323_#_Contig4173.1	13	41	1e-06	8.02786e-06	-1.65711	down
jgi|Phyca11|503420|fgenesh2_kg.PHYCAscaffold_3_#_285_#_4097847:1	54	7	1e-06	8.02786e-06	2.94753	up
jgi|Phyca11|503703|fgenesh2_kg.PHYCAscaffold_4_#_242_#_4100551:1	3	24	1e-06	8.02786e-06	-3	down
jgi|Phyca11|503765|fgenesh2_kg.PHYCAscaffold_4_#_304_#_4098594:1	99	26	1e-06	8.02786e-06	1.92892	up
jgi|Phyca11|505513|fgenesh2_kg.PHYCAscaffold_13_#_163_#_4097101:1	77	17	1e-06	8.02786e-06	2.17932	up
jgi|Phyca11|505622|fgenesh2_kg.PHYCAscaffold_14_#_103_#_4098019:1	226	93	1e-06	8.02786e-06	1.28102	up
jgi|Phyca11|506231|fgenesh2_kg.PHYCAscaffold_18_#_104_#_Contig3994.1	12	40	1e-06	8.02786e-06	-1.73697	down
jgi|Phyca11|506950|fgenesh2_kg.PHYCAscaffold_23_#_81_#_Contig723.1	14	43	1e-06	8.02786e-06	-1.61891	down
jgi|Phyca11|507252|fgenesh2_kg.PHYCAscaffold_26_#_55_#_4098046:1	6	30	1e-06	8.02786e-06	-2.32193	down
jgi|Phyca11|508170|fgenesh2_kg.PHYCAscaffold_33_#_29_#_4097344:2	40	2	1e-06	8.02786e-06	4.32193	up
jgi|Phyca11|508285|fgenesh2_kg.PHYCAscaffold_33_#_144_#_Contig4205.1	141	46	1e-06	8.02786e-06	1.61599	up
jgi|Phyca11|508791|fgenesh2_kg.PHYCAscaffold_38_#_43_#_Contig2859.1	8	34	1e-06	8.02786e-06	-2.08746	down
jgi|Phyca11|509041|fgenesh2_kg.PHYCAscaffold_41_#_37_#_Contig2305.1	8	34	1e-06	8.02786e-06	-2.08746	down
jgi|Phyca11|509265|fgenesh2_kg.PHYCAscaffold_43_#_63_#_4098646:1	25	58	1e-06	8.02786e-06	-1.21412	down
jgi|Phyca11|509827|fgenesh2_kg.PHYCAscaffold_50_#_28_#_4101678:1	130	42	1e-06	8.02786e-06	1.63005	up
jgi|Phyca11|509974|fgenesh2_kg.PHYCAscaffold_52_#_30_#_Contig5039.1	96	25	1e-06	8.02786e-06	1.94111	up
jgi|Phyca11|510165|fgenesh2_kg.PHYCAscaffold_54_#_59_#_4100014:1	183	68	1e-06	8.02786e-06	1.42824	up
jgi|Phyca11|511032|fgenesh2_kg.PHYCAscaffold_73_#_3_#_4099397:1	194	75	1e-06	8.02786e-06	1.37109	up
jgi|Phyca11|511289|fgenesh2_kg.PHYCAscaffold_80_#_33_#_4100363:2	169	62	1e-06	8.02786e-06	1.44668	up
jgi|Phyca11|511537|fgenesh2_kg.PHYCAscaffold_87_#_43_#_Contig3039.1	2	22	1e-06	8.02786e-06	-3.45943	down
jgi|Phyca11|511676|fgenesh2_kg.PHYCAscaffold_95_#_5_#_Contig4023.1	32	65	1e-06	8.02786e-06	-1.02237	down
jgi|Phyca11|511794|fgenesh2_kg.PHYCAscaffold_99_#_8_#_gi|189084420|gb|BT031936.1|	16	46	1e-06	8.02786e-06	-1.52356	down
jgi|Phyca11|511874|fgenesh2_kg.PHYCAscaffold_103_#_8_#_4102678:1	177	67	1e-06	8.02786e-06	1.40152	up
jgi|Phyca11|511942|fgenesh2_kg.PHYCAscaffold_106_#_3_#_4097283:1	41	3	1e-06	8.02786e-06	3.77259	up
jgi|Phyca11|511953|fgenesh2_kg.PHYCAscaffold_106_#_14_#_Contig2364.1	5	28	1e-06	8.02786e-06	-2.48543	down
jgi|Phyca11|525356|estExt2_fgenesh1_pm.C_PHYCAscaffold_30114	4	26	1e-06	8.02786e-06	-2.70044	down
jgi|Phyca11|525532|estExt2_fgenesh1_pm.C_PHYCAscaffold_40067	281	125	1e-06	8.02786e-06	1.16864	up
jgi|Phyca11|527683|estExt2_fgenesh1_pm.C_PHYCAscaffold_210102	76	16	1e-06	8.02786e-06	2.24793	up
jgi|Phyca11|528383|estExt2_fgenesh1_pm.C_PHYCAscaffold_290074	14	43	1e-06	8.02786e-06	-1.61891	down
jgi|Phyca11|530272|estExt2_fgenesh1_pm.C_PHYCAscaffold_600024	5	29	1e-06	8.02786e-06	-2.53605	down
jgi|Phyca11|531261|estExt2_fgenesh1_pm.C_PHYCAscaffold_1040008	12	40	1e-06	8.02786e-06	-1.73697	down
jgi|Phyca11|533414|estExt2_fgenesh1_pg.C_PHYCAscaffold_130131	23	54	1e-06	8.02786e-06	-1.23133	down
jgi|Phyca11|534359|estExt2_fgenesh1_pg.C_PHYCAscaffold_230006	113	34	1e-06	8.02786e-06	1.73272	up
jgi|Phyca11|534452|estExt2_fgenesh1_pg.C_PHYCAscaffold_240005	41	3	1e-06	8.02786e-06	3.77259	up
jgi|Phyca11|535522|estExt2_fgenesh1_pg.C_PHYCAscaffold_370072	8	33	1e-06	8.02786e-06	-2.04439	down
jgi|Phyca11|540269|estExt2_Genewise1Plus.C_PHYCAscaffold_40704	5	29	1e-06	8.02786e-06	-2.53605	down
jgi|Phyca11|540750|estExt2_Genewise1Plus.C_PHYCAscaffold_50512	23	54	1e-06	8.02786e-06	-1.23133	down
jgi|Phyca11|543142|estExt2_Genewise1Plus.C_PHYCAscaffold_110213	7	32	1e-06	8.02786e-06	-2.19265	down
jgi|Phyca11|544638|estExt2_Genewise1Plus.C_PHYCAscaffold_150350	72	15	1e-06	8.02786e-06	2.26303	up
jgi|Phyca11|546016|estExt2_Genewise1Plus.C_PHYCAscaffold_190513	17	47	1e-06	8.02786e-06	-1.46713	down
jgi|Phyca11|548470|estExt2_Genewise1Plus.C_PHYCAscaffold_290037	113	34	1e-06	8.02786e-06	1.73272	up
jgi|Phyca11|549351|estExt2_Genewise1Plus.C_PHYCAscaffold_320142	298	136	1e-06	8.02786e-06	1.13171	up
jgi|Phyca11|551684|estExt2_Genewise1Plus.C_PHYCAscaffold_430158	147	50	1e-06	8.02786e-06	1.55582	up
jgi|Phyca11|553891|estExt2_Genewise1Plus.C_PHYCAscaffold_570094	98	26	1e-06	8.02786e-06	1.91427	up
jgi|Phyca11|554122|estExt2_Genewise1Plus.C_PHYCAscaffold_590102	1	20	1e-06	8.02786e-06	-4.32193	down
jgi|Phyca11|557877|estExt2_Genewise1.C_PHYCAscaffold_10036	242	102	1e-06	8.02786e-06	1.24644	up
jgi|Phyca11|558355|estExt2_Genewise1.C_PHYCAscaffold_11086	166	61	1e-06	8.02786e-06	1.4443	up
jgi|Phyca11|559433|estExt2_Genewise1.C_PHYCAscaffold_30544	43	3	1e-06	8.02786e-06	3.8413	up
jgi|Phyca11|559615|estExt2_Genewise1.C_PHYCAscaffold_30926	166	61	1e-06	8.02786e-06	1.4443	up
jgi|Phyca11|560695|estExt2_Genewise1.C_PHYCAscaffold_50518	102	28	1e-06	8.02786e-06	1.86507	up
jgi|Phyca11|562990|estExt2_Genewise1.C_PHYCAscaffold_100657	32	67	1e-06	8.02786e-06	-1.06609	down
jgi|Phyca11|564424|estExt2_Genewise1.C_PHYCAscaffold_140610	3	24	1e-06	8.02786e-06	-3	down
jgi|Phyca11|566653|estExt2_Genewise1.C_PHYCAscaffold_220127	5	28	1e-06	8.02786e-06	-2.48543	down
jgi|Phyca11|567679|estExt2_Genewise1.C_PHYCAscaffold_260120	88	21	1e-06	8.02786e-06	2.06711	up
jgi|Phyca11|569307|estExt2_Genewise1.C_PHYCAscaffold_320129	7	31	1e-06	8.02786e-06	-2.14684	down
jgi|Phyca11|572806|estExt2_Genewise1.C_PHYCAscaffold_490321	22	54	1e-06	8.02786e-06	-1.29546	down
jgi|Phyca11|575955|estExt2_Genewise1.C_PHYCAscaffold_810067	3	25	1e-06	8.02786e-06	-3.05889	down
jgi|Phyca11|576906|estExt2_Genewise1.C_PHYCAscaffold_980045	58	9	1e-06	8.02786e-06	2.68806	up
jgi|Phyca11|5996|fgenesh1_pm.PHYCAscaffold_9_#_56	107	30	1e-06	8.02786e-06	1.83458	up
jgi|Phyca11|64859|gw1.17.528.1	2	23	1e-06	8.02786e-06	-3.52356	down
jgi|Phyca11|72601|gw1.16.731.1	10	37	1e-06	8.02786e-06	-1.88753	down
jgi|Phyca11|73986|gw1.29.509.1	6	30	1e-06	8.02786e-06	-2.32193	down
jgi|Phyca11|82608|gw1.38.449.1	117	36	1e-06	8.02786e-06	1.70044	up
jgi|Phyca11|96238|e_gw1.1.801.1	45	4	1e-06	8.02786e-06	3.49185	up
jgi|Phyca11|96259|e_gw1.1.1796.1	60	9	1e-06	8.02786e-06	2.73697	up
jgi|Phyca11|98000|e_gw1.2.80.1	3	25	1e-06	8.02786e-06	-3.05889	down
jgi|Phyca11|105611|e_gw1.11.193.1	0	17	2e-06	1.53281e-05	-14.0532	down
jgi|Phyca11|106545|e_gw1.12.811.1	0	17	2e-06	1.53281e-05	-14.0532	down
jgi|Phyca11|107479|e_gw1.13.573.1	56	9	2e-06	1.53281e-05	2.63743	up
jgi|Phyca11|110336|e_gw1.18.139.1	0	17	2e-06	1.53281e-05	-14.0532	down
jgi|Phyca11|11250|fgenesh1_pm.PHYCAscaffold_65_#_17	9	34	2e-06	1.53281e-05	-1.91754	down
jgi|Phyca11|114633|e_gw1.26.145.1	5	27	2e-06	1.53281e-05	-2.43296	down
jgi|Phyca11|115100|e_gw1.27.198.1	1	19	2e-06	1.53281e-05	-4.24793	down
jgi|Phyca11|129834|e_gw1.87.63.1	1	19	2e-06	1.53281e-05	-4.24793	down
jgi|Phyca11|131247|e_gw1.103.84.1	61	11	2e-06	1.53281e-05	2.47131	up
jgi|Phyca11|15665|fgenesh1_pg.PHYCAscaffold_15_#_3	4	25	2e-06	1.53281e-05	-2.64386	down
jgi|Phyca11|17738|fgenesh1_pg.PHYCAscaffold_30_#_49	1	19	2e-06	1.53281e-05	-4.24793	down
jgi|Phyca11|20709|fgenesh1_pg.PHYCAscaffold_71_#_24	3	23	2e-06	1.53281e-05	-2.9386	down
jgi|Phyca11|4421|fgenesh1_pm.PHYCAscaffold_2_#_17	73	16	2e-06	1.53281e-05	2.18982	up
jgi|Phyca11|502925|fgenesh2_kg.PHYCAscaffold_2_#_41_#_Contig2039.1	237	102	2e-06	1.53281e-05	1.21632	up
jgi|Phyca11|504880|fgenesh2_kg.PHYCAscaffold_10_#_40_#_4105025:1	3	23	2e-06	1.53281e-05	-2.9386	down
jgi|Phyca11|505196|fgenesh2_kg.PHYCAscaffold_11_#_142_#_Contig2178.1	34	1	2e-06	1.53281e-05	5.08746	up
jgi|Phyca11|506280|fgenesh2_kg.PHYCAscaffold_18_#_153_#_gi|189085007|gb|BT032539.1|	52	7	2e-06	1.53281e-05	2.89308	up
jgi|Phyca11|508126|fgenesh2_kg.PHYCAscaffold_32_#_85_#_Contig1528.1	96	26	2e-06	1.53281e-05	1.88452	up
jgi|Phyca11|508491|fgenesh2_kg.PHYCAscaffold_35_#_74_#_4097789:1	16	44	2e-06	1.53281e-05	-1.45943	down
jgi|Phyca11|508552|fgenesh2_kg.PHYCAscaffold_36_#_5_#_gi|189084218|gb|BT031734.1|	16	44	2e-06	1.53281e-05	-1.45943	down
jgi|Phyca11|508708|fgenesh2_kg.PHYCAscaffold_37_#_83_#_4104407:2	10	35	2e-06	1.53281e-05	-1.80735	down
jgi|Phyca11|509124|fgenesh2_kg.PHYCAscaffold_42_#_31_#_Contig2884.1	0	17	2e-06	1.53281e-05	-14.0532	down
jgi|Phyca11|509672|fgenesh2_kg.PHYCAscaffold_48_#_75_#_4098533:1	21	50	2e-06	1.53281e-05	-1.25154	down
jgi|Phyca11|509804|fgenesh2_kg.PHYCAscaffold_50_#_5_#_Contig1669.1	34	1	2e-06	1.53281e-05	5.08746	up
jgi|Phyca11|509851|fgenesh2_kg.PHYCAscaffold_50_#_52_#_Contig2257.1	1	19	2e-06	1.53281e-05	-4.24793	down
jgi|Phyca11|510108|fgenesh2_kg.PHYCAscaffold_54_#_2_#_Contig1445.1	11	37	2e-06	1.53281e-05	-1.75002	down
jgi|Phyca11|510671|fgenesh2_kg.PHYCAscaffold_65_#_11_#_gi|189084858|gb|BT032389.1|	119	37	2e-06	1.53281e-05	1.68536	up
jgi|Phyca11|511012|fgenesh2_kg.PHYCAscaffold_72_#_57_#_4102742:1	31	63	2e-06	1.53281e-05	-1.02308	down
jgi|Phyca11|511089|fgenesh2_kg.PHYCAscaffold_74_#_39_#_4104006:1	34	1	2e-06	1.53281e-05	5.08746	up
jgi|Phyca11|511582|fgenesh2_kg.PHYCAscaffold_90_#_16_#_4096573:2	19	48	2e-06	1.53281e-05	-1.33703	down
jgi|Phyca11|526333|estExt2_fgenesh1_pm.C_PHYCAscaffold_90054	9	34	2e-06	1.53281e-05	-1.91754	down
jgi|Phyca11|528276|estExt2_fgenesh1_pm.C_PHYCAscaffold_280038	108	32	2e-06	1.53281e-05	1.75489	up
jgi|Phyca11|528555|estExt2_fgenesh1_pm.C_PHYCAscaffold_310029	4	25	2e-06	1.53281e-05	-2.64386	down
jgi|Phyca11|530067|estExt2_fgenesh1_pm.C_PHYCAscaffold_540034	10	35	2e-06	1.53281e-05	-1.80735	down
jgi|Phyca11|532758|estExt2_fgenesh1_pg.C_PHYCAscaffold_80025	17	45	2e-06	1.53281e-05	-1.40439	down
jgi|Phyca11|536428|estExt2_fgenesh1_pg.C_PHYCAscaffold_530018	214	89	2e-06	1.53281e-05	1.26573	up
jgi|Phyca11|536456|estExt2_fgenesh1_pg.C_PHYCAscaffold_530053	96	26	2e-06	1.53281e-05	1.88452	up
jgi|Phyca11|548293|estExt2_Genewise1Plus.C_PHYCAscaffold_280216	43	4	2e-06	1.53281e-05	3.42626	up
jgi|Phyca11|549870|estExt2_Genewise1Plus.C_PHYCAscaffold_340152	69	14	2e-06	1.53281e-05	2.30117	up
jgi|Phyca11|554303|estExt2_Genewise1Plus.C_PHYCAscaffold_600201	10	35	2e-06	1.53281e-05	-1.80735	down
jgi|Phyca11|555398|estExt2_Genewise1Plus.C_PHYCAscaffold_720135	0	17	2e-06	1.53281e-05	-14.0532	down
jgi|Phyca11|556261|estExt2_Genewise1Plus.C_PHYCAscaffold_850061	96	26	2e-06	1.53281e-05	1.88452	up
jgi|Phyca11|561764|estExt2_Genewise1.C_PHYCAscaffold_70795	74	16	2e-06	1.53281e-05	2.20945	up
jgi|Phyca11|566237|estExt2_Genewise1.C_PHYCAscaffold_200359	21	50	2e-06	1.53281e-05	-1.25154	down
jgi|Phyca11|567110|estExt2_Genewise1.C_PHYCAscaffold_230424	140	48	2e-06	1.53281e-05	1.54432	up
jgi|Phyca11|62059|gw1.6.388.1	0	17	2e-06	1.53281e-05	-14.0532	down
jgi|Phyca11|6573|fgenesh1_pm.PHYCAscaffold_13_#_40	95	26	2e-06	1.53281e-05	1.86942	up
jgi|Phyca11|65899|gw1.31.270.1	3	23	2e-06	1.53281e-05	-2.9386	down
jgi|Phyca11|73150|gw1.12.693.1	8	32	2e-06	1.53281e-05	-2	down
jgi|Phyca11|79256|gw1.9.828.1	91	24	2e-06	1.53281e-05	1.92283	up
jgi|Phyca11|83152|gw1.5.1363.1	108	32	2e-06	1.53281e-05	1.75489	up
jgi|Phyca11|100304|e_gw1.4.1152.1	177	69	3e-06	2.23669e-05	1.35908	up
jgi|Phyca11|117348|e_gw1.33.342.1	79	19	3e-06	2.23669e-05	2.05585	up
jgi|Phyca11|127876|e_gw1.72.171.1	92	25	3e-06	2.23669e-05	1.87971	up
jgi|Phyca11|14523|fgenesh1_pg.PHYCAscaffold_8_#_77	9	33	3e-06	2.23669e-05	-1.87447	down
jgi|Phyca11|14584|fgenesh1_pg.PHYCAscaffold_8_#_138	72	16	3e-06	2.23669e-05	2.16993	up
jgi|Phyca11|15753|fgenesh1_pg.PHYCAscaffold_15_#_91	100	29	3e-06	2.23669e-05	1.78588	up
jgi|Phyca11|16336|fgenesh1_pg.PHYCAscaffold_19_#_83	42	4	3e-06	2.23669e-05	3.39232	up
jgi|Phyca11|19046|fgenesh1_pg.PHYCAscaffold_43_#_40	11	36	3e-06	2.23669e-05	-1.71049	down
jgi|Phyca11|19142|fgenesh1_pg.PHYCAscaffold_44_#_18	2	21	3e-06	2.23669e-05	-3.39232	down
jgi|Phyca11|37314|gw1.86.92.1	39	3	3e-06	2.23669e-05	3.70044	up
jgi|Phyca11|4109|fgenesh1_pm.PHYCAscaffold_1_#_22	83	21	3e-06	2.23669e-05	1.98272	up
jgi|Phyca11|47490|gw1.52.227.1	2	21	3e-06	2.23669e-05	-3.39232	down
jgi|Phyca11|503808|fgenesh2_kg.PHYCAscaffold_4_#_347_#_4096598:1	102	30	3e-06	2.23669e-05	1.76553	up
jgi|Phyca11|503953|fgenesh2_kg.PHYCAscaffold_5_#_117_#_Contig3924.1	160	60	3e-06	2.23669e-05	1.41504	up
jgi|Phyca11|506674|fgenesh2_kg.PHYCAscaffold_21_#_46_#_4098978:1	193	78	3e-06	2.23669e-05	1.30705	up
jgi|Phyca11|507260|fgenesh2_kg.PHYCAscaffold_26_#_63_#_Contig1126.1	39	3	3e-06	2.23669e-05	3.70044	up
jgi|Phyca11|507555|fgenesh2_kg.PHYCAscaffold_28_#_62_#_4098723:1	111	34	3e-06	2.23669e-05	1.70695	up
jgi|Phyca11|507705|fgenesh2_kg.PHYCAscaffold_29_#_101_#_Contig2434.1	79	19	3e-06	2.23669e-05	2.05585	up
jgi|Phyca11|510779|fgenesh2_kg.PHYCAscaffold_66_#_53_#_4099109:1	88	23	3e-06	2.23669e-05	1.93587	up
jgi|Phyca11|5210|fgenesh1_pm.PHYCAscaffold_5_#_13	55	9	3e-06	2.23669e-05	2.61143	up
jgi|Phyca11|526662|estExt2_fgenesh1_pm.C_PHYCAscaffold_110126	110	34	3e-06	2.23669e-05	1.6939	up
jgi|Phyca11|528871|estExt2_fgenesh1_pm.C_PHYCAscaffold_350017	92	25	3e-06	2.23669e-05	1.87971	up
jgi|Phyca11|532246|estExt2_fgenesh1_pg.C_PHYCAscaffold_40209	55	9	3e-06	2.23669e-05	2.61143	up
jgi|Phyca11|535193|estExt2_fgenesh1_pg.C_PHYCAscaffold_330006	207	86	3e-06	2.23669e-05	1.26722	up
jgi|Phyca11|536953|estExt2_fgenesh1_pg.C_PHYCAscaffold_680021	11	36	3e-06	2.23669e-05	-1.71049	down
jgi|Phyca11|537381|estExt2_fgenesh1_pg.C_PHYCAscaffold_860026	194	78	3e-06	2.23669e-05	1.31451	up
jgi|Phyca11|539175|estExt2_Genewise1Plus.C_PHYCAscaffold_21094	115	36	3e-06	2.23669e-05	1.67557	up
jgi|Phyca11|543949|estExt2_Genewise1Plus.C_PHYCAscaffold_130359	11	36	3e-06	2.23669e-05	-1.71049	down
jgi|Phyca11|547712|estExt2_Genewise1Plus.C_PHYCAscaffold_260183	171	66	3e-06	2.23669e-05	1.37346	up
jgi|Phyca11|548424|estExt2_Genewise1Plus.C_PHYCAscaffold_280456	104	31	3e-06	2.23669e-05	1.74624	up
jgi|Phyca11|553603|estExt2_Genewise1Plus.C_PHYCAscaffold_540096	33	1	3e-06	2.23669e-05	5.04439	up
jgi|Phyca11|554548|estExt2_Genewise1Plus.C_PHYCAscaffold_630051	9	33	3e-06	2.23669e-05	-1.87447	down
jgi|Phyca11|563883|estExt2_Genewise1.C_PHYCAscaffold_130310	2	21	3e-06	2.23669e-05	-3.39232	down
jgi|Phyca11|566703|estExt2_Genewise1.C_PHYCAscaffold_220282	63	12	3e-06	2.23669e-05	2.39232	up
jgi|Phyca11|63510|gw1.37.452.1	151	55	3e-06	2.23669e-05	1.45705	up
jgi|Phyca11|80138|gw1.60.309.1	18	46	3e-06	2.23669e-05	-1.35364	down
jgi|Phyca11|97205|e_gw1.1.62.1	13	39	3e-06	2.23669e-05	-1.58496	down
jgi|Phyca11|97872|e_gw1.2.1447.1	289	133	3e-06	2.23669e-05	1.11964	up
jgi|Phyca11|104066|e_gw1.9.725.1	4	24	4e-06	2.90855e-05	-2.58496	down
jgi|Phyca11|111485|e_gw1.20.160.1	35	2	4e-06	2.90855e-05	4.12928	up
jgi|Phyca11|113233|e_gw1.23.127.1	41	4	4e-06	2.90855e-05	3.35755	up
jgi|Phyca11|118351|e_gw1.36.609.1	57	10	4e-06	2.90855e-05	2.51096	up
jgi|Phyca11|120574|e_gw1.41.198.1	47	6	4e-06	2.90855e-05	2.96963	up
jgi|Phyca11|124822|e_gw1.55.213.1	52	8	4e-06	2.90855e-05	2.70044	up
jgi|Phyca11|127145|e_gw1.66.240.1	57	10	4e-06	2.90855e-05	2.51096	up
jgi|Phyca11|12927|fgenesh1_pg.PHYCAscaffold_2_#_23	0	16	4e-06	2.90855e-05	-13.9658	down
jgi|Phyca11|130506|e_gw1.94.92.1	4	24	4e-06	2.90855e-05	-2.58496	down
jgi|Phyca11|130949|e_gw1.99.64.1	57	10	4e-06	2.90855e-05	2.51096	up
jgi|Phyca11|20400|fgenesh1_pg.PHYCAscaffold_63_#_24	0	16	4e-06	2.90855e-05	-13.9658	down
jgi|Phyca11|20520|fgenesh1_pg.PHYCAscaffold_65_#_64	5	26	4e-06	2.90855e-05	-2.37851	down
jgi|Phyca11|37914|gw1.39.20.1	25	54	4e-06	2.90855e-05	-1.11103	down
jgi|Phyca11|503824|fgenesh2_kg.PHYCAscaffold_4_#_363_#_gi|189083926|gb|BT031442.1|	5	26	4e-06	2.90855e-05	-2.37851	down
jgi|Phyca11|504020|fgenesh2_kg.PHYCAscaffold_5_#_184_#_4098635:2	89	24	4e-06	2.90855e-05	1.89077	up
jgi|Phyca11|504369|fgenesh2_kg.PHYCAscaffold_7_#_121_#_gi|189084575|gb|BT032091.1|	80	20	4e-06	2.90855e-05	2	up
jgi|Phyca11|504424|fgenesh2_kg.PHYCAscaffold_7_#_176_#_Contig2675.1	12	37	4e-06	2.90855e-05	-1.62449	down
jgi|Phyca11|505499|fgenesh2_kg.PHYCAscaffold_13_#_149_#_4103365:1	5	26	4e-06	2.90855e-05	-2.37851	down
jgi|Phyca11|506241|fgenesh2_kg.PHYCAscaffold_18_#_114_#_gi|189084747|gb|BT032265.1|	4	24	4e-06	2.90855e-05	-2.58496	down
jgi|Phyca11|507010|fgenesh2_kg.PHYCAscaffold_24_#_2_#_Contig267.1	107	33	4e-06	2.90855e-05	1.69707	up
jgi|Phyca11|507736|fgenesh2_kg.PHYCAscaffold_30_#_5_#_4103242:1	17	44	4e-06	2.90855e-05	-1.37197	down
jgi|Phyca11|509653|fgenesh2_kg.PHYCAscaffold_48_#_56_#_gi|189085017|gb|BT032549.1|	5	26	4e-06	2.90855e-05	-2.37851	down
jgi|Phyca11|509959|fgenesh2_kg.PHYCAscaffold_52_#_15_#_Contig1001.1	47	6	4e-06	2.90855e-05	2.96963	up
jgi|Phyca11|510111|fgenesh2_kg.PHYCAscaffold_54_#_5_#_4099175:1	0	16	4e-06	2.90855e-05	-13.9658	down
jgi|Phyca11|511613|fgenesh2_kg.PHYCAscaffold_91_#_13_#_4099947:1	137	48	4e-06	2.90855e-05	1.51307	up
jgi|Phyca11|511952|fgenesh2_kg.PHYCAscaffold_106_#_13_#_4096880:3	29	59	4e-06	2.90855e-05	-1.02466	down
jgi|Phyca11|525572|estExt2_fgenesh1_pm.C_PHYCAscaffold_40112	165	63	4e-06	2.90855e-05	1.38904	up
jgi|Phyca11|526040|estExt2_fgenesh1_pm.C_PHYCAscaffold_60129	10	34	4e-06	2.90855e-05	-1.76553	down
jgi|Phyca11|532347|estExt2_fgenesh1_pg.C_PHYCAscaffold_50055	82	21	4e-06	2.90855e-05	1.96523	up
jgi|Phyca11|534663|estExt2_fgenesh1_pg.C_PHYCAscaffold_260098	4	24	4e-06	2.90855e-05	-2.58496	down
jgi|Phyca11|539185|estExt2_Genewise1Plus.C_PHYCAscaffold_30037	52	8	4e-06	2.90855e-05	2.70044	up
jgi|Phyca11|541906|estExt2_Genewise1Plus.C_PHYCAscaffold_80096	218	93	4e-06	2.90855e-05	1.22903	up
jgi|Phyca11|545771|estExt2_Genewise1Plus.C_PHYCAscaffold_190083	20	48	4e-06	2.90855e-05	-1.26303	down
jgi|Phyca11|546231|estExt2_Genewise1Plus.C_PHYCAscaffold_200323	95	27	4e-06	2.90855e-05	1.81497	up
jgi|Phyca11|5481|fgenesh1_pm.PHYCAscaffold_6_#_1	0	16	4e-06	2.90855e-05	-13.9658	down
jgi|Phyca11|552811|estExt2_Genewise1Plus.C_PHYCAscaffold_490242	5	26	4e-06	2.90855e-05	-2.37851	down
jgi|Phyca11|553481|estExt2_Genewise1Plus.C_PHYCAscaffold_530195	8	31	4e-06	2.90855e-05	-1.9542	down
jgi|Phyca11|560598|estExt2_Genewise1.C_PHYCAscaffold_50313	97	28	4e-06	2.90855e-05	1.79256	up
jgi|Phyca11|569255|estExt2_Genewise1.C_PHYCAscaffold_320046	99	29	4e-06	2.90855e-05	1.77138	up
jgi|Phyca11|572889|estExt2_Genewise1.C_PHYCAscaffold_500167	80	20	4e-06	2.90855e-05	2	up
jgi|Phyca11|6938|fgenesh1_pm.PHYCAscaffold_15_#_99	20	48	4e-06	2.90855e-05	-1.26303	down
jgi|Phyca11|100814|e_gw1.5.1158.1	147	54	5e-06	3.55872e-05	1.44478	up
jgi|Phyca11|10104|fgenesh1_pm.PHYCAscaffold_46_#_34	3	22	5e-06	3.55872e-05	-2.87447	down
jgi|Phyca11|103968|e_gw1.8.568.1	2	20	5e-06	3.55872e-05	-3.32193	down
jgi|Phyca11|10470|fgenesh1_pm.PHYCAscaffold_50_#_8	3	22	5e-06	3.55872e-05	-2.87447	down
jgi|Phyca11|108061|e_gw1.14.785.1	30	60	5e-06	3.55872e-05	-1	down
jgi|Phyca11|11292|fgenesh1_pm.PHYCAscaffold_66_#_2	49	7	5e-06	3.55872e-05	2.80735	up
jgi|Phyca11|116241|e_gw1.30.536.1	173	68	5e-06	3.55872e-05	1.34717	up
jgi|Phyca11|12070|fgenesh1_pm.PHYCAscaffold_94_#_27	13	38	5e-06	3.55872e-05	-1.54749	down
jgi|Phyca11|18422|fgenesh1_pg.PHYCAscaffold_36_#_62	77	19	5e-06	3.55872e-05	2.01886	up
jgi|Phyca11|4640|fgenesh1_pm.PHYCAscaffold_2_#_236	46	6	5e-06	3.55872e-05	2.9386	up
jgi|Phyca11|504104|fgenesh2_kg.PHYCAscaffold_6_#_21_#_Contig5058.1	339	165	5e-06	3.55872e-05	1.03882	up
jgi|Phyca11|504234|fgenesh2_kg.PHYCAscaffold_6_#_151_#_gi|189084102|gb|BT031618.1|	3	22	5e-06	3.55872e-05	-2.87447	down
jgi|Phyca11|505101|fgenesh2_kg.PHYCAscaffold_11_#_47_#_4100977:1	66	14	5e-06	3.55872e-05	2.23704	up
jgi|Phyca11|506688|fgenesh2_kg.PHYCAscaffold_21_#_60_#_4103279:2	49	7	5e-06	3.55872e-05	2.80735	up
jgi|Phyca11|509245|fgenesh2_kg.PHYCAscaffold_43_#_43_#_4101945:63	26	55	5e-06	3.55872e-05	-1.08092	down
jgi|Phyca11|529805|estExt2_fgenesh1_pm.C_PHYCAscaffold_490028	23	51	5e-06	3.55872e-05	-1.14886	down
jgi|Phyca11|534606|estExt2_fgenesh1_pg.C_PHYCAscaffold_260030	19	46	5e-06	3.55872e-05	-1.27563	down
jgi|Phyca11|536188|estExt2_fgenesh1_pg.C_PHYCAscaffold_480075	22	50	5e-06	3.55872e-05	-1.18442	down
jgi|Phyca11|551706|estExt2_Genewise1Plus.C_PHYCAscaffold_430181	7	29	5e-06	3.55872e-05	-2.05063	down
jgi|Phyca11|554747|estExt2_Genewise1Plus.C_PHYCAscaffold_650014	7	29	5e-06	3.55872e-05	-2.05063	down
jgi|Phyca11|560093|estExt2_Genewise1.C_PHYCAscaffold_40526	49	7	5e-06	3.55872e-05	2.80735	up
jgi|Phyca11|561192|estExt2_Genewise1.C_PHYCAscaffold_60378	66	14	5e-06	3.55872e-05	2.23704	up
jgi|Phyca11|565001|estExt2_Genewise1.C_PHYCAscaffold_170002	210	89	5e-06	3.55872e-05	1.23851	up
jgi|Phyca11|568052|estExt2_Genewise1.C_PHYCAscaffold_270283	26	55	5e-06	3.55872e-05	-1.08092	down
jgi|Phyca11|6495|fgenesh1_pm.PHYCAscaffold_12_#_75	153	57	5e-06	3.55872e-05	1.4245	up
jgi|Phyca11|100804|e_gw1.5.861.1	51	8	6e-06	4.21732e-05	2.67243	up
jgi|Phyca11|502664|fgenesh2_kg.PHYCAscaffold_1_#_124_#_4099852:1	20	47	6e-06	4.21732e-05	-1.23266	down
jgi|Phyca11|509232|fgenesh2_kg.PHYCAscaffold_43_#_30_#_4101945:190	345	169	6e-06	4.21732e-05	1.02957	up
jgi|Phyca11|510168|fgenesh2_kg.PHYCAscaffold_54_#_62_#_4104924:1	135	48	6e-06	4.21732e-05	1.49185	up
jgi|Phyca11|510534|fgenesh2_kg.PHYCAscaffold_62_#_5_#_Contig1837.1	154	58	6e-06	4.21732e-05	1.40881	up
jgi|Phyca11|527734|estExt2_fgenesh1_pm.C_PHYCAscaffold_220049	51	8	6e-06	4.21732e-05	2.67243	up
jgi|Phyca11|534866|estExt2_fgenesh1_pg.C_PHYCAscaffold_290018	20	47	6e-06	4.21732e-05	-1.23266	down
jgi|Phyca11|537596|estExt2_fgenesh1_pg.C_PHYCAscaffold_1000018	17	43	6e-06	4.21732e-05	-1.3388	down
jgi|Phyca11|540360|estExt2_Genewise1Plus.C_PHYCAscaffold_40853	6	27	6e-06	4.21732e-05	-2.16993	down
jgi|Phyca11|544115|estExt2_Genewise1Plus.C_PHYCAscaffold_130651	197	82	6e-06	4.21732e-05	1.2645	up
jgi|Phyca11|553823|estExt2_Genewise1Plus.C_PHYCAscaffold_550220	159	61	6e-06	4.21732e-05	1.38215	up
jgi|Phyca11|570587|estExt2_Genewise1.C_PHYCAscaffold_380035	120	40	6e-06	4.21732e-05	1.58496	up
jgi|Phyca11|11017|fgenesh1_pm.PHYCAscaffold_60_#_25	67	15	7e-06	4.87051e-05	2.1592	up
jgi|Phyca11|111632|e_gw1.20.343.1	0	15	7e-06	4.87051e-05	-13.8727	down
jgi|Phyca11|114128|e_gw1.25.638.1	18	44	7e-06	4.87051e-05	-1.28951	down
jgi|Phyca11|115890|e_gw1.29.161.1	0	15	7e-06	4.87051e-05	-13.8727	down
jgi|Phyca11|116578|e_gw1.31.311.1	5	25	7e-06	4.87051e-05	-2.32193	down
jgi|Phyca11|126980|e_gw1.66.188.1	0	15	7e-06	4.87051e-05	-13.8727	down
jgi|Phyca11|132591|e_gw1.184.6.1	151	57	7e-06	4.87051e-05	1.40551	up
jgi|Phyca11|42560|gw1.5.191.1	279	130	7e-06	4.87051e-05	1.10175	up
jgi|Phyca11|50180|gw1.72.167.1	0	15	7e-06	4.87051e-05	-13.8727	down
jgi|Phyca11|508348|fgenesh2_kg.PHYCAscaffold_34_#_44_#_Contig4558.1	87	24	7e-06	4.87051e-05	1.85798	up
jgi|Phyca11|510053|fgenesh2_kg.PHYCAscaffold_53_#_38_#_4100492:1	15	40	7e-06	4.87051e-05	-1.41504	down
jgi|Phyca11|511070|fgenesh2_kg.PHYCAscaffold_74_#_20_#_Contig1169.1	0	15	7e-06	4.87051e-05	-13.8727	down
jgi|Phyca11|511213|fgenesh2_kg.PHYCAscaffold_79_#_18_#_4100481:1	198	83	7e-06	4.87051e-05	1.25432	up
jgi|Phyca11|511725|fgenesh2_kg.PHYCAscaffold_96_#_1_#_Contig32.1	37	3	7e-06	4.87051e-05	3.62449	up
jgi|Phyca11|548850|estExt2_Genewise1Plus.C_PHYCAscaffold_300243	8	30	7e-06	4.87051e-05	-1.90689	down
jgi|Phyca11|556991|estExt2_Genewise1Plus.C_PHYCAscaffold_1000023	74	18	7e-06	4.87051e-05	2.03953	up
jgi|Phyca11|572127|estExt2_Genewise1.C_PHYCAscaffold_460299	0	15	7e-06	4.87051e-05	-13.8727	down
jgi|Phyca11|576970|estExt2_Genewise1.C_PHYCAscaffold_1000014	321	155	7e-06	4.87051e-05	1.05031	up
jgi|Phyca11|7315|fgenesh1_pm.PHYCAscaffold_18_#_78	21	48	7e-06	4.87051e-05	-1.19265	down
jgi|Phyca11|8005|fgenesh1_pm.PHYCAscaffold_24_#_35	10	33	7e-06	4.87051e-05	-1.72247	down
jgi|Phyca11|80475|gw1.23.591.1	25	53	7e-06	4.87051e-05	-1.08406	down
jgi|Phyca11|8554|fgenesh1_pm.PHYCAscaffold_29_#_35	0	15	7e-06	4.87051e-05	-13.8727	down
jgi|Phyca11|124987|e_gw1.55.226.1	62	13	8e-06	5.52006e-05	2.25376	up
jgi|Phyca11|20264|fgenesh1_pg.PHYCAscaffold_60_#_50	19	45	8e-06	5.52006e-05	-1.24393	down
jgi|Phyca11|508447|fgenesh2_kg.PHYCAscaffold_35_#_30_#_Contig100.1	26	54	8e-06	5.52006e-05	-1.05445	down
jgi|Phyca11|534966|estExt2_fgenesh1_pg.C_PHYCAscaffold_300050	62	13	8e-06	5.52006e-05	2.25376	up
jgi|Phyca11|567713|estExt2_Genewise1.C_PHYCAscaffold_260205	4	23	8e-06	5.52006e-05	-2.52356	down
jgi|Phyca11|96746|e_gw1.1.1637.1	4	23	8e-06	5.52006e-05	-2.52356	down
jgi|Phyca11|103594|e_gw1.8.461.1	39	4	9e-06	6.15443e-05	3.2854	up
jgi|Phyca11|111126|e_gw1.19.104.1	9	31	9e-06	6.15443e-05	-1.78427	down
jgi|Phyca11|11199|fgenesh1_pm.PHYCAscaffold_64_#_8	3	21	9e-06	6.15443e-05	-2.80735	down
jgi|Phyca11|117988|e_gw1.35.279.1	39	4	9e-06	6.15443e-05	3.2854	up
jgi|Phyca11|118847|e_gw1.37.367.1	11	34	9e-06	6.15443e-05	-1.62803	down
jgi|Phyca11|120167|e_gw1.40.370.1	122	42	9e-06	6.15443e-05	1.53842	up
jgi|Phyca11|123814|e_gw1.52.154.1	11	34	9e-06	6.15443e-05	-1.62803	down
jgi|Phyca11|125391|e_gw1.58.266.1	84	23	9e-06	6.15443e-05	1.86876	up
jgi|Phyca11|125935|e_gw1.60.227.1	73	18	9e-06	6.15443e-05	2.0199	up
jgi|Phyca11|132961|e_gw1.282.11.1	152	58	9e-06	6.15443e-05	1.38995	up
jgi|Phyca11|4862|fgenesh1_pm.PHYCAscaffold_3_#_213	1	17	9e-06	6.15443e-05	-4.08746	down
jgi|Phyca11|507023|fgenesh2_kg.PHYCAscaffold_24_#_15_#_gi|189084654|gb|BT032170.1|	7	28	9e-06	6.15443e-05	-2	down
jgi|Phyca11|526016|estExt2_fgenesh1_pm.C_PHYCAscaffold_60099	7	28	9e-06	6.15443e-05	-2	down
jgi|Phyca11|527968|estExt2_fgenesh1_pm.C_PHYCAscaffold_250006	90	26	9e-06	6.15443e-05	1.79141	up
jgi|Phyca11|528058|estExt2_fgenesh1_pm.C_PHYCAscaffold_260050	92	27	9e-06	6.15443e-05	1.76867	up
jgi|Phyca11|538512|estExt2_Genewise1Plus.C_PHYCAscaffold_11311	9	31	9e-06	6.15443e-05	-1.78427	down
jgi|Phyca11|552479|estExt2_Genewise1Plus.C_PHYCAscaffold_480117	57	11	9e-06	6.15443e-05	2.37346	up
jgi|Phyca11|552614|estExt2_Genewise1Plus.C_PHYCAscaffold_480323	88	25	9e-06	6.15443e-05	1.81558	up
jgi|Phyca11|556645|estExt2_Genewise1Plus.C_PHYCAscaffold_930044	1	17	9e-06	6.15443e-05	-4.08746	down
jgi|Phyca11|557507|estExt2_Genewise1Plus.C_PHYCAscaffold_1210018	71	17	9e-06	6.15443e-05	2.06228	up
jgi|Phyca11|557677|estExt2_Genewise1Plus.C_PHYCAscaffold_2220002	39	4	9e-06	6.15443e-05	3.2854	up
jgi|Phyca11|574909|estExt2_Genewise1.C_PHYCAscaffold_660131	90	26	9e-06	6.15443e-05	1.79141	up
jgi|Phyca11|577204|estExt2_Genewise1.C_PHYCAscaffold_1040058	16	41	9e-06	6.15443e-05	-1.35755	down
jgi|Phyca11|118282|e_gw1.35.271.1	2	19	1e-05	6.77266e-05	-3.24793	down
jgi|Phyca11|502912|fgenesh2_kg.PHYCAscaffold_2_#_28_#_Contig4723.1	2	19	1e-05	6.77266e-05	-3.24793	down
jgi|Phyca11|505909|fgenesh2_kg.PHYCAscaffold_16_#_68_#_Contig113.1	155	60	1e-05	6.77266e-05	1.36923	up
jgi|Phyca11|538399|estExt2_Genewise1Plus.C_PHYCAscaffold_11063	52	9	1e-05	6.77266e-05	2.53051	up
jgi|Phyca11|540044|estExt2_Genewise1Plus.C_PHYCAscaffold_40375	24	51	1e-05	6.77266e-05	-1.08746	down
jgi|Phyca11|541896|estExt2_Genewise1Plus.C_PHYCAscaffold_80085	191	80	1e-05	6.77266e-05	1.2555	up
jgi|Phyca11|543033|estExt2_Genewise1Plus.C_PHYCAscaffold_110035	212	92	1e-05	6.77266e-05	1.20436	up
jgi|Phyca11|546150|estExt2_Genewise1Plus.C_PHYCAscaffold_200185	133	48	1e-05	6.77266e-05	1.47032	up
jgi|Phyca11|562574|estExt2_Genewise1.C_PHYCAscaffold_90628	193	81	1e-05	6.77266e-05	1.25261	up
jgi|Phyca11|57550|gw1.54.290.1	26	0	1e-05	6.77266e-05	14.6662	up
jgi|Phyca11|9968|fgenesh1_pm.PHYCAscaffold_43_#_82	221	97	1e-05	6.77266e-05	1.18799	up
jgi|Phyca11|541044|estExt2_Genewise1Plus.C_PHYCAscaffold_51076	222	98	1.1e-05	7.41614e-05	1.17971	up
jgi|Phyca11|574738|estExt2_Genewise1.C_PHYCAscaffold_650083	12	35	1.1e-05	7.41614e-05	-1.54432	down
jgi|Phyca11|99772|e_gw1.4.1100.1	54	10	1.1e-05	7.41614e-05	2.43296	up
jgi|Phyca11|107893|e_gw1.14.413.1	10	32	1.2e-05	8.06147e-05	-1.67807	down
jgi|Phyca11|502953|fgenesh2_kg.PHYCAscaffold_2_#_69_#_Contig1930.1	10	32	1.2e-05	8.06147e-05	-1.67807	down
jgi|Phyca11|504171|fgenesh2_kg.PHYCAscaffold_6_#_88_#_jgi|JGI_CBOU13846.rev|	15	39	1.2e-05	8.06147e-05	-1.37851	down
jgi|Phyca11|505159|fgenesh2_kg.PHYCAscaffold_11_#_105_#_Contig196.1	218	96	1.2e-05	8.06147e-05	1.18322	up
jgi|Phyca11|532804|estExt2_fgenesh1_pg.C_PHYCAscaffold_80096	8	29	1.2e-05	8.06147e-05	-1.85798	down
jgi|Phyca11|539519|estExt2_Genewise1Plus.C_PHYCAscaffold_30597	85	24	1.2e-05	8.06147e-05	1.82443	up
jgi|Phyca11|577778|estExt2_Genewise1.C_PHYCAscaffold_3970001	10	32	1.2e-05	8.06147e-05	-1.67807	down
jgi|Phyca11|70188|gw1.20.406.1	10	32	1.2e-05	8.06147e-05	-1.67807	down
jgi|Phyca11|121661|e_gw1.44.15.1	56	11	1.3e-05	8.7022e-05	2.34792	up
jgi|Phyca11|4263|fgenesh1_pm.PHYCAscaffold_1_#_176	105	34	1.3e-05	8.7022e-05	1.62678	up
jgi|Phyca11|504859|fgenesh2_kg.PHYCAscaffold_10_#_19_#_gi|189085085|gb|BT032617.1|	97	30	1.3e-05	8.7022e-05	1.69302	up
jgi|Phyca11|505488|fgenesh2_kg.PHYCAscaffold_13_#_138_#_Contig3396.1	63	14	1.3e-05	8.7022e-05	2.16993	up
jgi|Phyca11|535947|estExt2_fgenesh1_pg.C_PHYCAscaffold_430108	5	24	1.3e-05	8.7022e-05	-2.26303	down
jgi|Phyca11|97128|e_gw1.1.1584.1	99	31	1.3e-05	8.7022e-05	1.67516	up
jgi|Phyca11|120240|e_gw1.41.486.1	331	164	1.4e-05	9.3384e-05	1.01314	up
jgi|Phyca11|506739|fgenesh2_kg.PHYCAscaffold_21_#_111_#_Contig665.1	150	58	1.4e-05	9.3384e-05	1.37084	up
jgi|Phyca11|545423|estExt2_Genewise1Plus.C_PHYCAscaffold_170613	65	15	1.4e-05	9.3384e-05	2.11548	up
jgi|Phyca11|562440|estExt2_Genewise1.C_PHYCAscaffold_90426	46	7	1.4e-05	9.3384e-05	2.71621	up
jgi|Phyca11|96081|e_gw1.1.1472.1	32	2	1.4e-05	9.3384e-05	4	up
jgi|Phyca11|100452|e_gw1.4.786.1	0	14	1.5e-05	9.94904e-05	-13.7731	down
jgi|Phyca11|105311|e_gw1.10.183.1	0	14	1.5e-05	9.94904e-05	-13.7731	down
jgi|Phyca11|106493|e_gw1.12.850.1	25	0	1.5e-05	9.94904e-05	14.6096	up
jgi|Phyca11|106531|e_gw1.12.838.1	0	14	1.5e-05	9.94904e-05	-13.7731	down
jgi|Phyca11|129734|e_gw1.86.150.1	0	14	1.5e-05	9.94904e-05	-13.7731	down
jgi|Phyca11|4291|fgenesh1_pm.PHYCAscaffold_1_#_204	58	12	1.5e-05	9.94904e-05	2.27302	up
jgi|Phyca11|510817|fgenesh2_kg.PHYCAscaffold_67_#_28_#_4101310:2	0	14	1.5e-05	9.94904e-05	-13.7731	down
jgi|Phyca11|512105|fgenesh2_kg.PHYCAscaffold_155_#_1_#_Contig2448.1	67	16	1.5e-05	9.94904e-05	2.06609	up
jgi|Phyca11|533081|estExt2_fgenesh1_pg.C_PHYCAscaffold_100076	82	23	1.5e-05	9.94904e-05	1.83399	up
jgi|Phyca11|534296|estExt2_fgenesh1_pg.C_PHYCAscaffold_220051	0	14	1.5e-05	9.94904e-05	-13.7731	down
jgi|Phyca11|553195|estExt2_Genewise1Plus.C_PHYCAscaffold_510244	16	40	1.5e-05	9.94904e-05	-1.32193	down
jgi|Phyca11|565467|estExt2_Genewise1.C_PHYCAscaffold_180158	0	14	1.5e-05	9.94904e-05	-13.7731	down
jgi|Phyca11|97329|e_gw1.1.642.1	23	49	1.5e-05	9.94904e-05	-1.09115	down
jgi|Phyca11|99059|e_gw1.3.971.1	16	40	1.5e-05	9.94904e-05	-1.32193	down
jgi|Phyca11|101441|e_gw1.5.855.1	53	10	1.6e-05	0.000105405	2.40599	up
jgi|Phyca11|103535|e_gw1.8.906.1	4	22	1.6e-05	0.000105405	-2.45943	down
jgi|Phyca11|18975|fgenesh1_pg.PHYCAscaffold_42_#_77	43	6	1.6e-05	0.000105405	2.8413	up
jgi|Phyca11|510046|fgenesh2_kg.PHYCAscaffold_53_#_31_#_Contig3619.1	9	30	1.6e-05	0.000105405	-1.73697	down
jgi|Phyca11|533098|estExt2_fgenesh1_pg.C_PHYCAscaffold_100105	88	26	1.6e-05	0.000105405	1.75899	up
jgi|Phyca11|537834|estExt2_fgenesh1_pg.C_PHYCAscaffold_2620002	7	27	1.6e-05	0.000105405	-1.94753	down
jgi|Phyca11|548982|estExt2_Genewise1Plus.C_PHYCAscaffold_300423	69	17	1.6e-05	0.000105405	2.02106	up
jgi|Phyca11|559325|estExt2_Genewise1.C_PHYCAscaffold_30332	7	27	1.6e-05	0.000105405	-1.94753	down
jgi|Phyca11|5767|fgenesh1_pm.PHYCAscaffold_7_#_133	24	50	1.6e-05	0.000105405	-1.05889	down
jgi|Phyca11|7588|fgenesh1_pm.PHYCAscaffold_20_#_103	48	8	1.6e-05	0.000105405	2.58496	up
jgi|Phyca11|84009|gw1.30.577.1	11	33	1.6e-05	0.000105405	-1.58496	down
jgi|Phyca11|96045|e_gw1.1.827.1	9	30	1.6e-05	0.000105405	-1.73697	down
jgi|Phyca11|97821|e_gw1.2.794.1	7	27	1.6e-05	0.000105405	-1.94753	down
jgi|Phyca11|505884|fgenesh2_kg.PHYCAscaffold_16_#_43_#_Contig3220.1	17	41	1.7e-05	0.000111473	-1.27009	down
jgi|Phyca11|533673|estExt2_fgenesh1_pg.C_PHYCAscaffold_160046	92	28	1.7e-05	0.000111473	1.71621	up
jgi|Phyca11|546299|estExt2_Genewise1Plus.C_PHYCAscaffold_200423	71	18	1.7e-05	0.000111473	1.97982	up
jgi|Phyca11|130259|e_gw1.92.58.1	3	20	1.8e-05	0.000117566	-2.73697	down
jgi|Phyca11|132036|e_gw1.128.8.1	3	20	1.8e-05	0.000117566	-2.73697	down
jgi|Phyca11|506369|fgenesh2_kg.PHYCAscaffold_19_#_75_#_Contig4635.1	3	20	1.8e-05	0.000117566	-2.73697	down
jgi|Phyca11|506382|fgenesh2_kg.PHYCAscaffold_19_#_88_#_4096828:1	245	113	1.8e-05	0.000117566	1.11646	up
jgi|Phyca11|506671|fgenesh2_kg.PHYCAscaffold_21_#_43_#_4101247:3	267	126	1.8e-05	0.000117566	1.08342	up
jgi|Phyca11|512087|fgenesh2_kg.PHYCAscaffold_142_#_9_#_4099342:1	73	19	1.8e-05	0.000117566	1.9419	up
jgi|Phyca11|571683|estExt2_Genewise1.C_PHYCAscaffold_430202	25	51	1.8e-05	0.000117566	-1.02857	down
jgi|Phyca11|103555|e_gw1.8.910.1	28	1	1.9e-05	0.000123441	4.80735	up
jgi|Phyca11|116045|e_gw1.30.427.1	45	7	1.9e-05	0.000123441	2.6845	up
jgi|Phyca11|4214|fgenesh1_pm.PHYCAscaffold_1_#_127	1	16	1.9e-05	0.000123441	-4	down
jgi|Phyca11|4881|fgenesh1_pm.PHYCAscaffold_3_#_232	21	46	1.9e-05	0.000123441	-1.13124	down
jgi|Phyca11|510263|fgenesh2_kg.PHYCAscaffold_57_#_7_#_Contig3955.1	1	16	1.9e-05	0.000123441	-4	down
jgi|Phyca11|510397|fgenesh2_kg.PHYCAscaffold_59_#_35_#_gi|189085013|gb|BT032545.1|	134	50	1.9e-05	0.000123441	1.42223	up
jgi|Phyca11|528446|estExt2_fgenesh1_pm.C_PHYCAscaffold_300043	50	9	1.9e-05	0.000123441	2.47393	up
jgi|Phyca11|548893|estExt2_Genewise1Plus.C_PHYCAscaffold_300314	45	7	1.9e-05	0.000123441	2.6845	up
jgi|Phyca11|572843|estExt2_Genewise1.C_PHYCAscaffold_500032	1	16	1.9e-05	0.000123441	-4	down
jgi|Phyca11|71329|gw1.9.615.1	1	16	1.9e-05	0.000123441	-4	down
jgi|Phyca11|79926|gw1.4.967.1	1	16	1.9e-05	0.000123441	-4	down
jgi|Phyca11|17795|fgenesh1_pg.PHYCAscaffold_30_#_106	34	3	2e-05	0.000129461	3.5025	up
jgi|Phyca11|508630|fgenesh2_kg.PHYCAscaffold_37_#_5_#_Contig1782.1	2	18	2e-05	0.000129461	-3.16993	down
jgi|Phyca11|510145|fgenesh2_kg.PHYCAscaffold_54_#_39_#_Contig2622.1	2	18	2e-05	0.000129461	-3.16993	down
jgi|Phyca11|6737|fgenesh1_pm.PHYCAscaffold_14_#_41	207	91	2e-05	0.000129461	1.18569	up
jgi|Phyca11|10900|fgenesh1_pm.PHYCAscaffold_58_#_12	10	31	2.1e-05	0.000135531	-1.63227	down
jgi|Phyca11|503978|fgenesh2_kg.PHYCAscaffold_5_#_142_#_4099761:1	81	23	2.1e-05	0.000135531	1.81629	up
jgi|Phyca11|507886|fgenesh2_kg.PHYCAscaffold_30_#_155_#_Contig3545.1	141	54	2.1e-05	0.000135531	1.38466	up
jgi|Phyca11|509202|fgenesh2_kg.PHYCAscaffold_42_#_109_#_Contig5910.1	15	38	2.1e-05	0.000135531	-1.34104	down
jgi|Phyca11|509491|fgenesh2_kg.PHYCAscaffold_46_#_76_#_Contig5799.1	109	37	2.1e-05	0.000135531	1.55873	up
jgi|Phyca11|510324|fgenesh2_kg.PHYCAscaffold_58_#_37_#_4097281:2	15	38	2.1e-05	0.000135531	-1.34104	down
jgi|Phyca11|531162|estExt2_fgenesh1_pm.C_PHYCAscaffold_980012	66	16	2.1e-05	0.000135531	2.04439	up
jgi|Phyca11|127524|e_gw1.70.168.1	68	17	2.2e-05	0.000141532	2	up
jgi|Phyca11|504879|fgenesh2_kg.PHYCAscaffold_10_#_39_#_4103398:1	8	28	2.2e-05	0.000141532	-1.80735	down
jgi|Phyca11|527845|estExt2_fgenesh1_pm.C_PHYCAscaffold_230070	8	28	2.2e-05	0.000141532	-1.80735	down
jgi|Phyca11|547058|estExt2_Genewise1Plus.C_PHYCAscaffold_230306	89	27	2.2e-05	0.000141532	1.72085	up
jgi|Phyca11|83929|gw1.169.16.1	8	28	2.2e-05	0.000141532	-1.80735	down
jgi|Phyca11|503783|fgenesh2_kg.PHYCAscaffold_4_#_322_#_Contig4707.1	23	48	2.3e-05	0.000147495	-1.0614	down
jgi|Phyca11|559353|estExt2_Genewise1.C_PHYCAscaffold_30389	23	48	2.3e-05	0.000147495	-1.0614	down
jgi|Phyca11|561074|estExt2_Genewise1.C_PHYCAscaffold_60174	70	18	2.3e-05	0.000147495	1.95936	up
jgi|Phyca11|572639|estExt2_Genewise1.C_PHYCAscaffold_490054	122	44	2.3e-05	0.000147495	1.47131	up
jgi|Phyca11|97319|e_gw1.1.430.1	24	0	2.3e-05	0.000147495	14.5507	up
jgi|Phyca11|537984|estExt2_Genewise1Plus.C_PHYCAscaffold_10111	61	14	2.4e-05	0.000153454	2.12338	up
jgi|Phyca11|541570|estExt2_Genewise1Plus.C_PHYCAscaffold_70273	116	41	2.4e-05	0.000153454	1.50043	up
jgi|Phyca11|504082|fgenesh2_kg.PHYCAscaffold_5_#_246_#_Contig2253.1	5	23	2.5e-05	0.000159379	-2.20163	down
jgi|Phyca11|530571|estExt2_fgenesh1_pm.C_PHYCAscaffold_700006	16	39	2.5e-05	0.000159379	-1.2854	down
jgi|Phyca11|532832|estExt2_fgenesh1_pg.C_PHYCAscaffold_80140	114	40	2.5e-05	0.000159379	1.51096	up
jgi|Phyca11|5803|fgenesh1_pm.PHYCAscaffold_8_#_27	5	23	2.5e-05	0.000159379	-2.20163	down
jgi|Phyca11|83303|gw1.7.1070.1	39	5	2.5e-05	0.000159379	2.96347	up
jgi|Phyca11|510432|fgenesh2_kg.PHYCAscaffold_60_#_20_#_Contig2935.1	78	22	2.7e-05	0.000171472	1.82597	up
jgi|Phyca11|511352|fgenesh2_kg.PHYCAscaffold_82_#_12_#_Contig5393.1	11	32	2.7e-05	0.000171472	-1.54057	down
jgi|Phyca11|533866|estExt2_fgenesh1_pg.C_PHYCAscaffold_180031	11	32	2.7e-05	0.000171472	-1.54057	down
jgi|Phyca11|536770|estExt2_fgenesh1_pg.C_PHYCAscaffold_620045	49	9	2.7e-05	0.000171472	2.44478	up
jgi|Phyca11|79739|gw1.5.948.1	80	23	2.7e-05	0.000171472	1.79837	up
jgi|Phyca11|5382|fgenesh1_pm.PHYCAscaffold_5_#_185	98	32	2.8e-05	0.000177503	1.61471	up
jgi|Phyca11|115997|e_gw1.29.35.1	9	29	2.9e-05	0.00018339	-1.68806	down
jgi|Phyca11|34721|gw1.65.9.1	7	26	2.9e-05	0.00018339	-1.89308	down
jgi|Phyca11|509306|fgenesh2_kg.PHYCAscaffold_43_#_104_#_4101979:1	17	40	2.9e-05	0.00018339	-1.23447	down
jgi|Phyca11|527595|estExt2_fgenesh1_pm.C_PHYCAscaffold_200135	9	29	2.9e-05	0.00018339	-1.68806	down
jgi|Phyca11|530752|estExt2_fgenesh1_pm.C_PHYCAscaffold_760034	7	26	2.9e-05	0.00018339	-1.89308	down
jgi|Phyca11|541946|estExt2_Genewise1Plus.C_PHYCAscaffold_80152	17	40	2.9e-05	0.00018339	-1.23447	down
jgi|Phyca11|542490|estExt2_Genewise1Plus.C_PHYCAscaffold_90412	9	29	2.9e-05	0.00018339	-1.68806	down
jgi|Phyca11|83536|gw1.17.717.1	7	26	2.9e-05	0.00018339	-1.89308	down
jgi|Phyca11|110170|e_gw1.18.714.1	152	61	3e-05	0.000188741	1.31719	up
jgi|Phyca11|132494|e_gw1.173.14.1	33	3	3e-05	0.000188741	3.45943	up
jgi|Phyca11|15626|fgenesh1_pg.PHYCAscaffold_14_#_129	21	45	3e-05	0.000188741	-1.09954	down
jgi|Phyca11|19599|fgenesh1_pg.PHYCAscaffold_50_#_21	0	13	3e-05	0.000188741	-13.6662	down
jgi|Phyca11|506683|fgenesh2_kg.PHYCAscaffold_21_#_55_#_gi|189182810|gb|BT032231.1|	21	45	3e-05	0.000188741	-1.09954	down
jgi|Phyca11|507588|fgenesh2_kg.PHYCAscaffold_28_#_95_#_Contig2450.1	0	13	3e-05	0.000188741	-13.6662	down
jgi|Phyca11|5216|fgenesh1_pm.PHYCAscaffold_5_#_19	21	45	3e-05	0.000188741	-1.09954	down
jgi|Phyca11|541916|estExt2_Genewise1Plus.C_PHYCAscaffold_80107	0	13	3e-05	0.000188741	-13.6662	down
jgi|Phyca11|545755|estExt2_Genewise1Plus.C_PHYCAscaffold_190058	0	13	3e-05	0.000188741	-13.6662	down
jgi|Phyca11|548825|estExt2_Genewise1Plus.C_PHYCAscaffold_300199	0	13	3e-05	0.000188741	-13.6662	down
jgi|Phyca11|548857|estExt2_Genewise1Plus.C_PHYCAscaffold_300251	21	45	3e-05	0.000188741	-1.09954	down
jgi|Phyca11|20180|fgenesh1_pg.PHYCAscaffold_59_#_8	4	21	3.1e-05	0.000194125	-2.39232	down
jgi|Phyca11|506620|fgenesh2_kg.PHYCAscaffold_20_#_166_#_gi|189084344|gb|BT031860.1|	4	21	3.1e-05	0.000194125	-2.39232	down
jgi|Phyca11|542817|estExt2_Genewise1Plus.C_PHYCAscaffold_100213	51	10	3.1e-05	0.000194125	2.3505	up
jgi|Phyca11|72323|gw1.23.519.1	4	21	3.1e-05	0.000194125	-2.39232	down
jgi|Phyca11|80373|gw1.2.1089.1	51	10	3.1e-05	0.000194125	2.3505	up
jgi|Phyca11|123300|e_gw1.50.480.1	41	6	3.2e-05	0.000199899	2.77259	up
jgi|Phyca11|13811|fgenesh1_pg.PHYCAscaffold_5_#_25	41	6	3.2e-05	0.000199899	2.77259	up
jgi|Phyca11|567663|estExt2_Genewise1.C_PHYCAscaffold_260088	113	40	3.2e-05	0.000199899	1.49825	up
jgi|Phyca11|116081|e_gw1.30.437.1	111	39	3.3e-05	0.000205782	1.50901	up
jgi|Phyca11|511436|fgenesh2_kg.PHYCAscaffold_85_#_4_#_Contig5483.1	71	19	3.3e-05	0.000205782	1.90182	up
jgi|Phyca11|509914|fgenesh2_kg.PHYCAscaffold_51_#_41_#_Contig3461.1	12	33	3.4e-05	0.000211597	-1.45943	down
jgi|Phyca11|529060|estExt2_fgenesh1_pm.C_PHYCAscaffold_370098	73	20	3.4e-05	0.000211597	1.8679	up
jgi|Phyca11|536400|estExt2_fgenesh1_pg.C_PHYCAscaffold_520057	12	33	3.4e-05	0.000211597	-1.45943	down
jgi|Phyca11|11983|fgenesh1_pm.PHYCAscaffold_90_#_12	15	37	3.5e-05	0.000217342	-1.30256	down
jgi|Phyca11|13514|fgenesh1_pg.PHYCAscaffold_4_#_37	53	11	3.5e-05	0.000217342	2.26849	up
jgi|Phyca11|506901|fgenesh2_kg.PHYCAscaffold_23_#_32_#_4097545:1	15	37	3.5e-05	0.000217342	-1.30256	down
jgi|Phyca11|507549|fgenesh2_kg.PHYCAscaffold_28_#_56_#_4099549:1	75	21	3.5e-05	0.000217342	1.8365	up
jgi|Phyca11|122162|e_gw1.47.414.1	3	19	3.6e-05	0.000223061	-2.66297	down
jgi|Phyca11|505826|fgenesh2_kg.PHYCAscaffold_15_#_133_#_4103515:1	3	19	3.6e-05	0.000223061	-2.66297	down
jgi|Phyca11|566605|estExt2_Genewise1.C_PHYCAscaffold_220022	3	19	3.6e-05	0.000223061	-2.66297	down
jgi|Phyca11|73248|gw1.16.784.1	133	51	3.6e-05	0.000223061	1.38286	up
jgi|Phyca11|80918|gw1.47.438.1	3	19	3.6e-05	0.000223061	-2.66297	down
jgi|Phyca11|538345|estExt2_Genewise1Plus.C_PHYCAscaffold_10950	38	5	3.7e-05	0.000228655	2.926	up
jgi|Phyca11|538759|estExt2_Genewise1Plus.C_PHYCAscaffold_20374	97	32	3.7e-05	0.000228655	1.59991	up
jgi|Phyca11|574324|estExt2_Genewise1.C_PHYCAscaffold_610084	38	5	3.7e-05	0.000228655	2.926	up
jgi|Phyca11|8106|fgenesh1_pm.PHYCAscaffold_25_#_38	120	44	3.7e-05	0.000228655	1.44746	up
jgi|Phyca11|105594|e_gw1.11.453.1	10	30	3.8e-05	0.000233557	-1.58496	down
jgi|Phyca11|11003|fgenesh1_pm.PHYCAscaffold_60_#_11	48	9	3.8e-05	0.000233557	2.41504	up
jgi|Phyca11|112201|e_gw1.21.642.1	10	30	3.8e-05	0.000233557	-1.58496	down
jgi|Phyca11|131984|e_gw1.125.30.1	1	15	3.8e-05	0.000233557	-3.90689	down
jgi|Phyca11|13487|fgenesh1_pg.PHYCAscaffold_4_#_10	10	30	3.8e-05	0.000233557	-1.58496	down
jgi|Phyca11|503760|fgenesh2_kg.PHYCAscaffold_4_#_299_#_Contig1002.1	85	26	3.8e-05	0.000233557	1.70895	up
jgi|Phyca11|505455|fgenesh2_kg.PHYCAscaffold_13_#_105_#_Contig4130.1	6	24	3.8e-05	0.000233557	-2	down
jgi|Phyca11|506653|fgenesh2_kg.PHYCAscaffold_21_#_25_#_Contig2780.1	1	15	3.8e-05	0.000233557	-3.90689	down
jgi|Phyca11|507203|fgenesh2_kg.PHYCAscaffold_26_#_6_#_Contig303.1	23	47	3.8e-05	0.000233557	-1.03103	down
jgi|Phyca11|507687|fgenesh2_kg.PHYCAscaffold_29_#_83_#_4096986:1	64	16	3.8e-05	0.000233557	2	up
jgi|Phyca11|507814|fgenesh2_kg.PHYCAscaffold_30_#_83_#_Contig3616.1	1	15	3.8e-05	0.000233557	-3.90689	down
jgi|Phyca11|533234|estExt2_fgenesh1_pg.C_PHYCAscaffold_110135	10	30	3.8e-05	0.000233557	-1.58496	down
jgi|Phyca11|560447|estExt2_Genewise1.C_PHYCAscaffold_50054	142	56	3.8e-05	0.000233557	1.34239	up
jgi|Phyca11|63266|gw1.19.416.1	1	15	3.8e-05	0.000233557	-3.90689	down
jgi|Phyca11|82111|gw1.64.287.1	1	15	3.8e-05	0.000233557	-3.90689	down
jgi|Phyca11|9576|fgenesh1_pm.PHYCAscaffold_39_#_42	1	15	3.8e-05	0.000233557	-3.90689	down
jgi|Phyca11|110914|e_gw1.19.616.1	55	12	3.9e-05	0.000238458	2.1964	up
jgi|Phyca11|120327|e_gw1.41.354.1	55	12	3.9e-05	0.000238458	2.1964	up
jgi|Phyca11|507527|fgenesh2_kg.PHYCAscaffold_28_#_34_#_jgi|JGI_CBOT6004.rev|	2	17	3.9e-05	0.000238458	-3.08746	down
jgi|Phyca11|530382|estExt2_fgenesh1_pm.C_PHYCAscaffold_630006	55	12	3.9e-05	0.000238458	2.1964	up
jgi|Phyca11|97734|e_gw1.2.748.1	2	17	3.9e-05	0.000238458	-3.08746	down
jgi|Phyca11|507299|fgenesh2_kg.PHYCAscaffold_26_#_102_#_Contig1340.2	8	27	4e-05	0.000244097	-1.75489	down
jgi|Phyca11|508832|fgenesh2_kg.PHYCAscaffold_38_#_84_#_4099200:1	8	27	4e-05	0.000244097	-1.75489	down
jgi|Phyca11|56389|gw1.13.268.1	8	27	4e-05	0.000244097	-1.75489	down
jgi|Phyca11|118289|e_gw1.35.243.1	26	1	4.1e-05	0.000249929	4.70044	up
jgi|Phyca11|503288|fgenesh2_kg.PHYCAscaffold_3_#_153_#_4101652:1	24	48	4.2e-05	0.000255694	-1	down
jgi|Phyca11|503909|fgenesh2_kg.PHYCAscaffold_5_#_73_#_Contig398.1	298	148	4.2e-05	0.000255694	1.00972	up
jgi|Phyca11|569235|estExt2_Genewise1.C_PHYCAscaffold_320020	13	34	4.2e-05	0.000255694	-1.38702	down
jgi|Phyca11|112318|e_gw1.22.357.1	32	3	4.3e-05	0.000261387	3.41504	up
jgi|Phyca11|113560|e_gw1.24.296.1	57	13	4.3e-05	0.000261387	2.13245	up
jgi|Phyca11|503684|fgenesh2_kg.PHYCAscaffold_4_#_223_#_gi|189084864|gb|BT032395.1|	57	13	4.3e-05	0.000261387	2.13245	up
jgi|Phyca11|533748|estExt2_fgenesh1_pg.C_PHYCAscaffold_170060	218	100	4.4e-05	0.000267121	1.12433	up
jgi|Phyca11|540205|estExt2_Genewise1Plus.C_PHYCAscaffold_40629	29	2	4.4e-05	0.000267121	3.85798	up
jgi|Phyca11|540319|estExt2_Genewise1Plus.C_PHYCAscaffold_40795	72	20	4.5e-05	0.000272782	1.848	up
jgi|Phyca11|566521|estExt2_Genewise1.C_PHYCAscaffold_210366	72	20	4.5e-05	0.000272782	1.848	up
jgi|Phyca11|113709|e_gw1.24.605.1	5	22	4.8e-05	0.000290282	-2.1375	down
jgi|Phyca11|504134|fgenesh2_kg.PHYCAscaffold_6_#_51_#_4100288:1	78	23	4.8e-05	0.000290282	1.76184	up
jgi|Phyca11|524952|estExt2_fgenesh1_pm.C_PHYCAscaffold_10171	5	22	4.8e-05	0.000290282	-2.1375	down
jgi|Phyca11|531778|estExt2_fgenesh1_pg.C_PHYCAscaffold_20151	17	39	4.8e-05	0.000290282	-1.19794	down
jgi|Phyca11|556849|estExt2_Genewise1Plus.C_PHYCAscaffold_960083	5	22	4.8e-05	0.000290282	-2.1375	down
jgi|Phyca11|525949|estExt2_fgenesh1_pm.C_PHYCAscaffold_60015	61	15	4.9e-05	0.000295759	2.02385	up
[truncated: 818 more rows]

## Sheet: MY vs. GC
Gene ID ＃	MY ※	GC ※	P value	Q value	log2(MY/GC)	Regulated
jgi|Phyca11|100086|e_gw1.4.785.1	0	106	0	0	-16.6937	down
jgi|Phyca11|100188|e_gw1.4.643.1	0	192	0	0	-17.5507	down
jgi|Phyca11|100232|e_gw1.4.143.1	39	134	0	0	-1.78069	down
jgi|Phyca11|100378|e_gw1.4.499.1	21	98	0	0	-2.22239	down
jgi|Phyca11|100664|e_gw1.5.835.1	71	215	0	0	-1.59845	down
jgi|Phyca11|100897|e_gw1.5.1114.1	39	135	0	0	-1.79141	down
jgi|Phyca11|101373|e_gw1.5.1380.1	1072	2285	0	0	-1.09189	down
jgi|Phyca11|101439|e_gw1.5.655.1	26	110	0	0	-2.08092	down
jgi|Phyca11|101578|e_gw1.5.886.1	83	39	0	0	1.08964	up
jgi|Phyca11|102341|e_gw1.6.631.1	26	1	0	0	4.70044	up
jgi|Phyca11|102612|e_gw1.7.95.1	43	7	0	0	2.61891	up
jgi|Phyca11|102932|e_gw1.7.135.1	11	67	0	0	-2.60666	down
jgi|Phyca11|103116|e_gw1.7.1014.1	10	196	0	0	-4.29278	down
jgi|Phyca11|103174|e_gw1.7.386.1	9	105	0	0	-3.54432	down
jgi|Phyca11|103555|e_gw1.8.910.1	21	1	0	0	4.39232	up
jgi|Phyca11|103691|e_gw1.8.917.1	39	135	0	0	-1.79141	down
jgi|Phyca11|103853|e_gw1.8.45.1	7	69	0	0	-3.30117	down
jgi|Phyca11|104429|e_gw1.9.149.1	261	748	0	0	-1.51899	down
jgi|Phyca11|104465|e_gw1.9.162.1	33	205	0	0	-2.63509	down
jgi|Phyca11|105242|e_gw1.10.185.1	0	165	0	0	-17.3321	down
jgi|Phyca11|105297|e_gw1.10.92.1	41	169	0	0	-2.04333	down
jgi|Phyca11|105302|e_gw1.10.82.1	14	88	0	0	-2.65208	down
jgi|Phyca11|10558|fgenesh1_pm.PHYCAscaffold_51_#_31	21	95	0	0	-2.17754	down
jgi|Phyca11|107349|e_gw1.13.824.1	3	70	0	0	-4.54432	down
jgi|Phyca11|107407|e_gw1.13.765.1	78	30	0	0	1.37851	up
jgi|Phyca11|108362|e_gw1.15.305.1	27	1	0	0	4.75489	up
jgi|Phyca11|108611|e_gw1.15.359.1	0	37	0	0	-15.1752	down
jgi|Phyca11|108765|e_gw1.15.392.1	105	41	0	0	1.35669	up
jgi|Phyca11|108847|e_gw1.15.94.1	6	68	0	0	-3.5025	down
jgi|Phyca11|109031|e_gw1.16.193.1	31	0	0	0	14.92	up
jgi|Phyca11|109154|e_gw1.16.590.1	121	21	0	0	2.52655	up
jgi|Phyca11|109204|e_gw1.16.732.1	1	165	0	0	-7.36632	down
jgi|Phyca11|109236|e_gw1.16.517.1	36	169	0	0	-2.23095	down
jgi|Phyca11|109356|e_gw1.16.749.1	14	457	0	0	-5.0287	down
jgi|Phyca11|109473|e_gw1.16.307.1	26	0	0	0	14.6662	up
jgi|Phyca11|109476|e_gw1.16.756.1	113	20	0	0	2.49825	up
jgi|Phyca11|109711|e_gw1.17.549.1	35	172	0	0	-2.29698	down
jgi|Phyca11|109941|e_gw1.17.582.1	53	162	0	0	-1.61193	down
jgi|Phyca11|110478|e_gw1.18.641.1	4	61	0	0	-3.93074	down
jgi|Phyca11|11087|fgenesh1_pm.PHYCAscaffold_61_#_34	1	48	0	0	-5.58496	down
jgi|Phyca11|111011|e_gw1.19.39.1	8	62	0	0	-2.9542	down
jgi|Phyca11|111240|e_gw1.19.638.1	8	88	0	0	-3.45943	down
jgi|Phyca11|111612|e_gw1.20.272.1	10	248	0	0	-4.63227	down
jgi|Phyca11|111696|e_gw1.20.46.1	0	54	0	0	-15.7207	down
jgi|Phyca11|111706|e_gw1.20.330.1	32	128	0	0	-2	down
jgi|Phyca11|111720|e_gw1.20.342.1	4	51	0	0	-3.67243	down
jgi|Phyca11|111740|e_gw1.20.14.1	52	261	0	0	-2.32747	down
jgi|Phyca11|111741|e_gw1.20.379.1	1	63	0	0	-5.97728	down
jgi|Phyca11|112033|e_gw1.21.476.1	14	77	0	0	-2.45943	down
jgi|Phyca11|11220|fgenesh1_pm.PHYCAscaffold_64_#_29	0	35	0	0	-15.0951	down
jgi|Phyca11|112452|e_gw1.22.652.1	18	131	0	0	-2.8635	down
jgi|Phyca11|112800|e_gw1.23.378.1	0	69	0	0	-16.0743	down
jgi|Phyca11|112966|e_gw1.23.368.1	1	46	0	0	-5.52356	down
jgi|Phyca11|113249|e_gw1.23.100.1	53	11	0	0	2.26849	up
jgi|Phyca11|113253|e_gw1.23.431.1	99	24	0	0	2.04439	up
jgi|Phyca11|113262|e_gw1.23.227.1	55	23	0	0	1.2578	up
jgi|Phyca11|113307|e_gw1.24.543.1	2	44	0	0	-4.45943	down
jgi|Phyca11|11332|fgenesh1_pm.PHYCAscaffold_66_#_42	12	78	0	0	-2.70044	down
jgi|Phyca11|113406|e_gw1.24.550.1	4	382	0	0	-6.57743	down
jgi|Phyca11|113815|e_gw1.25.331.1	0	38	0	0	-15.2137	down
jgi|Phyca11|113839|e_gw1.25.346.1	6	56	0	0	-3.22239	down
jgi|Phyca11|11399|fgenesh1_pm.PHYCAscaffold_70_#_9	18	102	0	0	-2.5025	down
jgi|Phyca11|115210|e_gw1.28.240.1	11	87	0	0	-2.98351	down
jgi|Phyca11|11546|fgenesh1_pm.PHYCAscaffold_73_#_18	7	95	0	0	-3.7625	down
jgi|Phyca11|11547|fgenesh1_pm.PHYCAscaffold_73_#_19	2	52	0	0	-4.70044	down
jgi|Phyca11|11585|fgenesh1_pm.PHYCAscaffold_74_#_38	0	69	0	0	-16.0743	down
jgi|Phyca11|116048|e_gw1.30.49.1	17	106	0	0	-2.64046	down
jgi|Phyca11|116367|e_gw1.30.3.1	34	131	0	0	-1.94596	down
jgi|Phyca11|116914|e_gw1.32.324.1	32	118	0	0	-1.88264	down
jgi|Phyca11|117198|e_gw1.32.264.1	8	75	0	0	-3.22882	down
jgi|Phyca11|117597|e_gw1.33.489.1	50	217	0	0	-2.1177	down
jgi|Phyca11|118356|e_gw1.36.350.1	0	41	0	0	-15.3233	down
jgi|Phyca11|118922|e_gw1.37.85.1	9	62	0	0	-2.78427	down
jgi|Phyca11|119050|e_gw1.37.218.1	6	57	0	0	-3.24793	down
jgi|Phyca11|119368|e_gw1.38.437.1	24	112	0	0	-2.22239	down
jgi|Phyca11|11936|fgenesh1_pm.PHYCAscaffold_87_#_15	22	114	0	0	-2.37346	down
jgi|Phyca11|11944|fgenesh1_pm.PHYCAscaffold_87_#_23	35	151	0	0	-2.10912	down
jgi|Phyca11|119549|e_gw1.39.133.1	12	75	0	0	-2.64386	down
jgi|Phyca11|11970|fgenesh1_pm.PHYCAscaffold_89_#_16	1	152	0	0	-7.24793	down
jgi|Phyca11|119960|e_gw1.40.310.1	52	737	0	0	-3.82508	down
jgi|Phyca11|120120|e_gw1.40.468.1	24	98	0	0	-2.02975	down
jgi|Phyca11|120140|e_gw1.40.367.1	2	72	0	0	-5.16993	down
jgi|Phyca11|120182|e_gw1.40.433.1	25	561	0	0	-4.488	down
jgi|Phyca11|120795|e_gw1.42.307.1	16	94	0	0	-2.55459	down
jgi|Phyca11|12109|fgenesh1_pm.PHYCAscaffold_96_#_6	0	67	0	0	-16.0319	down
jgi|Phyca11|121219|e_gw1.43.420.1	12	110	0	0	-3.1964	down
jgi|Phyca11|121475|e_gw1.44.198.1	9	65	0	0	-2.85244	down
jgi|Phyca11|12161|fgenesh1_pm.PHYCAscaffold_99_#_1	2	45	0	0	-4.49185	down
jgi|Phyca11|121780|e_gw1.46.255.1	20	105	0	0	-2.39232	down
jgi|Phyca11|123193|e_gw1.50.373.1	20	119	0	0	-2.57289	down
jgi|Phyca11|123288|e_gw1.50.225.1	3	71	0	0	-4.56478	down
jgi|Phyca11|123316|e_gw1.50.257.1	0	74	0	0	-16.1752	down
jgi|Phyca11|123422|e_gw1.50.161.1	21	98	0	0	-2.22239	down
jgi|Phyca11|123493|e_gw1.50.468.1	16	341	0	0	-4.41363	down
jgi|Phyca11|12359|fgenesh1_pm.PHYCAscaffold_108_#_8	9	74	0	0	-3.03953	down
jgi|Phyca11|12390|fgenesh1_pm.PHYCAscaffold_112_#_13	83	349	0	0	-2.07204	down
jgi|Phyca11|124758|e_gw1.54.125.1	1	203	0	0	-7.66534	down
jgi|Phyca11|125425|e_gw1.58.40.1	12	81	0	0	-2.75489	down
jgi|Phyca11|125652|e_gw1.59.180.1	0	49	0	0	-15.5805	down
jgi|Phyca11|12615|fgenesh1_pg.PHYCAscaffold_1_#_67	1	43	0	0	-5.42626	down
jgi|Phyca11|126259|e_gw1.62.132.1	0	53	0	0	-15.6937	down
jgi|Phyca11|126590|e_gw1.64.289.1	51	17	0	0	1.58496	up
jgi|Phyca11|126632|e_gw1.64.48.1	7604	2516	0	0	1.59563	up
jgi|Phyca11|126675|e_gw1.64.51.1	30507	10994	0	0	1.47242	up
jgi|Phyca11|126722|e_gw1.64.295.1	5541	2017	0	0	1.45794	up
jgi|Phyca11|126772|e_gw1.65.81.1	4	48	0	0	-3.58496	down
jgi|Phyca11|12681|fgenesh1_pg.PHYCAscaffold_1_#_133	5	81	0	0	-4.01792	down
jgi|Phyca11|126828|e_gw1.65.227.1	820	1937	0	0	-1.24013	down
jgi|Phyca11|12685|fgenesh1_pg.PHYCAscaffold_1_#_137	19	97	0	0	-2.35199	down
jgi|Phyca11|12687|fgenesh1_pg.PHYCAscaffold_1_#_139	8	66	0	0	-3.04439	down
jgi|Phyca11|12688|fgenesh1_pg.PHYCAscaffold_1_#_140	2	125	0	0	-5.96578	down
jgi|Phyca11|127049|e_gw1.66.2.1	5	63	0	0	-3.65535	down
jgi|Phyca11|127051|e_gw1.66.171.1	15	152	0	0	-3.34104	down
jgi|Phyca11|127090|e_gw1.66.24.1	54	21	0	0	1.36257	up
jgi|Phyca11|127166|e_gw1.66.179.1	13	98	0	0	-2.91427	down
jgi|Phyca11|127329|e_gw1.68.153.1	0	99	0	0	-16.5951	down
jgi|Phyca11|127953|e_gw1.72.117.1	0	39	0	0	-15.2512	down
jgi|Phyca11|128195|e_gw1.74.186.1	0	82	0	0	-16.3233	down
jgi|Phyca11|128425|e_gw1.76.76.1	6	84	0	0	-3.80735	down
jgi|Phyca11|129175|e_gw1.81.70.1	0	38	0	0	-15.2137	down
jgi|Phyca11|12958|fgenesh1_pg.PHYCAscaffold_2_#_54	0	155	0	0	-17.2419	down
jgi|Phyca11|129660|e_gw1.86.101.1	2	43	0	0	-4.42626	down
jgi|Phyca11|129924|e_gw1.89.53.1	49	261	0	0	-2.4132	down
jgi|Phyca11|12997|fgenesh1_pg.PHYCAscaffold_2_#_93	23	130	0	0	-2.49881	down
jgi|Phyca11|130237|e_gw1.92.129.1	23	2	0	0	3.52356	up
jgi|Phyca11|130620|e_gw1.96.69.1	0	38	0	0	-15.2137	down
jgi|Phyca11|130634|e_gw1.96.63.1	60	3	0	0	4.32193	up
jgi|Phyca11|130681|e_gw1.96.102.1	0	56	0	0	-15.7731	down
jgi|Phyca11|131082|e_gw1.100.127.1	1	45	0	0	-5.49185	down
jgi|Phyca11|131107|e_gw1.101.38.1	12	71	0	0	-2.56478	down
jgi|Phyca11|131286|e_gw1.103.39.1	193	450	0	0	-1.22132	down
jgi|Phyca11|131568|e_gw1.107.57.1	1136	2826	0	0	-1.3148	down
jgi|Phyca11|131676|e_gw1.111.32.1	38	157	0	0	-2.04669	down
jgi|Phyca11|131909|e_gw1.121.14.1	164	363	0	0	-1.14627	down
jgi|Phyca11|13207|fgenesh1_pg.PHYCAscaffold_3_#_20	5	68	0	0	-3.76553	down
jgi|Phyca11|132251|e_gw1.145.3.1	27	4	0	0	2.75489	up
jgi|Phyca11|132561|e_gw1.181.16.1	11	81	0	0	-2.88042	down
jgi|Phyca11|132590|e_gw1.183.15.1	51	20	0	0	1.3505	up
jgi|Phyca11|132961|e_gw1.282.11.1	152	58	0	0	1.38995	up
jgi|Phyca11|132966|e_gw1.282.2.1	65	27	0	0	1.26748	up
jgi|Phyca11|133332|e_gw1.417.3.1	3	66	0	0	-4.45943	down
jgi|Phyca11|133336|e_gw1.417.2.1	10	100	0	0	-3.32193	down
jgi|Phyca11|133487|e_gw1.502.4.1	0	86	0	0	-16.392	down
jgi|Phyca11|133548|e_gw1.548.9.1	138	20	0	0	2.7866	up
jgi|Phyca11|13677|fgenesh1_pg.PHYCAscaffold_4_#_200	81	5	0	0	4.01792	up
jgi|Phyca11|13896|fgenesh1_pg.PHYCAscaffold_5_#_110	43	169	0	0	-1.97461	down
jgi|Phyca11|13974|fgenesh1_pg.PHYCAscaffold_5_#_188	0	89	0	0	-16.4415	down
jgi|Phyca11|13975|fgenesh1_pg.PHYCAscaffold_5_#_189	0	1478	0	0	-20.4952	down
jgi|Phyca11|14010|fgenesh1_pg.PHYCAscaffold_5_#_224	11	74	0	0	-2.75002	down
jgi|Phyca11|14093|fgenesh1_pg.PHYCAscaffold_6_#_15	29	199	0	0	-2.77864	down
jgi|Phyca11|14488|fgenesh1_pg.PHYCAscaffold_8_#_42	7	57	0	0	-3.02554	down
jgi|Phyca11|15201|fgenesh1_pg.PHYCAscaffold_12_#_26	0	66	0	0	-16.0102	down
jgi|Phyca11|15447|fgenesh1_pg.PHYCAscaffold_13_#_135	15	103	0	0	-2.77961	down
jgi|Phyca11|15528|fgenesh1_pg.PHYCAscaffold_14_#_31	0	145	0	0	-17.1457	down
jgi|Phyca11|15647|fgenesh1_pg.PHYCAscaffold_14_#_150	23	96	0	0	-2.0614	down
jgi|Phyca11|15709|fgenesh1_pg.PHYCAscaffold_15_#_47	300	135	0	0	1.152	up
jgi|Phyca11|15914|fgenesh1_pg.PHYCAscaffold_16_#_92	1293	2922	0	0	-1.17623	down
jgi|Phyca11|16134|fgenesh1_pg.PHYCAscaffold_18_#_22	5	88	0	0	-4.1375	down
jgi|Phyca11|16252|fgenesh1_pg.PHYCAscaffold_18_#_140	2	42	0	0	-4.39232	down
jgi|Phyca11|16626|fgenesh1_pg.PHYCAscaffold_21_#_43	0	610	0	0	-19.2184	down
jgi|Phyca11|16801|fgenesh1_pg.PHYCAscaffold_22_#_80	52	236	0	0	-2.1822	down
jgi|Phyca11|17159|fgenesh1_pg.PHYCAscaffold_25_#_62	32	0	0	0	14.9658	up
jgi|Phyca11|17239|fgenesh1_pg.PHYCAscaffold_26_#_42	0	40	0	0	-15.2877	down
jgi|Phyca11|17937|fgenesh1_pg.PHYCAscaffold_32_#_12	1042	2466	0	0	-1.24282	down
jgi|Phyca11|18478|fgenesh1_pg.PHYCAscaffold_37_#_42	6	58	0	0	-3.27302	down
jgi|Phyca11|18679|fgenesh1_pg.PHYCAscaffold_39_#_43	72	232	0	0	-1.68806	down
jgi|Phyca11|19084|fgenesh1_pg.PHYCAscaffold_43_#_78	5	59	0	0	-3.56071	down
jgi|Phyca11|19543|fgenesh1_pg.PHYCAscaffold_49_#_56	163	750	0	0	-2.20202	down
jgi|Phyca11|19566|fgenesh1_pg.PHYCAscaffold_49_#_79	881	2114	0	0	-1.26276	down
jgi|Phyca11|19592|fgenesh1_pg.PHYCAscaffold_50_#_14	73	310	0	0	-2.0863	down
jgi|Phyca11|19610|fgenesh1_pg.PHYCAscaffold_50_#_32	0	45	0	0	-15.4576	down
jgi|Phyca11|19678|fgenesh1_pg.PHYCAscaffold_50_#_100	4	66	0	0	-4.04439	down
jgi|Phyca11|19741|fgenesh1_pg.PHYCAscaffold_51_#_62	8	63	0	0	-2.97728	down
jgi|Phyca11|20091|fgenesh1_pg.PHYCAscaffold_57_#_42	0	93	0	0	-16.5049	down
jgi|Phyca11|20092|fgenesh1_pg.PHYCAscaffold_57_#_43	0	120	0	0	-16.8727	down
jgi|Phyca11|20100|fgenesh1_pg.PHYCAscaffold_57_#_51	10	71	0	0	-2.82782	down
jgi|Phyca11|20394|fgenesh1_pg.PHYCAscaffold_63_#_18	5	65	0	0	-3.70044	down
jgi|Phyca11|20401|fgenesh1_pg.PHYCAscaffold_63_#_25	0	51	0	0	-15.6382	down
jgi|Phyca11|20425|fgenesh1_pg.PHYCAscaffold_64_#_11	23	107	0	0	-2.21791	down
jgi|Phyca11|20426|fgenesh1_pg.PHYCAscaffold_64_#_12	61	204	0	0	-1.74169	down
jgi|Phyca11|20630|fgenesh1_pg.PHYCAscaffold_68_#_21	7	62	0	0	-3.14684	down
jgi|Phyca11|20647|fgenesh1_pg.PHYCAscaffold_70_#_2	171	2917	0	0	-4.09242	down
jgi|Phyca11|20829|fgenesh1_pg.PHYCAscaffold_73_#_29	4	77	0	0	-4.26679	down
jgi|Phyca11|20942|fgenesh1_pg.PHYCAscaffold_77_#_10	0	112	0	0	-16.7731	down
jgi|Phyca11|21126|fgenesh1_pg.PHYCAscaffold_82_#_34	116	49	0	0	1.24327	up
jgi|Phyca11|21209|fgenesh1_pg.PHYCAscaffold_85_#_22	10	66	0	0	-2.72247	down
jgi|Phyca11|21279|fgenesh1_pg.PHYCAscaffold_87_#_30	0	61	0	0	-15.8965	down
jgi|Phyca11|21355|fgenesh1_pg.PHYCAscaffold_92_#_10	38	1	0	0	5.24793	up
jgi|Phyca11|21386|fgenesh1_pg.PHYCAscaffold_93_#_20	0	219	0	0	-17.7406	down
jgi|Phyca11|21565|fgenesh1_pg.PHYCAscaffold_101_#_4	5	72	0	0	-3.848	down
jgi|Phyca11|21581|fgenesh1_pg.PHYCAscaffold_102_#_13	1	65	0	0	-6.02237	down
jgi|Phyca11|21626|fgenesh1_pg.PHYCAscaffold_104_#_10	0	45	0	0	-15.4576	down
jgi|Phyca11|21628|fgenesh1_pg.PHYCAscaffold_104_#_12	0	44	0	0	-15.4252	down
jgi|Phyca11|21762|fgenesh1_pg.PHYCAscaffold_117_#_8	0	135	0	0	-17.0426	down
jgi|Phyca11|22044|fgenesh1_pg.PHYCAscaffold_495_#_1	0	36	0	0	-15.1357	down
jgi|Phyca11|22053|fgenesh1_pg.PHYCAscaffold_535_#_1	5	95	0	0	-4.24793	down
jgi|Phyca11|34812|gw1.5.9.1	6	54	0	0	-3.16993	down
jgi|Phyca11|35844|gw1.2.69.1	15	101	0	0	-2.75132	down
jgi|Phyca11|36386|gw1.89.33.1	1	55	0	0	-5.78136	down
jgi|Phyca11|37071|gw1.74.69.1	0	501	0	0	-18.9345	down
jgi|Phyca11|37186|gw1.74.97.1	0	190	0	0	-17.5356	down
jgi|Phyca11|37314|gw1.86.92.1	33	3	0	0	3.45943	up
jgi|Phyca11|37467|gw1.30.51.1	5	74	0	0	-3.88753	down
jgi|Phyca11|39189|gw1.2.145.1	11	88	0	0	-3	down
jgi|Phyca11|39318|gw1.25.47.1	65	4	0	0	4.02237	up
jgi|Phyca11|39504|gw1.17.87.1	29	0	0	0	14.8238	up
jgi|Phyca11|39766|gw1.43.67.1	7	60	0	0	-3.09954	down
jgi|Phyca11|40390|gw1.5.116.1	861	2081	0	0	-1.27319	down
jgi|Phyca11|41359|gw1.21.85.1	79	212	0	0	-1.42414	down
jgi|Phyca11|41368|gw1.32.77.1	12	175	0	0	-3.86625	down
jgi|Phyca11|4192|fgenesh1_pm.PHYCAscaffold_1_#_105	3	71	0	0	-4.56478	down
jgi|Phyca11|4215|fgenesh1_pm.PHYCAscaffold_1_#_128	27	177	0	0	-2.71272	down
jgi|Phyca11|4219|fgenesh1_pm.PHYCAscaffold_1_#_132	13	130	0	0	-3.32193	down
jgi|Phyca11|42247|gw1.235.8.1	16	246	0	0	-3.94251	down
jgi|Phyca11|42407|gw1.15.108.1	4	110	0	0	-4.78136	down
jgi|Phyca11|42411|gw1.64.42.1	608	225	0	0	1.43415	up
jgi|Phyca11|42698|gw1.44.54.1	34	122	0	0	-1.84327	down
jgi|Phyca11|42701|gw1.107.67.1	221	495	0	0	-1.16338	down
jgi|Phyca11|43072|gw1.28.98.1	226	573	0	0	-1.34221	down
jgi|Phyca11|43260|gw1.95.38.1	6	58	0	0	-3.27302	down
jgi|Phyca11|43306|gw1.19.107.1	3	54	0	0	-4.16993	down
jgi|Phyca11|43331|gw1.2.259.1	6	89	0	0	-3.89077	down
jgi|Phyca11|4389|fgenesh1_pm.PHYCAscaffold_1_#_302	39	130	0	0	-1.73697	down
jgi|Phyca11|4402|fgenesh1_pm.PHYCAscaffold_1_#_315	11	93	0	0	-3.07973	down
jgi|Phyca11|4407|fgenesh1_pm.PHYCAscaffold_2_#_3	2	56	0	0	-4.80735	down
jgi|Phyca11|4509|fgenesh1_pm.PHYCAscaffold_2_#_105	0	67	0	0	-16.0319	down
jgi|Phyca11|4826|fgenesh1_pm.PHYCAscaffold_3_#_177	10	116	0	0	-3.53605	down
jgi|Phyca11|48886|gw1.100.93.1	1	69	0	0	-6.10852	down
jgi|Phyca11|49298|gw1.36.389.1	11	113	0	0	-3.36075	down
jgi|Phyca11|49865|gw1.67.79.1	3	82	0	0	-4.77259	down
jgi|Phyca11|502542|fgenesh2_kg.PHYCAscaffold_1_#_2_#_Contig261.1	105	352	0	0	-1.74519	down
jgi|Phyca11|502585|fgenesh2_kg.PHYCAscaffold_1_#_45_#_Contig972.1	34	166	0	0	-2.28758	down
jgi|Phyca11|502594|fgenesh2_kg.PHYCAscaffold_1_#_54_#_Contig421.1	1019	2095	0	0	-1.0398	down
jgi|Phyca11|502599|fgenesh2_kg.PHYCAscaffold_1_#_59_#_Contig2463.1	11	166	0	0	-3.91561	down
jgi|Phyca11|502600|fgenesh2_kg.PHYCAscaffold_1_#_60_#_4097846:1	38	128	0	0	-1.75207	down
jgi|Phyca11|502611|fgenesh2_kg.PHYCAscaffold_1_#_71_#_Contig2396.1	38	244	0	0	-2.68281	down
jgi|Phyca11|502619|fgenesh2_kg.PHYCAscaffold_1_#_79_#_4096559:1	132	497	0	0	-1.91271	down
jgi|Phyca11|502636|fgenesh2_kg.PHYCAscaffold_1_#_96_#_4100275:1	38	235	0	0	-2.62859	down
jgi|Phyca11|502660|fgenesh2_kg.PHYCAscaffold_1_#_120_#_4096857:1	10	439	0	0	-5.45615	down
jgi|Phyca11|502676|fgenesh2_kg.PHYCAscaffold_1_#_136_#_4100843:2	803	1674	0	0	-1.05983	down
jgi|Phyca11|502681|fgenesh2_kg.PHYCAscaffold_1_#_141_#_4097655:1	132	589	0	0	-2.15773	down
jgi|Phyca11|502702|fgenesh2_kg.PHYCAscaffold_1_#_162_#_4100602:1	27	111	0	0	-2.03953	down
jgi|Phyca11|502718|fgenesh2_kg.PHYCAscaffold_1_#_178_#_4101279:1	30	428	0	0	-3.83458	down
jgi|Phyca11|502779|fgenesh2_kg.PHYCAscaffold_1_#_239_#_Contig3064.1	0	70	0	0	-16.0951	down
jgi|Phyca11|502789|fgenesh2_kg.PHYCAscaffold_1_#_249_#_4096583:5	36	207	0	0	-2.52356	down
jgi|Phyca11|502796|fgenesh2_kg.PHYCAscaffold_1_#_256_#_4100336:1	27	149	0	0	-2.46428	down
jgi|Phyca11|50280|gw1.44.109.1	1	93	0	0	-6.53916	down
jgi|Phyca11|502842|fgenesh2_kg.PHYCAscaffold_1_#_302_#_4096672:1	115	359	0	0	-1.64235	down
jgi|Phyca11|502852|fgenesh2_kg.PHYCAscaffold_1_#_312_#_Contig157.1	881	2456	0	0	-1.4791	down
jgi|Phyca11|502908|fgenesh2_kg.PHYCAscaffold_2_#_24_#_Contig4008.1	0	227	0	0	-17.7923	down
jgi|Phyca11|502914|fgenesh2_kg.PHYCAscaffold_2_#_30_#_Contig4008.1	6	445	0	0	-6.2127	down
jgi|Phyca11|502943|fgenesh2_kg.PHYCAscaffold_2_#_59_#_gi|189083898|gb|BT031414.1|	1141	2687	0	0	-1.2357	down
jgi|Phyca11|502973|fgenesh2_kg.PHYCAscaffold_2_#_89_#_4101945:287	800	1917	0	0	-1.26078	down
jgi|Phyca11|503025|fgenesh2_kg.PHYCAscaffold_2_#_141_#_Contig1082.1	1	142	0	0	-7.14975	down
jgi|Phyca11|503092|fgenesh2_kg.PHYCAscaffold_2_#_208_#_4100205:1	27	134	0	0	-2.3112	down
jgi|Phyca11|503123|fgenesh2_kg.PHYCAscaffold_2_#_239_#_Contig21.3	1004	2556	0	0	-1.34813	down
jgi|Phyca11|503131|fgenesh2_kg.PHYCAscaffold_2_#_247_#_4096644:1	831	1930	0	0	-1.21568	down
jgi|Phyca11|503154|fgenesh2_kg.PHYCAscaffold_3_#_19_#_Contig1304.1	11	77	0	0	-2.80735	down
jgi|Phyca11|503243|fgenesh2_kg.PHYCAscaffold_3_#_108_#_Contig742.1	40	412	0	0	-3.36457	down
jgi|Phyca11|503255|fgenesh2_kg.PHYCAscaffold_3_#_120_#_Contig3996.1	15	95	0	0	-2.66297	down
jgi|Phyca11|503258|fgenesh2_kg.PHYCAscaffold_3_#_123_#_Contig19.2	773	1846	0	0	-1.25586	down
jgi|Phyca11|503263|fgenesh2_kg.PHYCAscaffold_3_#_128_#_Contig1288.1	52	268	0	0	-2.36565	down
jgi|Phyca11|503313|fgenesh2_kg.PHYCAscaffold_3_#_178_#_4096764:1	41	3	0	0	3.77259	up
jgi|Phyca11|503318|fgenesh2_kg.PHYCAscaffold_3_#_183_#_Contig4221.1	5	56	0	0	-3.48543	down
jgi|Phyca11|503336|fgenesh2_kg.PHYCAscaffold_3_#_201_#_Contig980.1	652	202	0	0	1.69052	up
jgi|Phyca11|503345|fgenesh2_kg.PHYCAscaffold_3_#_210_#_Contig386.1	2	51	0	0	-4.67243	down
jgi|Phyca11|503352|fgenesh2_kg.PHYCAscaffold_3_#_217_#_4099675:1	110	0	0	0	16.7471	up
jgi|Phyca11|503356|fgenesh2_kg.PHYCAscaffold_3_#_221_#_4099680:2	90	285	0	0	-1.66297	down
jgi|Phyca11|503360|fgenesh2_kg.PHYCAscaffold_3_#_225_#_4099188:1	2	59	0	0	-4.88264	down
jgi|Phyca11|503362|fgenesh2_kg.PHYCAscaffold_3_#_227_#_Contig1073.1	256	115	0	0	1.15451	up
jgi|Phyca11|503383|fgenesh2_kg.PHYCAscaffold_3_#_248_#_Contig106.1	226	1245	0	0	-2.46175	down
jgi|Phyca11|503391|fgenesh2_kg.PHYCAscaffold_3_#_256_#_Contig1415.1	19	311	0	0	-4.03284	down
jgi|Phyca11|503414|fgenesh2_kg.PHYCAscaffold_3_#_279_#_Contig81.1	168	558	0	0	-1.7318	down
jgi|Phyca11|503425|fgenesh2_kg.PHYCAscaffold_3_#_290_#_4101945:196	1396	2968	0	0	-1.08819	down
jgi|Phyca11|503459|fgenesh2_kg.PHYCAscaffold_3_#_324_#_4100309:2	188	511	0	0	-1.44259	down
jgi|Phyca11|503483|fgenesh2_kg.PHYCAscaffold_4_#_22_#_Contig874.1	35	139	0	0	-1.98966	down
jgi|Phyca11|503551|fgenesh2_kg.PHYCAscaffold_4_#_90_#_4100316:2	34	214	0	0	-2.654	down
jgi|Phyca11|503562|fgenesh2_kg.PHYCAscaffold_4_#_101_#_4100091:2	524	1396	0	0	-1.41366	down
jgi|Phyca11|503573|fgenesh2_kg.PHYCAscaffold_4_#_112_#_4098037:1	103	263	0	0	-1.35242	down
jgi|Phyca11|503586|fgenesh2_kg.PHYCAscaffold_4_#_125_#_Contig4397.1	31	5	0	0	2.63227	up
jgi|Phyca11|503721|fgenesh2_kg.PHYCAscaffold_4_#_260_#_4101523:1	215	53	0	0	2.02027	up
jgi|Phyca11|503724|fgenesh2_kg.PHYCAscaffold_4_#_263_#_Contig56.1	504	84	0	0	2.58496	up
jgi|Phyca11|503726|fgenesh2_kg.PHYCAscaffold_4_#_265_#_Contig1091.1	116	12	0	0	3.27302	up
jgi|Phyca11|503727|fgenesh2_kg.PHYCAscaffold_4_#_266_#_Contig7.1	143	502	0	0	-1.81167	down
jgi|Phyca11|503737|fgenesh2_kg.PHYCAscaffold_4_#_276_#_4098126:1	61	184	0	0	-1.59282	down
jgi|Phyca11|503744|fgenesh2_kg.PHYCAscaffold_4_#_283_#_4100856:2	0	46	0	0	-15.4893	down
jgi|Phyca11|503753|fgenesh2_kg.PHYCAscaffold_4_#_292_#_Contig40.1	50	17	0	0	1.55639	up
jgi|Phyca11|503755|fgenesh2_kg.PHYCAscaffold_4_#_294_#_4097881:1	60	287	0	0	-2.25802	down
jgi|Phyca11|503818|fgenesh2_kg.PHYCAscaffold_4_#_357_#_4097670:1	73	33	0	0	1.14543	up
jgi|Phyca11|503852|fgenesh2_kg.PHYCAscaffold_5_#_16_#_4101529:5	662	1582	0	0	-1.25685	down
jgi|Phyca11|503853|fgenesh2_kg.PHYCAscaffold_5_#_17_#_Contig1448.1	44	286	0	0	-2.70044	down
jgi|Phyca11|503864|fgenesh2_kg.PHYCAscaffold_5_#_28_#_4098569:1	9	149	0	0	-4.04924	down
jgi|Phyca11|503878|fgenesh2_kg.PHYCAscaffold_5_#_42_#_4098111:1	20	92	0	0	-2.20163	down
jgi|Phyca11|503886|fgenesh2_kg.PHYCAscaffold_5_#_50_#_Contig513.1	166	387	0	0	-1.22115	down
jgi|Phyca11|503888|fgenesh2_kg.PHYCAscaffold_5_#_52_#_Contig36.1	1250	2674	0	0	-1.09707	down
jgi|Phyca11|503902|fgenesh2_kg.PHYCAscaffold_5_#_66_#_Contig14.1	735	1660	0	0	-1.17537	down
jgi|Phyca11|503927|fgenesh2_kg.PHYCAscaffold_5_#_91_#_Contig3152.1	5	67	0	0	-3.74416	down
jgi|Phyca11|503942|fgenesh2_kg.PHYCAscaffold_5_#_106_#_4101932:1	11	90	0	0	-3.03242	down
jgi|Phyca11|503960|fgenesh2_kg.PHYCAscaffold_5_#_124_#_4096795:1	48	189	0	0	-1.97728	down
jgi|Phyca11|503983|fgenesh2_kg.PHYCAscaffold_5_#_147_#_4099435:1	99	392	0	0	-1.98535	down
jgi|Phyca11|503995|fgenesh2_kg.PHYCAscaffold_5_#_159_#_4101945:92	186	565	0	0	-1.60295	down
jgi|Phyca11|504028|fgenesh2_kg.PHYCAscaffold_5_#_192_#_Contig4718.1	6	59	0	0	-3.29768	down
jgi|Phyca11|504039|fgenesh2_kg.PHYCAscaffold_5_#_203_#_Contig3637.1	105	38	0	0	1.46632	up
jgi|Phyca11|504055|fgenesh2_kg.PHYCAscaffold_5_#_219_#_4098313:1	15	101	0	0	-2.75132	down
jgi|Phyca11|504065|fgenesh2_kg.PHYCAscaffold_5_#_229_#_4098213:2	101	331	0	0	-1.71248	down
jgi|Phyca11|504142|fgenesh2_kg.PHYCAscaffold_6_#_59_#_4101529:2	975	2649	0	0	-1.44197	down
jgi|Phyca11|504155|fgenesh2_kg.PHYCAscaffold_6_#_72_#_4101945:207	831	2042	0	0	-1.29706	down
jgi|Phyca11|504193|fgenesh2_kg.PHYCAscaffold_6_#_110_#_gi|189084605|gb|BT032121.1|	14	112	0	0	-3	down
jgi|Phyca11|504243|fgenesh2_kg.PHYCAscaffold_6_#_160_#_Contig275.1	9	128	0	0	-3.83007	down
jgi|Phyca11|504262|fgenesh2_kg.PHYCAscaffold_7_#_14_#_4101715:1	83	260	0	0	-1.64733	down
jgi|Phyca11|504268|fgenesh2_kg.PHYCAscaffold_7_#_20_#_4101982:2	80	267	0	0	-1.73877	down
jgi|Phyca11|504288|fgenesh2_kg.PHYCAscaffold_7_#_40_#_Contig2497.1	21	137	0	0	-2.70571	down
jgi|Phyca11|504296|fgenesh2_kg.PHYCAscaffold_7_#_48_#_Contig87.1	159	497	0	0	-1.64422	down
jgi|Phyca11|504348|fgenesh2_kg.PHYCAscaffold_7_#_100_#_gi|189084964|gb|BT032496.1|	1209	2923	0	0	-1.27364	down
jgi|Phyca11|504357|fgenesh2_kg.PHYCAscaffold_7_#_109_#_Contig697.1	18	284	0	0	-3.97982	down
jgi|Phyca11|504369|fgenesh2_kg.PHYCAscaffold_7_#_121_#_gi|189084575|gb|BT032091.1|	60	20	0	0	1.58496	up
jgi|Phyca11|504383|fgenesh2_kg.PHYCAscaffold_7_#_135_#_4098508:8	707	1853	0	0	-1.39008	down
jgi|Phyca11|504393|fgenesh2_kg.PHYCAscaffold_7_#_145_#_gi|189084165|gb|BT031681.1|	12	116	0	0	-3.27302	down
jgi|Phyca11|504431|fgenesh2_kg.PHYCAscaffold_7_#_183_#_Contig468.1	25	388	0	0	-3.95606	down
jgi|Phyca11|504469|fgenesh2_kg.PHYCAscaffold_8_#_38_#_4101945:176	506	1461	0	0	-1.52975	down
jgi|Phyca11|504523|fgenesh2_kg.PHYCAscaffold_8_#_92_#_4101945:54	700	184	0	0	1.92765	up
jgi|Phyca11|504531|fgenesh2_kg.PHYCAscaffold_8_#_100_#_4101945:12	1297	2629	0	0	-1.01934	down
jgi|Phyca11|504533|fgenesh2_kg.PHYCAscaffold_8_#_102_#_Contig354.1	191	409	0	0	-1.09853	down
jgi|Phyca11|504570|fgenesh2_kg.PHYCAscaffold_8_#_139_#_4096905:1	181	435	0	0	-1.26503	down
jgi|Phyca11|504578|fgenesh2_kg.PHYCAscaffold_8_#_147_#_4101647:4	219	576	0	0	-1.39514	down
jgi|Phyca11|504590|fgenesh2_kg.PHYCAscaffold_8_#_159_#_Contig101.1	1419	3507	0	0	-1.30536	down
jgi|Phyca11|504604|fgenesh2_kg.PHYCAscaffold_8_#_173_#_4101511:1	13	212	0	0	-4.02748	down
jgi|Phyca11|504612|fgenesh2_kg.PHYCAscaffold_9_#_3_#_Contig947.1	96	280	0	0	-1.54432	down
jgi|Phyca11|504613|fgenesh2_kg.PHYCAscaffold_9_#_4_#_gi|189084411|gb|BT031927.1|	39	232	0	0	-2.57258	down
jgi|Phyca11|504642|fgenesh2_kg.PHYCAscaffold_9_#_33_#_Contig161.1	40	166	0	0	-2.05311	down
jgi|Phyca11|504659|fgenesh2_kg.PHYCAscaffold_9_#_50_#_Contig5567.1	6	118	0	0	-4.29768	down
jgi|Phyca11|504715|fgenesh2_kg.PHYCAscaffold_9_#_106_#_Contig2706.1	44	7	0	0	2.65208	up
jgi|Phyca11|504745|fgenesh2_kg.PHYCAscaffold_9_#_136_#_4097906:1	23	217	0	0	-3.23799	down
jgi|Phyca11|504756|fgenesh2_kg.PHYCAscaffold_9_#_147_#_4099238:1	3	58	0	0	-4.27302	down
jgi|Phyca11|504821|fgenesh2_kg.PHYCAscaffold_9_#_212_#_4100424:2	21	413	0	0	-4.29768	down
jgi|Phyca11|504825|fgenesh2_kg.PHYCAscaffold_9_#_216_#_Contig112.1	61	1371	0	0	-4.49028	down
jgi|Phyca11|504833|fgenesh2_kg.PHYCAscaffold_9_#_224_#_4100356:1	122	373	0	0	-1.61229	down
jgi|Phyca11|504837|fgenesh2_kg.PHYCAscaffold_9_#_228_#_4098582:1	76	227	0	0	-1.57862	down
jgi|Phyca11|504902|fgenesh2_kg.PHYCAscaffold_10_#_62_#_4096919:1	123	502	0	0	-2.02903	down
jgi|Phyca11|504933|fgenesh2_kg.PHYCAscaffold_10_#_93_#_Contig243.1	0	608	0	0	-19.2137	down
jgi|Phyca11|504940|fgenesh2_kg.PHYCAscaffold_10_#_100_#_4101247:4	0	121	0	0	-16.8846	down
jgi|Phyca11|504941|fgenesh2_kg.PHYCAscaffold_10_#_101_#_4101247:4	0	183	0	0	-17.4815	down
jgi|Phyca11|504978|fgenesh2_kg.PHYCAscaffold_10_#_138_#_4097175:1	368	83	0	0	2.14852	up
jgi|Phyca11|505013|fgenesh2_kg.PHYCAscaffold_10_#_173_#_gi|189084885|gb|BT032416.1|	867	2233	0	0	-1.36488	down
jgi|Phyca11|505046|fgenesh2_kg.PHYCAscaffold_10_#_206_#_4097622:1	28	118	0	0	-2.07529	down
jgi|Phyca11|505083|fgenesh2_kg.PHYCAscaffold_11_#_29_#_gi|189084466|gb|BT031982.1|	97	327	0	0	-1.75323	down
jgi|Phyca11|505094|fgenesh2_kg.PHYCAscaffold_11_#_40_#_Contig2616.1	5	105	0	0	-4.39232	down
jgi|Phyca11|505108|fgenesh2_kg.PHYCAscaffold_11_#_54_#_Contig135.1	29	131	0	0	-2.17544	down
jgi|Phyca11|505109|fgenesh2_kg.PHYCAscaffold_11_#_55_#_4100846:2	56	287	0	0	-2.35755	down
jgi|Phyca11|505115|fgenesh2_kg.PHYCAscaffold_11_#_61_#_4098882:1	3	61	0	0	-4.34577	down
jgi|Phyca11|505136|fgenesh2_kg.PHYCAscaffold_11_#_82_#_gi|189092342|gb|BT032459.1|	1266	2952	0	0	-1.22142	down
jgi|Phyca11|505142|fgenesh2_kg.PHYCAscaffold_11_#_88_#_Contig2868.1	7	403	0	0	-5.84728	down
jgi|Phyca11|505188|fgenesh2_kg.PHYCAscaffold_11_#_134_#_Contig42.1	891	1915	0	0	-1.10385	down
jgi|Phyca11|505203|fgenesh2_kg.PHYCAscaffold_11_#_149_#_4097952:1	1	50	0	0	-5.64386	down
jgi|Phyca11|505206|fgenesh2_kg.PHYCAscaffold_11_#_152_#_4096797:1	8	66	0	0	-3.04439	down
jgi|Phyca11|505233|fgenesh2_kg.PHYCAscaffold_12_#_21_#_4100316:9	624	1664	0	0	-1.41504	down
jgi|Phyca11|505238|fgenesh2_kg.PHYCAscaffold_12_#_26_#_gi|189084300|gb|BT031816.1|	1	133	0	0	-7.05528	down
jgi|Phyca11|505247|fgenesh2_kg.PHYCAscaffold_12_#_35_#_Contig717.1	0	143	0	0	-17.1257	down
jgi|Phyca11|505256|fgenesh2_kg.PHYCAscaffold_12_#_44_#_Contig4270.1	37	2	0	0	4.20945	up
jgi|Phyca11|505267|fgenesh2_kg.PHYCAscaffold_12_#_55_#_Contig3407.1	1	69	0	0	-6.10852	down
jgi|Phyca11|505272|fgenesh2_kg.PHYCAscaffold_12_#_60_#_4098471:1	3	161	0	0	-5.74595	down
jgi|Phyca11|505337|fgenesh2_kg.PHYCAscaffold_12_#_125_#_Contig909.1	3	61	0	0	-4.34577	down
jgi|Phyca11|505353|fgenesh2_kg.PHYCAscaffold_13_#_3_#_4101113:1	157	452	0	0	-1.52556	down
jgi|Phyca11|505383|fgenesh2_kg.PHYCAscaffold_13_#_33_#_Contig192.1	371	1000	0	0	-1.43051	down
jgi|Phyca11|505399|fgenesh2_kg.PHYCAscaffold_13_#_49_#_gi|189084577|gb|BT032093.1|	35	148	0	0	-2.08017	down
jgi|Phyca11|505418|fgenesh2_kg.PHYCAscaffold_13_#_68_#_4097873:1	151	36	0	0	2.06848	up
jgi|Phyca11|505421|fgenesh2_kg.PHYCAscaffold_13_#_71_#_Contig230.1	14	98	0	0	-2.80735	down
jgi|Phyca11|505423|fgenesh2_kg.PHYCAscaffold_13_#_73_#_Contig230.1	92	553	0	0	-2.58757	down
jgi|Phyca11|505466|fgenesh2_kg.PHYCAscaffold_13_#_116_#_Contig111.1	86	467	0	0	-2.44101	down
jgi|Phyca11|505478|fgenesh2_kg.PHYCAscaffold_13_#_128_#_4101945:214	475	173	0	0	1.45716	up
jgi|Phyca11|505505|fgenesh2_kg.PHYCAscaffold_13_#_155_#_4100209:1	265	101	0	0	1.39164	up
jgi|Phyca11|505507|fgenesh2_kg.PHYCAscaffold_13_#_157_#_4100209:1	742	287	0	0	1.37037	up
jgi|Phyca11|505556|fgenesh2_kg.PHYCAscaffold_14_#_37_#_Contig94.2	0	38	0	0	-15.2137	down
jgi|Phyca11|505561|fgenesh2_kg.PHYCAscaffold_14_#_42_#_4096736:4	0	79	0	0	-16.2696	down
jgi|Phyca11|505565|fgenesh2_kg.PHYCAscaffold_14_#_46_#_4096736:6	0	180	0	0	-17.4576	down
jgi|Phyca11|505569|fgenesh2_kg.PHYCAscaffold_14_#_50_#_Contig94.2	1	364	0	0	-8.50779	down
jgi|Phyca11|505638|fgenesh2_kg.PHYCAscaffold_14_#_119_#_Contig1396.1	10	112	0	0	-3.48543	down
jgi|Phyca11|505655|fgenesh2_kg.PHYCAscaffold_14_#_136_#_4099224:1	21	111	0	0	-2.4021	down
jgi|Phyca11|505731|fgenesh2_kg.PHYCAscaffold_15_#_38_#_Contig1066.1	44	156	0	0	-1.82597	down
jgi|Phyca11|505777|fgenesh2_kg.PHYCAscaffold_15_#_84_#_4096670:3	30	157	0	0	-2.38773	down
jgi|Phyca11|505784|fgenesh2_kg.PHYCAscaffold_15_#_91_#_4100369:1	28	1	0	0	4.80735	up
jgi|Phyca11|505790|fgenesh2_kg.PHYCAscaffold_15_#_97_#_Contig4744.1	24	2	0	0	3.58496	up
jgi|Phyca11|505818|fgenesh2_kg.PHYCAscaffold_15_#_125_#_4098069:1	88	252	0	0	-1.51785	down
jgi|Phyca11|505820|fgenesh2_kg.PHYCAscaffold_15_#_127_#_4098432:1	23	339	0	0	-3.88158	down
jgi|Phyca11|505845|fgenesh2_kg.PHYCAscaffold_16_#_4_#_4104965:1	9	207	0	0	-4.52356	down
jgi|Phyca11|505850|fgenesh2_kg.PHYCAscaffold_16_#_9_#_Contig2536.1	1	554	0	0	-9.11374	down
jgi|Phyca11|505875|fgenesh2_kg.PHYCAscaffold_16_#_34_#_gi|189092334|gb|BT032288.1|	26	104	0	0	-2	down
jgi|Phyca11|505902|fgenesh2_kg.PHYCAscaffold_16_#_61_#_4101945:478	43	156	0	0	-1.85914	down
jgi|Phyca11|505907|fgenesh2_kg.PHYCAscaffold_16_#_66_#_Contig282.1	8	81	0	0	-3.33985	down
jgi|Phyca11|505913|fgenesh2_kg.PHYCAscaffold_16_#_72_#_4099039:3	0	729	0	0	-19.4756	down
jgi|Phyca11|505935|fgenesh2_kg.PHYCAscaffold_17_#_20_#_4096803:2	69	209	0	0	-1.59883	down
jgi|Phyca11|505945|fgenesh2_kg.PHYCAscaffold_17_#_30_#_4099910:1	37	308	0	0	-3.05733	down
jgi|Phyca11|505970|fgenesh2_kg.PHYCAscaffold_17_#_55_#_Contig684.1	44	142	0	0	-1.69032	down
jgi|Phyca11|505981|fgenesh2_kg.PHYCAscaffold_17_#_66_#_gi|189084839|gb|BT032370.1|	71	235	0	0	-1.72677	down
jgi|Phyca11|506007|fgenesh2_kg.PHYCAscaffold_17_#_92_#_gi|189084211|gb|BT031727.1|	68	310	0	0	-2.18866	down
jgi|Phyca11|506047|fgenesh2_kg.PHYCAscaffold_17_#_132_#_4096903:2	20	127	0	0	-2.66676	down
jgi|Phyca11|506056|fgenesh2_kg.PHYCAscaffold_17_#_141_#_gi|189084230|gb|BT031746.1|	72	573	0	0	-2.99247	down
jgi|Phyca11|506080|fgenesh2_kg.PHYCAscaffold_17_#_165_#_4097378:1	24	126	0	0	-2.39232	down
jgi|Phyca11|506119|fgenesh2_kg.PHYCAscaffold_17_#_204_#_Contig1791.1	5	86	0	0	-4.10434	down
jgi|Phyca11|506187|fgenesh2_kg.PHYCAscaffold_18_#_60_#_Contig5919.1	14	95	0	0	-2.7625	down
jgi|Phyca11|506188|fgenesh2_kg.PHYCAscaffold_18_#_61_#_4097222:2	16	82	0	0	-2.35755	down
jgi|Phyca11|506200|fgenesh2_kg.PHYCAscaffold_18_#_73_#_Contig372.1	717	1464	0	0	-1.02987	down
jgi|Phyca11|506220|fgenesh2_kg.PHYCAscaffold_18_#_93_#_4097685:2	29	144	0	0	-2.31194	down
jgi|Phyca11|506234|fgenesh2_kg.PHYCAscaffold_18_#_107_#_Contig1213.1	69	34	0	0	1.02106	up
jgi|Phyca11|506250|fgenesh2_kg.PHYCAscaffold_18_#_123_#_Contig619.1	57	240	0	0	-2.074	down
jgi|Phyca11|506280|fgenesh2_kg.PHYCAscaffold_18_#_153_#_gi|189085007|gb|BT032539.1|	35	7	0	0	2.32193	up
jgi|Phyca11|506282|fgenesh2_kg.PHYCAscaffold_18_#_155_#_4100564:1	38	1	0	0	5.24793	up
jgi|Phyca11|506353|fgenesh2_kg.PHYCAscaffold_19_#_59_#_4099880:2	46	15	0	0	1.61667	up
jgi|Phyca11|506362|fgenesh2_kg.PHYCAscaffold_19_#_68_#_Contig97.1	46	15	0	0	1.61667	up
jgi|Phyca11|506398|fgenesh2_kg.PHYCAscaffold_19_#_104_#_4096911:1	15	82	0	0	-2.45066	down
jgi|Phyca11|506502|fgenesh2_kg.PHYCAscaffold_20_#_48_#_gi|189084416|gb|BT031932.1|	52	164	0	0	-1.65711	down
jgi|Phyca11|506513|fgenesh2_kg.PHYCAscaffold_20_#_59_#_4100500:1	42	202	0	0	-2.26589	down
jgi|Phyca11|506540|fgenesh2_kg.PHYCAscaffold_20_#_86_#_Contig164.1	873	2219	0	0	-1.34586	down
jgi|Phyca11|506568|fgenesh2_kg.PHYCAscaffold_20_#_114_#_Contig154.1	148	550	0	0	-1.89383	down
jgi|Phyca11|506574|fgenesh2_kg.PHYCAscaffold_20_#_120_#_Contig810.1	89	257	0	0	-1.52989	down
jgi|Phyca11|506604|fgenesh2_kg.PHYCAscaffold_20_#_150_#_Contig1038.1	19	88	0	0	-2.2115	down
jgi|Phyca11|506606|fgenesh2_kg.PHYCAscaffold_20_#_152_#_Contig614.1	36	140	0	0	-1.95936	down
jgi|Phyca11|506671|fgenesh2_kg.PHYCAscaffold_21_#_43_#_4101247:3	260	126	0	0	1.04509	up
jgi|Phyca11|506701|fgenesh2_kg.PHYCAscaffold_21_#_73_#_4097599:1	58	8	0	0	2.85798	up
jgi|Phyca11|506722|fgenesh2_kg.PHYCAscaffold_21_#_94_#_4096595:1	99	12	0	0	3.04439	up
jgi|Phyca11|506723|fgenesh2_kg.PHYCAscaffold_21_#_95_#_4101605:2	79	2	0	0	5.30378	up
jgi|Phyca11|506839|fgenesh2_kg.PHYCAscaffold_22_#_78_#_Contig3547.1	4	165	0	0	-5.36632	down
jgi|Phyca11|506857|fgenesh2_kg.PHYCAscaffold_22_#_96_#_gi|189084480|gb|BT031996.1|	85	232	0	0	-1.44859	down
jgi|Phyca11|506899|fgenesh2_kg.PHYCAscaffold_23_#_30_#_Contig2016.1	9	80	0	0	-3.152	down
jgi|Phyca11|506902|fgenesh2_kg.PHYCAscaffold_23_#_33_#_gi|189084893|gb|BT032424.1|	760	1879	0	0	-1.30589	down
jgi|Phyca11|506916|fgenesh2_kg.PHYCAscaffold_23_#_47_#_4097169:1	274	1101	0	0	-2.00657	down
jgi|Phyca11|506922|fgenesh2_kg.PHYCAscaffold_23_#_53_#_4101134:1	420	1175	0	0	-1.4842	down
jgi|Phyca11|506928|fgenesh2_kg.PHYCAscaffold_23_#_59_#_4098813:1	51	287	0	0	-2.49248	down
jgi|Phyca11|506938|fgenesh2_kg.PHYCAscaffold_23_#_69_#_Contig1201.1	341	754	0	0	-1.14479	down
jgi|Phyca11|506966|fgenesh2_kg.PHYCAscaffold_23_#_97_#_4101577:1	15	87	0	0	-2.53605	down
jgi|Phyca11|507010|fgenesh2_kg.PHYCAscaffold_24_#_2_#_Contig267.1	208	33	0	0	2.65605	up
jgi|Phyca11|507114|fgenesh2_kg.PHYCAscaffold_24_#_106_#_Contig908.1	58	230	0	0	-1.98751	down
jgi|Phyca11|507120|fgenesh2_kg.PHYCAscaffold_25_#_4_#_Contig329.1	155	345	0	0	-1.15433	down
jgi|Phyca11|507167|fgenesh2_kg.PHYCAscaffold_25_#_51_#_Contig3320.1	45	10	0	0	2.16993	up
jgi|Phyca11|507175|fgenesh2_kg.PHYCAscaffold_25_#_59_#_Contig2667.1	18	98	0	0	-2.44478	down
jgi|Phyca11|507177|fgenesh2_kg.PHYCAscaffold_25_#_61_#_4097337:1	3	56	0	0	-4.22239	down
jgi|Phyca11|507215|fgenesh2_kg.PHYCAscaffold_26_#_18_#_Contig109.1	20	207	0	0	-3.37156	down
jgi|Phyca11|507240|fgenesh2_kg.PHYCAscaffold_26_#_43_#_4097356:1	98	32	0	0	1.61471	up
jgi|Phyca11|507278|fgenesh2_kg.PHYCAscaffold_26_#_81_#_gi|189084092|gb|BT031608.1|	46	15	0	0	1.61667	up
jgi|Phyca11|507305|fgenesh2_kg.PHYCAscaffold_26_#_108_#_gi|189085065|gb|BT032597.1|	7	267	0	0	-5.25334	down
jgi|Phyca11|507307|fgenesh2_kg.PHYCAscaffold_26_#_110_#_4096695:2	19	430	0	0	-4.50027	down
jgi|Phyca11|507331|fgenesh2_kg.PHYCAscaffold_27_#_5_#_gi|189084902|gb|BT032433.1|	818	1961	0	0	-1.26142	down
jgi|Phyca11|507351|fgenesh2_kg.PHYCAscaffold_27_#_25_#_4101738:1	21	217	0	0	-3.36923	down
jgi|Phyca11|507377|fgenesh2_kg.PHYCAscaffold_27_#_51_#_4096817:1	18	148	0	0	-3.03953	down
jgi|Phyca11|507425|fgenesh2_kg.PHYCAscaffold_27_#_99_#_4096835:1	1085	2534	0	0	-1.22372	down
jgi|Phyca11|507432|fgenesh2_kg.PHYCAscaffold_27_#_106_#_4101779:2	70	490	0	0	-2.80735	down
jgi|Phyca11|507461|fgenesh2_kg.PHYCAscaffold_27_#_135_#_Contig2698.1	7	59	0	0	-3.07529	down
jgi|Phyca11|507472|fgenesh2_kg.PHYCAscaffold_27_#_146_#_Contig84.1	757	1717	0	0	-1.18152	down
jgi|Phyca11|507508|fgenesh2_kg.PHYCAscaffold_28_#_15_#_4101945:171	48	148	0	0	-1.62449	down
jgi|Phyca11|507516|fgenesh2_kg.PHYCAscaffold_28_#_23_#_Contig24.1	718	1701	0	0	-1.24433	down
jgi|Phyca11|507525|fgenesh2_kg.PHYCAscaffold_28_#_32_#_Contig2244.1	36	138	0	0	-1.9386	down
jgi|Phyca11|507551|fgenesh2_kg.PHYCAscaffold_28_#_58_#_Contig3540.1	23	100	0	0	-2.12029	down
jgi|Phyca11|507557|fgenesh2_kg.PHYCAscaffold_28_#_64_#_gi|189084946|gb|BT032478.1|	646	1404	0	0	-1.11994	down
jgi|Phyca11|507596|fgenesh2_kg.PHYCAscaffold_28_#_103_#_4096618:1	865	2018	0	0	-1.22215	down
jgi|Phyca11|507760|fgenesh2_kg.PHYCAscaffold_30_#_29_#_Contig16.1	806	2174	0	0	-1.4315	down
jgi|Phyca11|507766|fgenesh2_kg.PHYCAscaffold_30_#_35_#_Contig256.1	117	329	0	0	-1.49158	down
jgi|Phyca11|507779|fgenesh2_kg.PHYCAscaffold_30_#_48_#_Contig4588.1	12	84	0	0	-2.80735	down
jgi|Phyca11|507795|fgenesh2_kg.PHYCAscaffold_30_#_64_#_4099933:4	95	505	0	0	-2.41028	down
jgi|Phyca11|507797|fgenesh2_kg.PHYCAscaffold_30_#_66_#_4101859:1	45	200	0	0	-2.152	down
jgi|Phyca11|507861|fgenesh2_kg.PHYCAscaffold_30_#_130_#_Contig1057.1	36	169	0	0	-2.23095	down
jgi|Phyca11|507979|fgenesh2_kg.PHYCAscaffold_31_#_60_#_Contig3108.1	3	47	0	0	-3.96963	down
jgi|Phyca11|508012|fgenesh2_kg.PHYCAscaffold_31_#_93_#_4101533:2	22	147	0	0	-2.74024	down
jgi|Phyca11|508016|fgenesh2_kg.PHYCAscaffold_31_#_97_#_Contig394.1	40	235	0	0	-2.55459	down
jgi|Phyca11|508025|fgenesh2_kg.PHYCAscaffold_31_#_106_#_4097960:1	80	39	0	0	1.03653	up
jgi|Phyca11|508144|fgenesh2_kg.PHYCAscaffold_33_#_3_#_Contig2026.1	4	59	0	0	-3.88264	down
jgi|Phyca11|508158|fgenesh2_kg.PHYCAscaffold_33_#_17_#_gi|189084583|gb|BT032099.1|	4	60	0	0	-3.90689	down
jgi|Phyca11|508162|fgenesh2_kg.PHYCAscaffold_33_#_21_#_4101225:1	12	71	0	0	-2.56478	down
jgi|Phyca11|508170|fgenesh2_kg.PHYCAscaffold_33_#_29_#_4097344:2	26	2	0	0	3.70044	up
jgi|Phyca11|508183|fgenesh2_kg.PHYCAscaffold_33_#_42_#_4100935:1	86	250	0	0	-1.53952	down
jgi|Phyca11|508221|fgenesh2_kg.PHYCAscaffold_33_#_80_#_4101685:1	381	1212	0	0	-1.66953	down
jgi|Phyca11|508309|fgenesh2_kg.PHYCAscaffold_34_#_5_#_Contig460.1	69	202	0	0	-1.54969	down
jgi|Phyca11|508346|fgenesh2_kg.PHYCAscaffold_34_#_42_#_Contig2294.1	21	96	0	0	-2.19265	down
jgi|Phyca11|508397|fgenesh2_kg.PHYCAscaffold_34_#_93_#_4104990:1	15	80	0	0	-2.41504	down
jgi|Phyca11|508441|fgenesh2_kg.PHYCAscaffold_35_#_24_#_Contig211.1	81	7	0	0	3.5325	up
jgi|Phyca11|508443|fgenesh2_kg.PHYCAscaffold_35_#_26_#_4101945:181	468	1259	0	0	-1.4277	down
jgi|Phyca11|508465|fgenesh2_kg.PHYCAscaffold_35_#_48_#_Contig509.1	99	257	0	0	-1.37627	down
jgi|Phyca11|508583|fgenesh2_kg.PHYCAscaffold_36_#_36_#_4100984:1	52	312	0	0	-2.58496	down
jgi|Phyca11|508589|fgenesh2_kg.PHYCAscaffold_36_#_42_#_Contig144.1	217	645	0	0	-1.5716	down
jgi|Phyca11|508601|fgenesh2_kg.PHYCAscaffold_36_#_54_#_4101876:1	71	16	0	0	2.14975	up
jgi|Phyca11|508607|fgenesh2_kg.PHYCAscaffold_36_#_60_#_Contig5767.1	82	217	0	0	-1.404	down
jgi|Phyca11|508611|fgenesh2_kg.PHYCAscaffold_36_#_64_#_4100685:1	43	212	0	0	-2.30166	down
jgi|Phyca11|508651|fgenesh2_kg.PHYCAscaffold_37_#_26_#_4101945:108	75	12	0	0	2.64386	up
jgi|Phyca11|508653|fgenesh2_kg.PHYCAscaffold_37_#_28_#_Contig1670.1	38	398	0	0	-3.3887	down
jgi|Phyca11|508670|fgenesh2_kg.PHYCAscaffold_37_#_45_#_4097507:1	31	127	0	0	-2.03449	down
jgi|Phyca11|508761|fgenesh2_kg.PHYCAscaffold_38_#_13_#_4099864:1	244	12	0	0	4.34577	up
jgi|Phyca11|508763|fgenesh2_kg.PHYCAscaffold_38_#_15_#_4097477:1	1312	6	0	0	7.77259	up
jgi|Phyca11|508766|fgenesh2_kg.PHYCAscaffold_38_#_18_#_4098798:1	976	4	0	0	7.93074	up
jgi|Phyca11|508770|fgenesh2_kg.PHYCAscaffold_38_#_22_#_4098798:1	1601	10	0	0	7.32283	up
jgi|Phyca11|508807|fgenesh2_kg.PHYCAscaffold_38_#_59_#_Contig2014.1	34	164	0	0	-2.27009	down
jgi|Phyca11|508846|fgenesh2_kg.PHYCAscaffold_39_#_13_#_gi|189084611|gb|BT032127.1|	174	567	0	0	-1.70426	down
jgi|Phyca11|508891|fgenesh2_kg.PHYCAscaffold_39_#_58_#_4101624:1	28	1	0	0	4.80735	up
jgi|Phyca11|508898|fgenesh2_kg.PHYCAscaffold_39_#_65_#_4097536:2	54	170	0	0	-1.6545	down
jgi|Phyca11|508902|fgenesh2_kg.PHYCAscaffold_39_#_69_#_Contig2193.1	14	79	0	0	-2.49643	down
jgi|Phyca11|508920|fgenesh2_kg.PHYCAscaffold_40_#_9_#_4098904:1	19	91	0	0	-2.25987	down
jgi|Phyca11|508929|fgenesh2_kg.PHYCAscaffold_40_#_18_#_4101945:234	131	316	0	0	-1.27036	down
jgi|Phyca11|508940|fgenesh2_kg.PHYCAscaffold_40_#_29_#_Contig907.1	32	118	0	0	-1.88264	down
jgi|Phyca11|508983|fgenesh2_kg.PHYCAscaffold_40_#_72_#_Contig64.1	834	1891	0	0	-1.18103	down
jgi|Phyca11|508997|fgenesh2_kg.PHYCAscaffold_40_#_86_#_4096977:1	40	250	0	0	-2.64386	down
jgi|Phyca11|509043|fgenesh2_kg.PHYCAscaffold_41_#_39_#_Contig2334.1	69	7	0	0	3.30117	up
jgi|Phyca11|509045|fgenesh2_kg.PHYCAscaffold_41_#_41_#_Contig1743.1	89	8	0	0	3.47573	up
jgi|Phyca11|509144|fgenesh2_kg.PHYCAscaffold_42_#_51_#_4096822:1	20	240	0	0	-3.58496	down
jgi|Phyca11|509161|fgenesh2_kg.PHYCAscaffold_42_#_68_#_4101302:1	51	6	0	0	3.08746	up
jgi|Phyca11|509170|fgenesh2_kg.PHYCAscaffold_42_#_77_#_4101945:188	10	511	0	0	-5.67525	down
jgi|Phyca11|509200|fgenesh2_kg.PHYCAscaffold_42_#_107_#_4096666:2	8	207	0	0	-4.69349	down
jgi|Phyca11|509265|fgenesh2_kg.PHYCAscaffold_43_#_63_#_4098646:1	7	58	0	0	-3.05063	down
jgi|Phyca11|509288|fgenesh2_kg.PHYCAscaffold_43_#_86_#_Contig560.1	21	135	0	0	-2.6845	down
jgi|Phyca11|509295|fgenesh2_kg.PHYCAscaffold_43_#_93_#_gi|189084860|gb|BT032391.1|	27	122	0	0	-2.17585	down
jgi|Phyca11|509300|fgenesh2_kg.PHYCAscaffold_43_#_98_#_Contig479.1	28	117	0	0	-2.06301	down
jgi|Phyca11|509303|fgenesh2_kg.PHYCAscaffold_43_#_101_#_4096802:2	5	74	0	0	-3.88753	down
jgi|Phyca11|509308|fgenesh2_kg.PHYCAscaffold_43_#_106_#_Contig105.1	1186	418	0	0	1.50453	up
jgi|Phyca11|509331|fgenesh2_kg.PHYCAscaffold_43_#_129_#_4099208:1	0	136	0	0	-17.0532	down
jgi|Phyca11|509385|fgenesh2_kg.PHYCAscaffold_44_#_23_#_gi|189084132|gb|BT031648.1|	67	215	0	0	-1.6821	down
jgi|Phyca11|509396|fgenesh2_kg.PHYCAscaffold_44_#_34_#_4097801:2	29	111	0	0	-1.93643	down
jgi|Phyca11|509400|fgenesh2_kg.PHYCAscaffold_44_#_38_#_Contig1101.1	11	84	0	0	-2.93289	down
jgi|Phyca11|509421|fgenesh2_kg.PHYCAscaffold_46_#_6_#_Contig123.1	85	268	0	0	-1.6567	down
jgi|Phyca11|509455|fgenesh2_kg.PHYCAscaffold_46_#_40_#_4097688:1	3	66	0	0	-4.45943	down
jgi|Phyca11|509497|fgenesh2_kg.PHYCAscaffold_46_#_82_#_Contig380.1	41	239	0	0	-2.54331	down
jgi|Phyca11|509515|fgenesh2_kg.PHYCAscaffold_47_#_6_#_4098474:3	17	96	0	0	-2.4975	down
jgi|Phyca11|509568|fgenesh2_kg.PHYCAscaffold_47_#_59_#_Contig284.1	0	81	0	0	-16.3056	down
jgi|Phyca11|509570|fgenesh2_kg.PHYCAscaffold_47_#_61_#_Contig4308.1	18	110	0	0	-2.61143	down
jgi|Phyca11|509574|fgenesh2_kg.PHYCAscaffold_47_#_65_#_4097856:1	1	52	0	0	-5.70044	down
jgi|Phyca11|509585|fgenesh2_kg.PHYCAscaffold_47_#_76_#_Contig1578.1	3	52	0	0	-4.11548	down
jgi|Phyca11|509598|fgenesh2_kg.PHYCAscaffold_48_#_1_#_4096694:1	13	95	0	0	-2.86942	down
jgi|Phyca11|509665|fgenesh2_kg.PHYCAscaffold_48_#_68_#_Contig411.1	8	74	0	0	-3.20945	down
jgi|Phyca11|509669|fgenesh2_kg.PHYCAscaffold_48_#_72_#_Contig3561.1	40	353	0	0	-3.1416	down
jgi|Phyca11|509732|fgenesh2_kg.PHYCAscaffold_49_#_24_#_Contig4663.1	4	72	0	0	-4.16993	down
jgi|Phyca11|509733|fgenesh2_kg.PHYCAscaffold_49_#_25_#_Contig4663.1	14	143	0	0	-3.35252	down
jgi|Phyca11|509742|fgenesh2_kg.PHYCAscaffold_49_#_34_#_4097783:1	3	92	0	0	-4.9386	down
jgi|Phyca11|509767|fgenesh2_kg.PHYCAscaffold_49_#_59_#_4097480:1	20	129	0	0	-2.6893	down
jgi|Phyca11|509774|fgenesh2_kg.PHYCAscaffold_49_#_66_#_Contig174.1	202	784	0	0	-1.9565	down
jgi|Phyca11|509804|fgenesh2_kg.PHYCAscaffold_50_#_5_#_Contig1669.1	43	1	0	0	5.42626	up
jgi|Phyca11|509812|fgenesh2_kg.PHYCAscaffold_50_#_13_#_gi|189084785|gb|BT032315.1|	21	92	0	0	-2.13124	down
jgi|Phyca11|509820|fgenesh2_kg.PHYCAscaffold_50_#_21_#_Contig158.1	167	933	0	0	-2.48203	down
jgi|Phyca11|509829|fgenesh2_kg.PHYCAscaffold_50_#_30_#_Contig830.1	2	44	0	0	-4.45943	down
jgi|Phyca11|509834|fgenesh2_kg.PHYCAscaffold_50_#_35_#_4099639:1	9	91	0	0	-3.33787	down
jgi|Phyca11|509839|fgenesh2_kg.PHYCAscaffold_50_#_40_#_4101755:1	69	28	0	0	1.30117	up
jgi|Phyca11|509844|fgenesh2_kg.PHYCAscaffold_50_#_45_#_Contig334.1	160	1	0	0	7.32193	up
jgi|Phyca11|509900|fgenesh2_kg.PHYCAscaffold_51_#_27_#_4100358:1	107	332	0	0	-1.63357	down
jgi|Phyca11|509954|fgenesh2_kg.PHYCAscaffold_52_#_10_#_Contig90.1	73	1	0	0	6.18982	up
jgi|Phyca11|509956|fgenesh2_kg.PHYCAscaffold_52_#_12_#_Contig82.1	73	24	0	0	1.60486	up
jgi|Phyca11|509998|fgenesh2_kg.PHYCAscaffold_52_#_54_#_4098805:1	63	449	0	0	-2.83329	down
jgi|Phyca11|510000|fgenesh2_kg.PHYCAscaffold_52_#_56_#_Contig2893.1	2	429	0	0	-7.74483	down
jgi|Phyca11|510020|fgenesh2_kg.PHYCAscaffold_53_#_5_#_Contig464.1	262	85	0	0	1.62403	up
jgi|Phyca11|510038|fgenesh2_kg.PHYCAscaffold_53_#_23_#_4101945:223	24	120	0	0	-2.32193	down
jgi|Phyca11|510042|fgenesh2_kg.PHYCAscaffold_53_#_27_#_Contig225.1	48	518	0	0	-3.43185	down
jgi|Phyca11|510126|fgenesh2_kg.PHYCAscaffold_54_#_20_#_4098378:1	38	255	0	0	-2.74643	down
jgi|Phyca11|510133|fgenesh2_kg.PHYCAscaffold_54_#_27_#_Contig8.1	1151	2755	0	0	-1.25916	down
jgi|Phyca11|510151|fgenesh2_kg.PHYCAscaffold_54_#_45_#_Contig628.1	2	124	0	0	-5.9542	down
jgi|Phyca11|510170|fgenesh2_kg.PHYCAscaffold_54_#_64_#_4099846:1	29	178	0	0	-2.61775	down
jgi|Phyca11|510189|fgenesh2_kg.PHYCAscaffold_55_#_6_#_gi|189092340|gb|BT032294.1|	36	284	0	0	-2.97982	down
jgi|Phyca11|510194|fgenesh2_kg.PHYCAscaffold_55_#_11_#_Contig131.1	12	129	0	0	-3.42626	down
jgi|Phyca11|510195|fgenesh2_kg.PHYCAscaffold_55_#_12_#_Contig131.4	8	62	0	0	-2.9542	down
jgi|Phyca11|510197|fgenesh2_kg.PHYCAscaffold_55_#_14_#_4099920:2	6	106	0	0	-4.14296	down
jgi|Phyca11|510284|fgenesh2_kg.PHYCAscaffold_57_#_28_#_Contig1282.1	13	263	0	0	-4.33848	down
jgi|Phyca11|510352|fgenesh2_kg.PHYCAscaffold_58_#_65_#_4096955:1	68	237	0	0	-1.80128	down
jgi|Phyca11|510359|fgenesh2_kg.PHYCAscaffold_58_#_72_#_Contig2242.1	29	159	0	0	-2.4549	down
jgi|Phyca11|510446|fgenesh2_kg.PHYCAscaffold_60_#_34_#_4101945:191	94	39	0	0	1.26919	up
jgi|Phyca11|510459|fgenesh2_kg.PHYCAscaffold_60_#_47_#_Contig1786.1	23	106	0	0	-2.20436	down
jgi|Phyca11|510473|fgenesh2_kg.PHYCAscaffold_61_#_6_#_Contig4489.1	135	328	0	0	-1.28074	down
jgi|Phyca11|510504|fgenesh2_kg.PHYCAscaffold_61_#_37_#_4101945:41	934	172	0	0	2.44101	up
jgi|Phyca11|510591|fgenesh2_kg.PHYCAscaffold_63_#_30_#_Contig771.1	11	92	0	0	-3.06413	down
jgi|Phyca11|510615|fgenesh2_kg.PHYCAscaffold_64_#_8_#_Contig2783.1	11	143	0	0	-3.70044	down
jgi|Phyca11|510618|fgenesh2_kg.PHYCAscaffold_64_#_11_#_Contig39.1	234	769	0	0	-1.71648	down
jgi|Phyca11|510636|fgenesh2_kg.PHYCAscaffold_64_#_29_#_Contig260.1	5	105	0	0	-4.39232	down
jgi|Phyca11|510696|fgenesh2_kg.PHYCAscaffold_65_#_36_#_4098202:1	238	567	0	0	-1.25239	down
jgi|Phyca11|510725|fgenesh2_kg.PHYCAscaffold_65_#_65_#_Contig957.1	18	543	0	0	-4.91488	down
jgi|Phyca11|510755|fgenesh2_kg.PHYCAscaffold_66_#_29_#_Contig180.1	16	252	0	0	-3.97728	down
jgi|Phyca11|510767|fgenesh2_kg.PHYCAscaffold_66_#_41_#_Contig1775.1	31	145	0	0	-2.22571	down
jgi|Phyca11|510788|fgenesh2_kg.PHYCAscaffold_66_#_62_#_4098839:1	0	57	0	0	-15.7987	down
jgi|Phyca11|510818|fgenesh2_kg.PHYCAscaffold_67_#_29_#_Contig288.2	27	545	0	0	-4.33522	down
jgi|Phyca11|510820|fgenesh2_kg.PHYCAscaffold_67_#_31_#_Contig642.1	17	602	0	0	-5.14616	down
jgi|Phyca11|510832|fgenesh2_kg.PHYCAscaffold_68_#_8_#_Contig3581.1	2	1260	0	0	-9.29921	down
jgi|Phyca11|510859|fgenesh2_kg.PHYCAscaffold_70_#_5_#_Contig3.1	1725	4737	0	0	-1.45738	down
jgi|Phyca11|510887|fgenesh2_kg.PHYCAscaffold_70_#_33_#_gi|189084942|gb|BT032474.1|	870	2397	0	0	-1.46214	down
jgi|Phyca11|510891|fgenesh2_kg.PHYCAscaffold_70_#_37_#_4101889:1	7	78	0	0	-3.47805	down
jgi|Phyca11|510914|fgenesh2_kg.PHYCAscaffold_71_#_14_#_gi|189083867|gb|BT031383.1|	902	2241	0	0	-1.31294	down
jgi|Phyca11|510916|fgenesh2_kg.PHYCAscaffold_71_#_16_#_4098142:1	123	404	0	0	-1.7157	down
jgi|Phyca11|510939|fgenesh2_kg.PHYCAscaffold_71_#_39_#_4100408:1	210	475	0	0	-1.17754	down
jgi|Phyca11|510971|fgenesh2_kg.PHYCAscaffold_72_#_16_#_Contig1197.1	26	231	0	0	-3.15131	down
jgi|Phyca11|510975|fgenesh2_kg.PHYCAscaffold_72_#_20_#_gi|189083894|gb|BT031410.1|	658	1709	0	0	-1.37699	down
jgi|Phyca11|510978|fgenesh2_kg.PHYCAscaffold_72_#_23_#_Contig4731.1	9	69	0	0	-2.9386	down
jgi|Phyca11|510995|fgenesh2_kg.PHYCAscaffold_72_#_40_#_Contig1726.1	173	44	0	0	1.9752	up
jgi|Phyca11|511005|fgenesh2_kg.PHYCAscaffold_72_#_50_#_gi|189084915|gb|BT032446.1|	1154	2330	0	0	-1.01369	down
jgi|Phyca11|511015|fgenesh2_kg.PHYCAscaffold_72_#_60_#_4100547:1	35	188	0	0	-2.42531	down
jgi|Phyca11|511023|fgenesh2_kg.PHYCAscaffold_72_#_68_#_Contig5962.1	1	181	0	0	-7.49985	down
jgi|Phyca11|511072|fgenesh2_kg.PHYCAscaffold_74_#_22_#_Contig4459.1	1	181	0	0	-7.49985	down
jgi|Phyca11|511075|fgenesh2_kg.PHYCAscaffold_74_#_25_#_Contig172.1	268	134	0	0	1	up
jgi|Phyca11|511079|fgenesh2_kg.PHYCAscaffold_74_#_29_#_Contig3156.1	0	68	0	0	-16.0532	down
jgi|Phyca11|511130|fgenesh2_kg.PHYCAscaffold_76_#_31_#_Contig3562.1	49	151	0	0	-1.62369	down
jgi|Phyca11|511154|fgenesh2_kg.PHYCAscaffold_77_#_9_#_Contig963.1	24	111	0	0	-2.20945	down
jgi|Phyca11|511164|fgenesh2_kg.PHYCAscaffold_77_#_19_#_Contig1709.1	262	783	0	0	-1.57945	down
jgi|Phyca11|511180|fgenesh2_kg.PHYCAscaffold_78_#_15_#_gi|189084188|gb|BT031704.1|	42	138	0	0	-1.71621	down
jgi|Phyca11|511190|fgenesh2_kg.PHYCAscaffold_78_#_25_#_Contig312.1	28	114	0	0	-2.02554	down
jgi|Phyca11|511267|fgenesh2_kg.PHYCAscaffold_80_#_11_#_4098907:1	26	206	0	0	-2.98606	down
jgi|Phyca11|511272|fgenesh2_kg.PHYCAscaffold_80_#_16_#_4101869:2	41	201	0	0	-2.2935	down
jgi|Phyca11|511275|fgenesh2_kg.PHYCAscaffold_80_#_19_#_4101869:1	51	238	0	0	-2.22239	down
jgi|Phyca11|511312|fgenesh2_kg.PHYCAscaffold_80_#_56_#_4103224:2	3	63	0	0	-4.39232	down
jgi|Phyca11|511330|fgenesh2_kg.PHYCAscaffold_81_#_7_#_gi|189084067|gb|BT031583.1|	6	72	0	0	-3.58496	down
jgi|Phyca11|511348|fgenesh2_kg.PHYCAscaffold_82_#_8_#_Contig3118.1	16	311	0	0	-4.28077	down
jgi|Phyca11|511385|fgenesh2_kg.PHYCAscaffold_84_#_1_#_Contig68.1	128	315	0	0	-1.29921	down
jgi|Phyca11|511415|fgenesh2_kg.PHYCAscaffold_84_#_31_#_gi|189084720|gb|BT032238.1|	6	74	0	0	-3.62449	down
jgi|Phyca11|511439|fgenesh2_kg.PHYCAscaffold_85_#_7_#_gi|189084557|gb|BT032073.1|	42	136	0	0	-1.69515	down
jgi|Phyca11|511466|fgenesh2_kg.PHYCAscaffold_86_#_3_#_gi|189084813|gb|BT032344.1|	46	163	0	0	-1.82517	down
jgi|Phyca11|511495|fgenesh2_kg.PHYCAscaffold_87_#_1_#_Contig797.1	214	538	0	0	-1.33	down
jgi|Phyca11|511511|fgenesh2_kg.PHYCAscaffold_87_#_17_#_4101469:1	213	37	0	0	2.52526	up
jgi|Phyca11|511514|fgenesh2_kg.PHYCAscaffold_87_#_20_#_4097666:2	2331	244	0	0	3.256	up
jgi|Phyca11|511517|fgenesh2_kg.PHYCAscaffold_87_#_23_#_Contig3249.1	35	181	0	0	-2.37056	down
jgi|Phyca11|511519|fgenesh2_kg.PHYCAscaffold_87_#_25_#_Contig1418.1	109	276	0	0	-1.34034	down
jgi|Phyca11|511539|fgenesh2_kg.PHYCAscaffold_87_#_45_#_Contig3198.1	114	22	0	0	2.37346	up
jgi|Phyca11|511551|fgenesh2_kg.PHYCAscaffold_89_#_9_#_Contig2695.1	7	57	0	0	-3.02554	down
jgi|Phyca11|511621|fgenesh2_kg.PHYCAscaffold_92_#_3_#_Contig2324.1	252	85	0	0	1.56789	up
jgi|Phyca11|511632|fgenesh2_kg.PHYCAscaffold_93_#_3_#_Contig1846.1	11	71	0	0	-2.69032	down
jgi|Phyca11|511675|fgenesh2_kg.PHYCAscaffold_95_#_4_#_4100766:1	62	11	0	0	2.49476	up
jgi|Phyca11|511692|fgenesh2_kg.PHYCAscaffold_95_#_21_#_4098326:2	10	70	0	0	-2.80735	down
jgi|Phyca11|511725|fgenesh2_kg.PHYCAscaffold_96_#_1_#_Contig32.1	52	3	0	0	4.11548	up
jgi|Phyca11|511729|fgenesh2_kg.PHYCAscaffold_96_#_5_#_Contig1996.1	24	0	0	0	14.5507	up
jgi|Phyca11|511761|fgenesh2_kg.PHYCAscaffold_97_#_11_#_gi|189084172|gb|BT031688.1|	19	124	0	0	-2.70627	down
jgi|Phyca11|511772|fgenesh2_kg.PHYCAscaffold_97_#_22_#_Contig1609.1	47	148	0	0	-1.65486	down
jgi|Phyca11|511793|fgenesh2_kg.PHYCAscaffold_99_#_7_#_Contig588.1	49	1008	0	0	-4.36257	down
jgi|Phyca11|511819|fgenesh2_kg.PHYCAscaffold_100_#_22_#_Contig716.1	84	250	0	0	-1.57347	down
jgi|Phyca11|511842|fgenesh2_kg.PHYCAscaffold_101_#_4_#_gi|189084999|gb|BT032531.1|	33	311	0	0	-3.23638	down
jgi|Phyca11|511847|fgenesh2_kg.PHYCAscaffold_102_#_2_#_Contig3334.1	3	77	0	0	-4.68182	down
jgi|Phyca11|511870|fgenesh2_kg.PHYCAscaffold_103_#_4_#_Contig201.1	264	599	0	0	-1.18202	down
jgi|Phyca11|511879|fgenesh2_kg.PHYCAscaffold_103_#_13_#_4099865:1	484	975	0	0	-1.0104	down
jgi|Phyca11|511907|fgenesh2_kg.PHYCAscaffold_105_#_5_#_4098187:2	290	919	0	0	-1.66401	down
jgi|Phyca11|511938|fgenesh2_kg.PHYCAscaffold_105_#_36_#_4097069:3	99	280	0	0	-1.49993	down
jgi|Phyca11|511942|fgenesh2_kg.PHYCAscaffold_106_#_3_#_4097283:1	25	3	0	0	3.05889	up
jgi|Phyca11|512020|fgenesh2_kg.PHYCAscaffold_117_#_1_#_4098839:1	1	178	0	0	-7.47573	down
jgi|Phyca11|512023|fgenesh2_kg.PHYCAscaffold_117_#_4_#_Contig156.1	54	201	0	0	-1.89616	down
jgi|Phyca11|512026|fgenesh2_kg.PHYCAscaffold_117_#_7_#_Contig2375.1	2	357	0	0	-7.47978	down
jgi|Phyca11|512042|fgenesh2_kg.PHYCAscaffold_119_#_11_#_4097347:2	42	6	0	0	2.80735	up
jgi|Phyca11|512044|fgenesh2_kg.PHYCAscaffold_119_#_13_#_Contig239.1	322	760	0	0	-1.23894	down
jgi|Phyca11|512065|fgenesh2_kg.PHYCAscaffold_122_#_1_#_Contig474.1	87	771	0	0	-3.14764	down
jgi|Phyca11|512110|fgenesh2_kg.PHYCAscaffold_178_#_1_#_4098474:12	22	118	0	0	-2.42321	down
jgi|Phyca11|512176|fgenesh2_kg.PHYCAscaffold_438_#_2_#_4096994:1	84	310	0	0	-1.88381	down
jgi|Phyca11|512187|fgenesh2_kg.PHYCAscaffold_481_#_4_#_4101945:244	121	44	0	0	1.45943	up
jgi|Phyca11|512192|fgenesh2_kg.PHYCAscaffold_539_#_1_#_4096666:2	18	425	0	0	-4.56139	down
jgi|Phyca11|512196|fgenesh2_kg.PHYCAscaffold_564_#_1_#_Contig5767.1	112	329	0	0	-1.55459	down
jgi|Phyca11|512201|fgenesh2_kg.PHYCAscaffold_669_#_2_#_4101741:1	90	13	0	0	2.79141	up
jgi|Phyca11|52321|gw1.67.116.1	34	142	0	0	-2.06228	down
jgi|Phyca11|524844|estExt2_fgenesh1_pm.C_PHYCAscaffold_10030	10	65	0	0	-2.70044	down
jgi|Phyca11|524873|estExt2_fgenesh1_pm.C_PHYCAscaffold_10067	145	585	0	0	-2.01238	down
jgi|Phyca11|524881|estExt2_fgenesh1_pm.C_PHYCAscaffold_10076	628	1760	0	0	-1.48674	down
jgi|Phyca11|524916|estExt2_fgenesh1_pm.C_PHYCAscaffold_10125	3	121	0	0	-5.3339	down
jgi|Phyca11|524922|estExt2_fgenesh1_pm.C_PHYCAscaffold_10133	6	364	0	0	-5.92283	down
jgi|Phyca11|524942|estExt2_fgenesh1_pm.C_PHYCAscaffold_10158	22	1	0	0	4.45943	up
jgi|Phyca11|525255|estExt2_fgenesh1_pm.C_PHYCAscaffold_20226	89	324	0	0	-1.86412	down
jgi|Phyca11|525295|estExt2_fgenesh1_pm.C_PHYCAscaffold_30038	17	101	0	0	-2.57075	down
jgi|Phyca11|525392|estExt2_fgenesh1_pm.C_PHYCAscaffold_30158	30	178	0	0	-2.56884	down
jgi|Phyca11|525572|estExt2_fgenesh1_pm.C_PHYCAscaffold_40112	6	63	0	0	-3.39232	down
jgi|Phyca11|525630|estExt2_fgenesh1_pm.C_PHYCAscaffold_40180	0	257	0	0	-17.9714	down
jgi|Phyca11|525779|estExt2_fgenesh1_pm.C_PHYCAscaffold_50073	71	300	0	0	-2.07907	down
jgi|Phyca11|526038|estExt2_fgenesh1_pm.C_PHYCAscaffold_60126	1	72	0	0	-6.16993	down
jgi|Phyca11|526308|estExt2_fgenesh1_pm.C_PHYCAscaffold_90025	30	164	0	0	-2.45066	down
jgi|Phyca11|526320|estExt2_fgenesh1_pm.C_PHYCAscaffold_90038	0	60	0	0	-15.8727	down
jgi|Phyca11|526447|estExt2_fgenesh1_pm.C_PHYCAscaffold_90195	248	5	0	0	5.63227	up
jgi|Phyca11|526613|estExt2_fgenesh1_pm.C_PHYCAscaffold_110061	37	141	0	0	-1.9301	down
jgi|Phyca11|526732|estExt2_fgenesh1_pm.C_PHYCAscaffold_120087	59	10	0	0	2.56071	up
jgi|Phyca11|526800|estExt2_fgenesh1_pm.C_PHYCAscaffold_130057	55	202	0	0	-1.87685	down
jgi|Phyca11|526918|estExt2_fgenesh1_pm.C_PHYCAscaffold_140048	2	69	0	0	-5.10852	down
jgi|Phyca11|526952|estExt2_fgenesh1_pm.C_PHYCAscaffold_140098	12	112	0	0	-3.22239	down
jgi|Phyca11|527083|estExt2_fgenesh1_pm.C_PHYCAscaffold_150137	11	69	0	0	-2.64909	down
jgi|Phyca11|527102|estExt2_fgenesh1_pm.C_PHYCAscaffold_160021	122	59	0	0	1.04809	up
jgi|Phyca11|527275|estExt2_fgenesh1_pm.C_PHYCAscaffold_170168	60	178	0	0	-1.56884	down
jgi|Phyca11|527323|estExt2_fgenesh1_pm.C_PHYCAscaffold_180039	100	368	0	0	-1.87971	down
jgi|Phyca11|527634|estExt2_fgenesh1_pm.C_PHYCAscaffold_210040	111	40	0	0	1.47249	up
jgi|Phyca11|527819|estExt2_fgenesh1_pm.C_PHYCAscaffold_230038	4	50	0	0	-3.64386	down
jgi|Phyca11|527908|estExt2_fgenesh1_pm.C_PHYCAscaffold_240027	1	46	0	0	-5.52356	down
jgi|Phyca11|528056|estExt2_fgenesh1_pm.C_PHYCAscaffold_260048	49	210	0	0	-2.09954	down
jgi|Phyca11|528097|estExt2_fgenesh1_pm.C_PHYCAscaffold_260093	815	1649	0	0	-1.01672	down
jgi|Phyca11|52816|gw1.534.7.1	6	82	0	0	-3.77259	down
jgi|Phyca11|528274|estExt2_fgenesh1_pm.C_PHYCAscaffold_280034	102	14	0	0	2.86507	up
jgi|Phyca11|529073|estExt2_fgenesh1_pm.C_PHYCAscaffold_380012	1629	107	0	0	3.9283	up
jgi|Phyca11|529108|estExt2_fgenesh1_pm.C_PHYCAscaffold_380052	16	96	0	0	-2.58496	down
jgi|Phyca11|529130|estExt2_fgenesh1_pm.C_PHYCAscaffold_380078	8	60	0	0	-2.90689	down
jgi|Phyca11|529453|estExt2_fgenesh1_pm.C_PHYCAscaffold_430065	31	117	0	0	-1.91617	down
jgi|Phyca11|52950|gw1.73.204.1	131	42	0	0	1.64111	up
jgi|Phyca11|529810|estExt2_fgenesh1_pm.C_PHYCAscaffold_490033	86	220	0	0	-1.35509	down
jgi|Phyca11|529861|estExt2_fgenesh1_pm.C_PHYCAscaffold_500016	5	146	0	0	-4.8679	down
jgi|Phyca11|529865|estExt2_fgenesh1_pm.C_PHYCAscaffold_500020	7	58	0	0	-3.05063	down
jgi|Phyca11|529926|estExt2_fgenesh1_pm.C_PHYCAscaffold_510032	65	15	0	0	2.11548	up
jgi|Phyca11|530062|estExt2_fgenesh1_pm.C_PHYCAscaffold_540028	47	14	0	0	1.74723	up
jgi|Phyca11|530148|estExt2_fgenesh1_pm.C_PHYCAscaffold_570008	3	57	0	0	-4.24793	down
jgi|Phyca11|530344|estExt2_fgenesh1_pm.C_PHYCAscaffold_610063	44	159	0	0	-1.85345	down
jgi|Phyca11|530396|estExt2_fgenesh1_pm.C_PHYCAscaffold_630021	247	1265	0	0	-2.35655	down
jgi|Phyca11|530547|estExt2_fgenesh1_pm.C_PHYCAscaffold_680008	191	1535	0	0	-3.00659	down
jgi|Phyca11|530628|estExt2_fgenesh1_pm.C_PHYCAscaffold_720001	31	157	0	0	-2.34042	down
jgi|Phyca11|530727|estExt2_fgenesh1_pm.C_PHYCAscaffold_760006	82	444	0	0	-2.43686	down
jgi|Phyca11|530773|estExt2_fgenesh1_pm.C_PHYCAscaffold_770023	10	82	0	0	-3.03562	down
jgi|Phyca11|530787|estExt2_fgenesh1_pm.C_PHYCAscaffold_780004	7	138	0	0	-4.30117	down
jgi|Phyca11|530856|estExt2_fgenesh1_pm.C_PHYCAscaffold_800035	88	662	0	0	-2.91126	down
jgi|Phyca11|530875|estExt2_fgenesh1_pm.C_PHYCAscaffold_820007	19	93	0	0	-2.29123	down
jgi|Phyca11|530977|estExt2_fgenesh1_pm.C_PHYCAscaffold_860033	17	124	0	0	-2.86673	down
jgi|Phyca11|531038|estExt2_fgenesh1_pm.C_PHYCAscaffold_910002	14	141	0	0	-3.3322	down
jgi|Phyca11|531039|estExt2_fgenesh1_pm.C_PHYCAscaffold_910003	17	84	0	0	-2.30485	down
jgi|Phyca11|531264|estExt2_fgenesh1_pm.C_PHYCAscaffold_1040011	0	406	0	0	-18.6311	down
jgi|Phyca11|531266|estExt2_fgenesh1_pm.C_PHYCAscaffold_1040013	45	150	0	0	-1.73697	down
jgi|Phyca11|531495|estExt2_fgenesh1_pg.C_PHYCAscaffold_10071	33	496	0	0	-3.9098	down
jgi|Phyca11|531502|estExt2_fgenesh1_pg.C_PHYCAscaffold_10080	8	60	0	0	-2.90689	down
jgi|Phyca11|531515|estExt2_fgenesh1_pg.C_PHYCAscaffold_10096	45	343	0	0	-2.93021	down
jgi|Phyca11|531538|estExt2_fgenesh1_pg.C_PHYCAscaffold_10149	2	154	0	0	-6.26679	down
jgi|Phyca11|531715|estExt2_fgenesh1_pg.C_PHYCAscaffold_20062	154	33	0	0	2.22239	up
jgi|Phyca11|531870|estExt2_fgenesh1_pg.C_PHYCAscaffold_30002	13	171	0	0	-3.71741	down
jgi|Phyca11|531975|estExt2_fgenesh1_pg.C_PHYCAscaffold_30139	29	253	0	0	-3.12501	down
jgi|Phyca11|532071|estExt2_fgenesh1_pg.C_PHYCAscaffold_30263	29	130	0	0	-2.16439	down
jgi|Phyca11|532200|estExt2_fgenesh1_pg.C_PHYCAscaffold_40145	18	124	0	0	-2.78427	down
jgi|Phyca11|532207|estExt2_fgenesh1_pg.C_PHYCAscaffold_40153	20	97	0	0	-2.27798	down
jgi|Phyca11|532276|estExt2_fgenesh1_pg.C_PHYCAscaffold_40251	2	43	0	0	-4.42626	down
jgi|Phyca11|532470|estExt2_fgenesh1_pg.C_PHYCAscaffold_50218	808	2018	0	0	-1.3205	down
jgi|Phyca11|532636|estExt2_fgenesh1_pg.C_PHYCAscaffold_70032	1	47	0	0	-5.55459	down
jgi|Phyca11|532912|estExt2_fgenesh1_pg.C_PHYCAscaffold_90071	230	1200	0	0	-2.38333	down
jgi|Phyca11|533014|estExt2_fgenesh1_pg.C_PHYCAscaffold_90206	0	65	0	0	-15.9882	down
jgi|Phyca11|533015|estExt2_fgenesh1_pg.C_PHYCAscaffold_90207	0	1924	0	0	-20.8757	down
jgi|Phyca11|533182|estExt2_fgenesh1_pg.C_PHYCAscaffold_110057	7	67	0	0	-3.25873	down
jgi|Phyca11|533294|estExt2_fgenesh1_pg.C_PHYCAscaffold_120085	39	136	0	0	-1.80206	down
jgi|Phyca11|533414|estExt2_fgenesh1_pg.C_PHYCAscaffold_130131	0	54	0	0	-15.7207	down
jgi|Phyca11|533460|estExt2_fgenesh1_pg.C_PHYCAscaffold_140029	1	145	0	0	-7.17991	down
jgi|Phyca11|533470|estExt2_fgenesh1_pg.C_PHYCAscaffold_140040	0	68	0	0	-16.0532	down
jgi|Phyca11|533837|estExt2_fgenesh1_pg.C_PHYCAscaffold_170175	2	51	0	0	-4.67243	down
jgi|Phyca11|534321|estExt2_fgenesh1_pg.C_PHYCAscaffold_220091	156	436	0	0	-1.48278	down
jgi|Phyca11|534456|estExt2_fgenesh1_pg.C_PHYCAscaffold_240009	13	122	0	0	-3.2303	down
jgi|Phyca11|534460|estExt2_fgenesh1_pg.C_PHYCAscaffold_240013	5	72	0	0	-3.848	down
jgi|Phyca11|534461|estExt2_fgenesh1_pg.C_PHYCAscaffold_240014	12	122	0	0	-3.34577	down
jgi|Phyca11|534471|estExt2_fgenesh1_pg.C_PHYCAscaffold_240024	17	134	0	0	-2.97863	down
jgi|Phyca11|534695|estExt2_fgenesh1_pg.C_PHYCAscaffold_270022	1	86	0	0	-6.42626	down
jgi|Phyca11|534803|estExt2_fgenesh1_pg.C_PHYCAscaffold_280045	56	188	0	0	-1.74723	down
jgi|Phyca11|534911|estExt2_fgenesh1_pg.C_PHYCAscaffold_290081	19	99	0	0	-2.38143	down
jgi|Phyca11|535097|estExt2_fgenesh1_pg.C_PHYCAscaffold_310096	24	109	0	0	-2.18322	down
jgi|Phyca11|535193|estExt2_fgenesh1_pg.C_PHYCAscaffold_330006	16	86	0	0	-2.42626	down
jgi|Phyca11|535308|estExt2_fgenesh1_pg.C_PHYCAscaffold_340024	50	191	0	0	-1.93357	down
jgi|Phyca11|535807|estExt2_fgenesh1_pg.C_PHYCAscaffold_420035	13	160	0	0	-3.62149	down
jgi|Phyca11|535813|estExt2_fgenesh1_pg.C_PHYCAscaffold_420044	1	137	0	0	-7.09803	down
jgi|Phyca11|535815|estExt2_fgenesh1_pg.C_PHYCAscaffold_420047	1	83	0	0	-6.37504	down
jgi|Phyca11|536217|estExt2_fgenesh1_pg.C_PHYCAscaffold_490028	1	119	0	0	-6.89482	down
jgi|Phyca11|536288|estExt2_fgenesh1_pg.C_PHYCAscaffold_500048	905	1915	0	0	-1.08135	down
jgi|Phyca11|536383|estExt2_fgenesh1_pg.C_PHYCAscaffold_520031	24	2	0	0	3.58496	up
jgi|Phyca11|536512|estExt2_fgenesh1_pg.C_PHYCAscaffold_550008	73	428	0	0	-2.55164	down
jgi|Phyca11|536585|estExt2_fgenesh1_pg.C_PHYCAscaffold_570041	12	163	0	0	-3.76377	down
jgi|Phyca11|536632|estExt2_fgenesh1_pg.C_PHYCAscaffold_580058	14	100	0	0	-2.8365	down
jgi|Phyca11|536708|estExt2_fgenesh1_pg.C_PHYCAscaffold_610002	3	68	0	0	-4.5025	down
jgi|Phyca11|536870|estExt2_fgenesh1_pg.C_PHYCAscaffold_650052	144	386	0	0	-1.42253	down
jgi|Phyca11|536934|estExt2_fgenesh1_pg.C_PHYCAscaffold_670026	8	62	0	0	-2.9542	down
jgi|Phyca11|537009|estExt2_fgenesh1_pg.C_PHYCAscaffold_710020	2	96	0	0	-5.58496	down
jgi|Phyca11|537120|estExt2_fgenesh1_pg.C_PHYCAscaffold_740024	3	480	0	0	-7.32193	down
jgi|Phyca11|537258|estExt2_fgenesh1_pg.C_PHYCAscaffold_800026	19	107	0	0	-2.49354	down
jgi|Phyca11|537260|estExt2_fgenesh1_pg.C_PHYCAscaffold_800028	9	95	0	0	-3.39993	down
jgi|Phyca11|537391|estExt2_fgenesh1_pg.C_PHYCAscaffold_870005	20	98	0	0	-2.29278	down
jgi|Phyca11|537421|estExt2_fgenesh1_pg.C_PHYCAscaffold_890010	0	80	0	0	-16.2877	down
jgi|Phyca11|537430|estExt2_fgenesh1_pg.C_PHYCAscaffold_890022	7	157	0	0	-4.48727	down
jgi|Phyca11|537655|estExt2_fgenesh1_pg.C_PHYCAscaffold_1040006	4	127	0	0	-4.98868	down
jgi|Phyca11|537660|estExt2_fgenesh1_pg.C_PHYCAscaffold_1040013	0	72	0	0	-16.1357	down
jgi|Phyca11|537661|estExt2_fgenesh1_pg.C_PHYCAscaffold_1040014	0	96	0	0	-16.5507	down
jgi|Phyca11|537716|estExt2_fgenesh1_pg.C_PHYCAscaffold_1080010	20	97	0	0	-2.27798	down
jgi|Phyca11|537777|estExt2_fgenesh1_pg.C_PHYCAscaffold_1280002	4	81	0	0	-4.33985	down
jgi|Phyca11|537800|estExt2_fgenesh1_pg.C_PHYCAscaffold_1690001	0	101	0	0	-16.624	down
jgi|Phyca11|537801|estExt2_fgenesh1_pg.C_PHYCAscaffold_1690002	0	41	0	0	-15.3233	down
jgi|Phyca11|537802|estExt2_fgenesh1_pg.C_PHYCAscaffold_1690003	1	285	0	0	-8.15482	down
jgi|Phyca11|537849|estExt2_fgenesh1_pg.C_PHYCAscaffold_3510001	65	23	0	0	1.49881	up
jgi|Phyca11|537875|estExt2_fgenesh1_pg.C_PHYCAscaffold_6420001	2	43	0	0	-4.42626	down
jgi|Phyca11|537876|estExt2_fgenesh1_pg.C_PHYCAscaffold_6630001	127	304	0	0	-1.25924	down
jgi|Phyca11|537884|estExt2_fgenesh1_pg.C_PHYCAscaffold_9190001	20	100	0	0	-2.32193	down
jgi|Phyca11|538005|estExt2_Genewise1Plus.C_PHYCAscaffold_10148	10	108	0	0	-3.43296	down
jgi|Phyca11|538096|estExt2_Genewise1Plus.C_PHYCAscaffold_10341	2	151	0	0	-6.2384	down
jgi|Phyca11|538160|estExt2_Genewise1Plus.C_PHYCAscaffold_10551	188	17	0	0	3.46713	up
jgi|Phyca11|538166|estExt2_Genewise1Plus.C_PHYCAscaffold_10560	200	26	0	0	2.94342	up
jgi|Phyca11|538185|estExt2_Genewise1Plus.C_PHYCAscaffold_10634	57	177	0	0	-1.63472	down
jgi|Phyca11|538197|estExt2_Genewise1Plus.C_PHYCAscaffold_10681	16	363	0	0	-4.50383	down
jgi|Phyca11|538407|estExt2_Genewise1Plus.C_PHYCAscaffold_11083	311	153	0	0	1.02338	up
jgi|Phyca11|538414|estExt2_Genewise1Plus.C_PHYCAscaffold_11099	26	119	0	0	-2.19438	down
jgi|Phyca11|538675|estExt2_Genewise1Plus.C_PHYCAscaffold_20226	0	42	0	0	-15.3581	down
jgi|Phyca11|538679|estExt2_Genewise1Plus.C_PHYCAscaffold_20232	18	102	0	0	-2.5025	down
jgi|Phyca11|538714|estExt2_Genewise1Plus.C_PHYCAscaffold_20275	1	58	0	0	-5.85798	down
jgi|Phyca11|538825|estExt2_Genewise1Plus.C_PHYCAscaffold_20504	7	63	0	0	-3.16993	down
jgi|Phyca11|539455|estExt2_Genewise1Plus.C_PHYCAscaffold_30496	15	105	0	0	-2.80735	down
jgi|Phyca11|539488|estExt2_Genewise1Plus.C_PHYCAscaffold_30554	3	54	0	0	-4.16993	down
jgi|Phyca11|539783|estExt2_Genewise1Plus.C_PHYCAscaffold_40043	36	197	0	0	-2.45213	down
jgi|Phyca11|5400|fgenesh1_pm.PHYCAscaffold_5_#_203	51	162	0	0	-1.66742	down
jgi|Phyca11|540126|estExt2_Genewise1Plus.C_PHYCAscaffold_40504	11	67	0	0	-2.60666	down
jgi|Phyca11|540339|estExt2_Genewise1Plus.C_PHYCAscaffold_40829	17563	5457	0	0	1.68636	up
jgi|Phyca11|540366|estExt2_Genewise1Plus.C_PHYCAscaffold_40861	6	130	0	0	-4.43741	down
jgi|Phyca11|540430|estExt2_Genewise1Plus.C_PHYCAscaffold_40965	9	67	0	0	-2.89616	down
jgi|Phyca11|540445|estExt2_Genewise1Plus.C_PHYCAscaffold_40991	6	54	0	0	-3.16993	down
jgi|Phyca11|540554|estExt2_Genewise1Plus.C_PHYCAscaffold_50204	109	311	0	0	-1.51259	down
jgi|Phyca11|540728|estExt2_Genewise1Plus.C_PHYCAscaffold_50488	24	98	0	0	-2.02975	down
jgi|Phyca11|540949|estExt2_Genewise1Plus.C_PHYCAscaffold_50895	29	121	0	0	-2.06088	down
jgi|Phyca11|540959|estExt2_Genewise1Plus.C_PHYCAscaffold_50907	605	1636	0	0	-1.43517	down
jgi|Phyca11|540977|estExt2_Genewise1Plus.C_PHYCAscaffold_50928	10	75	0	0	-2.90689	down
jgi|Phyca11|540985|estExt2_Genewise1Plus.C_PHYCAscaffold_50936	96	360	0	0	-1.90689	down
jgi|Phyca11|541044|estExt2_Genewise1Plus.C_PHYCAscaffold_51076	15	98	0	0	-2.70782	down
jgi|Phyca11|541046|estExt2_Genewise1Plus.C_PHYCAscaffold_51078	18	156	0	0	-3.11548	down
jgi|Phyca11|5410|fgenesh1_pm.PHYCAscaffold_5_#_213	0	98	0	0	-16.5805	down
jgi|Phyca11|541134|estExt2_Genewise1Plus.C_PHYCAscaffold_60201	112	530	0	0	-2.24249	down
jgi|Phyca11|541200|estExt2_Genewise1Plus.C_PHYCAscaffold_60305	1242	2485	0	0	-1.00058	down
jgi|Phyca11|541322|estExt2_Genewise1Plus.C_PHYCAscaffold_60541	2	106	0	0	-5.72792	down
jgi|Phyca11|541699|estExt2_Genewise1Plus.C_PHYCAscaffold_70548	11	90	0	0	-3.03242	down
jgi|Phyca11|542199|estExt2_Genewise1Plus.C_PHYCAscaffold_80633	51	249	0	0	-2.28758	down
jgi|Phyca11|542314|estExt2_Genewise1Plus.C_PHYCAscaffold_90121	14	106	0	0	-2.92057	down
jgi|Phyca11|542489|estExt2_Genewise1Plus.C_PHYCAscaffold_90411	21	123	0	0	-2.5502	down
jgi|Phyca11|542641|estExt2_Genewise1Plus.C_PHYCAscaffold_90645	5	95	0	0	-4.24793	down
jgi|Phyca11|542805|estExt2_Genewise1Plus.C_PHYCAscaffold_100200	3	65	0	0	-4.43741	down
jgi|Phyca11|542968|estExt2_Genewise1Plus.C_PHYCAscaffold_100504	38	172	0	0	-2.17834	down
jgi|Phyca11|543145|estExt2_Genewise1Plus.C_PHYCAscaffold_110219	6	87	0	0	-3.85798	down
jgi|Phyca11|543377|estExt2_Genewise1Plus.C_PHYCAscaffold_110683	12	97	0	0	-3.01495	down
jgi|Phyca11|543459|estExt2_Genewise1Plus.C_PHYCAscaffold_120186	0	160	0	0	-17.2877	down
jgi|Phyca11|543624|estExt2_Genewise1Plus.C_PHYCAscaffold_120554	25	1	0	0	4.64386	up
jgi|Phyca11|543889|estExt2_Genewise1Plus.C_PHYCAscaffold_130267	23	244	0	0	-3.40718	down
jgi|Phyca11|544016|estExt2_Genewise1Plus.C_PHYCAscaffold_130455	20	326	0	0	-4.0268	down
jgi|Phyca11|544070|estExt2_Genewise1Plus.C_PHYCAscaffold_130565	237	544	0	0	-1.19872	down
jgi|Phyca11|544083|estExt2_Genewise1Plus.C_PHYCAscaffold_130608	43	147	0	0	-1.77341	down
jgi|Phyca11|544259|estExt2_Genewise1Plus.C_PHYCAscaffold_140231	5	57	0	0	-3.51096	down
jgi|Phyca11|544268|estExt2_Genewise1Plus.C_PHYCAscaffold_140242	0	43	0	0	-15.392	down
jgi|Phyca11|544470|estExt2_Genewise1Plus.C_PHYCAscaffold_150004	17	274	0	0	-4.01057	down
jgi|Phyca11|544580|estExt2_Genewise1Plus.C_PHYCAscaffold_150239	63	182	0	0	-1.53051	down
jgi|Phyca11|544615|estExt2_Genewise1Plus.C_PHYCAscaffold_150307	10	112	0	0	-3.48543	down
[truncated: 1,764 more rows]

## Sheet: notes
＃	Gene IDs consist of 4 strings of characters ,i.e. 'jgi','Phyca11',Protein ID (number) and Gene model name (immediately after Protein ID) in JGI P. capsici genome database.
[truncated: 4 more rows]
