# Supplementary material for: RNA-Seq Reveals Infection-Related Gene Expression Changes in Phytophthora capsici
Source: PLoS One. 2013 Sep 3;8(9):e74588. doi: 10.1371/journal.pone.0074588 (PMC3760852; doi:10.1371/journal.pone.0074588)
Supplement: Material S3 — Differentially expressed genes between two samples with annotation. (3 sample-pairs listed in separate sheets). (XLS) [file pone.0074588.s006.xls]

## Sheet: ZO vs. MY
Material S3. Differentially expressed genes between two samples with annotation (3 sample-pairs listed in separate sheets).
Gene ID	ZO	MY	P value	Q value	log2(ZO/MY)	Regulated	COG_class	COG_class_annotation	GO_annotation	KEGG_annotation	Swissprot_annotation	TrEMBL_annotation	NR_annotation	NT_annotation
jgi|Phyca11|502682|fgenesh2_kg.PHYCAscaffold_1_#_142_#_Contig657.1	413	168	0.001058	0.00734408	1.29768	up	[E]	Amino acid transport and metabolism	Molecular Function: cysteine synthase activity (GO:0004124);; Molecular Function: ATP binding (GO:0005524);; Cellular Component: mitochondrion (GO:0005739);; Biological Process: cysteine biosynthetic process from serine (GO:0006535);; Molecular Function: zinc ion binding (GO:0008270);; Cellular Component: chloroplast stroma (GO:0009570);; Cellular Component: chloroplast envelope (GO:0009941);; Ce…	K01738|0.0|pif:PITG_12727|cysteine synthase A [EC:2.5.1.47]	sp|O23733|CYSK1_BRAJU Cysteine synthase OS=Brassica juncea PE=2 SV=1	Cysteine synthase GN=PHYSODRAFT_354912 OS=Phytophthora sojae (strain P6497) PE=3 SV=1	gi|301102073|ref|XP_002900124.1| cysteine synthase [Phytophthora infestans T30-4]	Phytophthora infestans T30-4 cysteine synthase (PITG_12727) mRNA, complete cds
jgi|Phyca11|504533|fgenesh2_kg.PHYCAscaffold_8_#_102_#_Contig354.1	609	191	0	0	1.67287	up	[R]	General function prediction only	Molecular Function: carbonate dehydratase activity (GO:0004089);; Cellular Component: mitochondrial respiratory chain complex I (GO:0005747);; Biological Process: photorespiration (GO:0009853);; Molecular Function: transferase activity (GO:0016740);; Biological Process: starch biosynthetic process (GO:0019252);;	--	sp|Q9FMV1|UMP7_ARATH Uncharacterized protein At5g63510, mitochondrial OS=Arabidopsis thaliana GN=At5g63510 PE=1 SV=1	Putative uncharacterized protein GN=PHYSODRAFT_285582 OS=Phytophthora sojae (strain P6497) PE=4 SV=1	gi|301121614|ref|XP_002908534.1| conserved hypothetical protein [Phytophthora infestans T30-4]	Phytophthora infestans T30-4 conserved hypothetical protein (PITG_01945) mRNA, complete cds
jgi|Phyca11|547613|estExt2_Genewise1Plus.C_PHYCAscaffold_250496	86	20	0.000369	0.00293564	2.10434	up	[T]	Signal transduction mechanisms	Biological Process: postreplication repair (GO:0006301);;	--	sp|Q53S33|BOLA3_HUMAN BolA-like protein 3 OS=Homo sapiens GN=BOLA3 PE=2 SV=1	Putative uncharacterized protein GN=PITG_16855 OS=Phytophthora infestans (strain T30-4) PE=3 SV=1	gi|301096392|ref|XP_002897293.1| conserved hypothetical protein [Phytophthora infestans T30-4]	Phytophthora infestans T30-4 conserved hypothetical protein (PITG_16855) mRNA, complete cds
jgi|Phyca11|102653|e_gw1.7.1124.1	133	7	0	0	4.24793	up	--	--	Cellular Component: nucleus (GO:0005634);; Cellular Component: flagellum (GO:0019861);;	--	sp|Q9XF62|DIP13_CHLRE 13 kDa deflagellation-inducible protein OS=Chlamydomonas reinhardtii GN=DIP13 PE=3 SV=1	Putative uncharacterized protein GN=PHYSODRAFT_341562 OS=Phytophthora sojae (strain P6497) PE=4 SV=1	gi|301101205|ref|XP_002899691.1| sporangia induced deflagellation-inducible protein [Phytophthora infestans T30-4]	Phytophthora infestans T30-4 sporangia induced deflagellation-inducible protein (PITG_13461) mRNA, complete cds
jgi|Phyca11|528931|estExt2_fgenesh1_pm.C_PHYCAscaffold_350088	91	11	0	0	3.04836	up	--	--	Molecular Function: DNA binding (GO:0003677);; Molecular Function: catalytic activity (GO:0003824);; Biological Process: DNA repair (GO:0006281);;	--	--	Putative uncharacterized protein GN=PITG_13829 OS=Phytophthora infestans (strain T30-4) PE=4 SV=1	gi|301100840|ref|XP_002899509.1| conserved hypothetical protein [Phytophthora infestans T30-4]	Phytophthora infestans T30-4 conserved hypothetical protein (PITG_13829) mRNA, complete cds
jgi|Phyca11|543490|estExt2_Genewise1Plus.C_PHYCAscaffold_120254	4210	699	0	0	2.59046	up	--	--	Molecular Function: hydrolase activity, hydrolyzing O-glycosyl compounds (GO:0004553);; Cellular Component: extracellular region (GO:0005576);; Biological Process: carbohydrate metabolic process (GO:0005975);; Molecular Function: cellulose binding (GO:0030248);;	--	--	Putative uncharacterized protein OS=Phytophthora sojae (Soybean stem and root rot agent) PE=2 SV=1	gi|27922923|gb|AAO24650.1| unknown protein [Phytophthora sojae]	Phytophthora sojae clone 1-7c-MY unknown protein mRNA, complete cds
jgi|Phyca11|507760|fgenesh2_kg.PHYCAscaffold_30_#_29_#_Contig16.1	2559	806	0	0	1.66673	up	[J]	Translation, ribosomal structure and biogenesis	Molecular Function: structural constituent of ribosome (GO:0003735);; Cellular Component: ribosome (GO:0005840);; Biological Process: translation (GO:0006412);;	K02991|1e-167|pif:PITG_00443|small subunit ribosomal protein S6e	sp|P62755|RS6_RAT 40S ribosomal protein S6 OS=Rattus norvegicus GN=Rps6 PE=1 SV=1	40S ribosomal protein S6 GN=PITG_00443 OS=Phytophthora infestans (strain T30-4) PE=3 SV=1	gi|301122631|ref|XP_002909042.1| 40S ribosomal protein S6 [Phytophthora infestans T30-4]	Phytophthora capsici clone CBOU53-D02 mRNA sequence
jgi|Phyca11|509491|fgenesh2_kg.PHYCAscaffold_46_#_76_#_Contig5799.1	109	24	2.8e-05	0.000298375	2.18322	up	--	--	--	--	--	Putative uncharacterized protein GN=PHYSODRAFT_498024 OS=Phytophthora sojae (strain P6497) PE=3 SV=1	gi|301100808|ref|XP_002899493.1| conserved hypothetical protein [Phytophthora infestans T30-4]	--
jgi|Phyca11|101902|e_gw1.6.943.1	46	7	0.000725	0.00532956	2.71621	up	--	--	--	--	--	Putative uncharacterized protein GN=PHYSODRAFT_526764 OS=Phytophthora sojae (strain P6497) PE=4 SV=1	gi|301099040|ref|XP_002898612.1| hypothetical protein PITG_14735 [Phytophthora infestans T30-4]	--
jgi|Phyca11|105032|e_gw1.10.357.1	378	120	0	0	1.65535	up	--	--	--	--	--	Putative uncharacterized protein GN=PHYSODRAFT_523138 OS=Phytophthora sojae (strain P6497) PE=4 SV=1	gi|301113200|ref|XP_002998370.1| conserved hypothetical protein [Phytophthora infestans T30-4]	Phytophthora infestans T30-4 conserved hypothetical protein (PITG_06203) mRNA, complete cds
jgi|Phyca11|559713|estExt2_Genewise1.C_PHYCAscaffold_31052	116	26	2e-05	0.000221159	2.15754	up	--	--	--	--	sp|Q9H9S4|CB39L_HUMAN Calcium-binding protein 39-like OS=Homo sapiens GN=CAB39L PE=1 SV=3	Calcium-binding protein, putative GN=PITG_11782 OS=Phytophthora infestans (strain T30-4) PE=4 SV=1	gi|301104400|ref|XP_002901285.1| calcium-binding protein, putative [Phytophthora infestans T30-4]	Phytophthora infestans T30-4 calcium-binding protein, putative (PITG_11782) mRNA, complete cds
jgi|Phyca11|60814|gw1.35.364.1	81	3	0	0	4.75489	up	--	--	--	--	sp|Q9SZ67|WRK19_ARATH Probable WRKY transcription factor 19 OS=Arabidopsis thaliana GN=WRKY19 PE=2 SV=1	Putative uncharacterized protein GN=PHYSODRAFT_493579 OS=Phytophthora sojae (strain P6497) PE=4 SV=1	gi|301106865|ref|XP_002902515.1| conserved hypothetical protein [Phytophthora infestans T30-4]	Phytophthora infestans T30-4 conserved hypothetical protein (PITG_09979) mRNA, complete cds
jgi|Phyca11|73473|gw1.31.570.1	23	0	0.000384	0.00303726	14.4893	up	--	--	--	--	--	Putative uncharacterized protein GN=PITG_02650 OS=Phytophthora infestans (strain T30-4) PE=4 SV=1	gi|301119659|ref|XP_002907557.1| hypothetical protein PITG_02650 [Phytophthora infestans T30-4]	Phytophthora infestans T30-4 hypothetical protein (PITG_02650) mRNA, complete cds
jgi|Phyca11|9658|fgenesh1_pm.PHYCAscaffold_40_#_46	31	3	0.001188	0.00814287	3.36923	up	--	--	--	--	--	Putative uncharacterized protein GN=PHYSODRAFT_532525 OS=Phytophthora sojae (strain P6497) PE=4 SV=1	gi|301115596|ref|XP_002905527.1| conserved hypothetical protein [Phytophthora infestans T30-4]	Phytophthora infestans T30-4 conserved hypothetical protein (PITG_04821) mRNA, complete cds
jgi|Phyca11|122606|e_gw1.48.130.1	199	53	2e-06	2.75695e-05	1.9087	up	--	--	--	--	--	Putative uncharacterized protein GN=PITG_16352 OS=Phytophthora infestans (strain T30-4) PE=4 SV=1	gi|301096635|ref|XP_002897414.1| conserved hypothetical protein [Phytophthora infestans T30-4]	Phytophthora infestans T30-4 conserved hypothetical protein (PITG_16352) mRNA, complete cds
jgi|Phyca11|77287|gw1.48.406.1	73	3	0	0	4.60486	up	[RTKL]	--	Molecular Function: MAP kinase activity (GO:0004707);; Molecular Function: MAP kinase kinase activity (GO:0004708);; Molecular Function: ATP binding (GO:0005524);; Biological Process: protein phosphorylation (GO:0006468);; Biological Process: response to abiotic stimulus (GO:0009628);; Biological Process: defense response, incompatible interaction (GO:0009814);; Biological Process: induced system…	K04368|1e-177|pif:PITG_00124|mitogen-activated protein kinase kinase 1 [EC:2.7.12.2]	sp|Q94A06|M2K1_ARATH Mitogen-activated protein kinase kinase 1 OS=Arabidopsis thaliana GN=MKK1 PE=1 SV=2	Putative uncharacterized protein GN=PHYSODRAFT_262319 OS=Phytophthora sojae (strain P6497) PE=4 SV=1	gi|301122049|ref|XP_002908751.1| ser/thr kinase [Phytophthora infestans T30-4]	Phytophthora infestans T30-4 ser/thr kinase (PITG_00124) mRNA, complete cds
jgi|Phyca11|555778|estExt2_Genewise1Plus.C_PHYCAscaffold_780050	62	4	1e-06	1.45416e-05	3.9542	up	--	--	--	--	--	Putative uncharacterized protein GN=PITG_16475 OS=Phytophthora infestans (strain T30-4) PE=4 SV=1	gi|301096824|ref|XP_002897508.1| conserved hypothetical protein [Phytophthora infestans T30-4]	Phytophthora infestans T30-4 conserved hypothetical protein (PITG_16475) mRNA, complete cds
jgi|Phyca11|504403|fgenesh2_kg.PHYCAscaffold_7_#_155_#_gi|189083943|gb|BT031459.1|	79	16	0.000154	0.00135302	2.30378	up	[P]	Inorganic ion transport and metabolism	Molecular Function: peptidase activity (GO:0008233);; Cellular Component: membrane (GO:0016020);; Biological Process: metal ion transport (GO:0030001);; Molecular Function: metal ion transmembrane transporter activity (GO:0046873);; Biological Process: transmembrane transport (GO:0055085);;	K14717|0.0|pif:PITG_11521|solute carrier family 39 (zinc transporter), member 11	sp|Q28J44|S39AB_XENTR Zinc transporter ZIP11 OS=Xenopus tropicalis GN=slc39a11 PE=2 SV=1	Zinc (Zn2 )-Iron (Fe2 ) Permease (ZIP) Family GN=PITG_11521 OS=Phytophthora infestans (strain T30-4) PE=4 SV=1	gi|301103991|ref|XP_002901081.1| Zinc (Zn2 )-Iron (Fe2 ) Permease (ZIP) Family [Phytophthora infestans T30-4]	Phytophthora capsici clone CBOT17-A24 mRNA sequence
jgi|Phyca11|47003|gw1.36.257.1	22	0	0.000515	0.00393095	14.4252	up	[O]	Posttranslational modification, protein turnover, chaperones	Molecular Function: hydrolase activity (GO:0016787);;	--	sp|P35004|TRYB_DROME Trypsin beta OS=Drosophila melanogaster GN=betaTry PE=2 SV=2	Serine protease trypsin-like protein GN=PHYSODRAFT_248877 OS=Phytophthora sojae (strain P6497) PE=3 SV=1	gi|301119763|ref|XP_002907609.1| serine protease family S01A, putative [Phytophthora infestans T30-4]	--
jgi|Phyca11|537579|estExt2_fgenesh1_pg.C_PHYCAscaffold_990017	179	34	0	0	2.39635	up	[E]	Amino acid transport and metabolism	Cellular Component: cytoplasm (GO:0005737);; Molecular Function: O-acetyltransferase activity (GO:0016413);;	--	sp|Q3M5Q6|METX_ANAVT Homoserine O-acetyltransferase OS=Anabaena variabilis (strain ATCC 29413 / PCC 7937) GN=metX PE=3 SV=1	Homoserine O-acetyltransferase, putative GN=PITG_10301 OS=Phytophthora infestans (strain T30-4) PE=4 SV=1	gi|301106074|ref|XP_002902120.1| homoserine O-acetyltransferase, putative [Phytophthora infestans T30-4]	Phytophthora infestans T30-4 homoserine O-acetyltransferase, putative (PITG_10301) mRNA, complete cds
jgi|Phyca11|551334|estExt2_Genewise1Plus.C_PHYCAscaffold_410249	51	8	0.000448	0.00348388	2.67243	up	--	--	--	--	sp|Q75JC9|Y8484_DICDI Uncharacterized protein DDB_G0271670 OS=Dictyostelium discoideum GN=DDB_G0271670 PE=4 SV=1	Putative uncharacterized protein GN=PITG_11114 OS=Phytophthora infestans (strain T30-4) PE=4 SV=1	gi|301105607|ref|XP_002901887.1| conserved hypothetical protein [Phytophthora infestans T30-4]	Phytophthora infestans T30-4 conserved hypothetical protein (PITG_11114) mRNA, complete cds
jgi|Phyca11|527040|estExt2_fgenesh1_pm.C_PHYCAscaffold_150087	76	5	0	0	3.926	up	--	--	--	--	sp|Q96M91|CCD11_HUMAN Coiled-coil domain-containing protein 11 OS=Homo sapiens GN=CCDC11 PE=2 SV=2	Putative uncharacterized protein GN=PHYSODRAFT_249587 OS=Phytophthora sojae (strain P6497) PE=4 SV=1	gi|301098119|ref|XP_002898153.1| conserved hypothetical protein [Phytophthora infestans T30-4]	Phytophthora infestans T30-4 conserved hypothetical protein (PITG_15926) mRNA, complete cds
jgi|Phyca11|503915|fgenesh2_kg.PHYCAscaffold_5_#_79_#_4097404:1	56	8	0.000127	0.00113891	2.80735	up	[R]	General function prediction only	Molecular Function: RNA polymerase II transcription cofactor activity (GO:0001104);; Molecular Function: GTP binding (GO:0005525);; Cellular Component: vacuole (GO:0005773);; Biological Process: regulation of transcription from RNA polymerase II promoter (GO:0006357);; Biological Process: transport (GO:0006810);; Biological Process: small GTPase mediated signal transduction (GO:0007264);; Biologi…	--	sp|Q54QR3|RB32A_DICDI Ras-related protein Rab-32A OS=Dictyostelium discoideum GN=rab32A PE=1 SV=1	Putative uncharacterized protein GN=PHYSODRAFT_511391 OS=Phytophthora sojae (strain P6497) PE=4 SV=1	gi|301108159|ref|XP_002903161.1| conserved hypothetical protein [Phytophthora infestans T30-4]	Phytophthora capsici clone CBOU133-I15 mRNA sequence
jgi|Phyca11|509600|fgenesh2_kg.PHYCAscaffold_48_#_3_#_4100866:1	3	49	0	0	-4.02975	down	[R]	General function prediction only	Molecular Function: nucleotide binding (GO:0000166);; Molecular Function: zinc ion binding (GO:0008270);; Molecular Function: oxidoreductase activity, acting on the CH-OH group of donors, NAD or NADP as acceptor (GO:0016616);; Molecular Function: cofactor binding (GO:0048037);; Biological Process: oxidation-reduction process (GO:0055114);;	--	sp|P93257|MTDH_MESCR Probable mannitol dehydrogenase OS=Mesembryanthemum crystallinum GN=ELI3 PE=2 SV=1	Mannitol dehydrogenase, putative GN=PITG_00972 OS=Phytophthora infestans (strain T30-4) PE=3 SV=1	gi|301123557|ref|XP_002909505.1| mannitol dehydrogenase, putative [Phytophthora infestans T30-4]	Phytophthora infestans T30-4 mannitol dehydrogenase, putative (PITG_00972) mRNA, complete cds
jgi|Phyca11|506552|fgenesh2_kg.PHYCAscaffold_20_#_98_#_Contig1804.1	267	72	0	0	1.89077	up	[IQR]	--	Molecular Function: nucleotide binding (GO:0000166);; Molecular Function: oxidoreductase activity (GO:0016491);; Biological Process: oxidation-reduction process (GO:0055114);;	K13236|0.0|pif:PITG_13341|2,4-dienoyl-CoA reductase, mitochondrial [EC:1.3.1.34]	sp|Q16698|DECR_HUMAN 2,4-dienoyl-CoA reductase, mitochondrial OS=Homo sapiens GN=DECR1 PE=1 SV=1	Putative uncharacterized protein GN=PHYSODRAFT_502845 OS=Phytophthora sojae (strain P6497) PE=4 SV=1	gi|301101798|ref|XP_002899987.1| 2,4-dienoyl-CoA reductase, mitochondrial precursor [Phytophthora infestans T30-4]	Phytophthora capsici clone CBOU77-D21 mRNA sequence
jgi|Phyca11|116766|e_gw1.31.36.1	493	55	0	0	3.16408	up	[O]	Posttranslational modification, protein turnover, chaperones	Biological Process: protein peptidyl-prolyl isomerization (GO:0000413);; Molecular Function: peptidyl-prolyl cis-trans isomerase activity (GO:0003755);; Biological Process: regulation of transcription from RNA polymerase II promoter (GO:0006357);; Biological Process: protein folding (GO:0006457);; Biological Process: negative regulation of macromolecule metabolic process (GO:0010605);; Biological…	--	sp|Q5L289|PRSA_GEOKA Foldase protein prsA OS=Geobacillus kaustophilus GN=prsA PE=3 SV=1	PpiC-type peptidyl-prolyl cis-trans isomerase, putative GN=PITG_10707 OS=Phytophthora infestans (strain T30-4) PE=4 SV=1	gi|301104932|ref|XP_002901550.1| PpiC-type peptidyl-prolyl cis-trans isomerase, putative [Phytophthora infestans T30-4]	Phytophthora infestans T30-4 PpiC-type peptidyl-prolyl cis-trans isomerase, putative (PITG_10707) mRNA, complete cds
jgi|Phyca11|42560|gw1.5.191.1	279	86	2e-06	2.75695e-05	1.69786	up	--	--	Cellular Component: mitochondrion (GO:0005739);;	--	sp|Q02369|NDUB9_BOVIN NADH dehydrogenase [ubiquinone] 1 beta subcomplex subunit 9 OS=Bos taurus GN=NDUFB9 PE=1 SV=2	Putative uncharacterized protein GN=PHYSODRAFT_562177 OS=Phytophthora sojae (strain P6497) PE=4 SV=1	gi|301108081|ref|XP_002903122.1| conserved hypothetical protein [Phytophthora infestans T30-4]	Phytophthora infestans T30-4 conserved hypothetical protein (PITG_09472) mRNA, complete cds
jgi|Phyca11|554050|estExt2_Genewise1Plus.C_PHYCAscaffold_580150	221	69	3.5e-05	0.000361804	1.67938	up	--	--	Molecular Function: GTP binding (GO:0005525);; Cellular Component: nucleus (GO:0005634);; Biological Process: transcription, DNA-dependent (GO:0006351);; Cellular Component: organelle membrane (GO:0031090);; Cellular Component: cytoplasmic part (GO:0044444);; Cellular Component: intracellular organelle part (GO:0044446);;	--	sp|Q54IK1|RRAGA_DICDI Ras-related GTP-binding protein A OS=Dictyostelium discoideum GN=ragA PE=2 SV=1	Rasrelated GTPbinding protein putative GN=AlNc14C1G211 OS=Albugo laibachii Nc14 PE=4 SV=1	gi|325179697|emb|CCA14096.1| rasrelated GTPbinding protein putative [Albugo laibachii Nc14]	Phytophthora infestans T30-4 ras-related GTP-binding protein, putative (PITG_01515) mRNA, complete cds
jgi|Phyca11|107774|e_gw1.14.105.1	27	0	0.000119	0.00107423	14.7207	up	--	--	Molecular Function: protein tyrosine phosphatase activity (GO:0004725);; Molecular Function: calmodulin binding (GO:0005516);; Cellular Component: intracellular (GO:0005622);; Molecular Function: protein tyrosine/serine/threonine phosphatase activity (GO:0008138);; Biological Process: response to abiotic stimulus (GO:0009628);; Biological Process: cellular response to stress (GO:0033554);; Biolog…	--	sp|Q8WTR2|DUS19_HUMAN Dual specificity protein phosphatase 19 OS=Homo sapiens GN=DUSP19 PE=2 SV=1	Putative uncharacterized protein GN=PHYSODRAFT_490868 OS=Phytophthora sojae (strain P6497) PE=4 SV=1	gi|301106586|ref|XP_002902376.1| conserved hypothetical protein [Phytophthora infestans T30-4]	Phytophthora infestans T30-4 conserved hypothetical protein (PITG_10623) mRNA, complete cds
jgi|Phyca11|510222|fgenesh2_kg.PHYCAscaffold_55_#_39_#_Contig3580.1	197	31	0	0	2.66786	up	--	--	Cellular Component: intracellular (GO:0005622);; Biological Process: ER to Golgi vesicle-mediated transport (GO:0006888);; Biological Process: cellulose biosynthetic process (GO:0030244);;	--	sp|Q86K94|TPPC3_DICDI Trafficking protein particle complex subunit 3 OS=Dictyostelium discoideum GN=trappc3 PE=3 SV=2	Trafficking protein particle complex subunit 3 GN=PITG_13986 OS=Phytophthora infestans (strain T30-4) PE=4 SV=1	gi|301101104|ref|XP_002899641.1| trafficking protein particle complex subunit 3 [Phytophthora infestans T30-4]	Phytophthora infestans T30-4 trafficking protein particle complex subunit 3 (PITG_13986) mRNA, complete cds
jgi|Phyca11|550086|estExt2_Genewise1Plus.C_PHYCAscaffold_350146	475	32	0	0	3.89178	up	--	--	Biological Process: immune system process (GO:0002376);; Cellular Component: intracellular (GO:0005622);; Biological Process: defense response (GO:0006952);; Biological Process: signal transduction (GO:0007165);; Biological Process: response to abiotic stimulus (GO:0009628);; Molecular Function: kinase activity (GO:0016301);; Biological Process: phosphorylation (GO:0016310);; Molecular Function: …	--	sp|Q9C671|P4K2B_ARATH Probable phosphatidylinositol 4-kinase type 2-beta At1g26270 OS=Arabidopsis thaliana GN=At1g26270 PE=1 SV=1	Phosphatidylinositol kinase (PIK-E3) GN=PITG_13755 OS=Phytophthora infestans (strain T30-4) PE=4 SV=1	gi|301100722|ref|XP_002899450.1| phosphatidylinositol kinase (PIK-E3) [Phytophthora infestans T30-4]	Phytophthora infestans T30-4 phosphatidylinositol kinase (PIK-E3) (PITG_13755) mRNA, complete cds
jgi|Phyca11|502889|fgenesh2_kg.PHYCAscaffold_2_#_5_#_4101945:166	445	135	0	0	1.72085	up	--	--	--	K06626|8e-16|tad:TRIADDRAFT_15757|cyclin E	sp|P47794|CCNE1_DANRE G1/S-specific cyclin-E1 OS=Danio rerio GN=ccne1 PE=2 SV=1	Protein phosphatase 1E putative GN=AlNc14C406G11417 OS=Albugo laibachii Nc14 PE=3 SV=1	gi|325192272|emb|CCA26722.1| protein phosphatase 1E putative [Albugo laibachii Nc14]	Phytophthora capsici clone CBOT133-D01 mRNA sequence
jgi|Phyca11|569633|estExt2_Genewise1.C_PHYCAscaffold_330244	181	49	8e-06	9.70819e-05	1.88514	up	--	--	Molecular Function: DNA binding (GO:0003677);;	--	--	Putative uncharacterized protein GN=PHYSODRAFT_500657 OS=Phytophthora sojae (strain P6497) PE=4 SV=1	gi|301091311|ref|XP_002895843.1| conserved hypothetical protein [Phytophthora infestans T30-4]	Phytophthora infestans T30-4 conserved hypothetical protein (PITG_20209) mRNA, complete cds
jgi|Phyca11|566444|estExt2_Genewise1.C_PHYCAscaffold_210143	293	30	0	0	3.28787	up	--	--	--	--	--	Putative GP-anchored serine-rich elicitin INL13-like protein GN=PITG_20413 OS=Phytophthora infestans (strain T30-4) PE=4 SV=1	gi|301090894|ref|XP_002895644.1| putative GP-anchored serine-rich elicitin INL13-like protein [Phytophthora infestans T30-4]	Phytophthora sojae elicitin-like protein SOL13J gene, complete cds
jgi|Phyca11|557860|estExt2_Genewise1.C_PHYCAscaffold_10015	67	7	3e-06	3.99609e-05	3.25873	up	--	--	--	--	sp|Q86X83|COMD2_HUMAN COMM domain-containing protein 2 OS=Homo sapiens GN=COMMD2 PE=1 SV=2	Putative uncharacterized protein GN=PHYSODRAFT_512543 OS=Phytophthora sojae (strain P6497) PE=4 SV=1	gi|301098774|ref|XP_002898479.1| conserved hypothetical protein [Phytophthora infestans T30-4]	Phytophthora infestans T30-4 conserved hypothetical protein (PITG_14576) mRNA, complete cds
jgi|Phyca11|538776|estExt2_Genewise1Plus.C_PHYCAscaffold_20418	5999	1280	0	0	2.22858	up	[J]	Translation, ribosomal structure and biogenesis	Molecular Function: RNA binding (GO:0003723);; Molecular Function: structural constituent of ribosome (GO:0003735);; Cellular Component: cell wall (GO:0005618);; Cellular Component: nucleolus (GO:0005730);; Cellular Component: vacuole (GO:0005773);; Cellular Component: plasma membrane (GO:0005886);; Biological Process: translation (GO:0006412);; Cellular Component: cytosolic small ribosomal subun…	K02964|1e-107|pif:PITG_03221|small subunit ribosomal protein S18e	sp|Q8ISP0|RS18_BRABE 40S ribosomal protein S18 OS=Branchiostoma belcheri GN=RPS18 PE=2 SV=1	Putative uncharacterized protein GN=PHYSODRAFT_353469 OS=Phytophthora sojae (strain P6497) PE=3 SV=1	gi|301117146|ref|XP_002906301.1| 40S ribosomal protein S18 [Phytophthora infestans T30-4]	Phytophthora infestans T30-4 40S ribosomal protein S18 (PITG_03221) mRNA, complete cds
jgi|Phyca11|503213|fgenesh2_kg.PHYCAscaffold_3_#_78_#_4098534:2	114	29	0.000154	0.00135302	1.97491	up	--	--	Biological Process: transport (GO:0006810);; Cellular Component: integral to membrane (GO:0016021);;	--	sp|P49193|RALB_TODPA Retinal-binding protein OS=Todarodes pacificus PE=1 SV=2	Putative uncharacterized protein GN=PHYSODRAFT_485106 OS=Phytophthora sojae (strain P6497) PE=4 SV=1	gi|301111642|ref|XP_002904900.1| conserved hypothetical protein [Phytophthora infestans T30-4]	Phytophthora capsici clone CBOT149-G04 mRNA sequence
jgi|Phyca11|19543|fgenesh1_pg.PHYCAscaffold_49_#_56	438	163	2.1e-05	0.000230907	1.42606	up	--	--	Cellular Component: intracellular (GO:0005622);; Biological Process: intracellular transport (GO:0046907);;	--	sp|P41920|YRB1_YEAST Ran-specific GTPase-activating protein 1 OS=Saccharomyces cerevisiae GN=YRB1 PE=1 SV=1	Putative uncharacterized protein GN=PHYSODRAFT_284057 OS=Phytophthora sojae (strain P6497) PE=4 SV=1	gi|301123751|ref|XP_002909602.1| ran-specific GTPase-activating protein, putative [Phytophthora infestans T30-4]	Phytophthora infestans T30-4 ran-specific GTPase-activating protein, putative (PITG_01082) mRNA, complete cds
jgi|Phyca11|504675|fgenesh2_kg.PHYCAscaffold_9_#_66_#_Contig5896.1	86	18	0.000113	0.00102515	2.25634	up	--	--	--	K08498|2e-72|pif:PITG_11250|syntaxin 6	sp|Q9JKK1|STX6_MOUSE Syntaxin-6 OS=Mus musculus GN=Stx6 PE=2 SV=1	Syntaxin 6 OS=Phytophthora infestans (Potato late blight fungus) PE=2 SV=1	gi|20148782|gb|AAM12665.1|AF404749_1 syntaxin 6 [Phytophthora infestans]	Phytophthora infestans syntaxin 6 mRNA, complete cds
jgi|Phyca11|507089|fgenesh2_kg.PHYCAscaffold_24_#_81_#_4096816:1	455	148	0	0	1.62027	up	[R]	General function prediction only	Molecular Function: GTP binding (GO:0005525);; Cellular Component: intracellular (GO:0005622);; Biological Process: small GTPase mediated signal transduction (GO:0007264);;	--	sp|Q9VHV5|ARL8_DROME ADP-ribosylation factor-like protein 8 OS=Drosophila melanogaster GN=Gie PE=1 SV=1	Putative uncharacterized protein GN=PHYSODRAFT_288558 OS=Phytophthora sojae (strain P6497) PE=3 SV=1	gi|301113870|ref|XP_002998705.1| ADP-ribosylation factor family [Phytophthora infestans T30-4]	Phytophthora infestans T30-4 ADP-ribosylation factor family (PITG_06619) mRNA, complete cds
jgi|Phyca11|538459|estExt2_Genewise1Plus.C_PHYCAscaffold_11180	61	12	0.0007	0.00516108	2.34577	up	[F]	Nucleotide transport and metabolism	Molecular Function: thymidylate kinase activity (GO:0004798);; Molecular Function: ATP binding (GO:0005524);; Biological Process: dTDP biosynthetic process (GO:0006233);; Biological Process: phosphorylation (GO:0016310);;	K00943|1e-141|pif:PITG_02221|dTMP kinase [EC:2.7.4.9]	sp|P23919|KTHY_HUMAN Thymidylate kinase OS=Homo sapiens GN=DTYMK PE=1 SV=4	Thymidylate kinase GN=PITG_02221 OS=Phytophthora infestans (strain T30-4) PE=3 SV=1	gi|301118893|ref|XP_002907174.1| thymidylate kinase [Phytophthora infestans T30-4]	Phytophthora infestans T30-4 thymidylate kinase (PITG_02221) mRNA, complete cds
jgi|Phyca11|5017|fgenesh1_pm.PHYCAscaffold_4_#_105	19	0	0.001248	0.00846691	14.2137	up	--	--	Molecular Function: acid phosphatase activity (GO:0003993);;	K14410|0.0|pif:PITG_03627|acid phosphatase [EC:3.1.3.2]	--	Putative uncharacterized protein GN=PHYSODRAFT_309338 OS=Phytophthora sojae (strain P6497) PE=4 SV=1	gi|301117912|ref|XP_002906684.1| conserved hypothetical protein [Phytophthora infestans T30-4]	Phytophthora infestans T30-4 conserved hypothetical protein (PITG_03627) mRNA, complete cds
jgi|Phyca11|111059|e_gw1.19.295.1	47	7	0.000562	0.00425398	2.74723	up	--	--	--	--	--	Putative uncharacterized protein GN=PHYSODRAFT_503501 OS=Phytophthora sojae (strain P6497) PE=4 SV=1	gi|301120814|ref|XP_002908134.1| conserved hypothetical protein [Phytophthora infestans T30-4]	--
jgi|Phyca11|8106|fgenesh1_pm.PHYCAscaffold_25_#_38	120	10	0	0	3.58496	up	--	--	--	--	--	Putative uncharacterized protein OS=Phytophthora sojae (strain P6497) PE=4 SV=1	gi|301120914|ref|XP_002908184.1| conserved hypothetical protein [Phytophthora infestans T30-4]	Phytophthora infestans T30-4 conserved hypothetical protein (PITG_01534) mRNA, complete cds
jgi|Phyca11|97233|e_gw1.1.1211.1	37	0	7e-06	8.61344e-05	15.1752	up	[F]	Nucleotide transport and metabolism	Molecular Function: ribonucleoside-diphosphate reductase activity, thioredoxin disulfide as acceptor (GO:0004748);; Biological Process: DNA replication (GO:0006260);; Biological Process: multicellular organismal development (GO:0007275);; Biological Process: deoxyribonucleoside diphosphate metabolic process (GO:0009186);; Biological Process: programmed cell death (GO:0012501);; Molecular Function…	K10808|0.0|pif:PITG_03347|ribonucleoside-diphosphate reductase subunit M2 [EC:1.17.4.1]	sp|O15910|RIR2_TRYBB Ribonucleoside-diphosphate reductase small chain OS=Trypanosoma brucei brucei GN=RNR2 PE=2 SV=1	Putative uncharacterized protein GN=PHYSODRAFT_346505 OS=Phytophthora sojae (strain P6497) PE=4 SV=1	gi|301117384|ref|XP_002906420.1| ribonucleoside-diphosphate reductase small chain [Phytophthora infestans T30-4]	Phytophthora infestans T30-4 ribonucleoside-diphosphate reductase small chain (PITG_03347) mRNA, complete cds
jgi|Phyca11|537868|estExt2_fgenesh1_pg.C_PHYCAscaffold_5640001	45	2	8e-06	9.70819e-05	4.49185	up	--	--	--	--	sp|O10341|Y091_NPVOP Uncharacterized 29.3 kDa protein OS=Orgyia pseudotsugata multicapsid polyhedrosis virus GN=ORF92 PE=4 SV=1	Putative elicitin protein RAM6 OS=Phytophthora ramorum (Sudden oak death agent) PE=4 SV=1	gi|150866581|ref|XP_001386230.2| hypothetical protein PICST_68241 [Scheffersomyces stipitis CBS 6054]	Phytophthora ramorum strain 3211 locus 83987 genomic sequence
jgi|Phyca11|530856|estExt2_fgenesh1_pm.C_PHYCAscaffold_800035	1180	88	0	0	3.74514	up	[Z]	Cytoskeleton	Molecular Function: GTPase activity (GO:0003924);; Molecular Function: structural molecule activity (GO:0005198);; Molecular Function: GTP binding (GO:0005525);; Cellular Component: cytoplasm (GO:0005737);; Cellular Component: microtubule (GO:0005874);; Biological Process: GTP catabolic process (GO:0006184);; Biological Process: microtubule-based movement (GO:0007018);; Biological Process: protei…	K07374|0.0|pif:PITG_07999|tubulin alpha	sp|Q9ZRJ4|TBA_CHLVU Tubulin alpha chain OS=Chlorella vulgaris GN=TUBA PE=3 SV=1	Putative uncharacterized protein GN=PHYSODRAFT_528260 OS=Phytophthora sojae (strain P6497) PE=3 SV=1	gi|301110230|ref|XP_002904195.1| alpha-tubulin, putative [Phytophthora infestans T30-4]	Phytophthora capsici alpha tubulin mRNA, complete cds
jgi|Phyca11|526964|estExt2_fgenesh1_pm.C_PHYCAscaffold_140114	162	23	0	0	2.81629	up	[E]	Amino acid transport and metabolism	Molecular Function: nucleotide binding (GO:0000166);; Molecular Function: pyrroline-5-carboxylate reductase activity (GO:0004735);; Biological Process: proline biosynthetic process (GO:0006561);; Biological Process: oxidation-reduction process (GO:0055114);;	--	sp|P22008|P5CR_PSEAE Pyrroline-5-carboxylate reductase OS=Pseudomonas aeruginosa GN=proC PE=1 SV=2	Delta-1-pyrroline-5-carboxylate reductase GN=P5CR OS=Phytophthora nicotianae (Buckeye rot agent) PE=2 SV=1	gi|20126990|gb|AAM10930.1|AF466195_1 delta-1-pyrroline-5-carboxylate reductase [Phytophthora nicotianae]	Phytophthora nicotianae delta-1-pyrroline-5-carboxylate reductase (P5CR) mRNA, complete cds
jgi|Phyca11|511879|fgenesh2_kg.PHYCAscaffold_103_#_13_#_4099865:1	1873	484	0	0	1.95227	up	--	--	Biological Process: multicellular organismal development (GO:0007275);; Cellular Component: cell part (GO:0044464);; Biological Process: anatomical structure development (GO:0048856);;	--	sp|Q9M5I8|TCTP_CUCME Translationally-controlled tumor protein homolog OS=Cucumis melo GN=TCTP PE=2 SV=1	Putative uncharacterized protein GN=PITG_17708 OS=Phytophthora infestans (strain T30-4) PE=4 SV=1	gi|301093462|ref|XP_002997577.1| conserved hypothetical protein [Phytophthora infestans T30-4]	Phytophthora infestans T30-4 conserved hypothetical protein (PITG_17708) mRNA, complete cds
jgi|Phyca11|511023|fgenesh2_kg.PHYCAscaffold_72_#_68_#_Contig5962.1	23	1	0.001371	0.0091579	4.52356	up	--	--	--	--	--	Putative uncharacterized protein GN=PITG_16033 OS=Phytophthora infestans (strain T30-4) PE=4 SV=1	gi|301097429|ref|XP_002897809.1| conserved hypothetical protein [Phytophthora infestans T30-4]	Phytophthora infestans T30-4 conserved hypothetical protein (PITG_16033) mRNA, complete cds
jgi|Phyca11|506214|fgenesh2_kg.PHYCAscaffold_18_#_87_#_4097447:1	1160	473	0	0	1.29421	up	--	--	--	--	--	Putative uncharacterized protein GN=PHYSODRAFT_353708 OS=Phytophthora sojae (strain P6497) PE=4 SV=1	gi|325183170|emb|CCA17627.1| AlNc14C38G3286 [Albugo laibachii Nc14]	--
jgi|Phyca11|525807|estExt2_fgenesh1_pm.C_PHYCAscaffold_50112	54	9	0.000454	0.00350258	2.58496	up	--	--	--	--	sp|O94317|YH5D_SCHPO Uncharacterized serine-rich protein C215.13 OS=Schizosaccharomyces pombe GN=SPBC215.13 PE=1 SV=1	Putative uncharacterized protein GN=PHYSODRAFT_510452 OS=Phytophthora sojae (strain P6497) PE=4 SV=1	gi|301108409|ref|XP_002903286.1| conserved hypothetical protein [Phytophthora infestans T30-4]	Phytophthora infestans T30-4 conserved hypothetical protein (PITG_09676) mRNA, complete cds
jgi|Phyca11|130954|e_gw1.100.4.1	59	8	5.9e-05	0.000571969	2.88264	up	--	--	Molecular Function: protein C-terminus binding (GO:0008022);; Cellular Component: microtubule-based flagellum (GO:0009434);; Cellular Component: intraflagellar transport particle B (GO:0030992);;	--	sp|Q62559|IFT52_MOUSE Intraflagellar transport protein 52 homolog OS=Mus musculus GN=Ift52 PE=1 SV=2	Putative uncharacterized protein GN=PHYSODRAFT_259120 OS=Phytophthora sojae (strain P6497) PE=4 SV=1	gi|301090731|ref|XP_002895569.1| Intraflagellar Transport Protein 52 [Phytophthora infestans T30-4]	Phytophthora infestans T30-4 Intraflagellar Transport Protein 52 (PITG_20745) mRNA, complete cds
jgi|Phyca11|556991|estExt2_Genewise1Plus.C_PHYCAscaffold_1000023	74	12	3.2e-05	0.000335109	2.62449	up	--	--	--	K11567|2e-34|pif:PITG_20793|DASH complex subunit DAD2	--	Putative uncharacterized protein GN=PHYSODRAFT_259248 OS=Phytophthora sojae (strain P6497) PE=4 SV=1	gi|301090396|ref|XP_002895413.1| conserved hypothetical protein [Phytophthora infestans T30-4]	Phytophthora infestans T30-4 conserved hypothetical protein (PITG_20793) mRNA, complete cds
jgi|Phyca11|551580|estExt2_Genewise1Plus.C_PHYCAscaffold_420350	134	11	0	0	3.60666	up	--	--	Molecular Function: nucleotide binding (GO:0000166);;	--	--	Putative uncharacterized protein GN=PHYSODRAFT_530188 OS=Phytophthora sojae (strain P6497) PE=4 SV=1	gi|301100254|ref|XP_002899217.1| conserved hypothetical protein [Phytophthora infestans T30-4]	Phytophthora infestans T30-4 conserved hypothetical protein (PITG_14088) mRNA, complete cds
jgi|Phyca11|546721|estExt2_Genewise1Plus.C_PHYCAscaffold_220284	872	165	0	0	2.40186	up	--	--	--	--	--	Programmed cell death PDCD4-like protein GN=PHYSODRAFT_289242 OS=Phytophthora sojae (strain P6497) PE=4 SV=1	gi|301114311|ref|XP_002998925.1| conserved hypothetical protein [Phytophthora infestans T30-4]	Phytophthora infestans T30-4 conserved hypothetical protein (PITG_05249) mRNA, complete cds
jgi|Phyca11|64839|gw1.17.527.1	0	9	5.1e-05	0.000502812	-13.1357	down	[Q]	Secondary metabolites biosynthesis, transport and catabolism	Molecular Function: copper ion binding (GO:0005507);; Cellular Component: membrane (GO:0016020);; Molecular Function: oxidoreductase activity (GO:0016491);; Biological Process: metal ion transport (GO:0030001);; Cellular Component: cell part (GO:0044464);; Molecular Function: metal ion transmembrane transporter activity (GO:0046873);; Biological Process: transmembrane transport (GO:0055085);; Bio…	--	sp|P07788|COTA_BACSU Spore coat protein A OS=Bacillus subtilis GN=cotA PE=1 SV=4	Putative uncharacterized protein GN=PHYSODRAFT_556501 OS=Phytophthora sojae (strain P6497) PE=4 SV=1	gi|301088534|ref|XP_002996917.1| conserved hypothetical protein [Phytophthora infestans T30-4]	Phytophthora infestans T30-4 conserved hypothetical protein (PITG_21846) mRNA, complete cds
jgi|Phyca11|505902|fgenesh2_kg.PHYCAscaffold_16_#_61_#_4101945:478	6	43	0	0	-2.8413	down	--	--	Molecular Function: carboxy-lyase activity (GO:0016831);;	--	sp|P08640|MUC1_YEAST Flocculation protein FLO11 OS=Saccharomyces cerevisiae GN=MUC1 PE=1 SV=2	Putative uncharacterized protein GN=PHYSODRAFT_284701 OS=Phytophthora sojae (strain P6497) PE=4 SV=1	gi|301098507|ref|XP_002898346.1| phenol acid carboxylase, putative [Phytophthora infestans T30-4]	Phytophthora infestans T30-4 phenol acid carboxylase, putative (PITG_15388) mRNA, complete cds
jgi|Phyca11|573867|estExt2_Genewise1.C_PHYCAscaffold_570178	228	64	1e-06	1.45416e-05	1.83289	up	--	--	Molecular Function: structural constituent of ribosome (GO:0003735);; Cellular Component: ribosome (GO:0005840);; Biological Process: translation (GO:0006412);;	--	--	Putative uncharacterized protein GN=PHYSODRAFT_287011 OS=Phytophthora sojae (strain P6497) PE=4 SV=1	gi|301095060|ref|XP_002896632.1| hypothetical protein PITG_17785 [Phytophthora infestans T30-4]	Phytophthora infestans T30-4 hypothetical protein (PITG_17785) mRNA, complete cds
jgi|Phyca11|560537|estExt2_Genewise1.C_PHYCAscaffold_50242	46	3	1.8e-05	0.000202491	3.9386	up	--	--	--	--	--	Putative uncharacterized protein GN=PITG_09551 OS=Phytophthora infestans (strain T30-4) PE=4 SV=1	gi|301108205|ref|XP_002903184.1| conserved hypothetical protein [Phytophthora infestans T30-4]	Phytophthora infestans T30-4 conserved hypothetical protein (PITG_09551) mRNA, complete cds
jgi|Phyca11|502696|fgenesh2_kg.PHYCAscaffold_1_#_156_#_Contig593.1	2	26	0	0	-3.70044	down	[GEPR]	--	Biological Process: carbohydrate transport (GO:0008643);; Cellular Component: integral to membrane (GO:0016021);; Molecular Function: substrate-specific transmembrane transporter activity (GO:0022891);; Biological Process: transmembrane transport (GO:0055085);;	--	sp|Q90592|GTR2_CHICK Solute carrier family 2, facilitated glucose transporter member 2 OS=Gallus gallus GN=SLC2A2 PE=2 SV=1	Solute carrier family 2, facilitated glucose transporter, putative GN=PITG_13005 OS=Phytophthora infestans (strain T30-4) PE=3 SV=1	gi|301102921|ref|XP_002900547.1| solute carrier family 2, facilitated glucose transporter, putative [Phytophthora infestans T30-4]	Phytophthora capsici clone CBOT61-M04 mRNA sequence
jgi|Phyca11|509954|fgenesh2_kg.PHYCAscaffold_52_#_10_#_Contig90.1	5	73	0	0	-3.8679	down	--	--	Biological Process: cell communication (GO:0007154);; Molecular Function: zinc ion binding (GO:0008270);; Molecular Function: phosphatidylinositol binding (GO:0035091);;	--	--	Putative uncharacterized protein GN=PITG_07847 OS=Phytophthora infestans (strain T30-4) PE=4 SV=1	gi|301109972|ref|XP_002904066.1| conserved hypothetical protein [Phytophthora infestans T30-4]	Phytophthora infestans T30-4 conserved hypothetical protein (PITG_07847) mRNA, complete cds
jgi|Phyca11|82482|gw1.5.1282.1	792	246	0	0	1.68684	up	--	--	Cellular Component: mitochondrial envelope (GO:0005740);; Biological Process: mitochondrial electron transport, ubiquinol to cytochrome c (GO:0006122);; Molecular Function: ubiquinol-cytochrome-c reductase activity (GO:0008121);;	--	--	Putative uncharacterized protein GN=PHYSODRAFT_286697 OS=Phytophthora sojae (strain P6497) PE=4 SV=1	gi|301108445|ref|XP_002903304.1| conserved hypothetical protein [Phytophthora infestans T30-4]	Phytophthora infestans T30-4 conserved hypothetical protein (PITG_09699) mRNA, complete cds
jgi|Phyca11|510073|fgenesh2_kg.PHYCAscaffold_53_#_58_#_Contig1849.1	56	6	2.3e-05	0.000250275	3.22239	up	--	--	--	--	--	Putative uncharacterized protein GN=PHYSODRAFT_352201 OS=Phytophthora sojae (strain P6497) PE=4 SV=1	gi|301112877|ref|XP_002998209.1| conserved hypothetical protein [Phytophthora infestans T30-4]	Phytophthora capsici clone CBOT21-A07 mRNA sequence
jgi|Phyca11|13414|fgenesh1_pg.PHYCAscaffold_3_#_227	105	21	1.1e-05	0.000129792	2.32193	up	--	--	--	--	sp|Q24JY7|I27L2_BOVIN Interferon alpha-inducible protein 27-like protein 2 OS=Bos taurus GN=IFI27L2 PE=2 SV=1	Putative uncharacterized protein (Fragment) GN=PHYSODRAFT_256999 OS=Phytophthora sojae (strain P6497) PE=4 SV=1	gi|325182761|emb|CCA17216.1| AlNc14C32G2914 [Albugo laibachii Nc14]	--
jgi|Phyca11|538606|estExt2_Genewise1Plus.C_PHYCAscaffold_20061	27	1	0.000427	0.00333578	4.75489	up	--	--	Molecular Function: DNA binding (GO:0003677);;	--	--	Putative uncharacterized protein (Fragment) GN=PHYSODRAFT_385900 OS=Phytophthora sojae (strain P6497) PE=4 SV=1	gi|301116693|ref|XP_002906075.1| conserved hypothetical protein [Phytophthora infestans T30-4]	Phytophthora infestans T30-4 conserved hypothetical protein (PITG_04464) mRNA, complete cds
jgi|Phyca11|97512|e_gw1.2.1286.1	24	0	0.000286	0.00234226	14.5507	up	--	--	--	--	--	Putative uncharacterized protein GN=PITG_04480 OS=Phytophthora infestans (strain T30-4) PE=4 SV=1	gi|301116723|ref|XP_002906090.1| conserved hypothetical protein [Phytophthora infestans T30-4]	--
jgi|Phyca11|117348|e_gw1.33.342.1	79	5	0	0	3.98185	up	--	--	Molecular Function: calcium ion binding (GO:0005509);; Biological Process: cellular process (GO:0009987);;	--	sp|Q52K82|CML21_ARATH Probable calcium-binding protein CML21 OS=Arabidopsis thaliana GN=CML21 PE=2 SV=1	Putative uncharacterized protein GN=PITG_17088 OS=Phytophthora infestans (strain T30-4) PE=4 SV=1	gi|301095786|ref|XP_002896992.1| conserved hypothetical protein [Phytophthora infestans T30-4]	Phytophthora infestans T30-4 conserved hypothetical protein (PITG_17088) mRNA, complete cds
jgi|Phyca11|551420|estExt2_Genewise1Plus.C_PHYCAscaffold_420071	102	23	7e-05	0.00066583	2.14886	up	--	--	--	--	--	Putative uncharacterized protein GN=PHYSODRAFT_312938 OS=Phytophthora sojae (strain P6497) PE=4 SV=1	gi|301092149|ref|XP_002996935.1| conserved hypothetical protein [Phytophthora infestans T30-4]	Phytophthora infestans T30-4 conserved hypothetical protein (PITG_19612) mRNA, complete cds
jgi|Phyca11|511867|fgenesh2_kg.PHYCAscaffold_103_#_1_#_4099891:1	211	51	0	0	2.04867	up	[K]	Transcription	Biological Process: RNA methylation (GO:0001510);; Molecular Function: nucleic acid binding (GO:0003676);; Cellular Component: nucleolus (GO:0005730);; Cellular Component: small nucleolar ribonucleoprotein complex (GO:0005732);; Cellular Component: vacuolar membrane (GO:0005774);; Cellular Component: cytosol (GO:0005829);; Cellular Component: plasma membrane (GO:0005886);;	K11087|3e-56|pif:PITG_20904|small nuclear ribonucleoprotein D1	sp|P62315|SMD1_MOUSE Small nuclear ribonucleoprotein Sm D1 OS=Mus musculus GN=Snrpd1 PE=2 SV=1	Small nuclear ribonucleoprotein Sm D1 GN=PITG_20904 OS=Phytophthora infestans (strain T30-4) PE=4 SV=1	gi|301090235|ref|XP_002895342.1| small nuclear ribonucleoprotein Sm D1 [Phytophthora infestans T30-4]	Phytophthora capsici clone CBOT41-J13 mRNA sequence
jgi|Phyca11|59144|gw1.28.197.1	35	1	4.2e-05	0.000423415	5.12928	up	--	--	--	--	sp|Q54KW9|U563_DICDI UPF0563 protein OS=Dictyostelium discoideum GN=DDB_G0287111 PE=3 SV=1	Putative uncharacterized protein GN=PHYSODRAFT_257657 OS=Phytophthora sojae (strain P6497) PE=4 SV=1	gi|301123485|ref|XP_002909469.1| conserved hypothetical protein [Phytophthora infestans T30-4]	--
jgi|Phyca11|112447|e_gw1.22.80.1	5	15	0.000214	0.00181189	-1.58496	down	[L]	Replication, recombination and repair	Molecular Function: binding (GO:0005488);;	--	sp|P04323|POL3_DROME Retrovirus-related Pol polyprotein from transposon 17.6 OS=Drosophila melanogaster GN=pol PE=4 SV=1	F15O4.13 OS=Arabidopsis thaliana (Mouse-ear cress) PE=4 SV=1	gi|242794481|ref|XP_002482383.1| retrotransposon polyprotein, putative [Talaromyces stipitatus ATCC 10500]	--
jgi|Phyca11|538185|estExt2_Genewise1Plus.C_PHYCAscaffold_10634	339	57	0	0	2.57225	up	[K]	Transcription	Cellular Component: DNA-directed RNA polymerase IV complex (GO:0000418);; Cellular Component: DNA-directed RNA polymerase V complex (GO:0000419);; Molecular Function: DNA binding (GO:0003677);; Molecular Function: DNA-directed RNA polymerase activity (GO:0003899);; Cellular Component: DNA-directed RNA polymerase II, core complex (GO:0005665);; Biological Process: transcription, DNA-dependent (GO:…	K03007|3e-35|pti:PHATRDRAFT_10821|DNA-directed RNA polymerases I, II, and III subunit RPABC5	sp|Q9SYA6|RPAB5_ARATH DNA-directed RNA polymerases I, II, and III subunit RPABC5 OS=Arabidopsis thaliana GN=At1g61700 PE=2 SV=1	Putative uncharacterized protein GN=PHYSODRAFT_286504 OS=Phytophthora sojae (strain P6497) PE=3 SV=1	gi|325183363|emb|CCA17825.1| predicted protein putative [Albugo laibachii Nc14]	--
jgi|Phyca11|507870|fgenesh2_kg.PHYCAscaffold_30_#_139_#_4101945:254	2021	786	0	0	1.36247	up	[J]	Translation, ribosomal structure and biogenesis	Cellular Component: ribosome (GO:0005840);;	K02947|1e-103|pif:PITG_00266|small subunit ribosomal protein S10e	sp|Q962R9|RS10_SPOFR 40S ribosomal protein S10 OS=Spodoptera frugiperda GN=RpS10 PE=2 SV=1	Ribosomal protein S10 OS=Phytophthora infestans (Potato late blight fungus) PE=2 SV=1	gi|301122321|ref|XP_002908887.1| 40S ribosomal protein S10 [Phytophthora infestans T30-4]	Phytophthora infestans T30-4 40S ribosomal protein S10 (PITG_00266) mRNA, complete cds
jgi|Phyca11|6495|fgenesh1_pm.PHYCAscaffold_12_#_75	153	19	0	0	3.00946	up	--	--	--	--	--	Putative uncharacterized protein GN=PITG_14381 OS=Phytophthora infestans (strain T30-4) PE=4 SV=1	gi|301099516|ref|XP_002898849.1| conserved hypothetical protein [Phytophthora infestans T30-4]	Phytophthora infestans T30-4 conserved hypothetical protein (PITG_14381) mRNA, complete cds
jgi|Phyca11|563801|estExt2_Genewise1.C_PHYCAscaffold_130149	1825	48	0	0	5.24872	up	--	--	Molecular Function: phospholipid binding (GO:0005543);;	--	sp|Q54PS9|OSB9_DICDI Oxysterol-binding protein 9 OS=Dictyostelium discoideum GN=osbI PE=3 SV=1	Putative uncharacterized protein GN=PHYSODRAFT_470921 OS=Phytophthora sojae (strain P6497) PE=4 SV=1	gi|325189044|emb|CCA23572.1| conserved hypothetical protein [Albugo laibachii Nc14]	--
jgi|Phyca11|101040|e_gw1.5.1473.1	142	3	0	0	5.56478	up	--	--	--	--	--	Putative uncharacterized protein GN=PHYSODRAFT_347005 OS=Phytophthora sojae (strain P6497) PE=4 SV=1	gi|255080212|ref|XP_002503686.1| predicted protein [Micromonas sp. RCC299]	--
jgi|Phyca11|574403|estExt2_Genewise1.C_PHYCAscaffold_620101	30	2	0.000562	0.00425398	3.90689	up	[R]	General function prediction only	Cellular Component: mitochondrion (GO:0005739);;	--	sp|A7T167|GDAP2_NEMVE Protein GDAP2 homolog OS=Nematostella vectensis GN=gdap2 PE=3 SV=1	Putative uncharacterized protein GN=PITG_14744 OS=Phytophthora infestans (strain T30-4) PE=4 SV=1	gi|301099058|ref|XP_002898621.1| conserved hypothetical protein [Phytophthora infestans T30-4]	--
jgi|Phyca11|508670|fgenesh2_kg.PHYCAscaffold_37_#_45_#_4097507:1	141	31	2e-06	2.75695e-05	2.18536	up	--	--	--	--	sp|O94317|YH5D_SCHPO Uncharacterized serine-rich protein C215.13 OS=Schizosaccharomyces pombe GN=SPBC215.13 PE=1 SV=1	Thioredoxin, putative GN=PITG_00708 OS=Phytophthora infestans (strain T30-4) PE=4 SV=1	gi|301123111|ref|XP_002909282.1| thioredoxin, putative [Phytophthora infestans T30-4]	Phytophthora infestans T30-4 thioredoxin, putative (PITG_00708) mRNA, complete cds
jgi|Phyca11|119773|e_gw1.39.300.1	63	2	0	0	4.97728	up	--	--	Molecular Function: histone-lysine N-methyltransferase activity (GO:0018024);; Biological Process: histone lysine methylation (GO:0034968);;	--	--	Putative uncharacterized protein GN=PHYSODRAFT_506723 OS=Phytophthora sojae (strain P6497) PE=4 SV=1	gi|301098248|ref|XP_002898217.1| conserved hypothetical protein [Phytophthora infestans T30-4]	Phytophthora infestans T30-4 conserved hypothetical protein (PITG_15041) mRNA, complete cds
jgi|Phyca11|566521|estExt2_Genewise1.C_PHYCAscaffold_210366	72	6	0	0	3.58496	up	--	--	--	--	--	Putative uncharacterized protein GN=PHYSODRAFT_338978 OS=Phytophthora sojae (strain P6497) PE=4 SV=1	gi|301093433|ref|XP_002997563.1| conserved hypothetical protein [Phytophthora infestans T30-4]	Phytophthora infestans T30-4 conserved hypothetical protein (PITG_18659) mRNA, complete cds
jgi|Phyca11|549442|estExt2_Genewise1Plus.C_PHYCAscaffold_320263	57	7	4.2e-05	0.000423415	3.02554	up	--	--	--	--	--	Putative uncharacterized protein GN=PITG_02445 OS=Phytophthora infestans (strain T30-4) PE=4 SV=1	gi|301119285|ref|XP_002907370.1| conserved hypothetical protein [Phytophthora infestans T30-4]	Phytophthora infestans T30-4 conserved hypothetical protein (PITG_02445) mRNA, complete cds
jgi|Phyca11|76847|gw1.42.458.1	47	3	1.4e-05	0.000161557	3.96963	up	[RTKL]	--	Molecular Function: calmodulin-dependent protein kinase activity (GO:0004683);; Molecular Function: ATP binding (GO:0005524);; Biological Process: protein phosphorylation (GO:0006468);;	K08794|0.0|pif:PITG_17410|calcium/calmodulin-dependent protein kinase I [EC:2.7.11.17]	sp|Q8BW96|KCC1D_MOUSE Calcium/calmodulin-dependent protein kinase type 1D OS=Mus musculus GN=Camk1d PE=2 SV=2	Protein kinase, putative GN=PITG_17410 OS=Phytophthora infestans (strain T30-4) PE=4 SV=1	gi|301095256|ref|XP_002896729.1| protein kinase, putative [Phytophthora infestans T30-4]	Phytophthora infestans T30-4 protein kinase, putative (PITG_17410) mRNA, complete cds
jgi|Phyca11|5774|fgenesh1_pm.PHYCAscaffold_7_#_140	106	27	0.000268	0.00221614	1.97303	up	[T]	Signal transduction mechanisms	Molecular Function: phosphoprotein phosphatase activity (GO:0004721);; Molecular Function: metal ion binding (GO:0046872);;	K04382|0.0|pif:PITG_06715|protein phosphatase 2 (formerly 2A), catalytic subunit [EC:3.1.3.16]	sp|Q9HFQ2|PP2A1_EMENI Serine/threonine-protein phosphatase PP2A catalytic subunit OS=Emericella nidulans GN=pphA PE=3 SV=2	Serine/threonine-protein phosphatase GN=PITG_06715 OS=Phytophthora infestans (strain T30-4) PE=3 SV=1	gi|301111262|ref|XP_002904710.1| serine/threonine-protein phosphatase PP2A catalytic subunit [Phytophthora infestans T30-4]	Phytophthora infestans T30-4 serine/threonine-protein phosphatase PP2A catalytic subunit (PITG_06715) mRNA, complete cds
jgi|Phyca11|503414|fgenesh2_kg.PHYCAscaffold_3_#_279_#_Contig81.1	64	168	0	0	-1.39232	down	--	--	--	--	sp|Q9UF83|YM012_HUMAN Uncharacterized protein DKFZp434B061 OS=Homo sapiens PE=2 SV=2	Putative uncharacterized protein GN=PITG_11755 OS=Phytophthora infestans (strain T30-4) PE=4 SV=1	gi|301104362|ref|XP_002901266.1| putative GPI-anchored serine-threonine rich hypothetical protein [Phytophthora infestans T30-4]	Phytophthora capsici clone CBOT105-C24 mRNA sequence
jgi|Phyca11|99996|e_gw1.4.1212.1	141	5	0	0	4.81762	up	--	--	--	--	--	Putative uncharacterized protein GN=PHYSODRAFT_475888 OS=Phytophthora sojae (strain P6497) PE=4 SV=1	gi|301117952|ref|XP_002906704.1| hypothetical protein PITG_03647 [Phytophthora infestans T30-4]	--
jgi|Phyca11|6737|fgenesh1_pm.PHYCAscaffold_14_#_41	207	39	0	0	2.40808	up	--	--	--	--	--	Putative uncharacterized protein GN=PHYSODRAFT_285333 OS=Phytophthora sojae (strain P6497) PE=4 SV=1	gi|301106266|ref|XP_002902216.1| conserved hypothetical protein [Phytophthora infestans T30-4]	Phytophthora infestans T30-4 conserved hypothetical protein (PITG_10417) mRNA, complete cds
jgi|Phyca11|10645|fgenesh1_pm.PHYCAscaffold_52_#_66	52	7	0.000156	0.00136707	2.89308	up	--	--	--	--	--	Putative uncharacterized protein GN=PITG_07913 OS=Phytophthora infestans (strain T30-4) PE=4 SV=1	gi|301110088|ref|XP_002904124.1| conserved hypothetical protein [Phytophthora infestans T30-4]	Phytophthora infestans T30-4 conserved hypothetical protein (PITG_07913) mRNA, complete cds
jgi|Phyca11|506531|fgenesh2_kg.PHYCAscaffold_20_#_77_#_Contig273.1	250	84	8.8e-05	0.000819052	1.57347	up	[C]	Energy production and conversion	Cellular Component: plant-type vacuole (GO:0000325);; Biological Process: cell morphogenesis (GO:0000902);; Molecular Function: protease binding (GO:0002020);; Molecular Function: ATP binding (GO:0005524);; Cellular Component: cell wall (GO:0005618);; Cellular Component: vacuolar membrane (GO:0005774);; Cellular Component: Golgi apparatus (GO:0005794);; Cellular Component: cytosol (GO:0005829);; …	K02145|0.0|pif:PITG_13301|V-type H+-transporting ATPase subunit A [EC:3.6.3.14]	sp|P54647|VATA_DICDI V-type proton ATPase catalytic subunit A OS=Dictyostelium discoideum GN=vatA PE=1 SV=2	H-or Na-translocating F-type, V-type and A-type ATPase (F-ATPase) Superfamily GN=PITG_13301 OS=Phytophthora infestans (strain T30-4) PE=3 SV=1	gi|301101722|ref|XP_002899949.1| H - or Na -translocating F-type, V-type and A-type ATPase (F-ATPase) Superfamily [Phytophthora infestans T30-4]	Phytophthora capsici clone CBOT177-A17 mRNA sequence
jgi|Phyca11|566188|estExt2_Genewise1.C_PHYCAscaffold_200271	134	28	1e-06	1.45416e-05	2.25873	up	--	--	Biological Process: cell communication (GO:0007154);; Molecular Function: phosphatidylinositol binding (GO:0035091);;	--	--	Putative uncharacterized protein GN=PITG_13317 OS=Phytophthora infestans (strain T30-4) PE=4 SV=1	gi|301101754|ref|XP_002899965.1| conserved hypothetical protein [Phytophthora infestans T30-4]	Phytophthora infestans T30-4 conserved hypothetical protein (PITG_13317) mRNA, complete cds
jgi|Phyca11|62706|gw1.37.435.1	172	31	0	0	2.47207	up	--	--	Biological Process: cell communication (GO:0007154);; Molecular Function: zinc ion binding (GO:0008270);; Molecular Function: phosphatidylinositol binding (GO:0035091);;	--	--	Putative uncharacterized protein OS=Phytophthora infestans (strain T30-4) PE=4 SV=1	gi|301090473|ref|XP_002895449.1| cleavage induced conserved hypothetical protein [Phytophthora infestans T30-4]	Phytophthora infestans T30-4 cleavage induced conserved hypothetical protein (PITG_20590) mRNA, complete cds
jgi|Phyca11|536737|estExt2_fgenesh1_pg.C_PHYCAscaffold_610042	105	20	6e-06	7.51515e-05	2.39232	up	--	--	Cellular Component: vacuole (GO:0005773);; Biological Process: organelle organization (GO:0006996);; Biological Process: sulfate transport (GO:0008272);; Molecular Function: sulfate transmembrane transporter activity (GO:0015116);; Cellular Component: integral to membrane (GO:0016021);; Biological Process: vesicle-mediated transport (GO:0016192);; Biological Process: intracellular transport (GO:0…	--	sp|P93654|SYP22_ARATH Syntaxin-22 OS=Arabidopsis thaliana GN=SYP22 PE=1 SV=1	Putative uncharacterized protein GN=PHYSODRAFT_319857 OS=Phytophthora sojae (strain P6497) PE=4 SV=1	gi|301101555|ref|XP_002899866.1| Sulfate Permease (SulP) Family [Phytophthora infestans T30-4]	Phytophthora infestans T30-4 Sulfate Permease (SulP) Family (PITG_13686) mRNA, complete cds
jgi|Phyca11|541111|estExt2_Genewise1Plus.C_PHYCAscaffold_60155	185	25	0	0	2.88753	up	--	--	Cellular Component: integral to membrane (GO:0016021);; Biological Process: vesicle-mediated transport (GO:0016192);;	--	sp|Q4FZV2|SFT2B_RAT Vesicle transport protein SFT2B OS=Rattus norvegicus GN=Sft2d2 PE=2 SV=1	Putative uncharacterized protein GN=PITG_18243 OS=Phytophthora infestans (strain T30-4) PE=4 SV=1	gi|301094052|ref|XP_002997870.1| conserved hypothetical protein [Phytophthora infestans T30-4]	Phytophthora infestans T30-4 conserved hypothetical protein (PITG_18243) mRNA, complete cds
jgi|Phyca11|76516|gw1.11.743.1	98	14	0	0	2.80735	up	[R]	General function prediction only	Molecular Function: ATP binding (GO:0005524);;	K06916|0.0|pif:PITG_08817| K06916	sp|Q32PX9|LACE1_RAT Lactation elevated protein 1 OS=Rattus norvegicus GN=Lace1 PE=2 SV=1	Putative uncharacterized protein GN=PITG_08817 OS=Phytophthora infestans (strain T30-4) PE=4 SV=1	gi|301107600|ref|XP_002902882.1| conserved hypothetical protein [Phytophthora infestans T30-4]	Phytophthora capsici clone CBOU69-L09 mRNA sequence
jgi|Phyca11|510557|fgenesh2_kg.PHYCAscaffold_62_#_28_#_Contig1951.1	33	3	0.000681	0.00504965	3.45943	up	[V]	Defense mechanisms	Biological Process: drug transmembrane transport (GO:0006855);; Molecular Function: drug transmembrane transporter activity (GO:0015238);; Molecular Function: antiporter activity (GO:0015297);; Cellular Component: membrane (GO:0016020);;	--	sp|B7LQA4|MDTK_ESCF3 Multidrug resistance protein mdtK OS=Escherichia fergusonii (strain ATCC 35469 / DSM 13698 / CDC 0568-73) GN=mdtK PE=3 SV=1	Efflux pump 1 GN=PHYSODRAFT_493952 OS=Phytophthora sojae (strain P6497) PE=4 SV=1	gi|301097539|ref|XP_002897864.1| Multidrug/Oligosaccharidyl-lipid/Polysaccharide (MOP) Flippase Superfamily [Phytophthora infestans T30-4]	Phytophthora capsici clone CBOT25-E23 mRNA sequence
jgi|Phyca11|503470|fgenesh2_kg.PHYCAscaffold_4_#_9_#_4100341:2	62	6	5e-06	6.37085e-05	3.36923	up	--	--	--	--	--	Putative uncharacterized protein GN=PHYSODRAFT_537404 OS=Phytophthora sojae (strain P6497) PE=4 SV=1	gi|301118276|ref|XP_002906866.1| conserved hypothetical protein [Phytophthora infestans T30-4]	Phytophthora infestans T30-4 conserved hypothetical protein (PITG_03824) mRNA, complete cds
jgi|Phyca11|545846|estExt2_Genewise1Plus.C_PHYCAscaffold_190219	75	7	0	0	3.42146	up	--	--	--	--	--	Putative uncharacterized protein GN=PHYSODRAFT_502840 OS=Phytophthora sojae (strain P6497) PE=4 SV=1	gi|301120702|ref|XP_002908078.1| conserved hypothetical protein [Phytophthora infestans T30-4]	Phytophthora infestans T30-4 conserved hypothetical protein (PITG_01410) mRNA, complete cds
jgi|Phyca11|528276|estExt2_fgenesh1_pm.C_PHYCAscaffold_280038	108	23	1.9e-05	0.000211646	2.23133	up	--	--	Biological Process: cellular metabolic process (GO:0044237);;	--	sp|Q9LY87|RGLG2_ARATH E3 ubiquitin-protein ligase RGLG2 OS=Arabidopsis thaliana GN=RGLG2 PE=1 SV=1	Putative uncharacterized protein GN=PHYSODRAFT_343450 OS=Phytophthora sojae (strain P6497) PE=4 SV=1	gi|301123331|ref|XP_002909392.1| copine-like protein, putative [Phytophthora infestans T30-4]	Phytophthora infestans T30-4 copine-like protein, putative (PITG_00842) mRNA, complete cds
jgi|Phyca11|534830|estExt2_fgenesh1_pg.C_PHYCAscaffold_280078	200	36	0	0	2.47393	up	--	--	Biological Process: protein folding (GO:0006457);; Cellular Component: prefoldin complex (GO:0016272);; Molecular Function: unfolded protein binding (GO:0051082);;	--	sp|Q5RCG9|PFD3_PONAB Prefoldin subunit 3 OS=Pongo abelii GN=VBP1 PE=2 SV=1	Putative uncharacterized protein GN=PHYSODRAFT_320679 OS=Phytophthora sojae (strain P6497) PE=4 SV=1	gi|301123435|ref|XP_002909444.1| prefoldin subunit 3, putative [Phytophthora infestans T30-4]	Phytophthora infestans T30-4 prefoldin subunit 3, putative (PITG_00899) mRNA, complete cds
jgi|Phyca11|124947|e_gw1.55.146.1	20	0	0.000928	0.00660815	14.2877	up	[Q]	Secondary metabolites biosynthesis, transport and catabolism	Molecular Function: monooxygenase activity (GO:0004497);; Molecular Function: electron carrier activity (GO:0009055);; Molecular Function: oxidoreductase activity, acting on paired donors, with incorporation or reduction of molecular oxygen (GO:0016705);; Molecular Function: heme binding (GO:0020037);; Biological Process: oxidation-reduction process (GO:0055114);;	--	sp|O23066|C86A2_ARATH Cytochrome P450 86A2 OS=Arabidopsis thaliana GN=CYP86A2 PE=2 SV=1	Cytochrome P450, putative GN=PITG_14013 OS=Phytophthora infestans (strain T30-4) PE=3 SV=1	gi|301101150|ref|XP_002899664.1| cytochrome P450, putative [Phytophthora infestans T30-4]	Phytophthora infestans T30-4 cytochrome P450, putative (PITG_14013) mRNA, complete cds
jgi|Phyca11|549506|estExt2_Genewise1Plus.C_PHYCAscaffold_330019	581	190	0	0	1.61254	up	[R]	General function prediction only	Molecular Function: nucleotide binding (GO:0000166);; Molecular Function: RNA binding (GO:0003723);;	K13126|0.0|pif:PITG_01248|polyadenylate-binding protein	sp|Q5KBW2|PABP_CRYNE Polyadenylate-binding protein, cytoplasmic and nuclear OS=Cryptococcus neoformans GN=PAB1 PE=3 SV=1	Polyadenylate-binding protein 1-B GN=PITG_01248 OS=Phytophthora infestans (strain T30-4) PE=4 SV=1	gi|301120388|ref|XP_002907921.1| polyadenylate-binding protein 1-B [Phytophthora infestans T30-4]	Phytophthora infestans T30-4 polyadenylate-binding protein 1-B (PITG_01248) mRNA, complete cds
jgi|Phyca11|100536|e_gw1.5.204.1	217	67	3.1e-05	0.000326896	1.69546	up	--	--	--	--	--	Unnamed protein product putative GN=AlNc14C282G10130 OS=Albugo laibachii Nc14 PE=4 SV=1	gi|325190725|emb|CCA25219.1| unnamed protein product putative [Albugo laibachii Nc14]	--
jgi|Phyca11|113429|e_gw1.24.260.1	276	41	0	0	2.75097	up	--	--	Biological Process: RNA splicing, via endonucleolytic cleavage and ligation (GO:0000394);; Cellular Component: nucleus (GO:0005634);; Cellular Component: vacuolar membrane (GO:0005774);; Cellular Component: Golgi apparatus (GO:0005794);; Cellular Component: plasma membrane (GO:0005886);; Biological Process: N-terminal protein myristoylation (GO:0006499);; Biological Process: cellular copper ion h…	--	sp|Q55FP0|PHG1A_DICDI Putative phagocytic receptor 1a OS=Dictyostelium discoideum GN=phg1a PE=2 SV=1	Putative uncharacterized protein GN=PHYSODRAFT_535936 OS=Phytophthora sojae (strain P6497) PE=4 SV=1	gi|301113388|ref|XP_002998464.1| endomembrane protein 70-like protein, putative [Phytophthora infestans T30-4]	Phytophthora infestans T30-4 endomembrane protein 70-like protein, putative (PITG_06323) mRNA, complete cds
jgi|Phyca11|126591|e_gw1.64.191.1	101	14	0	0	2.85086	up	[S]	Function unknown	Molecular Function: transferase activity, transferring hexosyl groups (GO:0016758);; Molecular Function: carbohydrate binding (GO:0030246);; Biological Process: lipid glycosylation (GO:0030259);;	K07432|1e-93|pif:PITG_01353|beta-1,4-N-acetylglucosaminyltransferase [EC:2.4.1.141]	sp|Q5I0K7|ALG13_RAT UDP-N-acetylglucosamine transferase subunit ALG13 homolog OS=Rattus norvegicus GN=Alg13 PE=1 SV=1	Putative uncharacterized protein GN=PHYSODRAFT_259480 OS=Phytophthora sojae (strain P6497) PE=4 SV=1	gi|301120596|ref|XP_002908025.1| UDP-N-acetylglucosamine transferase subunit, putative [Phytophthora infestans T30-4]	Phytophthora infestans T30-4 UDP-N-acetylglucosamine transferase subunit, putative (PITG_01353) mRNA, complete cds
jgi|Phyca11|20647|fgenesh1_pg.PHYCAscaffold_70_#_2	1263	171	0	0	2.88479	up	--	--	--	--	sp|P28968|GP2_EHV1B Glycoprotein gp2 OS=Equine herpesvirus 1 (strain Ab4p) GN=EUs4 PE=4 SV=1	Putative uncharacterized protein GN=PITG_06741 OS=Phytophthora infestans (strain T30-4) PE=4 SV=1	gi|301111314|ref|XP_002904736.1| conserved hypothetical protein [Phytophthora infestans T30-4]	--
jgi|Phyca11|548449|estExt2_Genewise1Plus.C_PHYCAscaffold_290006	90	13	1e-06	1.45416e-05	2.79141	up	--	--	--	--	sp|A8KB59|CC153_DANRE Coiled-coil domain-containing protein 153 OS=Danio rerio GN=ccdc153 PE=2 SV=1	Putative uncharacterized protein (Fragment) GN=PHYSODRAFT_475076 OS=Phytophthora sojae (strain P6497) PE=4 SV=1	gi|325191451|emb|CCA26224.1| conserved hypothetical protein [Albugo laibachii Nc14]	--
jgi|Phyca11|545015|estExt2_Genewise1Plus.C_PHYCAscaffold_160552	31	2	0.000423	0.00331117	3.9542	up	--	--	--	--	sp|Q8T1C6|GNT1_DICDI [Skp1-protein]-hydroxyproline N-acetylglucosaminyltransferase OS=Dictyostelium discoideum GN=gnt1 PE=1 SV=2	Putative uncharacterized protein GN=PHYSODRAFT_555831 OS=Phytophthora sojae (strain P6497) PE=4 SV=1	gi|301098489|ref|XP_002898337.1| conserved hypothetical protein [Phytophthora infestans T30-4]	Phytophthora infestans T30-4 conserved hypothetical protein (PITG_15377) mRNA, complete cds
jgi|Phyca11|508352|fgenesh2_kg.PHYCAscaffold_34_#_48_#_Contig2138.1	284	49	0	0	2.53504	up	--	--	Biological Process: dephosphorylation (GO:0016311);; Molecular Function: phosphatase activity (GO:0016791);;	--	sp|Q54GB2|CTSL2_DICDI CTD small phosphatase-like protein 2 OS=Dictyostelium discoideum GN=ctdspl2 PE=3 SV=1	CTD small phosphatase-like protein, putative OS=Phytophthora infestans (strain T30-4) PE=4 SV=1	gi|301118476|ref|XP_002906966.1| CTD small phosphatase-like protein, putative [Phytophthora infestans T30-4]	Phytophthora sojae putative nuclear LIM interactor-interacting protein (NIF5) gene, complete cds
jgi|Phyca11|557159|estExt2_Genewise1Plus.C_PHYCAscaffold_1030011	106	30	0.001129	0.00777167	1.82103	up	--	--	Cellular Component: cytosol (GO:0005829);; Biological Process: protein folding (GO:0006457);; Biological Process: response to heat (GO:0009408);; Biological Process: embryonic pattern specification (GO:0009880);;	--	sp|Q5ZIN1|NUDC_CHICK Nuclear migration protein nudC OS=Gallus gallus GN=NUDC PE=2 SV=1	Putative uncharacterized protein GN=PHYSODRAFT_335134 OS=Phytophthora sojae (strain P6497) PE=4 SV=1	gi|301093472|ref|XP_002997582.1| nuclear migration protein nudC, putative [Phytophthora infestans T30-4]	Phytophthora capsici clone CBOU65-J19 mRNA sequence
jgi|Phyca11|510984|fgenesh2_kg.PHYCAscaffold_72_#_29_#_jgi|JGI_CBOT10367.fwd|	83	4	0	0	4.37504	up	--	--	--	--	--	--	--	Phytophthora capsici clone CBOT113-J12 mRNA sequence
jgi|Phyca11|531246|estExt2_fgenesh1_pm.C_PHYCAscaffold_1030010	235	64	0	0	1.87652	up	--	--	--	--	--	Putative uncharacterized protein GN=PHYSODRAFT_346993 OS=Phytophthora sojae (strain P6497) PE=4 SV=1	gi|301093498|ref|XP_002997595.1| conserved hypothetical protein [Phytophthora infestans T30-4]	Phytophthora infestans T30-4 conserved hypothetical protein (PITG_17730) mRNA, complete cds
jgi|Phyca11|132561|e_gw1.181.16.1	98	11	0	0	3.15528	up	--	--	--	--	--	Putative uncharacterized protein GN=PITG_12039 OS=Phytophthora infestans (strain T30-4) PE=4 SV=1	gi|301104773|ref|XP_002901471.1| conserved hypothetical protein [Phytophthora infestans T30-4]	Phytophthora infestans T30-4 conserved hypothetical protein (PITG_12039) mRNA, complete cds
jgi|Phyca11|505072|fgenesh2_kg.PHYCAscaffold_11_#_18_#_4098302:1	152	44	0.000148	0.00130704	1.7885	up	--	--	--	--	--	Putative uncharacterized protein GN=PITG_08733 OS=Phytophthora infestans (strain T30-4) PE=4 SV=1	gi|301107466|ref|XP_002902815.1| conserved hypothetical protein [Phytophthora infestans T30-4]	Phytophthora infestans T30-4 conserved hypothetical protein (PITG_08733) mRNA, complete cds
jgi|Phyca11|96089|e_gw1.1.1907.1	119	29	5.7e-05	0.000553564	2.03684	up	--	--	--	K10419|1e-62|pif:PITG_12754|dynein light chain roadblock-type	sp|Q9DAJ5|DLRB2_MOUSE Dynein light chain roadblock-type 2 OS=Mus musculus GN=Dynlrb2 PE=1 SV=1	Putative uncharacterized protein GN=PHYSODRAFT_561767 OS=Phytophthora sojae (strain P6497) PE=4 SV=1	gi|301102111|ref|XP_002900143.1| dynein light chain 2B [Phytophthora infestans T30-4]	Phytophthora infestans T30-4 dynein light chain 2B (PITG_12754) mRNA, complete cds
jgi|Phyca11|533459|estExt2_fgenesh1_pg.C_PHYCAscaffold_140028	122	7	0	0	4.12338	up	[S]	Function unknown	--	--	sp|O31398|YKWD_BACSU Uncharacterized protein ykwD OS=Bacillus subtilis GN=ykwD PE=4 SV=1	SCP-like extracellular protein GN=PITG_10381 OS=Phytophthora infestans (strain T30-4) PE=4 SV=1	gi|301106200|ref|XP_002902183.1| SCP-like extracellular protein [Phytophthora infestans T30-4]	Phytophthora infestans T30-4 SCP-like extracellular protein (PITG_10381) mRNA, complete cds
jgi|Phyca11|526493|estExt2_fgenesh1_pm.C_PHYCAscaffold_100038	66	5	1e-06	1.45416e-05	3.72247	up	--	--	--	--	--	Putative uncharacterized protein GN=PITG_18694 OS=Phytophthora infestans (strain T30-4) PE=4 SV=1	gi|301092998|ref|XP_002997348.1| conserved hypothetical protein [Phytophthora infestans T30-4]	--
jgi|Phyca11|507758|fgenesh2_kg.PHYCAscaffold_30_#_27_#_Contig4439.1	57	5	7e-06	8.61344e-05	3.51096	up	--	--	Molecular Function: catalytic activity (GO:0003824);; Biological Process: metabolic process (GO:0008152);;	--	--	Putative uncharacterized protein GN=PITG_00449 OS=Phytophthora infestans (strain T30-4) PE=4 SV=1	gi|301122643|ref|XP_002909048.1| conserved hypothetical protein [Phytophthora infestans T30-4]	Phytophthora infestans T30-4 conserved hypothetical protein (PITG_00449) mRNA, complete cds
jgi|Phyca11|502611|fgenesh2_kg.PHYCAscaffold_1_#_71_#_Contig2396.1	291	38	0	0	2.93695	up	--	--	--	--	sp|P22105|TENX_HUMAN Tenascin-X OS=Homo sapiens GN=TNXB PE=1 SV=3	Putative uncharacterized protein GN=PITG_12878 OS=Phytophthora infestans (strain T30-4) PE=4 SV=1	gi|301102319|ref|XP_002900247.1| hypothetical protein PITG_12878 [Phytophthora infestans T30-4]	Phytophthora infestans T30-4 hypothetical protein (PITG_12878) mRNA, complete cds
jgi|Phyca11|21468|fgenesh1_pg.PHYCAscaffold_96_#_21	22	47	0	0	-1.09516	down	[G]	Carbohydrate transport and metabolism	Molecular Function: transporter activity (GO:0005215);; Biological Process: water transport (GO:0006833);; Cellular Component: integral to membrane (GO:0016021);; Biological Process: transmembrane transport (GO:0055085);;	--	sp|P43549|YFF4_YEAST Uncharacterized membrane protein YFL054C OS=Saccharomyces cerevisiae GN=YFL054C PE=1 SV=1	Putative uncharacterized protein GN=PHYSODRAFT_524694 OS=Phytophthora sojae (strain P6497) PE=3 SV=1	gi|301108822|ref|XP_002903492.1| aquaporin, putative [Phytophthora infestans T30-4]	Phytophthora infestans T30-4 aquaporin, putative (PITG_09193) mRNA, complete cds
jgi|Phyca11|507432|fgenesh2_kg.PHYCAscaffold_27_#_106_#_4101779:2	432	70	0	0	2.6256	up	[F]	Nucleotide transport and metabolism	Molecular Function: ribonucleoside-diphosphate reductase activity, thioredoxin disulfide as acceptor (GO:0004748);; Biological Process: deoxyribonucleoside diphosphate metabolic process (GO:0009186);; Molecular Function: transition metal ion binding (GO:0046914);; Biological Process: oxidation-reduction process (GO:0055114);;	K10808|0.0|pif:PITG_03347|ribonucleoside-diphosphate reductase subunit M2 [EC:1.17.4.1]	sp|P79733|RIR2_DANRE Ribonucleoside-diphosphate reductase subunit M2 OS=Danio rerio GN=rrm2 PE=1 SV=1	Ribonucleoside-diphosphate reductase small chain GN=PITG_03347 OS=Phytophthora infestans (strain T30-4) PE=4 SV=1	gi|301117384|ref|XP_002906420.1| ribonucleoside-diphosphate reductase small chain [Phytophthora infestans T30-4]	Phytophthora infestans T30-4 ribonucleoside-diphosphate reductase small chain (PITG_03347) mRNA, complete cds
jgi|Phyca11|511495|fgenesh2_kg.PHYCAscaffold_87_#_1_#_Contig797.1	2679	214	0	0	3.64601	up	--	--	Molecular Function: DNA binding (GO:0003677);; Molecular Function: zinc ion binding (GO:0008270);;	--	sp|Q852K5|SAP6_ORYSJ Zinc finger A20 and AN1 domain-containing stress-associated protein 6 OS=Oryza sativa subsp. japonica GN=SAP6 PE=2 SV=1	Putative uncharacterized protein GN=PITG_16921 OS=Phytophthora infestans (strain T30-4) PE=4 SV=1	gi|301096490|ref|XP_002897342.1| conserved hypothetical protein [Phytophthora infestans T30-4]	Phytophthora infestans T30-4 conserved hypothetical protein (PITG_16921) mRNA, complete cds
jgi|Phyca11|107284|e_gw1.13.781.1	73	17	0.001047	0.00727698	2.10236	up	--	--	Biological Process: ubiquinone biosynthetic process (GO:0006744);; Biological Process: oxidation-reduction process (GO:0055114);;	K06134|2e-94|pif:PITG_16974|ubiquinone biosynthesis monooxygenase Coq7 [EC:1.14.13.-]	--	Putative uncharacterized protein GN=PITG_16974 OS=Phytophthora infestans (strain T30-4) PE=4 SV=1	gi|301096189|ref|XP_002897192.1| conserved hypothetical protein [Phytophthora infestans T30-4]	Phytophthora infestans T30-4 conserved hypothetical protein (PITG_16974) mRNA, complete cds
jgi|Phyca11|538368|estExt2_Genewise1Plus.C_PHYCAscaffold_10992	25	0	0.000214	0.00181189	14.6096	up	--	--	Cellular Component: cell projection (GO:0042995);; Cellular Component: intracellular organelle (GO:0043229);;	K10410|7e-45|gga:419615|dynein light intermediate chain, axonemal	sp|Q4FZV3|IDLC_RAT Axonemal dynein light intermediate polypeptide 1 OS=Rattus norvegicus GN=Dnali1 PE=2 SV=1	Putative uncharacterized protein GN=PHYSODRAFT_472715 OS=Phytophthora sojae (strain P6497) PE=4 SV=1	gi|302808712|ref|XP_002986050.1| flagellar inner arm dynein light chain p28 [Selaginella moellendorffii]	--
jgi|Phyca11|537260|estExt2_fgenesh1_pg.C_PHYCAscaffold_800028	56	9	0.000277	0.00228019	2.63743	up	[QR]	--	Molecular Function: methyltransferase activity (GO:0008168);; Biological Process: methylation (GO:0032259);;	--	sp|Q9CY21|WBS22_MOUSE Uncharacterized methyltransferase WBSCR22 OS=Mus musculus GN=Wbscr22 PE=2 SV=1	Methyltransferase WBSCR22 GN=PITG_07993 OS=Phytophthora infestans (strain T30-4) PE=4 SV=1	gi|301110222|ref|XP_002904191.1| methyltransferase WBSCR22 [Phytophthora infestans T30-4]	Phytophthora infestans T30-4 methyltransferase WBSCR22 (PITG_07993) mRNA, complete cds
jgi|Phyca11|42701|gw1.107.67.1	753	221	0	0	1.7686	up	[J]	Translation, ribosomal structure and biogenesis	Molecular Function: structural constituent of ribosome (GO:0003735);; Cellular Component: ribosome (GO:0005840);; Biological Process: translation (GO:0006412);;	K02908|9e-48|pif:PITG_00879|large subunit ribosomal protein L30e	sp|P62890|RL30_RAT 60S ribosomal protein L30 OS=Rattus norvegicus GN=Rpl30 PE=3 SV=2	60S ribosomal protein L30, putative GN=PITG_00879 OS=Phytophthora infestans (strain T30-4) PE=3 SV=1	gi|301123397|ref|XP_002909425.1| 60S ribosomal protein L30, putative [Phytophthora infestans T30-4]	Phytophthora capsici clone CBOU173-M13 mRNA sequence
jgi|Phyca11|572302|estExt2_Genewise1.C_PHYCAscaffold_470258	41	5	0.0005	0.00383038	3.03562	up	--	--	Cellular Component: microtubule basal body (GO:0005932);; Molecular Function: protein C-terminus binding (GO:0008022);; Biological Process: protein transport (GO:0015031);; Cellular Component: flagellar membrane (GO:0020017);; Biological Process: regulation of flagellum assembly (GO:0030092);; Cellular Component: intraflagellar transport particle B (GO:0030992);; Biological Process: flagellar axo…	--	sp|A7MBP4|IFT46_DANRE Intraflagellar transport protein 46 homolog OS=Danio rerio GN=ift46 PE=2 SV=2	Putative uncharacterized protein GN=PITG_14226 OS=Phytophthora infestans (strain T30-4) PE=4 SV=1	gi|301100468|ref|XP_002899324.1| conserved hypothetical protein [Phytophthora infestans T30-4]	Phytophthora infestans T30-4 conserved hypothetical protein (PITG_14226) mRNA, complete cds
jgi|Phyca11|63594|gw1.48.392.1	1108	502	0.000382	0.00302759	1.1422	up	--	--	--	--	--	Putative uncharacterized protein GN=PITG_01004 OS=Phytophthora infestans (strain T30-4) PE=4 SV=1	gi|301123615|ref|XP_002909534.1| hypothetical protein PITG_01004 [Phytophthora infestans T30-4]	Phytophthora infestans T30-4 hypothetical protein (PITG_01004) mRNA, complete cds
jgi|Phyca11|560568|estExt2_Genewise1.C_PHYCAscaffold_50279	130	23	0	0	2.49881	up	--	--	--	--	--	Putative uncharacterized protein GN=PHYSODRAFT_286664 OS=Phytophthora sojae (strain P6497) PE=4 SV=1	gi|301108187|ref|XP_002903175.1| hypothetical protein PITG_09539 [Phytophthora infestans T30-4]	Phytophthora infestans T30-4 hypothetical protein (PITG_09539) mRNA, complete cds
jgi|Phyca11|550074|estExt2_Genewise1Plus.C_PHYCAscaffold_350133	149	45	0.000374	0.00297195	1.72732	up	[O]	Posttranslational modification, protein turnover, chaperones	Molecular Function: ubiquitin-protein ligase activity (GO:0004842);; Molecular Function: ATP binding (GO:0005524);; Biological Process: protein ubiquitination (GO:0016567);; Biological Process: protein deubiquitination (GO:0016579);;	K10575|1e-123|pif:PITG_13748|ubiquitin-conjugating enzyme E2 G1 [EC:6.3.2.19]	sp|Q9Y818|UBC15_SCHPO Ubiquitin-conjugating enzyme E2 15 OS=Schizosaccharomyces pombe GN=ubc15 PE=2 SV=1	Putative uncharacterized protein GN=PHYSODRAFT_354622 OS=Phytophthora sojae (strain P6497) PE=3 SV=1	gi|301100708|ref|XP_002899443.1| ubiquitin-conjugating enzyme E2, putative [Phytophthora infestans T30-4]	Phytophthora infestans T30-4 ubiquitin-conjugating enzyme E2, putative (PITG_13748) mRNA, complete cds
jgi|Phyca11|506964|fgenesh2_kg.PHYCAscaffold_23_#_95_#_4097719:1	69	16	0.001384	0.00921766	2.10852	up	--	--	Molecular Function: nucleic acid binding (GO:0003676);;	K11135|1e-122|pif:PITG_08709|Pin2-interacting protein X1	sp|A7TG30|PXR1_VANPO Protein PXR1 OS=Vanderwaltozyma polyspora (strain ATCC 22028 / DSM 70294) GN=PXR1 PE=3 SV=1	Putative uncharacterized protein GN=PITG_08709 OS=Phytophthora infestans (strain T30-4) PE=4 SV=1	gi|301107422|ref|XP_002902793.1| conserved hypothetical protein [Phytophthora infestans T30-4]	Phytophthora infestans T30-4 conserved hypothetical protein (PITG_08709) mRNA, complete cds
jgi|Phyca11|9665|fgenesh1_pm.PHYCAscaffold_40_#_53	42	3	5.5e-05	0.000537585	3.80735	up	--	--	Molecular Function: binding (GO:0005488);;	--	sp|Q9U7E0|ATRX_CAEEL Transcriptional regulator ATRX homolog OS=Caenorhabditis elegans GN=xnp-1 PE=1 SV=1	Putative uncharacterized protein GN=PHYSODRAFT_532690 OS=Phytophthora sojae (strain P6497) PE=4 SV=1	gi|301115614|ref|XP_002905536.1| conserved hypothetical protein [Phytophthora infestans T30-4]	Phytophthora infestans T30-4 conserved hypothetical protein (PITG_04833) mRNA, complete cds
jgi|Phyca11|21155|fgenesh1_pg.PHYCAscaffold_84_#_15	187	5	0	0	5.22497	up	--	--	--	--	--	Putative uncharacterized protein GN=PHYSODRAFT_466826 OS=Phytophthora sojae (strain P6497) PE=4 SV=1	gi|301094530|ref|XP_002896370.1| conserved hypothetical protein [Phytophthora infestans T30-4]	Phytophthora infestans T30-4 conserved hypothetical protein (PITG_18443) mRNA, complete cds
jgi|Phyca11|537865|estExt2_fgenesh1_pg.C_PHYCAscaffold_5110001	3	15	2.1e-05	0.000230907	-2.32193	down	[C]	Energy production and conversion	Biological Process: metabolic process (GO:0008152);; Molecular Function: acetyltransferase activity (GO:0016407);;	--	sp|Q726S7|PTA_DESVH Phosphate acetyltransferase OS=Desulfovibrio vulgaris (strain Hildenborough / ATCC 29579 / NCIMB 8303) GN=pta PE=3 SV=1	Phosphate acetyltransferase GN=PITG_15242 OS=Phytophthora infestans (strain T30-4) PE=4 SV=1	gi|301099199|ref|XP_002898691.1| phosphate acetyltransferase [Phytophthora infestans T30-4]	Phytophthora infestans T30-4 phosphate acetyltransferase (PITG_15242) mRNA, complete cds
jgi|Phyca11|526054|estExt2_fgenesh1_pm.C_PHYCAscaffold_60149	115	28	7.5e-05	0.000707958	2.03814	up	[O]	Posttranslational modification, protein turnover, chaperones	Biological Process: ubiquitin-dependent protein catabolic process (GO:0006511);; Molecular Function: kinase activity (GO:0016301);; Biological Process: phosphorylation (GO:0016310);;	K03094|4e-85|pif:PITG_15216|S-phase kinase-associated protein 1	sp|C5FHU9|SKP1_ARTOC E3 ubiquitin ligase complex SCF subunit sconC OS=Arthroderma otae (strain CBS 113480) GN=sconC PE=3 SV=1	S-phase kinase-associated protein 1A GN=PITG_15216 OS=Phytophthora infestans (strain T30-4) PE=4 SV=1	gi|301099161|ref|XP_002898672.1| S-phase kinase-associated protein 1A [Phytophthora infestans T30-4]	Phytophthora infestans T30-4 S-phase kinase-associated protein 1A (PITG_15216) mRNA, complete cds
jgi|Phyca11|554102|estExt2_Genewise1Plus.C_PHYCAscaffold_590038	155	10	0	0	3.9542	up	--	--	Molecular Function: GTP binding (GO:0005525);; Biological Process: small GTPase mediated signal transduction (GO:0007264);;	K07935|1e-61|pif:PITG_09137|Rab-like protein 5	sp|Q5M8K8|RABL5_XENTR Rab-like protein 5 OS=Xenopus tropicalis GN=rabl5 PE=2 SV=1	Putative uncharacterized protein GN=PHYSODRAFT_252263 OS=Phytophthora sojae (strain P6497) PE=4 SV=1	gi|301108752|ref|XP_002903457.1| conserved hypothetical protein [Phytophthora infestans T30-4]	Phytophthora infestans T30-4 conserved hypothetical protein (PITG_09137) mRNA, complete cds
jgi|Phyca11|535556|estExt2_fgenesh1_pg.C_PHYCAscaffold_380007	33	0	2.1e-05	0.000230907	15.0102	up	--	--	--	--	--	Putative uncharacterized protein GN=PHYSODRAFT_250872 OS=Phytophthora sojae (strain P6497) PE=4 SV=1	gi|301102712|ref|XP_002900443.1| conserved hypothetical protein [Phytophthora infestans T30-4]	--
jgi|Phyca11|114122|e_gw1.25.281.1	238	11	0	0	4.43539	up	[RTKL]	--	Molecular Function: protein serine/threonine kinase activity (GO:0004674);; Molecular Function: ATP binding (GO:0005524);; Biological Process: protein phosphorylation (GO:0006468);;	--	sp|Q9TXJ0|CMK1_CAEEL Calcium/calmodulin-dependent protein kinase type 1 OS=Caenorhabditis elegans GN=cmk-1 PE=1 SV=1	Putative uncharacterized protein GN=PHYSODRAFT_263632 OS=Phytophthora sojae (strain P6497) PE=4 SV=1	gi|197320672|gb|ACH68464.1| calcium/calmodulin dependent protein kinase 3 [Phytophthora sojae]	Phytophthora infestans T30-4 calcium/calmodulin dependent protein kinase, putative (PITG_08553) mRNA, complete cds
jgi|Phyca11|540903|estExt2_Genewise1Plus.C_PHYCAscaffold_50808	121	27	1.3e-05	0.000150975	2.16398	up	--	--	--	--	--	Putative uncharacterized protein GN=PITG_14924 OS=Phytophthora infestans (strain T30-4) PE=4 SV=1	gi|301100015|ref|XP_002899098.1| conserved hypothetical protein [Phytophthora infestans T30-4]	Phytophthora infestans T30-4 conserved hypothetical protein (PITG_14924) mRNA, complete cds
jgi|Phyca11|15914|fgenesh1_pg.PHYCAscaffold_16_#_92	3413	1293	0	0	1.40032	up	[J]	Translation, ribosomal structure and biogenesis	Biological Process: RNA methylation (GO:0001510);; Molecular Function: RNA binding (GO:0003723);; Molecular Function: structural constituent of ribosome (GO:0003735);; Cellular Component: nucleolus (GO:0005730);; Cellular Component: plasma membrane (GO:0005886);; Biological Process: rRNA processing (GO:0006364);; Biological Process: translation (GO:0006412);; Biological Process: multicellular org…	K02865|1e-126|pif:PITG_22135|large subunit ribosomal protein L10Ae	sp|Q8VZB9|R10A1_ARATH 60S ribosomal protein L10a-1 OS=Arabidopsis thaliana GN=RPL10AA PE=2 SV=1	Ribosomal protein GN=AlNc14C96G5874 OS=Albugo laibachii Nc14 PE=3 SV=1	gi|325186011|emb|CCA20514.1| 60S ribosomal protein L10A putative [Albugo laibachii Nc14]	H.parasitica DNA sequence from clone HpEmoy2-12A1, complete sequence
jgi|Phyca11|509792|fgenesh2_kg.PHYCAscaffold_49_#_84_#_4096624:1	5170	1345	0	0	1.94256	up	[J]	Translation, ribosomal structure and biogenesis	Molecular Function: structural constituent of ribosome (GO:0003735);; Cellular Component: ribosome (GO:0005840);; Biological Process: translational elongation (GO:0006414);;	K02943|7e-56|pif:PITG_01041|large subunit ribosomal protein LP2	sp|Q9UUZ6|RLA2_ASPFU 60S acidic ribosomal protein P2 OS=Neosartorya fumigata (strain ATCC MYA-4609 / Af293 / CBS 101355 / FGSC A1100) GN=AFUA_2G10100 PE=1 SV=2	Putative uncharacterized protein GN=PHYSODRAFT_353367 OS=Phytophthora sojae (strain P6497) PE=4 SV=1	gi|301123675|ref|XP_002909564.1| 60S acidic ribosomal protein P2, putative [Phytophthora infestans T30-4]	Phytophthora infestans T30-4 60S acidic ribosomal protein P2, putative (PITG_01041) mRNA, complete cds
jgi|Phyca11|504377|fgenesh2_kg.PHYCAscaffold_7_#_129_#_Contig3869.1	71	16	0.000901	0.00644956	2.14975	up	--	--	--	--	--	Putative uncharacterized protein GN=PITG_04628 OS=Phytophthora infestans (strain T30-4) PE=4 SV=1	gi|301115290|ref|XP_002905374.1| conserved hypothetical protein [Phytophthora infestans T30-4]	Phytophthora infestans T30-4 conserved hypothetical protein (PITG_04628) mRNA, complete cds
jgi|Phyca11|11193|fgenesh1_pm.PHYCAscaffold_64_#_2	101	19	7e-06	8.61344e-05	2.41028	up	--	--	--	--	sp|Q9CZB9|TM128_MOUSE Transmembrane protein 128 OS=Mus musculus GN=Tmem128 PE=2 SV=2	Putative uncharacterized protein GN=PHYSODRAFT_477891 OS=Phytophthora sojae (strain P6497) PE=4 SV=1	gi|301088701|ref|XP_002894770.1| transmembrane protein, putative [Phytophthora infestans T30-4]	Phytophthora infestans T30-4 transmembrane protein, putative (PITG_21841) mRNA, complete cds
jgi|Phyca11|563705|estExt2_Genewise1.C_PHYCAscaffold_130013	73	11	1.9e-05	0.000211646	2.73039	up	[B]	Chromatin structure and dynamics	Cellular Component: nucleus (GO:0005634);; Biological Process: regulation of transcription, DNA-dependent (GO:0006355);; Biological Process: response to water deprivation (GO:0009414);; Molecular Function: sequence-specific DNA binding (GO:0043565);;	--	sp|P25209|NFYB_MAIZE Nuclear transcription factor Y subunit B OS=Zea mays GN=NFY2 PE=2 SV=1	Putative uncharacterized protein GN=PHYSODRAFT_467375 OS=Phytophthora sojae (strain P6497) PE=4 SV=1	gi|301105182|ref|XP_002901675.1| conserved hypothetical protein [Phytophthora infestans T30-4]	Phytophthora infestans T30-4 nuclear transcription factor Y subunit B-3 (PITG_10861) mRNA, complete cds
jgi|Phyca11|115317|e_gw1.28.602.1	357	78	0	0	2.19438	up	--	--	Cellular Component: nucleus (GO:0005634);; Cellular Component: cytoplasm (GO:0005737);; Molecular Function: sequence-specific DNA binding (GO:0043565);;	--	sp|Q8LCG7|NFYC2_ARATH Nuclear transcription factor Y subunit C-2 OS=Arabidopsis thaliana GN=NFYC2 PE=1 SV=2	Putative uncharacterized protein GN=PHYSODRAFT_353347 OS=Phytophthora sojae (strain P6497) PE=4 SV=1	gi|301123459|ref|XP_002909456.1| nuclear transcription factor Y subunit, putative [Phytophthora infestans T30-4]	Phytophthora infestans T30-4 nuclear transcription factor Y subunit, putative (PITG_00914) mRNA, complete cds
jgi|Phyca11|508075|fgenesh2_kg.PHYCAscaffold_32_#_34_#_Contig1584.1	116	23	3e-06	3.99609e-05	2.33442	up	[R]	General function prediction only	Biological Process: regulation of response to biotic stimulus (GO:0002831);; Molecular Function: RNA binding (GO:0003723);; Molecular Function: GTP binding (GO:0005525);; Cellular Component: cytoplasm (GO:0005737);; Biological Process: hormone-mediated signaling pathway (GO:0009755);; Biological Process: defense response, incompatible interaction (GO:0009814);; Biological Process: protein catabol…	--	sp|Q9SUT5|SGT1B_ARATH Protein SGT1 homolog B OS=Arabidopsis thaliana GN=SGT1B PE=1 SV=1	Putative uncharacterized protein GN=PHYSODRAFT_498024 OS=Phytophthora sojae (strain P6497) PE=3 SV=1	gi|301100808|ref|XP_002899493.1| conserved hypothetical protein [Phytophthora infestans T30-4]	Phytophthora infestans T30-4 conserved hypothetical protein (PITG_13806) mRNA, complete cds
jgi|Phyca11|127145|e_gw1.66.240.1	57	9	0.000216	0.0018243	2.66297	up	--	--	--	--	--	Putative uncharacterized protein GN=PHYSODRAFT_524535 OS=Phytophthora sojae (strain P6497) PE=4 SV=1	gi|301096352|ref|XP_002897273.1| hypothetical protein PITG_23339 [Phytophthora infestans T30-4]	--
jgi|Phyca11|510971|fgenesh2_kg.PHYCAscaffold_72_#_16_#_Contig1197.1	104	26	0.000238	0.00199774	2	up	--	--	--	--	--	Putative uncharacterized protein GN=PHYSODRAFT_285441 OS=Phytophthora sojae (strain P6497) PE=4 SV=1	gi|301096047|ref|XP_002897122.1| conserved hypothetical protein [Phytophthora infestans T30-4]	Phytophthora infestans T30-4 conserved hypothetical protein (PITG_16804) mRNA, complete cds
jgi|Phyca11|510195|fgenesh2_kg.PHYCAscaffold_55_#_12_#_Contig131.4	57	8	9.8e-05	0.00090533	2.83289	up	[J]	Translation, ribosomal structure and biogenesis	Molecular Function: threonine-tRNA ligase activity (GO:0004829);; Molecular Function: ATP binding (GO:0005524);; Cellular Component: cytoplasm (GO:0005737);; Biological Process: threonyl-tRNA aminoacylation (GO:0006435);;	--	sp|Q54J66|SYTC1_DICDI Probable threonyl-tRNA synthetase 1, cytoplasmic OS=Dictyostelium discoideum GN=thrS1 PE=3 SV=1	Putative uncharacterized protein GN=PHYSODRAFT_354589 OS=Phytophthora sojae (strain P6497) PE=3 SV=1	gi|301095894|ref|XP_002897046.1| threonyl-tRNA synthetase [Phytophthora infestans T30-4]	Phytophthora infestans T30-4 threonyl-tRNA synthetase (PITG_17153) mRNA, complete cds
jgi|Phyca11|7328|fgenesh1_pm.PHYCAscaffold_18_#_91	31	1	0.000134	0.00119422	4.9542	up	--	--	--	--	--	Putative uncharacterized protein GN=PITG_09008 OS=Phytophthora infestans (strain T30-4) PE=4 SV=1	gi|301107912|ref|XP_002903038.1| conserved hypothetical protein [Phytophthora infestans T30-4]	Phytophthora infestans T30-4 conserved hypothetical protein (PITG_09008) mRNA, complete cds
jgi|Phyca11|124987|e_gw1.55.226.1	62	8	2.7e-05	0.000288847	2.9542	up	--	--	--	--	--	Putative uncharacterized protein GN=PITG_17138 OS=Phytophthora infestans (strain T30-4) PE=4 SV=1	gi|301095870|ref|XP_002897034.1| conserved hypothetical protein [Phytophthora infestans T30-4]	--
jgi|Phyca11|127803|e_gw1.72.170.1	172	10	0	0	4.10434	up	--	--	Cellular Component: intracellular (GO:0005622);; Biological Process: signal transduction (GO:0007165);; Biological Process: cellular cell wall macromolecule metabolic process (GO:0010382);; Biological Process: xylan metabolic process (GO:0045491);;	--	sp|Q54Y72|GACA_DICDI Rho GTPase-activating protein gacA OS=Dictyostelium discoideum GN=gacA PE=3 SV=1	Putative uncharacterized protein (Fragment) GN=PHYSODRAFT_387004 OS=Phytophthora sojae (strain P6497) PE=4 SV=1	gi|301096045|ref|XP_002897121.1| hypothetical protein PITG_16803 [Phytophthora infestans T30-4]	--
jgi|Phyca11|112489|e_gw1.22.655.1	122	21	0	0	2.53842	up	[U]	Intracellular trafficking, secretion, and vesicular transport	Biological Process: intracellular protein transport (GO:0006886);; Molecular Function: protein transporter activity (GO:0008565);; Biological Process: vesicle-mediated transport (GO:0016192);; Cellular Component: clathrin vesicle coat (GO:0030125);;	K12399|1e-107|pif:PITG_01649|AP-3 complex subunit sigma	sp|Q5RDP9|AP3S2_PONAB AP-3 complex subunit sigma-2 OS=Pongo abelii GN=AP3S2 PE=2 SV=1	AP-2 complex subunit sigma GN=PITG_01649 OS=Phytophthora infestans (strain T30-4) PE=4 SV=1	gi|301121098|ref|XP_002908276.1| AP-2 complex subunit sigma [Phytophthora infestans T30-4]	Phytophthora infestans T30-4 AP-2 complex subunit sigma (PITG_01649) mRNA, complete cds
jgi|Phyca11|96580|e_gw1.1.656.1	3	19	1e-06	1.45416e-05	-2.66297	down	[IQR]	--	Molecular Function: nucleotide binding (GO:0000166);; Molecular Function: 2,3-dihydro-2,3-dihydroxybenzoate dehydrogenase activity (GO:0008667);; Biological Process: enterobactin biosynthetic process (GO:0009239);; Biological Process: oxidation-reduction process (GO:0055114);;	--	sp|P21158|CSGA_MYXXA C-factor OS=Myxococcus xanthus GN=csgA PE=1 SV=1	Putative uncharacterized protein GN=PHYSODRAFT_354921 OS=Phytophthora sojae (strain P6497) PE=3 SV=1	gi|301102187|ref|XP_002900181.1| short chain dehydrogenase, putative [Phytophthora infestans T30-4]	Phytophthora infestans T30-4 short chain dehydrogenase, putative (PITG_12795) mRNA, complete cds
jgi|Phyca11|530379|estExt2_fgenesh1_pm.C_PHYCAscaffold_630003	65	6	2e-06	2.75695e-05	3.43741	up	--	--	Biological Process: cell morphogenesis (GO:0000902);; Cellular Component: nucleus (GO:0005634);; Biological Process: calcium ion transport (GO:0006816);; Biological Process: Golgi organization (GO:0007030);; Biological Process: megasporogenesis (GO:0009554);; Biological Process: microsporogenesis (GO:0009556);; Biological Process: response to salt stress (GO:0009651);; Biological Process: cell gr…	K06685|1e-151|pif:PITG_06456|maintenance of ploidy protein MOB1 (MPS1 binder 1)	sp|Q54CR8|MOB1B_DICDI Mps one binder kinase activator-like 1 homolog B OS=Dictyostelium discoideum GN=mobB PE=3 SV=1	Maintenance of ploidy protein mob1 GN=PITG_06456 OS=Phytophthora infestans (strain T30-4) PE=4 SV=1	gi|301113606|ref|XP_002998573.1| maintenance of ploidy protein mob1 [Phytophthora infestans T30-4]	Phytophthora infestans T30-4 maintenance of ploidy protein mob1 (PITG_06456) mRNA, complete cds
jgi|Phyca11|527683|estExt2_fgenesh1_pm.C_PHYCAscaffold_210102	76	12	1.9e-05	0.000211646	2.66297	up	--	--	--	--	--	Putative uncharacterized protein GN=PHYSODRAFT_338950 OS=Phytophthora sojae (strain P6497) PE=4 SV=1	gi|301113998|ref|XP_002998769.1| conserved hypothetical protein [Phytophthora infestans T30-4]	Phytophthora infestans T30-4 conserved hypothetical protein (PITG_06690) mRNA, complete cds
jgi|Phyca11|508574|fgenesh2_kg.PHYCAscaffold_36_#_27_#_Contig2036.1	86	21	0.000639	0.00476022	2.03395	up	--	--	--	--	--	Ankyrin repeat-containing protein GN=PHYSODRAFT_340168 OS=Phytophthora sojae (strain P6497) PE=4 SV=1	gi|301116275|ref|XP_002905866.1| conserved hypothetical protein [Phytophthora infestans T30-4]	Phytophthora infestans T30-4 conserved hypothetical protein (PITG_04175) mRNA, complete cds
jgi|Phyca11|556638|estExt2_Genewise1Plus.C_PHYCAscaffold_930026	63	2	0	0	4.97728	up	--	--	--	--	--	Putative uncharacterized protein GN=PHYSODRAFT_315662 OS=Phytophthora sojae (strain P6497) PE=4 SV=1	gi|301091278|ref|XP_002895827.1| conserved hypothetical protein [Phytophthora infestans T30-4]	--
jgi|Phyca11|504195|fgenesh2_kg.PHYCAscaffold_6_#_112_#_4100163:1	657	175	0	0	1.90854	up	--	--	--	--	--	Small cysteine rich protein SCR122 OS=Phytophthora infestans (Potato late blight fungus) PE=2 SV=1	gi|301103883|ref|XP_002901027.1| conserved hypothetical protein [Phytophthora infestans T30-4]	Phytophthora infestans T30-4 conserved hypothetical protein (PITG_11450) mRNA, complete cds
jgi|Phyca11|507846|fgenesh2_kg.PHYCAscaffold_30_#_115_#_4103249:1	53	8	0.000271	0.00223552	2.72792	up	--	--	--	--	--	Putative uncharacterized protein GN=PITG_00292 OS=Phytophthora infestans (strain T30-4) PE=4 SV=1	gi|301122367|ref|XP_002908910.1| hypothetical protein PITG_00292 [Phytophthora infestans T30-4]	Phytophthora infestans T30-4 hypothetical protein (PITG_00292) mRNA, complete cds
jgi|Phyca11|559294|estExt2_Genewise1.C_PHYCAscaffold_30272	54	4	6e-06	7.51515e-05	3.75489	up	--	--	Cellular Component: extracellular region (GO:0005576);; Biological Process: defense response (GO:0006952);; Biological Process: pathogenesis (GO:0009405);;	--	--	Elicitin-like protein INL6 (Fragment) OS=Phytophthora infestans (Potato late blight fungus) PE=2 SV=1	gi|81159337|gb|ABB55941.1| elicitin-like protein INL6 [Phytophthora infestans]	Phytophthora ramorum elicitin-like protein RAL6 gene, complete cds
jgi|Phyca11|532961|estExt2_fgenesh1_pg.C_PHYCAscaffold_90138	153	20	0	0	2.93546	up	[S]	Function unknown	--	K10732|1e-106|pif:PITG_00071|GINS complex subunit 1	sp|A4IFH4|PSF1_BOVIN DNA replication complex GINS protein PSF1 OS=Bos taurus GN=GINS1 PE=2 SV=1	Putative uncharacterized protein GN=PHYSODRAFT_554712 OS=Phytophthora sojae (strain P6497) PE=4 SV=1	gi|301121957|ref|XP_002908705.1| DNA replication complex GINS protein PSF1 [Phytophthora infestans T30-4]	Phytophthora infestans T30-4 DNA replication complex GINS protein PSF1 (PITG_00071) mRNA, complete cds
jgi|Phyca11|540001|estExt2_Genewise1Plus.C_PHYCAscaffold_40325	75	14	0.000103	0.000941951	2.42146	up	--	--	Molecular Function: nucleic acid binding (GO:0003676);; Molecular Function: zinc ion binding (GO:0008270);;	--	sp|Q9P3U4|YKX2_SCHPO Uncharacterized RING finger protein C328.02 OS=Schizosaccharomyces pombe GN=SPAC328.02 PE=2 SV=1	Putative uncharacterized protein GN=PITG_03631 OS=Phytophthora infestans (strain T30-4) PE=4 SV=1	gi|301117920|ref|XP_002906688.1| conserved hypothetical protein [Phytophthora infestans T30-4]	Phytophthora infestans T30-4 conserved hypothetical protein (PITG_03631) mRNA, complete cds
jgi|Phyca11|553350|estExt2_Genewise1Plus.C_PHYCAscaffold_520270	225	30	0	0	2.90689	up	--	--	--	--	sp|Q9LQU4|Y1487_ARATH Uncharacterized protein At1g14870 OS=Arabidopsis thaliana GN=At1g14870 PE=1 SV=1	PLAC8 family protein GN=PITG_07921 OS=Phytophthora infestans (strain T30-4) PE=4 SV=1	gi|301110104|ref|XP_002904132.1| PLAC8 family protein [Phytophthora infestans T30-4]	Phytophthora infestans T30-4 PLAC8 family protein (PITG_07921) mRNA, complete cds
jgi|Phyca11|546149|estExt2_Genewise1Plus.C_PHYCAscaffold_200184	181	9	0	0	4.32992	up	--	--	--	--	sp|Q5ZKW5|AR2BP_CHICK ADP-ribosylation factor-like protein 2-binding protein OS=Gallus gallus GN=ARL2BP PE=2 SV=1	Putative uncharacterized protein GN=PHYSODRAFT_314382 OS=Phytophthora sojae (strain P6497) PE=4 SV=1	gi|301101670|ref|XP_002899923.1| conserved hypothetical protein [Phytophthora infestans T30-4]	Phytophthora infestans T30-4 conserved hypothetical protein (PITG_13269) mRNA, complete cds
jgi|Phyca11|569223|estExt2_Genewise1.C_PHYCAscaffold_310424	434	137	0	0	1.66352	up	[R]	General function prediction only	Molecular Function: carbonate dehydratase activity (GO:0004089);; Molecular Function: protein binding (GO:0005515);; Cellular Component: mitochondrial respiratory chain complex I (GO:0005747);; Cellular Component: chloroplast (GO:0009507);; Biological Process: response to salt stress (GO:0009651);; Biological Process: photorespiration (GO:0009853);; Biological Process: anther dehiscence (GO:00099…	--	sp|Q54JC2|Y2881_DICDI Uncharacterized protein DDB_G0288155 OS=Dictyostelium discoideum GN=DDB_G0288155 PE=1 SV=1	Putative uncharacterized protein GN=PHYSODRAFT_537494 OS=Phytophthora sojae (strain P6497) PE=4 SV=1	gi|301092716|ref|XP_002997211.1| conserved hypothetical protein [Phytophthora infestans T30-4]	Phytophthora infestans T30-4 conserved hypothetical protein (PITG_19282) mRNA, complete cds
jgi|Phyca11|502636|fgenesh2_kg.PHYCAscaffold_1_#_96_#_4100275:1	134	38	0.00026	0.00215849	1.81816	up	--	--	--	--	--	Putative uncharacterized protein GN=PHYSODRAFT_260958 OS=Phytophthora sojae (strain P6497) PE=4 SV=1	gi|301102249|ref|XP_002900212.1| conserved hypothetical protein [Phytophthora infestans T30-4]	Phytophthora infestans T30-4 conserved hypothetical protein (PITG_12835) mRNA, complete cds
jgi|Phyca11|127876|e_gw1.72.171.1	92	12	0	0	2.9386	up	[I]	Lipid transport and metabolism	Molecular Function: magnesium ion binding (GO:0000287);; Biological Process: fatty acid biosynthetic process (GO:0006633);; Molecular Function: holo-[acyl-carrier-protein] synthase activity (GO:0008897);; Biological Process: macromolecule biosynthetic process (GO:0009059);;	K00997|1e-74|pif:PITG_16806|holo-[acyl-carrier protein] synthase [EC:2.7.8.7]	sp|Q47EF3|ACPS_DECAR Holo-[acyl-carrier-protein] synthase OS=Dechloromonas aromatica (strain RCB) GN=acpS PE=3 SV=1	Putative uncharacterized protein GN=PHYSODRAFT_495149 OS=Phytophthora sojae (strain P6497) PE=3 SV=1	gi|301096049|ref|XP_002897123.1| conserved hypothetical protein [Phytophthora infestans T30-4]	--
jgi|Phyca11|72898|gw1.13.865.1	256	29	0	0	3.14202	up	--	--	Cellular Component: mitochondrial respiratory chain complex I (GO:0005747);; Biological Process: cellular metabolic process (GO:0044237);;	--	--	Putative uncharacterized protein GN=PITG_10886 OS=Phytophthora infestans (strain T30-4) PE=4 SV=1	gi|301105228|ref|XP_002901698.1| conserved hypothetical protein [Phytophthora infestans T30-4]	Phytophthora infestans T30-4 conserved hypothetical protein (PITG_10886) mRNA, complete cds
jgi|Phyca11|557904|estExt2_Genewise1.C_PHYCAscaffold_10065	945	395	6e-06	7.51515e-05	1.25846	up	--	--	--	--	--	Putative uncharacterized protein GN=PHYSODRAFT_354946 OS=Phytophthora sojae (strain P6497) PE=4 SV=1	gi|301098830|ref|XP_002898507.1| hypothetical protein PITG_14604 [Phytophthora infestans T30-4]	Phytophthora infestans T30-4 hypothetical protein (PITG_14604) mRNA, complete cds
jgi|Phyca11|506916|fgenesh2_kg.PHYCAscaffold_23_#_47_#_4097169:1	758	274	0	0	1.46802	up	--	--	--	--	--	Putative uncharacterized protein GN=PITG_07285 OS=Phytophthora infestans (strain T30-4) PE=4 SV=1	gi|301112278|ref|XP_002905218.1| conserved hypothetical protein [Phytophthora infestans T30-4]	Phytophthora infestans T30-4 conserved hypothetical protein (PITG_07285) mRNA, complete cds
jgi|Phyca11|555690|estExt2_Genewise1Plus.C_PHYCAscaffold_760113	270	100	0.000744	0.00543846	1.43296	up	--	--	Cellular Component: mitochondrial envelope (GO:0005740);; Biological Process: tricarboxylic acid cycle (GO:0006099);; Biological Process: mitochondrial electron transport, succinate to ubiquinone (GO:0006121);; Cellular Component: integral to membrane (GO:0016021);; Molecular Function: heme binding (GO:0020037);;	K00237|1e-104|pif:PITG_11452|succinate dehydrogenase (ubiquinone) membrane anchor subunit [EC:1.3.5.1]	--	Putative uncharacterized protein GN=PITG_11452 OS=Phytophthora infestans (strain T30-4) PE=4 SV=1	gi|301103887|ref|XP_002901029.1| conserved hypothetical protein [Phytophthora infestans T30-4]	Phytophthora infestans T30-4 conserved hypothetical protein (PITG_11452) mRNA, complete cds
jgi|Phyca11|129346|e_gw1.83.82.1	102	23	7e-05	0.00066583	2.14886	up	--	--	--	--	--	Putative uncharacterized protein GN=PHYSODRAFT_533174 OS=Phytophthora sojae (strain P6497) PE=4 SV=1	gi|301088694|ref|XP_002894769.1| conserved hypothetical protein [Phytophthora infestans T30-4]	--
jgi|Phyca11|19811|fgenesh1_pg.PHYCAscaffold_52_#_63	59	8	5.9e-05	0.000571969	2.88264	up	--	--	--	--	--	Putative uncharacterized protein GN=PHYSODRAFT_529049 OS=Phytophthora sojae (strain P6497) PE=4 SV=1	gi|301110068|ref|XP_002904114.1| conserved hypothetical protein [Phytophthora infestans T30-4]	Phytophthora infestans T30-4 conserved hypothetical protein (PITG_07901) mRNA, complete cds
jgi|Phyca11|109476|e_gw1.16.756.1	1364	113	0	0	3.59345	up	--	--	--	--	--	Putative uncharacterized protein GN=PHYSODRAFT_358957 OS=Phytophthora sojae (strain P6497) PE=4 SV=1	gi|301099774|ref|XP_002898978.1| conserved hypothetical protein [Phytophthora infestans T30-4]	--
jgi|Phyca11|505875|fgenesh2_kg.PHYCAscaffold_16_#_34_#_gi|189092334|gb|BT032288.1|	414	26	0	0	3.99305	up	--	--	--	--	sp|Q5R4Q7|LZTR1_PONAB Leucine-zipper-like transcriptional regulator 1 OS=Pongo abelii GN=LZTR1 PE=2 SV=1	Putative uncharacterized protein GN=PHYSODRAFT_555738 OS=Phytophthora sojae (strain P6497) PE=4 SV=1	gi|301098669|ref|XP_002898427.1| conserved hypothetical protein [Phytophthora infestans T30-4]	Phytophthora capsici clone CBOT169-N04 mRNA sequence
jgi|Phyca11|19861|fgenesh1_pg.PHYCAscaffold_53_#_22	65	12	0.000275	0.00226647	2.43741	up	--	--	Biological Process: cell communication (GO:0007154);; Molecular Function: phosphatidylinositol binding (GO:0035091);;	--	--	Putative uncharacterized protein GN=PITG_06012 OS=Phytophthora infestans (strain T30-4) PE=4 SV=1	gi|301112907|ref|XP_002998224.1| conserved hypothetical protein [Phytophthora infestans T30-4]	Phytophthora infestans T30-4 conserved hypothetical protein (PITG_06012) mRNA, complete cds
jgi|Phyca11|82762|gw1.6.1086.1	59	5	4e-06	5.19125e-05	3.56071	up	--	--	--	--	--	Putative uncharacterized protein GN=PITG_11762 OS=Phytophthora infestans (strain T30-4) PE=4 SV=1	gi|301104374|ref|XP_002901272.1| hypothetical protein PITG_11762 [Phytophthora infestans T30-4]	--
jgi|Phyca11|551201|estExt2_Genewise1Plus.C_PHYCAscaffold_410024	84	13	6e-06	7.51515e-05	2.69188	up	--	--	Molecular Function: nucleotide binding (GO:0000166);; Molecular Function: nucleic acid binding (GO:0003676);;	--	--	Putative uncharacterized protein GN=PHYSODRAFT_311185 OS=Phytophthora sojae (strain P6497) PE=4 SV=1	gi|301105397|ref|XP_002901782.1| conserved hypothetical protein [Phytophthora infestans T30-4]	--
jgi|Phyca11|110839|e_gw1.19.614.1	70	12	8.3e-05	0.000776222	2.54432	up	--	--	Cellular Component: cytoplasm (GO:0005737);; Molecular Function: hydrolase activity, acting on ester bonds (GO:0016788);; Biological Process: D-amino acid catabolic process (GO:0019478);;	K07560|1e-95|pif:PITG_01296|D-tyrosyl-tRNA(Tyr) deacylase [EC:3.1.-.-]	sp|Q54EY1|DTD_DICDI D-tyrosyl-tRNA(Tyr) deacylase OS=Dictyostelium discoideum GN=dtd PE=3 SV=1	D-tyrosyl-tRNA(Tyr) deacylase GN=PHYSODRAFT_351116 OS=Phytophthora sojae (strain P6497) PE=3 SV=1	gi|301120486|ref|XP_002907970.1| D-Tyr-tRNA(Tyr) deacylase [Phytophthora infestans T30-4]	Phytophthora infestans T30-4 D-Tyr-tRNA(Tyr) deacylase (PITG_01296) mRNA, complete cds
jgi|Phyca11|510020|fgenesh2_kg.PHYCAscaffold_53_#_5_#_Contig464.1	878	262	0	0	1.74465	up	--	--	--	--	--	Putative uncharacterized protein GN=PHYSODRAFT_516035 OS=Phytophthora sojae (strain P6497) PE=4 SV=1	gi|301113033|ref|XP_002998287.1| conserved hypothetical protein [Phytophthora infestans T30-4]	--
jgi|Phyca11|534035|estExt2_fgenesh1_pg.C_PHYCAscaffold_190148	329	40	0	0	3.04002	up	--	--	Molecular Function: hydrolase activity (GO:0016787);;	--	sp|Q75JC9|Y8484_DICDI Uncharacterized protein DDB_G0271670 OS=Dictyostelium discoideum GN=DDB_G0271670 PE=4 SV=1	Putative uncharacterized protein GN=PHYSODRAFT_331187 OS=Phytophthora sojae (strain P6497) PE=4 SV=1	gi|301120432|ref|XP_002907943.1| conserved hypothetical protein [Phytophthora infestans T30-4]	--
jgi|Phyca11|5039|fgenesh1_pm.PHYCAscaffold_4_#_127	136	31	5e-06	6.37085e-05	2.13327	up	[R]	General function prediction only	Molecular Function: alanine-tRNA ligase activity (GO:0004813);; Molecular Function: ATP binding (GO:0005524);; Cellular Component: cytoplasm (GO:0005737);; Biological Process: alanyl-tRNA aminoacylation (GO:0006419);;	K07050|0.0|pif:PITG_03597| K07050	sp|Q08B09|AASDA_XENLA Alanyl-tRNA editing protein Aarsd1-A OS=Xenopus laevis GN=aarsd1-a PE=2 SV=1	Putative uncharacterized protein GN=PHYSODRAFT_552182 OS=Phytophthora sojae (strain P6497) PE=4 SV=1	gi|301117852|ref|XP_002906654.1| alanyl-tRNA synthetase domain-containing protein 1, putative [Phytophthora infestans T30-4]	Phytophthora infestans T30-4 alanyl-tRNA synthetase domain-containing protein 1, putative (PITG_03597) mRNA, complete cds
jgi|Phyca11|131597|e_gw1.108.16.1	55	5	1.2e-05	0.000140619	3.45943	up	[R]	General function prediction only	--	--	sp|P04635|LIP_STAHY Lipase OS=Staphylococcus hyicus GN=lip PE=1 SV=1	Putative uncharacterized protein GN=PHYSODRAFT_315653 OS=Phytophthora sojae (strain P6497) PE=4 SV=1	gi|301089932|ref|XP_002895225.1| conserved hypothetical protein [Phytophthora infestans T30-4]	Phytophthora infestans T30-4 conserved hypothetical protein (PITG_21183) mRNA, complete cds
jgi|Phyca11|108536|e_gw1.15.377.1	0	6	0.000939	0.00664658	-12.5507	down	[R]	General function prediction only	Biological Process: proteolysis (GO:0006508);; Molecular Function: peptidase activity (GO:0008233);;	--	--	Serine protease family S33, putative GN=PITG_15953 OS=Phytophthora infestans (strain T30-4) PE=4 SV=1	gi|301098149|ref|XP_002898168.1| serine protease family S33, putative [Phytophthora infestans T30-4]	Phytophthora infestans T30-4 serine protease family S33, putative (PITG_15953) mRNA, complete cds
jgi|Phyca11|540786|estExt2_Genewise1Plus.C_PHYCAscaffold_50587	230	16	0	0	3.84549	up	--	--	--	--	--	Putative uncharacterized protein GN=PHYSODRAFT_335628 OS=Phytophthora sojae (strain P6497) PE=4 SV=1	gi|301108581|ref|XP_002903372.1| conserved hypothetical protein [Phytophthora infestans T30-4]	Phytophthora infestans T30-4 conserved hypothetical protein (PITG_09779) mRNA, complete cds
jgi|Phyca11|576758|estExt2_Genewise1.C_PHYCAscaffold_950045	47	5	0.0001	0.000920067	3.23266	up	[U]	Intracellular trafficking, secretion, and vesicular transport	Cellular Component: vacuole (GO:0005773);; Cellular Component: Golgi apparatus (GO:0005794);; Biological Process: response to salt stress (GO:0009651);; Cellular Component: integral to membrane (GO:0016021);; Biological Process: vesicle-mediated transport (GO:0016192);;	--	sp|Q86AQ7|VAM7B_DICDI Vesicle-associated membrane protein 7B OS=Dictyostelium discoideum GN=vamp7B PE=3 SV=1	Vesicle-associated membrane protein, putative GN=PITG_00173 OS=Phytophthora infestans (strain T30-4) PE=4 SV=1	gi|301122143|ref|XP_002908798.1| vesicle-associated membrane protein, putative [Phytophthora infestans T30-4]	Phytophthora infestans T30-4 vesicle-associated membrane protein, putative (PITG_00173) mRNA, complete cds
jgi|Phyca11|100814|e_gw1.5.1158.1	147	34	3e-06	3.99609e-05	2.11221	up	--	--	Biological Process: regulation of TOR signaling cascade (GO:0032006);;	K04370|2e-90|pif:PITG_09567|mitogen-activated protein kinase kinase 1 interacting protein 1	--	Putative uncharacterized protein GN=PITG_09567 OS=Phytophthora infestans (strain T30-4) PE=4 SV=1	gi|301108229|ref|XP_002903196.1| conserved hypothetical protein [Phytophthora infestans T30-4]	Phytophthora infestans T30-4 conserved hypothetical protein (PITG_09567) mRNA, complete cds
jgi|Phyca11|7077|fgenesh1_pm.PHYCAscaffold_17_#_27	193	45	0	0	2.1006	up	[O]	Posttranslational modification, protein turnover, chaperones	--	K13113|3e-46|rcu:RCOM_0034720|ubiquitin-like protein 5	sp|Q9FGZ9|UBL5_ARATH Ubiquitin-like protein 5 OS=Arabidopsis thaliana GN=UBL5 PE=1 SV=1	Putative uncharacterized protein GN=PHYSODRAFT_310856 OS=Phytophthora sojae (strain P6497) PE=4 SV=1	gi|255578145|ref|XP_002529942.1| conserved hypothetical protein [Ricinus communis]	TSA: Zea mays contig55350, mRNA sequence
jgi|Phyca11|505466|fgenesh2_kg.PHYCAscaffold_13_#_116_#_Contig111.1	30	86	0	0	-1.51937	down	--	--	Molecular Function: transferase activity (GO:0016740);;	--	sp|Q6PZE0|MUC19_MOUSE Mucin-19 OS=Mus musculus GN=Muc19 PE=2 SV=2	Transglutaminase elicitor, putative GN=PITG_16956 OS=Phytophthora infestans (strain T30-4) PE=4 SV=1	gi|301096163|ref|XP_002897179.1| transglutaminase elicitor, putative [Phytophthora infestans T30-4]	Phytophthora infestans T30-4 transglutaminase elicitor-like protein (PITG_22117) mRNA, complete cds
jgi|Phyca11|541894|estExt2_Genewise1Plus.C_PHYCAscaffold_80083	271	58	0	0	2.22417	up	[T]	Signal transduction mechanisms	Molecular Function: catalytic activity (GO:0003824);; Biological Process: metabolic process (GO:0008152);;	--	sp|O62829|PPM1A_BOVIN Protein phosphatase 1A OS=Bos taurus GN=PPM1A PE=2 SV=1	Protein phosphatase 2C, putative GN=PITG_01775 OS=Phytophthora infestans (strain T30-4) PE=4 SV=1	gi|301121318|ref|XP_002908386.1| protein phosphatase 2C, putative [Phytophthora infestans T30-4]	Phytophthora infestans T30-4 protein phosphatase 2C, putative (PITG_01775) mRNA, complete cds
jgi|Phyca11|17937|fgenesh1_pg.PHYCAscaffold_32_#_12	4571	1042	0	0	2.13315	up	[J]	Translation, ribosomal structure and biogenesis	Molecular Function: structural constituent of ribosome (GO:0003735);; Cellular Component: nucleolus (GO:0005730);; Cellular Component: plasma membrane (GO:0005886);; Biological Process: translation (GO:0006412);; Molecular Function: oxidoreductase activity (GO:0016491);; Cellular Component: cytosolic large ribosomal subunit (GO:0022625);; Biological Process: oxidation-reduction process (GO:005511…	K02877|1e-150|pif:PITG_02578|large subunit ribosomal protein L15e	sp|O65082|RL15B_PICMA 60S ribosomal protein L15-2 OS=Picea mariana GN=SB62 PE=2 SV=1	Ribosomal protein L15 GN=PHYSODRAFT_353776 OS=Phytophthora sojae (strain P6497) PE=3 SV=1	gi|301119533|ref|XP_002907494.1| 60S ribosomal protein L15-1 [Phytophthora infestans T30-4]	Phytophthora infestans T30-4 60S ribosomal protein L15-1 (PITG_02578) mRNA, complete cds
jgi|Phyca11|13896|fgenesh1_pg.PHYCAscaffold_5_#_110	607	43	0	0	3.81929	up	--	--	Molecular Function: binding (GO:0005488);;	--	sp|Q99LT0|DPY30_MOUSE Protein dpy-30 homolog OS=Mus musculus GN=Dpy30 PE=2 SV=1	Putative uncharacterized protein GN=PHYSODRAFT_355015 OS=Phytophthora sojae (strain P6497) PE=4 SV=1	gi|301108371|ref|XP_002903267.1| conserved hypothetical protein [Phytophthora infestans T30-4]	Phytophthora infestans T30-4 conserved hypothetical protein (PITG_09652) mRNA, complete cds
jgi|Phyca11|503857|fgenesh2_kg.PHYCAscaffold_5_#_21_#_4103175:1	570	231	0.0001	0.000920067	1.30307	up	[IQ]	--	Molecular Function: ACP phosphopantetheine attachment site binding involved in fatty acid biosynthetic process (GO:0000036);; Biological Process: very long-chain fatty acid metabolic process (GO:0000038);; Molecular Function: protein binding (GO:0005515);; Cellular Component: mitochondrial matrix (GO:0005759);; Biological Process: fatty acid biosynthetic process (GO:0006633);; Biological Process:…	K03955|4e-71|pif:PITG_09445|NADH dehydrogenase (ubiquinone) 1 alpha/beta subcomplex 1 [EC:1.6.5.3 1.6.99.3]	sp|P53665|ACPM_ARATH Acyl carrier protein, mitochondrial OS=Arabidopsis thaliana GN=At2g44620 PE=2 SV=1	Acyl carrier protein GN=PHYSODRAFT_286616 OS=Phytophthora sojae (strain P6497) PE=3 SV=1	gi|301108033|ref|XP_002903098.1| conserved hypothetical protein [Phytophthora infestans T30-4]	Phytophthora infestans T30-4 conserved hypothetical protein (PITG_09445) mRNA, complete cds
jgi|Phyca11|534966|estExt2_fgenesh1_pg.C_PHYCAscaffold_300050	62	5	2e-06	2.75695e-05	3.63227	up	--	--	Cellular Component: membrane (GO:0016020);; Cellular Component: cell part (GO:0044464);;	--	sp|Q8RXW0|Y3761_ARATH Uncharacterized protein At3g17611 OS=Arabidopsis thaliana GN=At3g17611 PE=2 SV=1	Putative uncharacterized protein GN=PITG_00384 OS=Phytophthora infestans (strain T30-4) PE=4 SV=1	gi|301122523|ref|XP_002908988.1| conserved hypothetical protein [Phytophthora infestans T30-4]	Phytophthora infestans T30-4 conserved hypothetical protein (PITG_00384) mRNA, complete cds
jgi|Phyca11|511117|fgenesh2_kg.PHYCAscaffold_76_#_18_#_Contig2045.1	1887	687	0	0	1.45771	up	[O]	Posttranslational modification, protein turnover, chaperones	Biological Process: protein peptidyl-prolyl isomerization (GO:0000413);; Molecular Function: peptidyl-prolyl cis-trans isomerase activity (GO:0003755);; Cellular Component: plasma membrane (GO:0005886);; Biological Process: protein folding (GO:0006457);; Cellular Component: chloroplast (GO:0009507);; Biological Process: response to cadmium ion (GO:0046686);; Cellular Component: apoplast (GO:00480…	--	sp|Q9SKQ0|CP19B_ARATH Peptidyl-prolyl cis-trans isomerase CYP19-2 OS=Arabidopsis thaliana GN=CYP19-2 PE=1 SV=1	Peptidyl-prolyl cis-trans isomerase OS=Phytophthora infestans (Potato late blight fungus) PE=2 SV=1	gi|301115136|ref|XP_002905297.1| peptidyl-prolyl cis-trans isomerase [Phytophthora infestans T30-4]	Phytophthora nicotianae cyclophilin A (CyPA) gene, complete cds
jgi|Phyca11|564214|estExt2_Genewise1.C_PHYCAscaffold_140195	2	19	0	0	-3.24793	down	--	--	--	--	--	Putative uncharacterized protein GN=PITG_10392 OS=Phytophthora infestans (strain T30-4) PE=4 SV=1	gi|301106220|ref|XP_002902193.1| conserved hypothetical protein [Phytophthora infestans T30-4]	Phytophthora infestans T30-4 conserved hypothetical protein (PITG_10392) mRNA, complete cds
jgi|Phyca11|540172|estExt2_Genewise1Plus.C_PHYCAscaffold_40589	39	2	4.3e-05	0.000431741	4.2854	up	--	--	--	--	--	Putative uncharacterized protein GN=PITG_03484 OS=Phytophthora infestans (strain T30-4) PE=4 SV=1	gi|301117648|ref|XP_002906552.1| conserved hypothetical protein [Phytophthora infestans T30-4]	--
jgi|Phyca11|544821|estExt2_Genewise1Plus.C_PHYCAscaffold_160068	32	3	0.000899	0.00644878	3.41504	up	--	--	--	--	--	Putative uncharacterized protein GN=PHYSODRAFT_310586 OS=Phytophthora sojae (strain P6497) PE=4 SV=1	gi|301099730|ref|XP_002898956.1| conserved hypothetical protein [Phytophthora infestans T30-4]	Phytophthora infestans T30-4 conserved hypothetical protein (PITG_14498) mRNA, complete cds
jgi|Phyca11|537583|estExt2_fgenesh1_pg.C_PHYCAscaffold_1000004	142	18	0	0	2.97982	up	--	--	--	--	sp|Q9H977|WDR54_HUMAN WD repeat-containing protein 54 OS=Homo sapiens GN=WDR54 PE=1 SV=1	Putative uncharacterized protein GN=PHYSODRAFT_513908 OS=Phytophthora sojae (strain P6497) PE=4 SV=1	gi|301090410|ref|XP_002895420.1| conserved hypothetical protein [Phytophthora infestans T30-4]	Phytophthora infestans T30-4 conserved hypothetical protein (PITG_20800) mRNA, complete cds
jgi|Phyca11|98455|e_gw1.2.400.1	66	12	0.000217	0.00183048	2.45943	up	[G]	Carbohydrate transport and metabolism	Molecular Function: triose-phosphate isomerase activity (GO:0004807);; Biological Process: metabolic process (GO:0008152);; Cellular Component: chloroplast (GO:0009507);; Biological Process: response to metal ion (GO:0010038);; Cellular Component: cell periphery (GO:0071944);;	--	sp|P48491|TPIS_ARATH Triosephosphate isomerase, cytosolic OS=Arabidopsis thaliana GN=CTIMC PE=1 SV=2	Triosephosphate isomerase GN=PITG_03078 OS=Phytophthora infestans (strain T30-4) PE=3 SV=1	gi|301116900|ref|XP_002906178.1| triosephosphate isomerase [Phytophthora infestans T30-4]	Phytophthora infestans T30-4 triosephosphate isomerase (PITG_03078) mRNA, complete cds
jgi|Phyca11|81171|gw1.2.1149.1	28	1	0.000319	0.00257847	4.80735	up	[KT]	--	--	--	--	Putative uncharacterized protein GN=PHYSODRAFT_526221 OS=Phytophthora sojae (strain P6497) PE=4 SV=1	gi|301108359|ref|XP_002903261.1| conserved hypothetical protein [Phytophthora infestans T30-4]	--
jgi|Phyca11|507377|fgenesh2_kg.PHYCAscaffold_27_#_51_#_4096817:1	113	18	0	0	2.65025	up	--	--	--	--	--	Putative uncharacterized protein GN=PHYSODRAFT_353502 OS=Phytophthora sojae (strain P6497) PE=4 SV=1	gi|301117520|ref|XP_002906488.1| conserved hypothetical protein [Phytophthora infestans T30-4]	Phytophthora infestans T30-4 conserved hypothetical protein (PITG_03418) mRNA, complete cds
jgi|Phyca11|41449|gw1.23.98.1	54	8	0.000211	0.00179317	2.75489	up	--	--	Cellular Component: integral to membrane (GO:0016021);; Biological Process: vesicle-mediated transport (GO:0016192);;	--	sp|Q8VD57|SFT2B_MOUSE Vesicle transport protein SFT2B OS=Mus musculus GN=Sft2d2 PE=1 SV=1	Putative uncharacterized protein GN=PHYSODRAFT_470988 OS=Phytophthora sojae (strain P6497) PE=4 SV=1	gi|301095463|ref|XP_002896832.1| transmembrane protein, putative [Phytophthora infestans T30-4]	Phytophthora infestans T30-4 transmembrane protein, putative (PITG_17328) mRNA, complete cds
jgi|Phyca11|558428|estExt2_Genewise1.C_PHYCAscaffold_11251	171	54	0.000344	0.00276253	1.66297	up	--	--	Cellular Component: intracellular membrane-bounded organelle (GO:0043231);; Cellular Component: cytoplasmic part (GO:0044444);;	--	--	Putative uncharacterized protein GN=PITG_02205 OS=Phytophthora infestans (strain T30-4) PE=4 SV=1	gi|301118869|ref|XP_002907162.1| conserved hypothetical protein [Phytophthora infestans T30-4]	Phytophthora infestans T30-4 conserved hypothetical protein (PITG_02205) mRNA, complete cds
jgi|Phyca11|575544|estExt2_Genewise1.C_PHYCAscaffold_750066	129	37	0.000407	0.00319602	1.80177	up	--	--	--	--	--	Putative uncharacterized protein GN=PHYSODRAFT_348355 OS=Phytophthora sojae (strain P6497) PE=4 SV=1	gi|301101231|ref|XP_002899704.1| crinkler (CRN) domain-containing protein [Phytophthora infestans T30-4]	Phytophthora infestans T30-4 Crinkler (CRN) family protein (PITG_17199) mRNA, complete cds
jgi|Phyca11|65957|gw1.16.279.1	23	0	0.000384	0.00303726	14.4893	up	--	--	--	--	--	Putative uncharacterized protein GN=PITG_15419 OS=Phytophthora infestans (strain T30-4) PE=4 SV=1	gi|301098565|ref|XP_002898375.1| conserved hypothetical protein [Phytophthora infestans T30-4]	Phytophthora infestans T30-4 conserved hypothetical protein (PITG_21167) mRNA, complete cds
jgi|Phyca11|556570|estExt2_Genewise1Plus.C_PHYCAscaffold_910084	169	19	0	0	3.15295	up	--	--	--	--	--	Putative uncharacterized protein GN=PHYSODRAFT_517113 OS=Phytophthora sojae (strain P6497) PE=4 SV=1	gi|301112657|ref|XP_002998099.1| conserved hypothetical protein [Phytophthora infestans T30-4]	--
jgi|Phyca11|107479|e_gw1.13.573.1	56	1	0	0	5.80735	up	--	--	Molecular Function: nucleotide binding (GO:0000166);; Molecular Function: nucleic acid binding (GO:0003676);; Biological Process: transport (GO:0006810);; Molecular Function: zinc ion binding (GO:0008270);; Biological Process: cellular process (GO:0009987);; Molecular Function: oxidoreductase activity (GO:0016491);; Molecular Function: ATPase activity (GO:0016887);; Biological Process: oxidation-…	--	sp|O82515|MTDH_MEDSA Probable mannitol dehydrogenase OS=Medicago sativa GN=CAD1 PE=1 SV=1	Putative uncharacterized protein GN=PHYSODRAFT_338154 OS=Phytophthora sojae (strain P6497) PE=4 SV=1	gi|301096303|ref|XP_002897249.1| mannitol dehydrogenase, putative [Phytophthora infestans T30-4]	Phytophthora infestans T30-4 ATP-binding Cassette (ABC) Superfamily (PITG_17049) mRNA, complete cds
jgi|Phyca11|532465|estExt2_fgenesh1_pg.C_PHYCAscaffold_50213	262	40	0	0	2.71149	up	--	--	--	--	--	Putative uncharacterized protein GN=PHYSODRAFT_562498 OS=Phytophthora sojae (strain P6497) PE=4 SV=1	gi|301100009|ref|XP_002899095.1| conserved hypothetical protein [Phytophthora infestans T30-4]	Phytophthora infestans T30-4 conserved hypothetical protein (PITG_14921) mRNA, complete cds
jgi|Phyca11|104313|e_gw1.9.760.1	60	5	3e-06	3.99609e-05	3.58496	up	[L]	Replication, recombination and repair	--	--	sp|P02565|MYH3_CHICK Myosin-3 OS=Gallus gallus GN=MYH3 PE=2 SV=3	Putative uncharacterized protein GN=PHYSODRAFT_486638 OS=Phytophthora sojae (strain P6497) PE=4 SV=1	gi|301105719|ref|XP_002901943.1| conserved hypothetical protein [Phytophthora infestans T30-4]	Phytophthora infestans T30-4 conserved hypothetical protein (PITG_11180) mRNA, complete cds
jgi|Phyca11|506209|fgenesh2_kg.PHYCAscaffold_18_#_82_#_4098566:1	13	183	0	0	-3.81526	down	--	--	--	--	--	Putative uncharacterized protein OS=Phytophthora sojae (strain P6497) PE=4 SV=1	gi|301089816|ref|XP_002895175.1| conserved hypothetical protein [Phytophthora infestans T30-4]	Phytophthora infestans T30-4 conserved hypothetical protein (PITG_21033) mRNA, complete cds
jgi|Phyca11|503342|fgenesh2_kg.PHYCAscaffold_3_#_207_#_Contig3607.1	202	46	0	0	2.13465	up	--	--	Molecular Function: transferase activity, transferring glycosyl groups (GO:0016757);;	--	--	Chitobiosyldiphosphodolichol beta-mannosyltransferase, putative GN=PITG_11648 OS=Phytophthora infestans (strain T30-4) PE=4 SV=1	gi|301104210|ref|XP_002901190.1| chitobiosyldiphosphodolichol beta-mannosyltransferase, putative [Phytophthora infestans T30-4]	Phytophthora infestans T30-4 chitobiosyldiphosphodolichol beta-mannosyltransferase, putative (PITG_11648) mRNA, complete cds
jgi|Phyca11|558618|estExt2_Genewise1.C_PHYCAscaffold_20225	43	5	0.000293	0.00239528	3.10434	up	--	--	Cellular Component: integral to membrane (GO:0016021);; Biological Process: vesicle-mediated transport (GO:0016192);;	--	sp|Q8VD57|SFT2B_MOUSE Vesicle transport protein SFT2B OS=Mus musculus GN=Sft2d2 PE=1 SV=1	Putative uncharacterized protein GN=PHYSODRAFT_306087 OS=Phytophthora sojae (strain P6497) PE=4 SV=1	gi|301116605|ref|XP_002906031.1| conserved hypothetical protein [Phytophthora infestans T30-4]	Phytophthora infestans T30-4 conserved hypothetical protein (PITG_04401) mRNA, complete cds
jgi|Phyca11|125901|e_gw1.60.223.1	190	7	0	0	4.7625	up	--	--	--	--	sp|Q96NL8|CH037_HUMAN Uncharacterized protein C8orf37 OS=Homo sapiens GN=C8orf37 PE=2 SV=1	Putative uncharacterized protein GN=PITG_08038 OS=Phytophthora infestans (strain T30-4) PE=4 SV=1	gi|301110296|ref|XP_002904228.1| sporangia induced hypothetical protein [Phytophthora infestans T30-4]	Phytophthora infestans T30-4 sporangia induced hypothetical protein (PITG_08038) mRNA, complete cds
jgi|Phyca11|560550|estExt2_Genewise1.C_PHYCAscaffold_50261	54	5	1.5e-05	0.000172295	3.43296	up	--	--	--	--	--	Putative uncharacterized protein GN=PITG_09544 OS=Phytophthora infestans (strain T30-4) PE=4 SV=1	gi|301108193|ref|XP_002903178.1| conserved hypothetical protein [Phytophthora infestans T30-4]	Phytophthora infestans T30-4 conserved hypothetical protein (PITG_09544) mRNA, complete cds
jgi|Phyca11|505276|fgenesh2_kg.PHYCAscaffold_12_#_64_#_gi|189084946|gb|BT032478.1|	498	113	0	0	2.13982	up	[J]	Translation, ribosomal structure and biogenesis	Molecular Function: structural constituent of ribosome (GO:0003735);; Biological Process: translation (GO:0006412);; Cellular Component: cytosolic large ribosomal subunit (GO:0022625);;	K02908|5e-74|pif:PITG_00879|large subunit ribosomal protein L30e	sp|P62890|RL30_RAT 60S ribosomal protein L30 OS=Rattus norvegicus GN=Rpl30 PE=3 SV=2	60S ribosomal protein L30, putative GN=PITG_00879 OS=Phytophthora infestans (strain T30-4) PE=3 SV=1	gi|301123397|ref|XP_002909425.1| 60S ribosomal protein L30, putative [Phytophthora infestans T30-4]	Phytophthora capsici clone CBOU173-M13 mRNA sequence
jgi|Phyca11|508702|fgenesh2_kg.PHYCAscaffold_37_#_77_#_Contig1185.1	131	24	0	0	2.44846	up	--	--	--	--	sp|Q75JC9|Y8484_DICDI Uncharacterized protein DDB_G0271670 OS=Dictyostelium discoideum GN=DDB_G0271670 PE=4 SV=1	Putative uncharacterized protein GN=PITG_00668 OS=Phytophthora infestans (strain T30-4) PE=4 SV=1	gi|301123035|ref|XP_002909244.1| conserved hypothetical protein [Phytophthora infestans T30-4]	Phytophthora infestans T30-4 conserved hypothetical protein (PITG_00668) mRNA, complete cds
jgi|Phyca11|533352|estExt2_fgenesh1_pg.C_PHYCAscaffold_130044	102	28	0.000941	0.00665556	1.86507	up	[J]	Translation, ribosomal structure and biogenesis	Molecular Function: DNA binding (GO:0003677);; Molecular Function: structural constituent of ribosome (GO:0003735);; Molecular Function: protein binding (GO:0005515);; Cellular Component: nucleus (GO:0005634);; Cellular Component: ribosome (GO:0005840);; Biological Process: mRNA processing (GO:0006397);; Biological Process: translation (GO:0006412);; Molecular Function: 5S rRNA binding (GO:000809…	K14402|0.0|pif:PITG_19532|cleavage and polyadenylation specificity factor subunit 2	sp|Q10568|CPSF2_BOVIN Cleavage and polyadenylation specificity factor subunit 2 OS=Bos taurus GN=CPSF2 PE=1 SV=1	Cleavage and polyadenylation specificity factor subunit putative OS=Albugo laibachii Nc14 PE=4 SV=1	gi|325187176|emb|CCA21717.1| cleavage and polyadenylation specificity factor subunit putative [Albugo laibachii Nc14]	Phytophthora infestans T30-4 cleavage and polyadenylation specificity factor subunit, putative (PITG_19532) mRNA, complete cds
jgi|Phyca11|21572|fgenesh1_pg.PHYCAscaffold_102_#_4	194	53	5e-06	6.37085e-05	1.87199	up	--	--	--	--	--	Putative uncharacterized protein GN=PITG_05303 OS=Phytophthora infestans (strain T30-4) PE=4 SV=1	gi|301114405|ref|XP_002998972.1| conserved hypothetical protein [Phytophthora infestans T30-4]	Phytophthora infestans T30-4 conserved hypothetical protein (PITG_05303) mRNA, complete cds
jgi|Phyca11|9158|fgenesh1_pm.PHYCAscaffold_34_#_75	187	13	0	0	3.84645	up	--	--	--	--	--	Putative uncharacterized protein GN=PHYSODRAFT_263521 OS=Phytophthora sojae (strain P6497) PE=4 SV=1	gi|301118372|ref|XP_002906914.1| sporangia induced hypothetical protein [Phytophthora infestans T30-4]	Phytophthora infestans T30-4 sporangia induced hypothetical protein (PITG_03875) mRNA, complete cds
jgi|Phyca11|558791|estExt2_Genewise1.C_PHYCAscaffold_20553	210	16	0	0	3.71425	up	--	--	--	--	--	Putative uncharacterized protein GN=PITG_03164 OS=Phytophthora infestans (strain T30-4) PE=4 SV=1	gi|301117046|ref|XP_002906251.1| conserved hypothetical protein [Phytophthora infestans T30-4]	Phytophthora infestans T30-4 conserved hypothetical protein (PITG_03164) mRNA, complete cds
jgi|Phyca11|504237|fgenesh2_kg.PHYCAscaffold_6_#_154_#_gi|189085074|gb|BT032606.1|	66	13	0.000427	0.00333578	2.34395	up	[RTKL]	--	Molecular Function: protein serine/threonine kinase activity (GO:0004674);; Molecular Function: ATP binding (GO:0005524);; Biological Process: protein phosphorylation (GO:0006468);;	K04345|0.0|pif:PITG_20156|protein kinase A [EC:2.7.11.11]	sp|P51817|PRKX_HUMAN Serine/threonine-protein kinase PRKX OS=Homo sapiens GN=PRKX PE=2 SV=1	Cyclic AMP-dependent protein kinase-like protein catalytic subunit GN=PHYSODRAFT_559273 OS=Phytophthora sojae (strain P6497) PE=4 SV=1	gi|301091512|ref|XP_002895940.1| cAMP-dependent protein kinase catalytic subunit, putative [Phytophthora infestans T30-4]	Phytophthora capsici clone CBOU125-N02 mRNA sequence
jgi|Phyca11|534485|estExt2_fgenesh1_pg.C_PHYCAscaffold_240045	123	29	2.5e-05	0.000269352	2.08453	up	--	--	--	--	--	Putative uncharacterized protein GN=PITG_06512 OS=Phytophthora infestans (strain T30-4) PE=4 SV=1	gi|301113688|ref|XP_002998614.1| conserved hypothetical protein [Phytophthora infestans T30-4]	Phytophthora infestans T30-4 conserved hypothetical protein (PITG_06512) mRNA, complete cds
jgi|Phyca11|556690|estExt2_Genewise1Plus.C_PHYCAscaffold_940018	32	3	0.000899	0.00644878	3.41504	up	--	--	--	--	--	Putative uncharacterized protein GN=PITG_12353 OS=Phytophthora infestans (strain T30-4) PE=4 SV=1	gi|301102386|ref|XP_002900280.1| conserved hypothetical protein [Phytophthora infestans T30-4]	--
jgi|Phyca11|505491|fgenesh2_kg.PHYCAscaffold_13_#_141_#_4097142:1	172	11	0	0	3.96683	up	--	--	--	--	--	Putative uncharacterized protein GN=PHYSODRAFT_304893 OS=Phytophthora sojae (strain P6497) PE=4 SV=1	gi|301096247|ref|XP_002897221.1| conserved hypothetical protein [Phytophthora infestans T30-4]	Phytophthora infestans T30-4 conserved hypothetical protein (PITG_17013) mRNA, complete cds
jgi|Phyca11|508285|fgenesh2_kg.PHYCAscaffold_33_#_144_#_Contig4205.1	141	22	0	0	2.68012	up	--	--	Cellular Component: nucleus (GO:0005634);; Biological Process: chromatin assembly or disassembly (GO:0006333);; Biological Process: DNA mediated transformation (GO:0009294);; Cellular Component: cytoplasmic membrane-bounded vesicle (GO:0016023);; Biological Process: regulation of cellular metabolic process (GO:0031323);; Biological Process: nucleosome organization (GO:0034728);; Biological Proces…	--	sp|Q69DB9|AS1AA_XENLA Histone chaperone asf1a-A OS=Xenopus laevis GN=asf1aa PE=1 SV=1	Putative uncharacterized protein GN=PHYSODRAFT_354581 OS=Phytophthora sojae (strain P6497) PE=4 SV=1	gi|301095792|ref|XP_002896995.1| histone chaperone ASF1-like protein [Phytophthora infestans T30-4]	Phytophthora infestans T30-4 histone chaperone ASF1-like protein (PITG_17091) mRNA, complete cds
jgi|Phyca11|528924|estExt2_fgenesh1_pm.C_PHYCAscaffold_350081	4072	389	0	0	3.3879	up	--	--	--	--	--	Putative uncharacterized protein GN=PHYSODRAFT_285965 OS=Phytophthora sojae (strain P6497) PE=4 SV=1	gi|108885455|gb|ABG23233.1| unknown [Hyaloperonospora parasitica]	Phytophthora infestans T30-4 hypothetical protein (PITG_13807) mRNA, complete cds
jgi|Phyca11|536841|estExt2_fgenesh1_pg.C_PHYCAscaffold_650016	32	2	0.000318	0.00257955	4	up	--	--	--	--	--	Putative uncharacterized protein GN=PITG_00563 OS=Phytophthora infestans (strain T30-4) PE=4 SV=1	gi|301122847|ref|XP_002909150.1| hypothetical protein PITG_00563 [Phytophthora infestans T30-4]	--
jgi|Phyca11|530515|estExt2_fgenesh1_pm.C_PHYCAscaffold_660035	66	15	0.001477	0.00979639	2.1375	up	--	--	Cellular Component: intracellular part (GO:0044424);;	--	sp|P97801|SMN_MOUSE Survival motor neuron protein OS=Mus musculus GN=Smn1 PE=1 SV=1	Putative uncharacterized protein GN=PITG_04567 OS=Phytophthora infestans (strain T30-4) PE=4 SV=1	gi|301115196|ref|XP_002905327.1| conserved hypothetical protein [Phytophthora infestans T30-4]	--
jgi|Phyca11|509781|fgenesh2_kg.PHYCAscaffold_49_#_73_#_Contig660.1	318	81	0	0	1.97303	up	--	--	Cellular Component: proteasome activator complex (GO:0008537);;	--	sp|Q5RFD3|PSME3_PONAB Proteasome activator complex subunit 3 OS=Pongo abelii GN=PSME3 PE=2 SV=1	Putative uncharacterized protein GN=PITG_22200 OS=Phytophthora infestans (strain T30-4) PE=4 SV=1	gi|301127650|ref|XP_002909937.1| conserved hypothetical protein [Phytophthora infestans T30-4]	Phytophthora infestans T30-4 conserved hypothetical protein (PITG_22200) mRNA, complete cds
jgi|Phyca11|510685|fgenesh2_kg.PHYCAscaffold_65_#_25_#_4098912:1	143	40	0.000126	0.00113329	1.83794	up	[R]	General function prediction only	--	K06990|0.0|pif:PITG_00552| K06990	sp|Q803S3|MEMO1_DANRE Protein MEMO1 OS=Danio rerio GN=memo1 PE=2 SV=1	Putative uncharacterized protein GN=PHYSODRAFT_351598 OS=Phytophthora sojae (strain P6497) PE=4 SV=1	gi|301122825|ref|XP_002909139.1| memo-like protein [Phytophthora infestans T30-4]	Phytophthora infestans T30-4 memo-like protein (PITG_00552) mRNA, complete cds
jgi|Phyca11|546747|estExt2_Genewise1Plus.C_PHYCAscaffold_220322	129	29	7e-06	8.61344e-05	2.15325	up	--	--	--	--	sp|Q99ND9|RWDD1_RAT RWD domain-containing protein 1 OS=Rattus norvegicus GN=Rwdd1 PE=2 SV=1	Putative uncharacterized protein GN=PHYSODRAFT_313308 OS=Phytophthora sojae (strain P6497) PE=4 SV=1	gi|301121104|ref|XP_002908279.1| conserved hypothetical protein [Phytophthora infestans T30-4]	Phytophthora infestans T30-4 conserved hypothetical protein (PITG_01652) mRNA, complete cds
jgi|Phyca11|507292|fgenesh2_kg.PHYCAscaffold_26_#_95_#_4096992:5	3549	1084	0	0	1.71105	up	[J]	Translation, ribosomal structure and biogenesis	Biological Process: RNA methylation (GO:0001510);; Molecular Function: RNA binding (GO:0003723);; Molecular Function: structural constituent of ribosome (GO:0003735);; Cellular Component: cell wall (GO:0005618);; Cellular Component: nucleolus (GO:0005730);; Cellular Component: Golgi apparatus (GO:0005794);; Cellular Component: plasma membrane (GO:0005886);; Biological Process: translation (GO:000…	K02981|0.0|pif:PITG_10146|small subunit ribosomal protein S2e	sp|P31009|RS2_DROME 40S ribosomal protein S2 OS=Drosophila melanogaster GN=sop PE=1 SV=2	Putative uncharacterized protein GN=PHYSODRAFT_494630 OS=Phytophthora sojae (strain P6497) PE=3 SV=1	gi|301107179|ref|XP_002902672.1| 40S ribosomal protein S2 [Phytophthora infestans T30-4]	Phytophthora infestans T30-4 40S ribosomal protein S2 (PITG_10146) mRNA, complete cds
jgi|Phyca11|12204|fgenesh1_pm.PHYCAscaffold_100_#_31	34	1	5.6e-05	0.000545405	5.08746	up	--	--	--	--	--	Putative uncharacterized protein GN=PITG_20744 OS=Phytophthora infestans (strain T30-4) PE=4 SV=1	gi|301090729|ref|XP_002895568.1| conserved hypothetical protein [Phytophthora infestans T30-4]	Phytophthora infestans T30-4 conserved hypothetical protein (PITG_20744) mRNA, complete cds
jgi|Phyca11|42411|gw1.64.42.1	94	608	0	0	-2.69334	down	--	--	--	--	sp|Q6CQE5|TAR1_KLULA Protein TAR1 OS=Kluyveromyces lactis GN=TAR1-A PE=4 SV=2	Putative uncharacterized protein OS=Phytophthora sojae (strain P6497) PE=4 SV=1	gi|50307715|ref|XP_453850.1| hypothetical protein [Kluyveromyces lactis NRRL Y-1140]	Pseudoperonospora cubensis strain HUH 486 large subunit ribosomal RNA gene, partial sequence
jgi|Phyca11|553706|estExt2_Genewise1Plus.C_PHYCAscaffold_540285	59	11	0.000569	0.0042903	2.42321	up	[R]	General function prediction only	Biological Process: protein folding (GO:0006457);; Biological Process: response to high light intensity (GO:0009644);; Biological Process: heat acclimation (GO:0010286);; Biological Process: response to endoplasmic reticulum stress (GO:0034976);; Biological Process: response to hydrogen peroxide (GO:0042542);; Cellular Component: intracellular part (GO:0044424);;	--	sp|Q8ILC1|STI1L_PLAF7 STI1-like protein OS=Plasmodium falciparum (isolate 3D7) GN=PF14_0324 PE=4 SV=1	Putative uncharacterized protein GN=PHYSODRAFT_565917 OS=Phytophthora sojae (strain P6497) PE=4 SV=1	gi|301091175|ref|XP_002895778.1| conserved hypothetical protein [Phytophthora infestans T30-4]	Phytophthora infestans T30-4 conserved hypothetical protein (PITG_20030) mRNA, complete cds
jgi|Phyca11|7871|fgenesh1_pm.PHYCAscaffold_23_#_19	34	0	1.6e-05	0.000182246	15.0532	up	--	--	--	--	--	Putative uncharacterized protein GN=PITG_07245 OS=Phytophthora infestans (strain T30-4) PE=4 SV=1	gi|301112208|ref|XP_002905183.1| conserved hypothetical protein [Phytophthora infestans T30-4]	Phytophthora infestans T30-4 conserved hypothetical protein (PITG_07245) mRNA, complete cds
jgi|Phyca11|511993|fgenesh2_kg.PHYCAscaffold_111_#_1_#_4103553:2	93	19	4.5e-05	0.000450495	2.29123	up	--	--	Molecular Function: oxidoreductase activity (GO:0016491);; Molecular Function: metal ion binding (GO:0046872);; Biological Process: oxidation-reduction process (GO:0055114);;	--	--	Putative uncharacterized protein GN=PITG_08798 OS=Phytophthora infestans (strain T30-4) PE=4 SV=1	gi|301107568|ref|XP_002902866.1| conserved hypothetical protein [Phytophthora infestans T30-4]	Phytophthora infestans T30-4 hypothetical protein (PITG_20094) mRNA, complete cds
jgi|Phyca11|97505|e_gw1.2.897.1	297	114	0.001139	0.00783457	1.38143	up	[O]	Posttranslational modification, protein turnover, chaperones	Molecular Function: threonine-type endopeptidase activity (GO:0004298);; Cellular Component: nucleus (GO:0005634);; Cellular Component: cytoplasm (GO:0005737);; Cellular Component: proteasome core complex (GO:0005839);; Biological Process: fatty acid beta-oxidation (GO:0006635);; Biological Process: toxin catabolic process (GO:0009407);; Biological Process: photorespiration (GO:0009853);; Biologi…	K02739|0.0|pif:PITG_03220|20S proteasome subunit beta 2 [EC:3.4.25.1]	sp|Q7DLS1|PSB7B_ARATH Proteasome subunit beta type-7-B OS=Arabidopsis thaliana GN=PBB2 PE=1 SV=2	Proteasome subunit beta type GN=PHYSODRAFT_554337 OS=Phytophthora sojae (strain P6497) PE=3 SV=1	gi|301117144|ref|XP_002906300.1| proteasome subunit beta type-7, putative [Phytophthora infestans T30-4]	Phytophthora infestans T30-4 proteasome subunit beta type-7, putative (PITG_03220) mRNA, complete cds
jgi|Phyca11|543390|estExt2_Genewise1Plus.C_PHYCAscaffold_120018	243	59	0	0	2.04217	up	--	--	--	--	sp|Q6DF40|LTOR2_XENTR Ragulator complex protein LAMTOR2 OS=Xenopus tropicalis GN=lamtor2 PE=2 SV=1	Putative uncharacterized protein GN=PITG_16429 OS=Phytophthora infestans (strain T30-4) PE=4 SV=1	gi|301096746|ref|XP_002897469.1| conserved hypothetical protein [Phytophthora infestans T30-4]	Phytophthora infestans T30-4 conserved hypothetical protein (PITG_16429) mRNA, complete cds
jgi|Phyca11|504570|fgenesh2_kg.PHYCAscaffold_8_#_139_#_4096905:1	623	181	0	0	1.78324	up	[C]	Energy production and conversion	Molecular Function: nucleotide binding (GO:0000166);; Molecular Function: ATP citrate synthase activity (GO:0003878);; Molecular Function: succinate-CoA ligase (ADP-forming) activity (GO:0004775);; Molecular Function: succinate-CoA ligase (GDP-forming) activity (GO:0004776);; Molecular Function: copper ion binding (GO:0005507);; Cellular Component: cell wall (GO:0005618);; Cellular Component: mit…	K01899|0.0|pif:PITG_02026|succinyl-CoA synthetase alpha subunit [EC:6.2.1.4 6.2.1.5]	sp|P36967|SUCA_DICDI Succinyl-CoA ligase [GDP-forming] subunit alpha, mitochondrial OS=Dictyostelium discoideum GN=scsA PE=1 SV=3	Succinyl-CoA ligase subunit alpha, mitochondrial GN=PITG_02026 OS=Phytophthora infestans (strain T30-4) PE=3 SV=1	gi|301121760|ref|XP_002908607.1| succinyl-CoA ligase subunit alpha, mitochondrial precursor [Phytophthora infestans T30-4]	Phytophthora infestans T30-4 succinyl-CoA ligase subunit alpha, mitochondrial precursor (PITG_02026) mRNA, complete cds
jgi|Phyca11|506228|fgenesh2_kg.PHYCAscaffold_18_#_101_#_4097958:2	666	68	0	0	3.29192	up	--	--	--	--	--	Putative uncharacterized protein GN=PHYSODRAFT_538135 OS=Phytophthora sojae (strain P6497) PE=4 SV=1	gi|301119683|ref|XP_002907569.1| ubiquitin family protein, putative [Phytophthora infestans T30-4]	Phytophthora infestans T30-4 ubiquitin family protein, putative (PITG_02662) mRNA, complete cds
jgi|Phyca11|503749|fgenesh2_kg.PHYCAscaffold_4_#_288_#_Contig40.1	9	40	0	0	-2.152	down	[CR]	--	Molecular Function: nucleotide binding (GO:0000166);; Molecular Function: zinc ion binding (GO:0008270);; Molecular Function: oxidoreductase activity (GO:0016491);; Cellular Component: intracellular part (GO:0044424);; Biological Process: oxidation-reduction process (GO:0055114);;	--	sp|Q9ZUC1|QORL_ARATH Quinone oxidoreductase-like protein At1g23740, chloroplastic OS=Arabidopsis thaliana GN=At1g23740 PE=1 SV=2	Putative uncharacterized protein GN=PHYSODRAFT_358122 OS=Phytophthora sojae (strain P6497) PE=4 SV=1	gi|301093891|ref|XP_002997790.1| alcohol dehydrogenase, putative [Phytophthora infestans T30-4]	Phytophthora infestans T30-4 alcohol dehydrogenase, putative (PITG_18339) mRNA, complete cds
jgi|Phyca11|527102|estExt2_fgenesh1_pm.C_PHYCAscaffold_160021	21	122	0	0	-2.53842	down	[O]	Posttranslational modification, protein turnover, chaperones	Molecular Function: electron carrier activity (GO:0009055);; Molecular Function: protein disulfide oxidoreductase activity (GO:0015035);; Biological Process: electron transport chain (GO:0022900);; Biological Process: cell redox homeostasis (GO:0045454);;	K03676|8e-59|pif:PITG_15491|glutaredoxin 3	sp|Q6K953|GRXC4_ORYSJ Glutaredoxin-C4, chloroplastic OS=Oryza sativa subsp. japonica GN=GRXC4 PE=3 SV=1	Putative uncharacterized protein OS=Phytophthora sojae (strain P6497) PE=4 SV=1	gi|301098681|ref|XP_002898433.1| glutaredoxin [Phytophthora infestans T30-4]	Phytophthora infestans T30-4 glutaredoxin (PITG_15491) mRNA, complete cds
jgi|Phyca11|507472|fgenesh2_kg.PHYCAscaffold_27_#_146_#_Contig84.1	2326	757	0	0	1.61949	up	[J]	Translation, ribosomal structure and biogenesis	Biological Process: RNA methylation (GO:0001510);; Molecular Function: structural constituent of ribosome (GO:0003735);; Cellular Component: nucleolus (GO:0005730);; Cellular Component: endoplasmic reticulum (GO:0005783);; Cellular Component: plasma membrane (GO:0005886);; Biological Process: translation (GO:0006412);; Cellular Component: plasmodesma (GO:0009506);; Cellular Component: chloroplast…	K02934|1e-144|pif:PITG_03294|large subunit ribosomal protein L6e	sp|Q9C9C6|RL62_ARATH 60S ribosomal protein L6-2 OS=Arabidopsis thaliana GN=RPL6B PE=2 SV=1	60S ribosomal protein L6 GN=PHYSODRAFT_353483 OS=Phytophthora sojae (strain P6497) PE=3 SV=1	gi|301117282|ref|XP_002906369.1| 60S ribosomal protein L6, putative [Phytophthora infestans T30-4]	Phytophthora infestans T30-4 60S ribosomal protein L6, putative (PITG_03294) mRNA, complete cds
jgi|Phyca11|82481|gw1.5.1281.1	50	124	0	0	-1.31034	down	--	--	Molecular Function: oxidoreductase activity (GO:0016491);; Molecular Function: metal ion binding (GO:0046872);; Biological Process: oxidation-reduction process (GO:0055114);;	--	--	Mucin-like protein GN=PITG_09760 OS=Phytophthora infestans (strain T30-4) PE=4 SV=1	gi|301108545|ref|XP_002903354.1| mucin-like protein [Phytophthora infestans T30-4]	Phytophthora infestans T30-4 mucin-like protein (PITG_09760) mRNA, complete cds
jgi|Phyca11|530039|estExt2_fgenesh1_pm.C_PHYCAscaffold_540001	12	30	1e-06	1.45416e-05	-1.32193	down	--	--	--	--	--	Putative uncharacterized protein GN=PITG_09291 OS=Phytophthora infestans (strain T30-4) PE=4 SV=1	gi|301108990|ref|XP_002903576.1| conserved hypothetical protein [Phytophthora infestans T30-4]	Phytophthora infestans T30-4 conserved hypothetical protein (PITG_09291) mRNA, complete cds
jgi|Phyca11|547393|estExt2_Genewise1Plus.C_PHYCAscaffold_240415	530	104	0	0	2.34941	up	[C]	Energy production and conversion	Cellular Component: plant-type vacuole (GO:0000325);; Cellular Component: vacuolar membrane (GO:0005774);; Cellular Component: Golgi apparatus (GO:0005794);; Cellular Component: plasma membrane (GO:0005886);; Biological Process: glucose catabolic process (GO:0006007);; Biological Process: protein targeting to vacuole (GO:0006623);; Biological Process: calcium ion transport (GO:0006816);; Biologic…	K02149|1e-168|pif:PITG_06615|V-type H+-transporting ATPase subunit D [EC:3.6.3.14]	sp|P57747|VATD_SUBDO V-type proton ATPase subunit D OS=Suberites domuncula GN=VATPD PE=2 SV=1	H-or Na-translocating F-type, V-type and A-type ATPase (F-ATPase) Superfamily GN=PITG_06615 OS=Phytophthora infestans (strain T30-4) PE=3 SV=1	gi|301113864|ref|XP_002998702.1| H - or Na -translocating F-type, V-type and A-type ATPase (F-ATPase) Superfamily [Phytophthora infestans T30-4]	Phytophthora infestans T30-4 H - or Na -translocating F-type, V-type and A-type ATPase (F-ATPase) Superfamily (PITG_06615) mRNA, complete cds
jgi|Phyca11|111604|e_gw1.20.288.1	36	4	0.000778	0.00565818	3.16993	up	[R]	General function prediction only	--	--	sp|Q9ERK0|RIPK4_MOUSE Receptor-interacting serine/threonine-protein kinase 4 OS=Mus musculus GN=Ripk4 PE=1 SV=2	Putative uncharacterized protein GN=PHYSODRAFT_500204 OS=Phytophthora sojae (strain P6497) PE=4 SV=1	gi|301101762|ref|XP_002899969.1| conserved hypothetical protein [Phytophthora infestans T30-4]	Phytophthora infestans T30-4 conserved hypothetical protein (PITG_13321) mRNA, complete cds
jgi|Phyca11|9769|fgenesh1_pm.PHYCAscaffold_41_#_63	4667	1152	0	0	2.01835	up	[J]	Translation, ribosomal structure and biogenesis	Molecular Function: structural constituent of ribosome (GO:0003735);; Biological Process: translation (GO:0006412);; Cellular Component: membrane (GO:0016020);; Cellular Component: cytosolic ribosome (GO:0022626);; Cellular Component: intracellular membrane-bounded organelle (GO:0043231);;	K02883|1e-131|pif:PITG_11099|large subunit ribosomal protein L18e	sp|P42791|RL182_ARATH 60S ribosomal protein L18-2 OS=Arabidopsis thaliana GN=RPL18B PE=2 SV=2	Putative uncharacterized protein GN=PHYSODRAFT_284882 OS=Phytophthora sojae (strain P6497) PE=4 SV=1	gi|301105579|ref|XP_002901873.1| 60S ribosomal protein L18-2 [Phytophthora infestans T30-4]	Phytophthora infestans T30-4 60S ribosomal protein L18-2 (PITG_11099) mRNA, complete cds
jgi|Phyca11|509437|fgenesh2_kg.PHYCAscaffold_46_#_22_#_Contig4923.1	9	33	0	0	-1.87447	down	--	--	--	--	sp|Q75JC9|Y8484_DICDI Uncharacterized protein DDB_G0271670 OS=Dictyostelium discoideum GN=DDB_G0271670 PE=4 SV=1	Putative uncharacterized protein GN=PHYSODRAFT_247361 OS=Phytophthora sojae (strain P6497) PE=4 SV=1	gi|301106821|ref|XP_002902493.1| conserved hypothetical protein [Phytophthora infestans T30-4]	Phytophthora infestans T30-4 conserved hypothetical protein (PITG_09949) mRNA, complete cds
jgi|Phyca11|573931|estExt2_Genewise1.C_PHYCAscaffold_580041	26	1	0.000571	0.00429826	4.70044	up	--	--	--	--	--	Putative uncharacterized protein GN=PHYSODRAFT_491744 OS=Phytophthora sojae (strain P6497) PE=4 SV=1	gi|301121000|ref|XP_002908227.1| conserved hypothetical protein [Phytophthora infestans T30-4]	Phytophthora infestans T30-4 conserved hypothetical protein (PITG_01590) mRNA, complete cds
jgi|Phyca11|18414|fgenesh1_pg.PHYCAscaffold_36_#_54	28	1	0.000319	0.00257847	4.80735	up	--	--	--	--	sp|P19275|VTP3_TTV1V Viral protein TPX OS=Thermoproteus tenax virus 1 (strain VT3) PE=4 SV=1	Putative elicitin protein RAM6 OS=Phytophthora ramorum (Sudden oak death agent) PE=4 SV=1	gi|150866581|ref|XP_001386230.2| hypothetical protein PICST_68241 [Scheffersomyces stipitis CBS 6054]	Phytophthora ramorum strain 3211 locus 83987 genomic sequence
jgi|Phyca11|114678|e_gw1.27.91.1	220	59	1e-06	1.45416e-05	1.89872	up	[C]	Energy production and conversion	Cellular Component: vacuole (GO:0005773);; Biological Process: calcium ion transport (GO:0006816);; Biological Process: Golgi organization (GO:0007030);; Biological Process: vacuole organization (GO:0007033);; Biological Process: response to salt stress (GO:0009651);; Molecular Function: hydrogen ion transmembrane transporter activity (GO:0015078);; Biological Process: ATP hydrolysis coupled prot…	K03661|4e-94|pif:PITG_03344|V-type H+-transporting ATPase 21kDa proteolipid subunit [EC:3.6.3.14]	sp|Q99437|VATO_HUMAN V-type proton ATPase 21 kDa proteolipid subunit OS=Homo sapiens GN=ATP6V0B PE=2 SV=1	Putative uncharacterized protein GN=PHYSODRAFT_476756 OS=Phytophthora sojae (strain P6497) PE=3 SV=1	gi|301117378|ref|XP_002906417.1| H - or Na -translocating F-type, V-type and A-type ATPase (F-ATPase) Superfamily [Phytophthora infestans T30-4]	Phytophthora infestans T30-4 H - or Na -translocating F-type, V-type and A-type ATPase (F-ATPase) Superfamily (PITG_03344) mRNA, complete cds
jgi|Phyca11|130673|e_gw1.96.43.1	62	5	2e-06	2.75695e-05	3.63227	up	[G]	Carbohydrate transport and metabolism	Molecular Function: transporter activity (GO:0005215);; Biological Process: water transport (GO:0006833);; Cellular Component: integral to membrane (GO:0016021);; Biological Process: transmembrane transport (GO:0055085);;	--	sp|O43315|AQP9_HUMAN Aquaporin-9 OS=Homo sapiens GN=AQP9 PE=1 SV=2	Putative uncharacterized protein GN=PHYSODRAFT_549775 OS=Phytophthora sojae (strain P6497) PE=3 SV=1	gi|301108678|ref|XP_002903420.1| aquaporin, putative [Phytophthora infestans T30-4]	Phytophthora infestans T30-4 aquaporin, putative (PITG_09208) mRNA, complete cds
jgi|Phyca11|21565|fgenesh1_pg.PHYCAscaffold_101_#_4	84	5	0	0	4.07039	up	--	--	--	--	--	Putative uncharacterized protein GN=PITG_15021 OS=Phytophthora infestans (strain T30-4) PE=4 SV=1	gi|301098218|ref|XP_002898202.1| conserved hypothetical protein [Phytophthora infestans T30-4]	Phytophthora infestans T30-4 conserved hypothetical protein (PITG_15021) mRNA, complete cds
jgi|Phyca11|130774|e_gw1.97.86.1	144	9	0	0	4	up	[TZDR]	--	Molecular Function: nucleic acid binding (GO:0003676);; Molecular Function: calcium ion binding (GO:0005509);; Molecular Function: ATP binding (GO:0005524);; Biological Process: mitosis (GO:0007067);; Molecular Function: ATP-dependent helicase activity (GO:0008026);; Biological Process: cell division (GO:0051301);;	--	sp|Q06827|CATR_SCHDU Caltractin OS=Scherffelia dubia PE=1 SV=1	Caltractin GN=PITG_02616 OS=Phytophthora infestans (strain T30-4) PE=4 SV=1	gi|301119597|ref|XP_002907526.1| caltractin [Phytophthora infestans T30-4]	Phytophthora infestans T30-4 caltractin (PITG_02616) mRNA, complete cds
jgi|Phyca11|505809|fgenesh2_kg.PHYCAscaffold_15_#_116_#_Contig678.1	75	12	2.5e-05	0.000269352	2.64386	up	--	--	--	--	--	Putative uncharacterized protein GN=PHYSODRAFT_558214 OS=Phytophthora sojae (strain P6497) PE=4 SV=1	gi|301098039|ref|XP_002898113.1| conserved hypothetical protein [Phytophthora infestans T30-4]	Phytophthora infestans T30-4 conserved hypothetical protein (PITG_15876) mRNA, complete cds
jgi|Phyca11|96278|e_gw1.1.617.1	55	6	3e-05	0.000317455	3.1964	up	--	--	--	--	--	Putative uncharacterized protein GN=PITG_20456 OS=Phytophthora infestans (strain T30-4) PE=4 SV=1	gi|301090314|ref|XP_002895377.1| conserved hypothetical protein [Phytophthora infestans T30-4]	--
jgi|Phyca11|552409|estExt2_Genewise1Plus.C_PHYCAscaffold_480014	155	11	0	0	3.81669	up	--	--	--	--	--	Putative uncharacterized protein GN=PHYSODRAFT_476751 OS=Phytophthora sojae (strain P6497) PE=4 SV=1	gi|301123539|ref|XP_002909496.1| conserved hypothetical protein [Phytophthora infestans T30-4]	Phytophthora infestans T30-4 conserved hypothetical protein (PITG_00962) mRNA, complete cds
jgi|Phyca11|6853|fgenesh1_pm.PHYCAscaffold_15_#_14	165	6	0	0	4.78136	up	--	--	Molecular Function: calcium ion binding (GO:0005509);; Biological Process: signal transduction (GO:0007165);; Molecular Function: cAMP-dependent protein kinase regulator activity (GO:0008603);;	--	sp|Q9D581|EFC10_MOUSE EF-hand calcium-binding domain-containing protein 10 OS=Mus musculus GN=Efcab10 PE=2 SV=1	Putative uncharacterized protein GN=PHYSODRAFT_491333 OS=Phytophthora sojae (strain P6497) PE=4 SV=1	gi|301109443|ref|XP_002903802.1| sporangia induced hypothetical protein [Phytophthora infestans T30-4]	Phytophthora infestans T30-4 sporangia induced hypothetical protein (PITG_08419) mRNA, complete cds
jgi|Phyca11|529699|estExt2_fgenesh1_pm.C_PHYCAscaffold_470088	39	3	0.000128	0.00114487	3.70044	up	--	--	--	--	sp|Q8T2H0|FAM49_DICDI Protein FAM49 homolog OS=Dictyostelium discoideum GN=fam49 PE=3 SV=2	Putative uncharacterized protein GN=PITG_20518 OS=Phytophthora infestans (strain T30-4) PE=4 SV=1	gi|301090811|ref|XP_002895607.1| sporangia induced hypothetical protein [Phytophthora infestans T30-4]	Phytophthora infestans T30-4 sporangia induced hypothetical protein (PITG_20518) mRNA, complete cds
jgi|Phyca11|508653|fgenesh2_kg.PHYCAscaffold_37_#_28_#_Contig1670.1	177	38	0	0	2.21968	up	[I]	Lipid transport and metabolism	Molecular Function: acetate-CoA ligase activity (GO:0003987);; Biological Process: metabolic process (GO:0008152);; Molecular Function: AMP binding (GO:0016208);;	K01895|0.0|pif:PITG_00720|acetyl-CoA synthetase [EC:6.2.1.1]	sp|Q54Z60|ACSA_DICDI Acetyl-coenzyme A synthetase OS=Dictyostelium discoideum GN=acsA PE=3 SV=1	Acetyl-coenzyme A synthetase GN=PITG_00720 OS=Phytophthora infestans (strain T30-4) PE=4 SV=1	gi|301123135|ref|XP_002909294.1| acetyl-coenzyme A synthetase [Phytophthora infestans T30-4]	Phytophthora capsici clone CBOT109-K01 mRNA sequence
jgi|Phyca11|536096|estExt2_fgenesh1_pg.C_PHYCAscaffold_470058	55	7	7.1e-05	0.000673697	2.974	up	--	--	--	--	--	Putative uncharacterized protein OS=Phytophthora infestans (strain T30-4) PE=4 SV=1	gi|301100436|ref|XP_002899308.1| conserved hypothetical protein [Phytophthora infestans T30-4]	--
jgi|Phyca11|526308|estExt2_fgenesh1_pm.C_PHYCAscaffold_90025	198	30	0	0	2.72247	up	--	--	--	--	--	Putative uncharacterized protein GN=PHYSODRAFT_480285 OS=Phytophthora sojae (strain P6497) PE=4 SV=1	gi|301105711|ref|XP_002901939.1| conserved hypothetical protein [Phytophthora infestans T30-4]	Phytophthora infestans T30-4 conserved hypothetical protein (PITG_11176) mRNA, complete cds
jgi|Phyca11|116917|e_gw1.32.159.1	235	74	2.5e-05	0.000269352	1.66706	up	--	--	Biological Process: proteolysis (GO:0006508);; Molecular Function: cysteine-type peptidase activity (GO:0008234);;	--	sp|P05689|CATZ_BOVIN Cathepsin Z OS=Bos taurus GN=CTSZ PE=2 SV=2	Papain-like cysteine protease C1 GN=PHYSODRAFT_353757 OS=Phytophthora sojae (strain P6497) PE=3 SV=1	gi|66270083|gb|AAY43371.1| cathepsin-like cysteine protease [Phytophthora infestans]	Phytophthora infestans T30-4 cysteine protease family C01A, putative (PITG_02423) mRNA, complete cds
jgi|Phyca11|67670|gw1.10.480.1	41	3	7.3e-05	0.000690753	3.77259	up	--	--	--	--	sp|Q8C5T8|CC113_MOUSE Coiled-coil domain-containing protein 113 OS=Mus musculus GN=Ccdc113 PE=2 SV=1	Putative uncharacterized protein GN=PITG_18709 OS=Phytophthora infestans (strain T30-4) PE=4 SV=1	gi|301093018|ref|XP_002997358.1| conserved hypothetical protein [Phytophthora infestans T30-4]	Phytophthora infestans T30-4 conserved hypothetical protein (PITG_18709) mRNA, complete cds
jgi|Phyca11|535945|estExt2_fgenesh1_pg.C_PHYCAscaffold_430106	276	94	5.7e-05	0.000553564	1.55394	up	[O]	Posttranslational modification, protein turnover, chaperones	Biological Process: G2 phase of mitotic cell cycle (GO:0000085);; Molecular Function: threonine-type endopeptidase activity (GO:0004298);; Molecular Function: ribonuclease activity (GO:0004540);; Cellular Component: nucleus (GO:0005634);; Cellular Component: vacuolar membrane (GO:0005774);; Cellular Component: plasma membrane (GO:0005886);; Biological Process: gluconeogenesis (GO:0006094);; Biolo…	K02729|1e-171|pif:PITG_12122|20S proteasome subunit alpha 5 [EC:3.4.25.1]	sp|Q9LSU1|PSA5_ORYSJ Proteasome subunit alpha type-5 OS=Oryza sativa subsp. japonica GN=PAE1 PE=2 SV=1	Proteasome subunit alpha type GN=PHYSODRAFT_354158 OS=Phytophthora sojae (strain P6497) PE=3 SV=1	gi|301103320|ref|XP_002900746.1| proteasome subunit alpha type-5, putative [Phytophthora infestans T30-4]	Phytophthora infestans T30-4 proteasome subunit alpha type-5, putative (PITG_12122) mRNA, complete cds
jgi|Phyca11|509733|fgenesh2_kg.PHYCAscaffold_49_#_25_#_Contig4663.1	258	14	0	0	4.20387	up	[RTKL]	--	Molecular Function: protein kinase activity (GO:0004672);; Molecular Function: ATP binding (GO:0005524);; Biological Process: protein phosphorylation (GO:0006468);;	--	sp|Q9M9E9|SRK2C_ARATH Serine/threonine-protein kinase SRK2C OS=Arabidopsis thaliana GN=SRK2C PE=1 SV=1	Putative uncharacterized protein GN=PHYSODRAFT_343551 OS=Phytophthora sojae (strain P6497) PE=4 SV=1	gi|301123865|ref|XP_002909659.1| protein kinase, putative [Phytophthora infestans T30-4]	Phytophthora infestans T30-4 protein kinase, putative (PITG_01142) mRNA, complete cds
jgi|Phyca11|535308|estExt2_fgenesh1_pg.C_PHYCAscaffold_340024	184	50	7e-06	8.61344e-05	1.87971	up	--	--	Molecular Function: translation initiation factor activity (GO:0003743);; Cellular Component: nucleus (GO:0005634);; Cellular Component: eukaryotic translation initiation factor 3 complex (GO:0005852);; Biological Process: regulation of translational initiation (GO:0006446);; Molecular Function: ribosome binding (GO:0043022);;	--	sp|Q6GNI4|EIF3K_XENLA Eukaryotic translation initiation factor 3 subunit K OS=Xenopus laevis GN=eif3k PE=2 SV=1	Putative uncharacterized protein GN=PITG_03956 OS=Phytophthora infestans (strain T30-4) PE=4 SV=1	gi|301118522|ref|XP_002906989.1| conserved hypothetical protein [Phytophthora infestans T30-4]	Phytophthora infestans T30-4 conserved hypothetical protein (PITG_03956) mRNA, complete cds
jgi|Phyca11|531036|estExt2_fgenesh1_pm.C_PHYCAscaffold_900022	51	8	0.000448	0.00348388	2.67243	up	--	--	--	--	--	Putative uncharacterized protein GN=PITG_12662 OS=Phytophthora infestans (strain T30-4) PE=4 SV=1	gi|301101985|ref|XP_002900080.1| conserved hypothetical protein [Phytophthora infestans T30-4]	Phytophthora infestans T30-4 conserved hypothetical protein (PITG_12662) mRNA, complete cds
jgi|Phyca11|543377|estExt2_Genewise1Plus.C_PHYCAscaffold_110683	114	12	0	0	3.24793	up	[T]	Signal transduction mechanisms	Molecular Function: zinc ion binding (GO:0008270);;	--	--	Putative uncharacterized protein GN=PHYSODRAFT_332912 OS=Phytophthora sojae (strain P6497) PE=4 SV=1	gi|301098928|ref|XP_002898556.1| GAF sensor protein [Phytophthora infestans T30-4]	Phytophthora capsici clone CBOT117-H04 mRNA sequence
jgi|Phyca11|557969|estExt2_Genewise1.C_PHYCAscaffold_10155	356	61	0	0	2.545	up	--	--	--	--	--	Putative uncharacterized protein GN=PITG_15657 OS=Phytophthora infestans (strain T30-4) PE=4 SV=1	gi|301097694|ref|XP_002897941.1| conserved hypothetical protein [Phytophthora infestans T30-4]	Phytophthora infestans T30-4 conserved hypothetical protein (PITG_15657) mRNA, complete cds
jgi|Phyca11|566759|estExt2_Genewise1.C_PHYCAscaffold_220401	56	10	0.000578	0.00433421	2.48543	up	[R]	General function prediction only	Molecular Function: hydroxyacylglutathione hydrolase activity (GO:0004416);; Cellular Component: cytosol (GO:0005829);; Biological Process: protein targeting to vacuole (GO:0006623);; Molecular Function: zinc ion binding (GO:0008270);; Biological Process: methylglyoxal catabolic process to D-lactate (GO:0019243);; Biological Process: isopentenyl diphosphate biosynthetic process, mevalonate-indepe…	K01069|0.0|pif:PITG_01689|hydroxyacylglutathione hydrolase [EC:3.1.2.6]	sp|Q6P963|GLO2_DANRE Hydroxyacylglutathione hydrolase, mitochondrial OS=Danio rerio GN=hagh PE=2 SV=2	Hydroxyacylglutathione hydrolase, putative GN=PITG_01689 OS=Phytophthora infestans (strain T30-4) PE=3 SV=1	gi|301121166|ref|XP_002908310.1| hydroxyacylglutathione hydrolase, putative [Phytophthora infestans T30-4]	Phytophthora infestans T30-4 hydroxyacylglutathione hydrolase, putative (PITG_01689) mRNA, complete cds
jgi|Phyca11|11951|fgenesh1_pm.PHYCAscaffold_87_#_30	86	18	0.000113	0.00102515	2.25634	up	--	--	--	--	--	Necrosis-inducing-like protein OS=Phytophthora sojae (Soybean stem and root rot agent) PE=4 SV=1	gi|21327103|gb|AAM48171.1|AF511649_2 necrosis-inducing-like protein [Phytophthora sojae]	Phytophthora sojae necrosis-inducing protein, necrosis-inducing-like protein and UDP-glucose 4-epimerase-like protein genes, complete cds; and unknown genes
jgi|Phyca11|549698|estExt2_Genewise1Plus.C_PHYCAscaffold_330264	102	22	3.9e-05	0.000398025	2.21299	up	--	--	Cellular Component: nucleolus (GO:0005730);; Biological Process: sex determination (GO:0007530);; Cellular Component: chloroplast (GO:0009507);; Biological Process: embryo development ending in seed dormancy (GO:0009793);; Biological Process: pollen tube guidance (GO:0010183);; Cellular Component: nuclear speck (GO:0016607);; Cellular Component: exon-exon junction complex (GO:0035145);;	K12877|1e-103|pif:PITG_20194|protein mago nashi	sp|P49030|MGN_ORYSJ Protein mago nashi homolog OS=Oryza sativa subsp. japonica GN=Os12g0287200 PE=2 SV=2	Putative uncharacterized protein GN=PHYSODRAFT_314749 OS=Phytophthora sojae (strain P6497) PE=4 SV=1	gi|301091285|ref|XP_002895830.1| protein mago nashi [Phytophthora infestans T30-4]	Phytophthora infestans T30-4 protein mago nashi (PITG_20194) mRNA, complete cds
jgi|Phyca11|505527|fgenesh2_kg.PHYCAscaffold_14_#_8_#_Contig3874.1	71	14	0.000261	0.0021635	2.34239	up	--	--	Biological Process: lipid metabolic process (GO:0006629);; Molecular Function: hydrolase activity (GO:0016787);;	--	sp|Q8N8W4|PLPL1_HUMAN Patatin-like phospholipase domain-containing protein 1 OS=Homo sapiens GN=PNPLA1 PE=2 SV=3	Patatin like protein GN=PITG_10312 OS=Phytophthora infestans (strain T30-4) PE=4 SV=1	gi|301106090|ref|XP_002902128.1| Patatin like protein [Phytophthora infestans T30-4]	Phytophthora infestans T30-4 Patatin like protein (PITG_10312) mRNA, complete cds
jgi|Phyca11|551426|estExt2_Genewise1Plus.C_PHYCAscaffold_420078	137	43	0.001226	0.00833216	1.67177	up	[J]	Translation, ribosomal structure and biogenesis	Molecular Function: RNA binding (GO:0003723);; Cellular Component: nucleolus (GO:0005730);; Cellular Component: ribosome (GO:0005840);; Biological Process: ncRNA metabolic process (GO:0034660);; Biological Process: ribosome biogenesis (GO:0042254);;	K11129|3e-91|pif:PITG_19608|H/ACA ribonucleoprotein complex subunit 2	sp|P32495|NHP2_YEAST H/ACA ribonucleoprotein complex subunit 2 OS=Saccharomyces cerevisiae GN=NHP2 PE=1 SV=2	Ribosomal protein L7Ae/L30e/S12e/Gadd4, putative GN=PITG_19608 OS=Phytophthora infestans (strain T30-4) PE=4 SV=1	gi|301092141|ref|XP_002996931.1| ribosomal protein L7Ae/L30e/S12e/Gadd4, putative [Phytophthora infestans T30-4]	Phytophthora infestans T30-4 ribosomal protein L7Ae/L30e/S12e/Gadd4, putative (PITG_19608) mRNA, complete cds
jgi|Phyca11|102965|e_gw1.7.535.1	23	0	0.000384	0.00303726	14.4893	up	--	--	--	--	--	Putative uncharacterized protein (Fragment) GN=PHYSODRAFT_446113 OS=Phytophthora sojae (strain P6497) PE=4 SV=1	gi|301114171|ref|XP_002998855.1| hypothetical protein PITG_05167 [Phytophthora infestans T30-4]	Phytophthora infestans T30-4 hypothetical protein (PITG_05167) mRNA, complete cds
jgi|Phyca11|558344|estExt2_Genewise1.C_PHYCAscaffold_11075	69	16	0.001384	0.00921766	2.10852	up	--	--	--	--	--	Putative uncharacterized protein GN=PITG_02285 OS=Phytophthora infestans (strain T30-4) PE=4 SV=1	gi|301119011|ref|XP_002907233.1| conserved hypothetical protein [Phytophthora infestans T30-4]	Phytophthora infestans T30-4 conserved hypothetical protein (PITG_02285) mRNA, complete cds
jgi|Phyca11|8633|fgenesh1_pm.PHYCAscaffold_30_#_7	293	59	0	0	2.31211	up	--	--	Biological Process: protein folding (GO:0006457);; Biological Process: transport (GO:0006810);; Biological Process: response to heat (GO:0009408);; Biological Process: response to high light intensity (GO:0009644);; Cellular Component: membrane (GO:0016020);; Biological Process: response to endoplasmic reticulum stress (GO:0034976);; Biological Process: response to hydrogen peroxide (GO:0042542);…	--	sp|Q940S5|COPZ1_ARATH Coatomer subunit zeta-1 OS=Arabidopsis thaliana GN=At1g60970 PE=2 SV=1	Coatomer subunit zeta-1, putative GN=PITG_00459 OS=Phytophthora infestans (strain T30-4) PE=4 SV=1	gi|301122663|ref|XP_002909058.1| coatomer subunit zeta-1, putative [Phytophthora infestans T30-4]	Phytophthora infestans T30-4 coatomer subunit zeta-1, putative (PITG_00459) mRNA, complete cds
jgi|Phyca11|43231|gw1.13.130.1	55	2	0	0	4.78136	up	--	--	Biological Process: tRNA wobble uridine modification (GO:0002098);; Molecular Function: iron ion binding (GO:0005506);; Cellular Component: nucleus (GO:0005634);; Cellular Component: cytoplasm (GO:0005737);; Molecular Function: zinc ion binding (GO:0008270);; Molecular Function: electron carrier activity (GO:0009055);; Biological Process: peptidyl-diphthamide biosynthetic process from peptidyl-hi…	--	sp|Q6CMG4|DPH3_KLULA Diphthamide biosynthesis protein 3 OS=Kluyveromyces lactis GN=DPH3 PE=3 SV=1	Putative uncharacterized protein GN=PHYSODRAFT_474557 OS=Phytophthora sojae (strain P6497) PE=4 SV=1	gi|119500414|ref|XP_001266964.1| CSL family zinc fnger-containing protein [Neosartorya fischeri NRRL 181]	--
jgi|Phyca11|18482|fgenesh1_pg.PHYCAscaffold_37_#_46	51	9	0.000946	0.00667707	2.5025	up	[R]	General function prediction only	Molecular Function: transferase activity (GO:0016740);;	K10427|1e-127|pif:PITG_00699|dynactin 5	sp|Q5R559|DCTN5_PONAB Dynactin subunit 5 OS=Pongo abelii GN=DCTN5 PE=2 SV=1	Putative uncharacterized protein GN=PHYSODRAFT_354791 OS=Phytophthora sojae (strain P6497) PE=4 SV=1	gi|301123093|ref|XP_002909273.1| dynactin subunit 5, putative [Phytophthora infestans T30-4]	Phytophthora infestans T30-4 dynactin subunit 5, putative (PITG_00699) mRNA, complete cds
jgi|Phyca11|81115|gw1.48.435.1	126	19	0	0	2.72935	up	--	--	Cellular Component: plasma membrane (GO:0005886);; Cellular Component: cell plate (GO:0009504);; Cellular Component: plasmodesma (GO:0009506);; Biological Process: cell plate formation involved in plant-type cell wall biogenesis (GO:0009920);; Cellular Component: integral to membrane (GO:0016021);; Biological Process: vesicle-mediated transport (GO:0016192);; Cellular Component: intracellular mem…	--	sp|Q86AQ7|VAM7B_DICDI Vesicle-associated membrane protein 7B OS=Dictyostelium discoideum GN=vamp7B PE=3 SV=1	Putative uncharacterized protein GN=PITG_00979 OS=Phytophthora infestans (strain T30-4) PE=4 SV=1	gi|301123567|ref|XP_002909510.1| conserved hypothetical protein [Phytophthora infestans T30-4]	Phytophthora infestans T30-4 conserved hypothetical protein (PITG_00979) mRNA, complete cds
jgi|Phyca11|103245|e_gw1.7.543.1	142	45	0.001175	0.00806999	1.65789	up	--	--	--	--	--	Putative uncharacterized protein GN=PHYSODRAFT_341564 OS=Phytophthora sojae (strain P6497) PE=4 SV=1	gi|301101201|ref|XP_002899689.1| conserved hypothetical protein [Phytophthora infestans T30-4]	Phytophthora infestans T30-4 conserved hypothetical protein (PITG_13459) mRNA, complete cds
jgi|Phyca11|108513|e_gw1.15.487.1	61	12	0.0007	0.00516108	2.34577	up	--	--	--	--	--	Putative uncharacterized protein GN=PITG_15821 OS=Phytophthora infestans (strain T30-4) PE=4 SV=1	gi|301097941|ref|XP_002898064.1| conserved hypothetical protein [Phytophthora infestans T30-4]	--
jgi|Phyca11|540339|estExt2_Genewise1Plus.C_PHYCAscaffold_40829	2991	17563	0	0	-2.55384	down	--	--	Molecular Function: endonuclease activity (GO:0004519);;	--	--	Putative uncharacterized protein GN=MTR_5g051150 OS=Medicago truncatula (Barrel medic) PE=4 SV=1	gi|145349525|ref|XP_001419182.1| predicted protein [Ostreococcus lucimarinus CCE9901]	Pythium aphanidermatum 18S ribosomal RNA gene, partial sequence
jgi|Phyca11|535249|estExt2_fgenesh1_pg.C_PHYCAscaffold_330076	51	9	0.000946	0.00667707	2.5025	up	[QR]	--	--	--	sp|O14118|YEZ3_SCHPO Uncharacterized protein C3A11.03 OS=Schizosaccharomyces pombe GN=SPAC3A11.03 PE=2 SV=2	Putative uncharacterized protein GN=PITG_20215 OS=Phytophthora infestans (strain T30-4) PE=4 SV=1	gi|301091321|ref|XP_002895848.1| conserved hypothetical protein [Phytophthora infestans T30-4]	Phytophthora infestans T30-4 conserved hypothetical protein (PITG_20215) mRNA, complete cds
jgi|Phyca11|509900|fgenesh2_kg.PHYCAscaffold_51_#_27_#_4100358:1	1869	107	0	0	4.12658	up	[G]	Carbohydrate transport and metabolism	Molecular Function: catalytic activity (GO:0003824);; Biological Process: metabolic process (GO:0008152);;	--	sp|O07617|PHOE_BACSU Uncharacterized phosphatase phoE OS=Bacillus subtilis GN=phoE PE=3 SV=1	Putative uncharacterized protein GN=PITG_00806 OS=Phytophthora infestans (strain T30-4) PE=4 SV=1	gi|301123279|ref|XP_002909366.1| conserved hypothetical protein [Phytophthora infestans T30-4]	Phytophthora capsici clone CBOU181-L22 mRNA sequence
jgi|Phyca11|103592|e_gw1.8.945.1	1942	330	0	0	2.55701	up	[C]	Energy production and conversion	Cellular Component: vacuole (GO:0005773);; Cellular Component: plasma membrane (GO:0005886);; Molecular Function: hydrogen ion transmembrane transporter activity (GO:0015078);; Biological Process: ATP hydrolysis coupled proton transport (GO:0015991);; Cellular Component: integral to membrane (GO:0016021);; Cellular Component: cytoplasmic membrane-bounded vesicle (GO:0016023);; Molecular Function:…	--	sp|Q43362|VATL_PLECA V-type proton ATPase 16 kDa proteolipid subunit OS=Pleurochrysis carterae GN=VAP PE=2 SV=1	Putative uncharacterized protein OS=Phytophthora sojae (strain P6497) PE=3 SV=1	gi|301121798|ref|XP_002908626.1| V-type proton ATPase 16 kDa proteolipid subunit, putative [Phytophthora infestans T30-4]	Phytophthora infestans T30-4 V-type proton ATPase 16 kDa proteolipid subunit, putative (PITG_02045) mRNA, complete cds
jgi|Phyca11|6573|fgenesh1_pm.PHYCAscaffold_13_#_40	95	9	0	0	3.39993	up	[O]	Posttranslational modification, protein turnover, chaperones	Biological Process: protein folding (GO:0006457);; Molecular Function: heat shock protein binding (GO:0031072);; Molecular Function: unfolded protein binding (GO:0051082);;	K09529|1e-166|pif:PITG_19055|DnaJ homolog subfamily C member 9	sp|Q91WN1|DNJC9_MOUSE DnaJ homolog subfamily C member 9 OS=Mus musculus GN=Dnajc9 PE=2 SV=2	Putative uncharacterized protein GN=PHYSODRAFT_353667 OS=Phytophthora sojae (strain P6497) PE=4 SV=1	gi|301092536|ref|XP_002997123.1| conserved hypothetical protein [Phytophthora infestans T30-4]	Phytophthora infestans T30-4 conserved hypothetical protein (PITG_19055) mRNA, complete cds
jgi|Phyca11|507516|fgenesh2_kg.PHYCAscaffold_28_#_23_#_Contig24.1	1904	718	0	0	1.40698	up	[J]	Translation, ribosomal structure and biogenesis	Molecular Function: DNA binding (GO:0003677);; Molecular Function: structural constituent of ribosome (GO:0003735);; Cellular Component: ribosome (GO:0005840);; Biological Process: translational elongation (GO:0006414);; Biological Process: ribosome biogenesis (GO:0042254);; Cellular Component: intracellular membrane-bounded organelle (GO:0043231);; Biological Process: response to stimulus (GO:00…	K02941|0.0|pif:PITG_17261|large subunit ribosomal protein LP0	sp|P47826|RLA0_CHICK 60S acidic ribosomal protein P0 OS=Gallus gallus GN=RPLP0 PE=2 SV=1	Putative uncharacterized protein GN=PHYSODRAFT_353332 OS=Phytophthora sojae (strain P6497) PE=3 SV=1	gi|301095349|ref|XP_002896775.1| 60S acidic ribosomal protein P0 [Phytophthora infestans T30-4]	Phytophthora infestans T30-4 60S acidic ribosomal protein P0 (PITG_17261) mRNA, complete cds
jgi|Phyca11|6928|fgenesh1_pm.PHYCAscaffold_15_#_89	77	18	0.000792	0.00574774	2.09686	up	[S]	Function unknown	Cellular Component: cytoplasmic part (GO:0044444);;	--	sp|Q55909|Y305_SYNY3 TVP38/TMEM64 family membrane protein slr0305 OS=Synechocystis sp. (strain ATCC 27184 / PCC 6803 / N-1) GN=slr0305 PE=3 SV=1	Putative uncharacterized protein GN=PITG_15920 OS=Phytophthora infestans (strain T30-4) PE=4 SV=1	gi|301098107|ref|XP_002898147.1| conserved hypothetical protein [Phytophthora infestans T30-4]	Phytophthora infestans T30-4 conserved hypothetical protein (PITG_15920) mRNA, complete cds
jgi|Phyca11|12415|fgenesh1_pm.PHYCAscaffold_119_#_4	86	19	0.000207	0.00176247	2.17834	up	[I]	Lipid transport and metabolism	Molecular Function: isopentenyl-diphosphate delta-isomerase activity (GO:0004452);; Biological Process: isoprenoid biosynthetic process (GO:0008299);; Molecular Function: hydrolase activity (GO:0016787);;	K01823|1e-157|pif:PITG_16665|isopentenyl-diphosphate delta-isomerase [EC:5.3.3.2]	sp|Q4R4W5|IDI1_MACFA Isopentenyl-diphosphate Delta-isomerase 1 OS=Macaca fascicularis GN=IDI1 PE=2 SV=2	Isopentenyl pyrophosphate:dimethyllallyl pyrophosphate isomerase, putative GN=PITG_16665 OS=Phytophthora infestans (strain T30-4) PE=4 SV=1	gi|301095591|ref|XP_002896895.1| isopentenyl pyrophosphate:dimethyllallyl pyrophosphate isomerase, putative [Phytophthora infestans T30-4]	Phytophthora infestans T30-4 isopentenyl pyrophosphate:dimethyllallyl pyrophosphate isomerase, putative (PITG_16665) mRNA, complete cds
jgi|Phyca11|534456|estExt2_fgenesh1_pg.C_PHYCAscaffold_240009	129	13	0	0	3.31079	up	--	--	--	--	--	Putative uncharacterized protein GN=PHYSODRAFT_487245 OS=Phytophthora sojae (strain P6497) PE=4 SV=1	gi|301104934|ref|XP_002901551.1| conserved hypothetical protein [Phytophthora infestans T30-4]	Phytophthora capsici clone CBOT117-H04 mRNA sequence
jgi|Phyca11|552449|estExt2_Genewise1Plus.C_PHYCAscaffold_480072	27	2	0.001323	0.00890267	3.75489	up	[E]	Amino acid transport and metabolism	Molecular Function: calmodulin binding (GO:0005516);; Cellular Component: nucleus (GO:0005634);; Cellular Component: cytosol (GO:0005829);; Molecular Function: carboxy-lyase activity (GO:0016831);; Biological Process: carboxylic acid metabolic process (GO:0019752);;	K01580|1e-176|vvi:100256481|glutamate decarboxylase [EC:4.1.1.15]	sp|Q07346|DCE_PETHY Glutamate decarboxylase OS=Petunia hybrida GN=GAD PE=1 SV=1	Putative uncharacterized protein GN=PHYSODRAFT_477654 OS=Phytophthora sojae (strain P6497) PE=3 SV=1	gi|325180787|emb|CCA15197.1| unnamed protein product [Albugo laibachii Nc14]	Phytophthora infestans T30-4 glutamate decarboxylase (PITG_02594) mRNA, complete cds
jgi|Phyca11|511337|fgenesh2_kg.PHYCAscaffold_81_#_14_#_4101914:1	242	39	0	0	2.63346	up	--	--	Cellular Component: integral to membrane (GO:0016021);; Biological Process: vesicle-mediated transport (GO:0016192);;	--	sp|P38166|SFT2_YEAST Protein transport protein SFT2 OS=Saccharomyces cerevisiae GN=SFT2 PE=1 SV=1	Putative uncharacterized protein GN=PITG_15138 OS=Phytophthora infestans (strain T30-4) PE=4 SV=1	gi|301098412|ref|XP_002898299.1| conserved hypothetical protein [Phytophthora infestans T30-4]	Phytophthora capsici clone CBOT137-E23 mRNA sequence
jgi|Phyca11|575238|estExt2_Genewise1.C_PHYCAscaffold_720001	97	13	0	0	2.89947	up	--	--	Cellular Component: signal peptidase complex (GO:0005787);; Biological Process: signal peptide processing (GO:0006465);; Molecular Function: peptidase activity (GO:0008233);; Cellular Component: integral to membrane (GO:0016021);;	K12946|1e-42|pif:PITG_05628|signal peptidase complex subunit 1 [EC:3.4.-.-]	sp|Q3T134|SPCS1_BOVIN Signal peptidase complex subunit 1 OS=Bos taurus GN=SPCS1 PE=3 SV=1	Putative uncharacterized protein GN=PHYSODRAFT_495967 OS=Phytophthora sojae (strain P6497) PE=4 SV=1	gi|301114961|ref|XP_002999250.1| hypothetical protein PITG_05628 [Phytophthora infestans T30-4]	--
jgi|Phyca11|21717|fgenesh1_pg.PHYCAscaffold_109_#_9	28	0	8.9e-05	0.000826948	14.7731	up	--	--	--	--	--	Putative uncharacterized protein (Fragment) GN=PHYSODRAFT_413965 OS=Phytophthora sojae (strain P6497) PE=4 SV=1	--	--
jgi|Phyca11|507305|fgenesh2_kg.PHYCAscaffold_26_#_108_#_gi|189085065|gb|BT032597.1|	52	7	0.000156	0.00136707	2.89308	up	[C]	Energy production and conversion	Molecular Function: 3-chloroallyl aldehyde dehydrogenase activity (GO:0004028);; Molecular Function: aldehyde dehydrogenase (NAD) activity (GO:0004029);; Biological Process: vegetative to reproductive phase transition of meristem (GO:0010228);; Biological Process: protein desumoylation (GO:0016926);; Biological Process: hydrogen peroxide biosynthetic process (GO:0050665);; Biological Process: oxi…	K00128|0.0|pif:PITG_10940|aldehyde dehydrogenase (NAD+) [EC:1.2.1.3]	sp|P47738|ALDH2_MOUSE Aldehyde dehydrogenase, mitochondrial OS=Mus musculus GN=Aldh2 PE=1 SV=1	Putative uncharacterized protein GN=PHYSODRAFT_541556 OS=Phytophthora sojae (strain P6497) PE=3 SV=1	gi|301105317|ref|XP_002901742.1| aldehyde dehydrogenase, mitochondrial precursor [Phytophthora infestans T30-4]	Phytophthora capsici clone CBOU117-C21 mRNA sequence
jgi|Phyca11|109404|e_gw1.16.725.1	55	2	0	0	4.78136	up	--	--	--	--	--	Putative uncharacterized protein GN=PITG_15385 OS=Phytophthora infestans (strain T30-4) PE=4 SV=1	gi|301098503|ref|XP_002898344.1| hypothetical protein PITG_15385 [Phytophthora infestans T30-4]	Phytophthora infestans T30-4 hypothetical protein (PITG_15385) mRNA, complete cds
jgi|Phyca11|111240|e_gw1.19.638.1	77	8	1e-06	1.45416e-05	3.26679	up	--	--	--	--	--	Putative uncharacterized protein GN=PITG_01441 OS=Phytophthora infestans (strain T30-4) PE=4 SV=1	gi|301120758|ref|XP_002908106.1| conserved hypothetical protein [Phytophthora infestans T30-4]	Phytophthora infestans T30-4 conserved hypothetical protein (PITG_01441) mRNA, complete cds
jgi|Phyca11|547894|estExt2_Genewise1Plus.C_PHYCAscaffold_270026	74	13	6.5e-05	0.000623488	2.50901	up	[F]	Nucleotide transport and metabolism	--	--	sp|Q2Y9R9|GUAA_NITMU GMP synthase [glutamine-hydrolyzing] OS=Nitrosospira multiformis (strain ATCC 25196 / NCIMB 11849) GN=guaA PE=3 SV=1	Putative uncharacterized protein GN=PITG_03467 OS=Phytophthora infestans (strain T30-4) PE=4 SV=1	gi|301117614|ref|XP_002906535.1| conserved hypothetical protein [Phytophthora infestans T30-4]	Phytophthora infestans T30-4 conserved hypothetical protein (PITG_03467) mRNA, complete cds
jgi|Phyca11|510281|fgenesh2_kg.PHYCAscaffold_57_#_25_#_4098653:1	2	25	0	0	-3.64386	down	--	--	Cellular Component: integral to membrane (GO:0016021);;	--	--	Putative uncharacterized protein OS=Phytophthora sojae (strain P6497) PE=4 SV=1	gi|301095086|ref|XP_002896645.1| Amino Acid/Auxin Permease (AAAP) Family [Phytophthora infestans T30-4]	Phytophthora infestans T30-4 Amino Acid/Auxin Permease (AAAP) Family (PITG_17804) mRNA, complete cds
jgi|Phyca11|526385|estExt2_fgenesh1_pm.C_PHYCAscaffold_90118	59	9	0.000131	0.00117093	2.71272	up	[R]	General function prediction only	Molecular Function: binding (GO:0005488);;	--	sp|P10754|ZFP13_MOUSE Zinc finger protein 13 OS=Mus musculus GN=Zfp13 PE=2 SV=2	Putative uncharacterized protein GN=PHYSODRAFT_479219 OS=Phytophthora sojae (strain P6497) PE=4 SV=1	gi|301121915|ref|XP_002908684.1| conserved hypothetical protein [Phytophthora infestans T30-4]	Phytophthora capsici clone CBOT153-E08 mRNA sequence
jgi|Phyca11|9485|fgenesh1_pm.PHYCAscaffold_38_#_34	549	167	0	0	1.71696	up	--	--	--	--	sp|Q11118|WOS2_SCHPO Protein wos2 OS=Schizosaccharomyces pombe GN=wos2 PE=2 SV=1	Putative uncharacterized protein GN=PITG_12528 OS=Phytophthora infestans (strain T30-4) PE=4 SV=1	gi|301102640|ref|XP_002900407.1| conserved hypothetical protein [Phytophthora infestans T30-4]	Phytophthora infestans T30-4 conserved hypothetical protein (PITG_12528) mRNA, complete cds
jgi|Phyca11|570453|estExt2_Genewise1.C_PHYCAscaffold_370228	164	38	1e-06	1.45416e-05	2.10962	up	[R]	General function prediction only	Molecular Function: GTP binding (GO:0005525);; Biological Process: small GTPase mediated signal transduction (GO:0007264);; Biological Process: protein transport (GO:0015031);; Cellular Component: membrane (GO:0016020);;	K07874|1e-139|pif:PITG_00681|Ras-related protein Rab-1A	sp|Q05974|RAB1A_LYMST Ras-related protein Rab-1A OS=Lymnaea stagnalis GN=RAB1A PE=2 SV=1	Putative uncharacterized protein GN=PHYSODRAFT_354794 OS=Phytophthora sojae (strain P6497) PE=3 SV=1	gi|301123057|ref|XP_002909255.1| Rab1 family GTPase, putative [Phytophthora infestans T30-4]	Phytophthora infestans T30-4 Rab1 family GTPase, putative (PITG_00681) mRNA, complete cds
jgi|Phyca11|98712|e_gw1.3.703.1	49	106	0	0	-1.11321	down	[J]	Translation, ribosomal structure and biogenesis	Molecular Function: glutamate-tRNA ligase activity (GO:0004818);; Molecular Function: ATP binding (GO:0005524);; Biological Process: glutamyl-tRNA aminoacylation (GO:0006424);; Cellular Component: plastid (GO:0009536);;	K01885|0.0|pif:PITG_14456|glutamyl-tRNA synthetase [EC:6.1.1.17]	sp|O13775|SYEC_SCHPO Probable glutamyl-tRNA synthetase, cytoplasmic OS=Schizosaccharomyces pombe GN=SPAC17A5.15c PE=1 SV=1	Glutamyl-tRNA synthetase, putative GN=PITG_14456 OS=Phytophthora infestans (strain T30-4) PE=3 SV=1	gi|301099654|ref|XP_002898918.1| glutamyl-tRNA synthetase, putative [Phytophthora infestans T30-4]	Phytophthora infestans T30-4 glutamyl-tRNA synthetase, putative (PITG_14456) mRNA, complete cds
jgi|Phyca11|532423|estExt2_fgenesh1_pg.C_PHYCAscaffold_50157	78	4	0	0	4.2854	up	--	--	--	--	--	Putative uncharacterized protein GN=PHYSODRAFT_256759 OS=Phytophthora sojae (strain P6497) PE=4 SV=1	gi|301108585|ref|XP_002903374.1| conserved hypothetical protein [Phytophthora infestans T30-4]	Phytophthora infestans T30-4 hypothetical protein (PITG_10221) mRNA, complete cds
jgi|Phyca11|556634|estExt2_Genewise1Plus.C_PHYCAscaffold_930021	214	14	0	0	3.93411	up	--	--	--	--	--	Putative uncharacterized protein GN=PITG_20053 OS=Phytophthora infestans (strain T30-4) PE=4 SV=1	gi|301091272|ref|XP_002895824.1| conserved hypothetical protein [Phytophthora infestans T30-4]	--
jgi|Phyca11|532327|estExt2_fgenesh1_pg.C_PHYCAscaffold_50020	562	153	0	0	1.87704	up	--	--	Cellular Component: mitochondrial respiratory chain complex I (GO:0005747);; Biological Process: pentose-phosphate shunt (GO:0006098);; Biological Process: ubiquitin-dependent protein catabolic process (GO:0006511);; Cellular Component: chloroplast (GO:0009507);; Biological Process: response to salt stress (GO:0009651);; Biological Process: photorespiration (GO:0009853);; Molecular Function: oxid…	K03949|3e-72|pif:PITG_09438|NADH dehydrogenase (ubiquinone) 1 alpha subcomplex 5 [EC:1.6.5.3 1.6.99.3]	sp|Q9FLX7|NDUA5_ARATH Probable NADH dehydrogenase [ubiquinone] 1 alpha subcomplex subunit 5, mitochondrial OS=Arabidopsis thaliana GN=At5g52840 PE=1 SV=1	Putative uncharacterized protein GN=PHYSODRAFT_354988 OS=Phytophthora sojae (strain P6497) PE=4 SV=1	gi|301108019|ref|XP_002903091.1| conserved hypothetical protein [Phytophthora infestans T30-4]	Phytophthora infestans T30-4 conserved hypothetical protein (PITG_09438) mRNA, complete cds
jgi|Phyca11|510916|fgenesh2_kg.PHYCAscaffold_71_#_16_#_4098142:1	557	123	0	0	2.17902	up	[R]	General function prediction only	Molecular Function: GTP binding (GO:0005525);; Biological Process: small GTPase mediated signal transduction (GO:0007264);; Cellular Component: membrane (GO:0016020);; Biological Process: cellular response to drug (GO:0035690);; Cellular Component: intracellular membrane-bounded organelle (GO:0043231);; Cellular Component: cytoplasmic part (GO:0044444);;	K07977|8e-70|cme:CMQ074C|Arf/Sar family, other	sp|P11076|ARF1_YEAST ADP-ribosylation factor 1 OS=Saccharomyces cerevisiae GN=ARF1 PE=1 SV=3	ADP-ribosylation factor OS=Phytophthora cinnamomi (Cinnamon fungus) PE=2 SV=1	gi|218766406|gb|ACL11855.1| ADP-ribosylation factor [Phytophthora cinnamomi]	Phytophthora cinnamomi clone 5726 ADP-ribosylation factor mRNA, complete cds
jgi|Phyca11|510339|fgenesh2_kg.PHYCAscaffold_58_#_52_#_Contig5159.1	54	4	6e-06	7.51515e-05	3.75489	up	--	--	--	--	--	Putative uncharacterized protein GN=PHYSODRAFT_495691 OS=Phytophthora sojae (strain P6497) PE=4 SV=1	gi|301120874|ref|XP_002908164.1| conserved hypothetical protein [Phytophthora infestans T30-4]	Phytophthora infestans T30-4 conserved hypothetical protein (PITG_01507) mRNA, complete cds
jgi|Phyca11|576078|estExt2_Genewise1.C_PHYCAscaffold_830005	87	20	0.000299	0.00243484	2.12102	up	--	--	Molecular Function: transferase activity, transferring phosphorus-containing groups (GO:0016772);;	--	--	Crinkler (CRN) family protein (Fragment) GN=PITG_22968 OS=Phytophthora infestans (strain T30-4) PE=4 SV=1	gi|301100597|ref|XP_002899388.1| Crinkler (CRN) family protein [Phytophthora infestans T30-4]	Phytophthora capsici clone CBOT101-G15 mRNA sequence
jgi|Phyca11|6546|fgenesh1_pm.PHYCAscaffold_13_#_13	36	3	0.000295	0.0024073	3.58496	up	--	--	--	--	sp|Q9D845|TEX9_MOUSE Testis-expressed sequence 9 protein OS=Mus musculus GN=Tex9 PE=2 SV=1	Putative uncharacterized protein GN=PITG_10868 OS=Phytophthora infestans (strain T30-4) PE=4 SV=1	gi|301105196|ref|XP_002901682.1| conserved hypothetical protein [Phytophthora infestans T30-4]	Phytophthora infestans T30-4 conserved hypothetical protein (PITG_10868) mRNA, complete cds
jgi|Phyca11|509235|fgenesh2_kg.PHYCAscaffold_43_#_33_#_4097482:1	1315	435	0	0	1.59598	up	[R]	General function prediction only	Molecular Function: transporter activity (GO:0005215);; Molecular Function: copper ion binding (GO:0005507);; Molecular Function: GTP binding (GO:0005525);; Cellular Component: mitochondrion (GO:0005739);; Cellular Component: vacuole (GO:0005773);; Cellular Component: plasma membrane (GO:0005886);; Biological Process: intracellular protein transport (GO:0006886);; Biological Process: small GTPase…	--	sp|Q9SRC3|ARF2_ARATH ADP-ribosylation factor 2 OS=Arabidopsis thaliana GN=ARF2-A PE=2 SV=3	ADP-ribosylation factor family GN=PITG_12286 OS=Phytophthora infestans (strain T30-4) PE=3 SV=1	gi|301103608|ref|XP_002900890.1| ADP-ribosylation factor family [Phytophthora infestans T30-4]	Phytophthora capsici clone CBOU49-C13 mRNA sequence
jgi|Phyca11|548982|estExt2_Genewise1Plus.C_PHYCAscaffold_300423	69	7	2e-06	2.75695e-05	3.30117	up	--	--	--	--	--	Putative uncharacterized protein GN=PHYSODRAFT_505149 OS=Phytophthora sojae (strain P6497) PE=4 SV=1	gi|301122239|ref|XP_002908846.1| conserved hypothetical protein [Phytophthora infestans T30-4]	--
jgi|Phyca11|547712|estExt2_Genewise1Plus.C_PHYCAscaffold_260183	171	39	0	0	2.13245	up	[K]	Transcription	Molecular Function: catalytic activity (GO:0003824);; Molecular Function: ATP binding (GO:0005524);; Cellular Component: transcription factor TFIIF complex (GO:0005674);; Biological Process: transcription initiation from RNA polymerase II promoter (GO:0006367);;	K03139|1e-168|pif:PITG_10081|transcription initiation factor TFIIF subunit beta [EC:3.6.4.12]	sp|Q54KT7|T2FB_DICDI General transcription factor IIF subunit 2 OS=Dictyostelium discoideum GN=gtf2f2 PE=3 SV=1	Putative uncharacterized protein GN=PHYSODRAFT_354403 OS=Phytophthora sojae (strain P6497) PE=4 SV=1	gi|301107059|ref|XP_002902612.1| conserved hypothetical protein [Phytophthora infestans T30-4]	Phytophthora infestans T30-4 conserved hypothetical protein (PITG_10081) mRNA, complete cds
jgi|Phyca11|10726|fgenesh1_pm.PHYCAscaffold_54_#_9	194	37	0	0	2.39046	up	--	--	--	--	--	Putative uncharacterized protein GN=PHYSODRAFT_564939 OS=Phytophthora sojae (strain P6497) PE=4 SV=1	gi|301109002|ref|XP_002903582.1| conserved hypothetical protein [Phytophthora infestans T30-4]	Phytophthora infestans T30-4 conserved hypothetical protein (PITG_09297) mRNA, complete cds
jgi|Phyca11|503313|fgenesh2_kg.PHYCAscaffold_3_#_178_#_4096764:1	20	41	0	0	-1.03562	down	[MG]	--	Molecular Function: nucleotide binding (GO:0000166);;	--	sp|P39315|QOR2_ECOLI Quinone oxidoreductase 2 OS=Escherichia coli (strain K12) GN=qorB PE=1 SV=1	Putative uncharacterized protein GN=PHYSODRAFT_479881 OS=Phytophthora sojae (strain P6497) PE=4 SV=1	gi|302886055|ref|XP_003041918.1| predicted protein [Nectria haematococca mpVI 77-13-4]	Phytophthora infestans T30-4 NmrA-like family protein, putative (PITG_14478) mRNA, complete cds
jgi|Phyca11|577562|estExt2_Genewise1.C_PHYCAscaffold_1420011	128	24	0	0	2.41504	up	--	--	--	--	--	Putative uncharacterized protein OS=Phytophthora sojae (strain P6497) PE=4 SV=1	gi|301119345|ref|XP_002907400.1| conserved hypothetical protein [Phytophthora infestans T30-4]	Phytophthora infestans T30-4 conserved hypothetical protein (PITG_02475) mRNA, complete cds
jgi|Phyca11|508178|fgenesh2_kg.PHYCAscaffold_33_#_37_#_Contig486.1	695	132	0	0	2.39648	up	[I]	Lipid transport and metabolism	Cellular Component: membrane (GO:0016020);; Molecular Function: transferase activity, transferring acyl groups other than amino-acyl groups (GO:0016747);; Cellular Component: intracellular membrane-bounded organelle (GO:0043231);; Biological Process: cellular metabolic process (GO:0044237);; Biological Process: primary metabolic process (GO:0044238);; Cellular Component: cytoplasmic part (GO:0044…	K07509|0.0|pif:PITG_01208|acetyl-CoA acyltransferase [EC:2.3.1.16]	sp|Q99JY0|ECHB_MOUSE Trifunctional enzyme subunit beta, mitochondrial OS=Mus musculus GN=Hadhb PE=1 SV=1	Putative uncharacterized protein GN=PHYSODRAFT_559946 OS=Phytophthora sojae (strain P6497) PE=3 SV=1	gi|301120314|ref|XP_002907884.1| trifunctional enzyme subunit beta, mitochondrial precursor [Phytophthora infestans T30-4]	Phytophthora infestans T30-4 trifunctional enzyme subunit beta, mitochondrial precursor (PITG_01208) mRNA, complete cds
jgi|Phyca11|554678|estExt2_Genewise1Plus.C_PHYCAscaffold_640116	146	9	0	0	4.0199	up	--	--	Cellular Component: nucleus (GO:0005634);; Cellular Component: endoplasmic reticulum (GO:0005783);; Biological Process: axon guidance (GO:0007411);; Molecular Function: heme binding (GO:0020037);; Cellular Component: intracellular organelle part (GO:0044446);;	--	sp|Q5ZKN2|PGRC1_CHICK Membrane-associated progesterone receptor component 1 OS=Gallus gallus GN=PGRMC1 PE=2 SV=3	Putative uncharacterized protein GN=PHYSODRAFT_476895 OS=Phytophthora sojae (strain P6497) PE=4 SV=1	gi|301094346|ref|XP_002896279.1| heme/steroid binding domain-containing protein, putative [Phytophthora infestans T30-4]	Phytophthora infestans T30-4 heme/steroid binding domain-containing protein, putative (PITG_17957) mRNA, complete cds
jgi|Phyca11|534612|estExt2_fgenesh1_pg.C_PHYCAscaffold_260037	208	64	4.2e-05	0.000423415	1.70044	up	--	--	Molecular Function: alpha-mannosidase activity (GO:0004559);; Cellular Component: cell wall (GO:0005618);; Cellular Component: vacuole (GO:0005773);; Biological Process: mannose metabolic process (GO:0006013);; Molecular Function: zinc ion binding (GO:0008270);; Cellular Component: membrane (GO:0016020);; Molecular Function: carbohydrate binding (GO:0030246);;	K12311|0.0|pif:PITG_10031|lysosomal alpha-mannosidase [EC:3.2.1.24]	sp|O09159|MA2B1_MOUSE Lysosomal alpha-mannosidase OS=Mus musculus GN=Man2b1 PE=2 SV=3	Lysosomal alpha-mannosidase, putative GN=PITG_10031 OS=Phytophthora infestans (strain T30-4) PE=4 SV=1	gi|301106969|ref|XP_002902567.1| lysosomal alpha-mannosidase, putative [Phytophthora infestans T30-4]	Phytophthora infestans T30-4 lysosomal alpha-mannosidase, putative (PITG_10031) mRNA, complete cds
jgi|Phyca11|9865|fgenesh1_pm.PHYCAscaffold_42_#_73	333	47	0	0	2.82479	up	--	--	Molecular Function: carboxylesterase activity (GO:0004091);; Biological Process: proteolysis (GO:0006508);; Molecular Function: peptidase activity (GO:0008233);;	--	sp|Q8WU67|ABHD3_HUMAN Abhydrolase domain-containing protein 3 OS=Homo sapiens GN=ABHD3 PE=2 SV=2	Putative uncharacterized protein GN=PHYSODRAFT_565708 OS=Phytophthora sojae (strain P6497) PE=4 SV=1	gi|301104084|ref|XP_002901127.1| serine protease family S33, putative [Phytophthora infestans T30-4]	Phytophthora capsici clone CBOU77-F16 mRNA sequence
jgi|Phyca11|63203|gw1.26.276.1	30	0	5e-05	0.000494741	14.8727	up	--	--	Molecular Function: metal ion binding (GO:0046872);;	--	--	Putative uncharacterized protein GN=PHYSODRAFT_496984 OS=Phytophthora sojae (strain P6497) PE=4 SV=1	gi|301097033|ref|XP_002897612.1| conserved hypothetical protein [Phytophthora infestans T30-4]	--
jgi|Phyca11|540367|estExt2_Genewise1Plus.C_PHYCAscaffold_40862	48	4	2.9e-05	0.000307709	3.58496	up	--	--	--	--	--	Putative uncharacterized protein GN=PHYSODRAFT_548149 OS=Phytophthora sojae (strain P6497) PE=4 SV=1	gi|301112471|ref|XP_002998006.1| conserved hypothetical protein [Phytophthora infestans T30-4]	Phytophthora infestans T30-4 conserved hypothetical protein (PITG_05747) mRNA, complete cds
jgi|Phyca11|531162|estExt2_fgenesh1_pm.C_PHYCAscaffold_980012	66	4	0	0	4.04439	up	[RTKL]	--	Molecular Function: protein kinase activity (GO:0004672);; Biological Process: phosphorylation (GO:0016310);;	--	sp|Q5R7G9|NUAK2_PONAB NUAK family SNF1-like kinase 2 OS=Pongo abelii GN=NUAK2 PE=2 SV=1	Protein kinase GN=PHYSODRAFT_556208 OS=Phytophthora sojae (strain P6497) PE=4 SV=1	gi|301115790|ref|XP_002905624.1| protein kinase [Phytophthora infestans T30-4]	Phytophthora infestans T30-4 protein kinase (PITG_04922) mRNA, complete cds
jgi|Phyca11|510852|fgenesh2_kg.PHYCAscaffold_68_#_28_#_4101824:17	255	81	1.5e-05	0.000172295	1.6545	up	[GEPR]	--	Molecular Function: transporter activity (GO:0005215);; Biological Process: sodium ion transport (GO:0006814);; Cellular Component: membrane (GO:0016020);;	--	sp|Q69JW3|SUT5_ORYSJ Sucrose transport protein SUT5 OS=Oryza sativa subsp. japonica GN=SUT5 PE=1 SV=1	Glycoside-Pentoside-Hexuronide (GPH):Cation Symporter Family GN=PITG_06336 OS=Phytophthora infestans (strain T30-4) PE=4 SV=1	gi|301113410|ref|XP_002998475.1| Glycoside-Pentoside-Hexuronide (GPH):Cation Symporter Family [Phytophthora infestans T30-4]	Phytophthora infestans T30-4 Glycoside-Pentoside-Hexuronide (GPH):Cation Symporter Family (PITG_06336) mRNA, complete cds
jgi|Phyca11|525159|estExt2_fgenesh1_pm.C_PHYCAscaffold_20104	67	8	7e-06	8.61344e-05	3.06609	up	[U]	Intracellular trafficking, secretion, and vesicular transport	Cellular Component: integral to membrane (GO:0016021);; Biological Process: vesicle-mediated transport (GO:0016192);;	--	sp|Q86AQ7|VAM7B_DICDI Vesicle-associated membrane protein 7B OS=Dictyostelium discoideum GN=vamp7B PE=3 SV=1	Vesicle-associated membrane protein, putative GN=PITG_03166 OS=Phytophthora infestans (strain T30-4) PE=4 SV=1	gi|301117050|ref|XP_002906253.1| vesicle-associated membrane protein, putative [Phytophthora infestans T30-4]	Phytophthora infestans T30-4 vesicle-associated membrane protein, putative (PITG_03166) mRNA, complete cds
jgi|Phyca11|530875|estExt2_fgenesh1_pm.C_PHYCAscaffold_820007	86	19	0.000207	0.00176247	2.17834	up	--	--	--	--	--	Putative uncharacterized protein GN=PHYSODRAFT_312132 OS=Phytophthora sojae (strain P6497) PE=4 SV=1	gi|301111956|ref|XP_002905057.1| conserved hypothetical protein [Phytophthora infestans T30-4]	Phytophthora infestans T30-4 conserved hypothetical protein (PITG_07093) mRNA, complete cds
jgi|Phyca11|553823|estExt2_Genewise1Plus.C_PHYCAscaffold_550220	159	46	0.000103	0.000941951	1.78932	up	--	--	Cellular Component: mitochondrial intermembrane space (GO:0005758);; Biological Process: protein targeting to mitochondrion (GO:0006626);; Biological Process: copper ion transport (GO:0006825);; Cellular Component: plastid (GO:0009536);; Biological Process: response to bacterium (GO:0009617);; Molecular Function: copper chaperone activity (GO:0016531);; Biological Process: response to copper ion …	K02260|4e-40|pif:PITG_13912|cytochrome c oxidase subunit XVII assembly protein	sp|Q54ID0|COX17_DICDI Cytochrome c oxidase copper chaperone OS=Dictyostelium discoideum GN=cox17 PE=3 SV=1	Putative uncharacterized protein GN=PITG_13912 OS=Phytophthora infestans (strain T30-4) PE=4 SV=1	gi|301100980|ref|XP_002899579.1| conserved hypothetical protein [Phytophthora infestans T30-4]	Phytophthora infestans T30-4 conserved hypothetical protein (PITG_13912) mRNA, complete cds
jgi|Phyca11|536159|estExt2_fgenesh1_pg.C_PHYCAscaffold_480036	51	7	0.000201	0.00171567	2.86507	up	--	--	--	--	--	Putative uncharacterized protein GN=PHYSODRAFT_505210 OS=Phytophthora sojae (strain P6497) PE=4 SV=1	gi|301122057|ref|XP_002908755.1| conserved hypothetical protein [Phytophthora infestans T30-4]	Phytophthora infestans T30-4 conserved hypothetical protein (PITG_00128) mRNA, complete cds
jgi|Phyca11|537960|estExt2_Genewise1Plus.C_PHYCAscaffold_10079	87	19	0.000167	0.00145042	2.19502	up	--	--	Biological Process: mRNA splicing, via spliceosome (GO:0000398);;	K12832|1e-43|aga:AgaP_AGAP011907|splicing factor 3B subunit 5	sp|Q9VHI4|SF3B5_DROME Probable splicing factor 3B subunit 5 OS=Drosophila melanogaster GN=CG11985 PE=1 SV=1	Putative uncharacterized protein GN=PHYSODRAFT_259151 OS=Phytophthora sojae (strain P6497) PE=4 SV=1	gi|325183305|emb|CCA17763.1| conserved unknown protein putative [Albugo laibachii Nc14]	--
jgi|Phyca11|504876|fgenesh2_kg.PHYCAscaffold_10_#_36_#_4097437:1	4	19	2e-06	2.75695e-05	-2.24793	down	--	--	Cellular Component: integral to membrane (GO:0016021);;	--	--	Putative uncharacterized protein OS=Phytophthora sojae (strain P6497) PE=4 SV=1	gi|301093074|ref|XP_002997386.1| Amino Acid/Auxin Permease (AAAP) Family [Phytophthora infestans T30-4]	Phytophthora infestans T30-4 Amino Acid/Auxin Permease (AAAP) Family (PITG_18741) mRNA, complete cds
jgi|Phyca11|544898|estExt2_Genewise1Plus.C_PHYCAscaffold_160305	28	2	0.000994	0.00697257	3.80735	up	--	--	--	--	--	GAF domain-containing protein OS=Phytophthora infestans (strain T30-4) PE=4 SV=1	gi|301096332|ref|XP_002897263.1| GAF domain-containing protein [Phytophthora infestans T30-4]	--
jgi|Phyca11|507244|fgenesh2_kg.PHYCAscaffold_26_#_47_#_Contig2500.1	199	30	0	0	2.72973	up	[T]	Signal transduction mechanisms	Cellular Component: chloroplast stroma (GO:0009570);;	--	sp|Q9LVQ8|P2C80_ARATH Probable protein phosphatase 2C 80 OS=Arabidopsis thaliana GN=At5g66720 PE=2 SV=1	Predicted protein (Fragment) GN=POPTRDRAFT_286633 OS=Populus trichocarpa (Western balsam poplar) PE=4 SV=1	gi|224136550|ref|XP_002326888.1| predicted protein [Populus trichocarpa]	Phytophthora infestans T30-4 conserved hypothetical protein (PITG_10069) mRNA, complete cds
jgi|Phyca11|508583|fgenesh2_kg.PHYCAscaffold_36_#_36_#_4100984:1	16	52	0	0	-1.70044	down	--	--	Molecular Function: hydrolase activity, hydrolyzing O-glycosyl compounds (GO:0004553);; Biological Process: carbohydrate metabolic process (GO:0005975);; Molecular Function: cation binding (GO:0043169);;	--	sp|Q5AUT0|EGLC_EMENI Probable glucan endo-1,3-beta-glucosidase eglC OS=Emericella nidulans GN=eglC PE=1 SV=1	Exo-beta-1,3-glucanase-like protein GN=PHYSODRAFT_550055 OS=Phytophthora sojae (strain P6497) PE=4 SV=1	gi|301116221|ref|XP_002905839.1| glycoside hydrolase, putative [Phytophthora infestans T30-4]	Phytophthora infestans T30-4 glycoside hydrolase, putative (PITG_04141) mRNA, complete cds
jgi|Phyca11|503383|fgenesh2_kg.PHYCAscaffold_3_#_248_#_Contig106.1	564	226	6.3e-05	0.000606864	1.31937	up	--	--	--	--	sp|Q8BTI8|SRRM2_MOUSE Serine/arginine repetitive matrix protein 2 OS=Mus musculus GN=Srrm2 PE=1 SV=2	Putative uncharacterized protein GN=PHYSODRAFT_539865 OS=Phytophthora sojae (strain P6497) PE=4 SV=1	gi|325191518|emb|CCA25892.1| putative GPIanchored serinethreonine rich hypothetical protein [Albugo laibachii Nc14]	Phytophthora infestans T30-4 conserved hypothetical protein (PITG_14047) mRNA, complete cds
jgi|Phyca11|506739|fgenesh2_kg.PHYCAscaffold_21_#_111_#_Contig665.1	150	38	1.3e-05	0.000150975	1.98089	up	--	--	--	--	--	Crinkler (CRN) family protein GN=PITG_22848 OS=Phytophthora infestans (strain T30-4) PE=4 SV=1	gi|301109187|ref|XP_002903674.1| Crinkler (CRN) family protein [Phytophthora infestans T30-4]	Phytophthora capsici clone CBOT109-K10 mRNA sequence
jgi|Phyca11|557532|estExt2_Genewise1Plus.C_PHYCAscaffold_1290001	404	62	0	0	2.70402	up	[T]	Signal transduction mechanisms	Biological Process: postreplication repair (GO:0006301);;	--	sp|Q8BGS2|BOLA2_MOUSE BolA-like protein 2 OS=Mus musculus GN=Bola2 PE=1 SV=1	Putative uncharacterized protein GN=PHYSODRAFT_285823 OS=Phytophthora sojae (strain P6497) PE=3 SV=1	gi|301102730|ref|XP_002900452.1| conserved hypothetical protein [Phytophthora infestans T30-4]	Phytophthora infestans T30-4 conserved hypothetical protein (PITG_12580) mRNA, complete cds
jgi|Phyca11|512192|fgenesh2_kg.PHYCAscaffold_539_#_1_#_4096666:2	8	18	0.000311	0.00252803	-1.16993	down	[R]	General function prediction only	Molecular Function: nucleotide binding (GO:0000166);; Cellular Component: mitochondrion (GO:0005739);; Cellular Component: peroxisome (GO:0005777);; Cellular Component: cytosol (GO:0005829);; Cellular Component: plasma membrane (GO:0005886);; Biological Process: transport (GO:0006810);; Biological Process: immune response (GO:0006955);; Biological Process: response to oxidative stress (GO:0006979…	K07119|1e-172|pif:PITG_14057| K07119	sp|Q8BGC4|ZADH2_MOUSE Zinc-binding alcohol dehydrogenase domain-containing protein 2 OS=Mus musculus GN=Zadh2 PE=2 SV=1	Alcohol dehydrogenase, putative GN=PITG_14057 OS=Phytophthora infestans (strain T30-4) PE=4 SV=1	gi|301100206|ref|XP_002899193.1| alcohol dehydrogenase, putative [Phytophthora infestans T30-4]	Phytophthora infestans T30-4 alcohol dehydrogenase, putative (PITG_14057) mRNA, complete cds
jgi|Phyca11|548470|estExt2_Genewise1Plus.C_PHYCAscaffold_290037	113	17	0	0	2.73272	up	--	--	Biological Process: transport (GO:0006810);; Cellular Component: integral to membrane (GO:0016021);;	--	--	Putative uncharacterized protein GN=PHYSODRAFT_471510 OS=Phytophthora sojae (strain P6497) PE=4 SV=1	gi|301100139|ref|XP_002899160.1| conserved hypothetical protein [Phytophthora infestans T30-4]	Phytophthora infestans T30-4 conserved hypothetical protein (PITG_14995) mRNA, complete cds
jgi|Phyca11|111782|e_gw1.20.370.1	35	1	4.2e-05	0.000423415	5.12928	up	--	--	Biological Process: regulation of cellular process (GO:0050794);;	--	--	Putative uncharacterized protein GN=PHYSODRAFT_499509 OS=Phytophthora sojae (strain P6497) PE=4 SV=1	gi|301101666|ref|XP_002899921.1| conserved hypothetical protein [Phytophthora infestans T30-4]	Phytophthora infestans T30-4 conserved hypothetical protein (PITG_13267) mRNA, complete cds
jgi|Phyca11|546112|estExt2_Genewise1Plus.C_PHYCAscaffold_200123	66	14	0.000808	0.0058452	2.23704	up	--	--	--	--	--	Putative uncharacterized protein GN=PITG_13225 OS=Phytophthora infestans (strain T30-4) PE=4 SV=1	gi|301101602|ref|XP_002899889.1| conserved hypothetical protein [Phytophthora infestans T30-4]	Phytophthora infestans T30-4 conserved hypothetical protein (PITG_13225) mRNA, complete cds
jgi|Phyca11|509552|fgenesh2_kg.PHYCAscaffold_47_#_43_#_4101945:185	812	332	6e-06	7.51515e-05	1.2903	up	[E]	Amino acid transport and metabolism	Molecular Function: glutamate-ammonia ligase activity (GO:0004356);; Molecular Function: ATP binding (GO:0005524);; Cellular Component: cytoplasm (GO:0005737);; Biological Process: glutamine biosynthetic process (GO:0006542);; Biological Process: nitrogen fixation (GO:0009399);;	K01915|0.0|pif:PITG_14180|glutamine synthetase [EC:6.3.1.2]	sp|P38561|GLNA3_MAIZE Glutamine synthetase root isozyme 3 OS=Zea mays GN=GLN4 PE=1 SV=1	Glutamine synthetase OS=Phytophthora infestans (Potato late blight fungus) PE=2 SV=1	gi|23394346|gb|AAN31463.1| glutamine synthetase [Phytophthora infestans]	Phytophthora infestans clone MY-01-A-07 glutamine synthetase mRNA, complete cds
jgi|Phyca11|532176|estExt2_fgenesh1_pg.C_PHYCAscaffold_40118	214	32	0	0	2.74147	up	[P]	Inorganic ion transport and metabolism	Biological Process: M phase of mitotic cell cycle (GO:0000087);; Molecular Function: protein tyrosine phosphatase activity (GO:0004725);; Cellular Component: intracellular (GO:0005622);; Biological Process: peptidyl-tyrosine dephosphorylation (GO:0035335);;	--	sp|Q8WZK3|IBP1_SCHPO Dual specificity phosphatase ibp1 OS=Schizosaccharomyces pombe GN=ibp1 PE=1 SV=1	Putative uncharacterized protein GN=PITG_03603 OS=Phytophthora infestans (strain T30-4) PE=4 SV=1	gi|301117864|ref|XP_002906660.1| conserved hypothetical protein [Phytophthora infestans T30-4]	Phytophthora infestans T30-4 conserved hypothetical protein (PITG_03603) mRNA, complete cds
jgi|Phyca11|133548|e_gw1.548.9.1	19	138	0	0	-2.8606	down	[C]	Energy production and conversion	Molecular Function: ATP binding (GO:0005524);; Cellular Component: mitochondrial proton-transporting ATP synthase, catalytic core (GO:0005754);; Biological Process: ATP catabolic process (GO:0006200);; Biological Process: ATP synthesis coupled proton transport (GO:0015986);; Biological Process: ATP hydrolysis coupled proton transport (GO:0015991);; Cellular Component: mitochondrial nucleoid (GO:0…	K02132|4e-27|pcs:Pc12g03370|F-type H+-transporting ATPase subunit alpha [EC:3.6.3.14]	sp|Q2N8Z5|ATPA_ERYLH ATP synthase subunit alpha OS=Erythrobacter litoralis (strain HTCC2594) GN=atpA PE=3 SV=1	ATP synthase subunit alpha GN=atp1 OS=Phytophthora infestans (Potato late blight fungus) PE=3 SV=1	gi|145932350|ref|YP_001165398.1| ATP synthase F0 subunit 1 [Phytophthora sojae]	Phytophthora sojae mitochondrion, complete genome
jgi|Phyca11|560695|estExt2_Genewise1.C_PHYCAscaffold_50518	102	14	0	0	2.86507	up	[OC]	--	Biological Process: cell redox homeostasis (GO:0045454);;	--	sp|O14530|TXND9_HUMAN Thioredoxin domain-containing protein 9 OS=Homo sapiens GN=TXNDC9 PE=1 SV=2	Putative uncharacterized protein GN=PHYSODRAFT_316840 OS=Phytophthora sojae (strain P6497) PE=4 SV=1	gi|301088729|ref|XP_002894780.1| conserved hypothetical protein [Phytophthora infestans T30-4]	Phytophthora infestans T30-4 conserved hypothetical protein (PITG_20811) mRNA, complete cds
jgi|Phyca11|503949|fgenesh2_kg.PHYCAscaffold_5_#_113_#_4099056:1	385	107	0	0	1.84725	up	[O]	Posttranslational modification, protein turnover, chaperones	Molecular Function: threonine-type endopeptidase activity (GO:0004298);; Cellular Component: cytosol (GO:0005829);; Cellular Component: proteasome core complex (GO:0005839);; Cellular Component: plasma membrane (GO:0005886);; Biological Process: gluconeogenesis (GO:0006094);; Biological Process: glycolysis (GO:0006096);; Biological Process: fatty acid beta-oxidation (GO:0006635);; Biological Proc…	K02732|1e-172|pif:PITG_09706|20S proteasome subunit beta 6 [EC:3.4.25.1]	sp|P42742|PSB1_ARATH Proteasome subunit beta type-1 OS=Arabidopsis thaliana GN=PBF1 PE=1 SV=2	Proteasome subunit beta, putative GN=PITG_09706 OS=Phytophthora infestans (strain T30-4) PE=4 SV=1	gi|301108459|ref|XP_002903311.1| proteasome subunit beta, putative [Phytophthora infestans T30-4]	Phytophthora infestans T30-4 proteasome subunit beta, putative (PITG_09706) mRNA, complete cds
jgi|Phyca11|132828|e_gw1.235.2.1	46	4	5.1e-05	0.000502812	3.52356	up	--	--	Molecular Function: ubiquitin thiolesterase activity (GO:0004221);; Biological Process: ubiquitin-dependent protein catabolic process (GO:0006511);; Molecular Function: cysteine-type peptidase activity (GO:0008234);;	K11833|0.0|pif:PITG_11919|ubiquitin carboxyl-terminal hydrolase 2/21 [EC:3.1.2.15]	sp|O57429|UBP2_CHICK Ubiquitin carboxyl-terminal hydrolase 2 OS=Gallus gallus GN=USP2 PE=2 SV=1	Ubiquitin carboxyl-terminal hydrolase GN=PHYSODRAFT_564649 OS=Phytophthora sojae (strain P6497) PE=3 SV=1	gi|301104609|ref|XP_002901389.1| ubiquitin-specific protease, putative [Phytophthora infestans T30-4]	Phytophthora infestans T30-4 ubiquitin-specific protease, putative (PITG_11919) mRNA, complete cds
jgi|Phyca11|534803|estExt2_fgenesh1_pg.C_PHYCAscaffold_280045	214	56	0	0	1.93411	up	--	--	Biological Process: pentose-phosphate shunt (GO:0006098);; Cellular Component: chloroplast stroma (GO:0009570);; Biological Process: mRNA modification (GO:0016556);; Molecular Function: 2 iron, 2 sulfur cluster binding (GO:0051537);;	--	sp|B3P5J1|CISD2_DROER CDGSH iron-sulfur domain-containing protein 2 homolog OS=Drosophila erecta GN=GG12028 PE=3 SV=1	Zinc finger CDGSH domain-containing protein 1 GN=PITG_17244 OS=Phytophthora infestans (strain T30-4) PE=4 SV=1	gi|301095317|ref|XP_002896759.1| zinc finger CDGSH domain-containing protein 1 [Phytophthora infestans T30-4]	Phytophthora infestans T30-4 zinc finger CDGSH domain-containing protein 1 (PITG_17244) mRNA, complete cds
jgi|Phyca11|103847|e_gw1.8.798.1	28	2	0.000994	0.00697257	3.80735	up	[L]	Replication, recombination and repair	Molecular Function: nucleotide binding (GO:0000166);; Molecular Function: damaged DNA binding (GO:0003684);; Cellular Component: nucleus (GO:0005634);; Biological Process: nucleotide-excision repair (GO:0006289);;	K10847|1e-110|pif:PITG_01812|DNA-repair protein complementing XP-A cells	sp|P28518|XPA_DROME DNA repair protein complementing XP-A cells homolog OS=Drosophila melanogaster GN=Xpac PE=1 SV=3	Putative uncharacterized protein GN=PITG_01812 OS=Phytophthora infestans (strain T30-4) PE=4 SV=1	gi|301121382|ref|XP_002908418.1| conserved hypothetical protein [Phytophthora infestans T30-4]	Phytophthora infestans T30-4 conserved hypothetical protein (PITG_01812) mRNA, complete cds
jgi|Phyca11|508589|fgenesh2_kg.PHYCAscaffold_36_#_42_#_Contig144.1	98	217	0	0	-1.14684	down	[G]	Carbohydrate transport and metabolism	Molecular Function: hydrolase activity, hydrolyzing O-glycosyl compounds (GO:0004553);; Biological Process: carbohydrate metabolic process (GO:0005975);; Molecular Function: transferase activity (GO:0016740);; Molecular Function: cation binding (GO:0043169);;	--	sp|A8MUU9|YV023_HUMAN Putative uncharacterized protein ENSP00000383309 OS=Homo sapiens PE=5 SV=3	Glycosyl transferase, putative GN=PITG_04125 OS=Phytophthora infestans (strain T30-4) PE=4 SV=1	gi|301116203|ref|XP_002905830.1| glycosyl transferase, putative [Phytophthora infestans T30-4]	Phytophthora infestans T30-4 glycosyl transferase, putative (PITG_04125) mRNA, complete cds
jgi|Phyca11|530373|estExt2_fgenesh1_pm.C_PHYCAscaffold_620034	69	3	0	0	4.52356	up	--	--	--	--	--	Putative uncharacterized protein GN=PHYSODRAFT_490992 OS=Phytophthora sojae (strain P6497) PE=4 SV=1	gi|301097537|ref|XP_002897863.1| conserved hypothetical protein [Phytophthora infestans T30-4]	Phytophthora infestans T30-4 conserved hypothetical protein (PITG_16091) mRNA, complete cds
jgi|Phyca11|552978|estExt2_Genewise1Plus.C_PHYCAscaffold_500244	40	2	3.3e-05	0.00034321	4.32193	up	--	--	Biological Process: proteolysis (GO:0006508);; Molecular Function: dipeptidase activity (GO:0016805);;	--	sp|O85304|PEPD_SALDU Probable dipeptidase OS=Salmonella dublin GN=pipD PE=3 SV=1	Putative uncharacterized protein GN=PHYSODRAFT_525670 OS=Phytophthora sojae (strain P6497) PE=4 SV=1	gi|301104543|ref|XP_002901356.1| peptidase, putative [Phytophthora infestans T30-4]	Phytophthora infestans T30-4 peptidase, putative (PITG_11875) mRNA, complete cds
jgi|Phyca11|559338|estExt2_Genewise1.C_PHYCAscaffold_30358	120	27	1.6e-05	0.000182246	2.152	up	[O]	Posttranslational modification, protein turnover, chaperones	Molecular Function: ubiquitin-protein ligase activity (GO:0004842);; Molecular Function: protein binding (GO:0005515);; Molecular Function: ATP binding (GO:0005524);; Biological Process: fatty acid beta-oxidation (GO:0006635);; Biological Process: phosphatidylinositol biosynthetic process (GO:0006661);; Biological Process: protein import into peroxisome matrix (GO:0016558);;	K10689|1e-115|pif:PITG_06948|peroxin-4 [EC:6.3.2.19]	sp|Q86IZ3|UBCX_DICDI Ubiquitin-conjugating enzyme E2 pex4 OS=Dictyostelium discoideum GN=pex4 PE=3 SV=1	Ubiquitin-conjugating enzyme E2, putative GN=PITG_06948 OS=Phytophthora infestans (strain T30-4) PE=3 SV=1	gi|301111692|ref|XP_002904925.1| ubiquitin-conjugating enzyme E2, putative [Phytophthora infestans T30-4]	Phytophthora infestans T30-4 ubiquitin-conjugating enzyme E2, putative (PITG_06948) mRNA, complete cds
jgi|Phyca11|525710|estExt2_fgenesh1_pm.C_PHYCAscaffold_40275	56	8	0.000127	0.00113891	2.80735	up	--	--	--	--	--	Putative uncharacterized protein GN=PHYSODRAFT_517690 OS=Phytophthora sojae (strain P6497) PE=4 SV=1	gi|301112583|ref|XP_002998062.1| conserved hypothetical protein [Phytophthora infestans T30-4]	--
jgi|Phyca11|534471|estExt2_fgenesh1_pg.C_PHYCAscaffold_240024	212	17	0	0	3.64046	up	[U]	Intracellular trafficking, secretion, and vesicular transport	Cellular Component: mitochondrion (GO:0005739);; Biological Process: intracellular protein transport (GO:0006886);; Molecular Function: protein transporter activity (GO:0008565);; Cellular Component: clathrin vesicle coat (GO:0030125);;	K11827|2e-75|pti:PHATRDRAFT_54935|AP-2 complex subunit sigma-1	sp|Q84WL9|AP2S_ARATH AP-2 complex subunit sigma OS=Arabidopsis thaliana GN=AP17 PE=2 SV=1	Clathrin adaptor complex-like protein GN=PHYSODRAFT_310806 OS=Phytophthora sojae (strain P6497) PE=4 SV=1	gi|325181606|emb|CCA16056.1| conserved unknown protein putative [Albugo laibachii Nc14]	Phytophthora infestans T30-4 AP-2 complex subunit sigma-1 (PITG_04957) mRNA, complete cds
jgi|Phyca11|18679|fgenesh1_pg.PHYCAscaffold_39_#_43	269	72	0	0	1.90154	up	[J]	Translation, ribosomal structure and biogenesis	Molecular Function: structural constituent of ribosome (GO:0003735);; Cellular Component: mitochondrion (GO:0005739);; Cellular Component: ribosome (GO:0005840);; Biological Process: translation (GO:0006412);; Cellular Component: plastid (GO:0009536);; Biological Process: production of ta-siRNAs involved in RNA interference (GO:0010267);; Biological Process: production of miRNAs involved in gene …	--	sp|B6IP92|RS16_RHOCS 30S ribosomal protein S16 OS=Rhodospirillum centenum (strain ATCC 51521 / SW) GN=rpsP PE=3 SV=1	30S ribosomal protein S16, putative GN=PITG_14729 OS=Phytophthora infestans (strain T30-4) PE=3 SV=1	gi|301099030|ref|XP_002898607.1| 30S ribosomal protein S16, putative [Phytophthora infestans T30-4]	Phytophthora infestans T30-4 30S ribosomal protein S16, putative (PITG_14729) mRNA, complete cds
jgi|Phyca11|505097|fgenesh2_kg.PHYCAscaffold_11_#_43_#_Contig3523.1	132	36	0.000151	0.00133009	1.87447	up	--	--	Cellular Component: cytosol (GO:0005829);;	--	sp|Q9CR41|HYPK_MOUSE Huntingtin-interacting protein K OS=Mus musculus GN=Hypk PE=2 SV=2	Putative uncharacterized protein GN=PITG_08762 OS=Phytophthora infestans (strain T30-4) PE=4 SV=1	gi|301107522|ref|XP_002902843.1| conserved hypothetical protein [Phytophthora infestans T30-4]	Phytophthora infestans T30-4 conserved hypothetical protein (PITG_08762) mRNA, complete cds
jgi|Phyca11|96997|e_gw1.1.1693.1	36	4	0.000778	0.00565818	3.16993	up	--	--	Biological Process: protein peptidyl-prolyl isomerization (GO:0000413);; Molecular Function: peptidyl-prolyl cis-trans isomerase activity (GO:0003755);; Molecular Function: FK506 binding (GO:0005528);; Biological Process: protein folding (GO:0006457);; Cellular Component: membrane (GO:0016020);;	K09568|4e-81|pif:PITG_14620|FK506-binding protein 1 [EC:5.2.1.8]	sp|P18203|FKB1A_BOVIN Peptidyl-prolyl cis-trans isomerase FKBP1A OS=Bos taurus GN=FKBP1A PE=1 SV=2	Peptidyl-prolyl cis-trans isomerase GN=PHYSODRAFT_513680 OS=Phytophthora sojae (strain P6497) PE=4 SV=1	gi|301098860|ref|XP_002898522.1| FKBP-type peptidyl-prolyl cis-trans isomerase, putative [Phytophthora infestans T30-4]	Phytophthora infestans T30-4 FKBP-type peptidyl-prolyl cis-trans isomerase, putative (PITG_14620) mRNA, complete cds
jgi|Phyca11|21780|fgenesh1_pg.PHYCAscaffold_119_#_10	943	308	0	0	1.61433	up	--	--	Molecular Function: electron carrier activity (GO:0009055);; Molecular Function: heme binding (GO:0020037);;	K00413|1e-180|pif:PITG_18776|ubiquinol-cytochrome c reductase cytochrome c1 subunit [EC:1.10.2.2]	sp|P29610|CY12_SOLTU Cytochrome c1-2, heme protein, mitochondrial (Fragment) OS=Solanum tuberosum GN=CYCL PE=1 SV=1	Putative uncharacterized protein GN=PHYSODRAFT_356216 OS=Phytophthora sojae (strain P6497) PE=4 SV=1	gi|301092811|ref|XP_002997257.1| cytochrome c1, mitochondrial precursor [Phytophthora infestans T30-4]	Phytophthora capsici clone CBOU41-B15 mRNA sequence
jgi|Phyca11|509464|fgenesh2_kg.PHYCAscaffold_46_#_49_#_4097972:2	160	45	5.6e-05	0.000545405	1.83007	up	--	--	--	--	--	Putative uncharacterized protein GN=PITG_09880 OS=Phytophthora infestans (strain T30-4) PE=4 SV=1	gi|301106705|ref|XP_002902435.1| conserved hypothetical protein [Phytophthora infestans T30-4]	Phytophthora infestans T30-4 conserved hypothetical protein (PITG_09880) mRNA, complete cds
jgi|Phyca11|510939|fgenesh2_kg.PHYCAscaffold_71_#_39_#_4100408:1	4219	210	0	0	4.32844	up	[T]	Signal transduction mechanisms	Molecular Function: protein tyrosine phosphatase activity (GO:0004725);; Molecular Function: protein tyrosine/serine/threonine phosphatase activity (GO:0008138);; Biological Process: peptidyl-tyrosine dephosphorylation (GO:0035335);;	K06639|0.0|pif:PITG_18578|cell division cycle 14 [EC:3.1.3.48]	sp|Q9UNH5|CC14A_HUMAN Dual specificity protein phosphatase CDC14A OS=Homo sapiens GN=CDC14A PE=1 SV=1	Putative uncharacterized protein GN=PHYSODRAFT_515577 OS=Phytophthora sojae (strain P6497) PE=4 SV=1	gi|33413875|gb|AAP38170.1| cell cycle protein cdc14 [Phytophthora infestans]	Phytophthora infestans T30-4 dual specificity protein phosphatase, putative (PITG_18578) mRNA, complete cds
jgi|Phyca11|561417|estExt2_Genewise1.C_PHYCAscaffold_70042	601	140	0	0	2.10194	up	--	--	--	--	--	Putative uncharacterized protein GN=PHYSODRAFT_289061 OS=Phytophthora sojae (strain P6497) PE=4 SV=1	gi|301091929|ref|XP_002896139.1| hypothetical protein PITG_19880 [Phytophthora infestans T30-4]	Phytophthora infestans T30-4 hypothetical protein (PITG_19880) mRNA, complete cds
jgi|Phyca11|554562|estExt2_Genewise1Plus.C_PHYCAscaffold_630065	165	41	3e-06	3.99609e-05	2.00877	up	--	--	--	--	--	Putative uncharacterized protein GN=PITG_06423 OS=Phytophthora infestans (strain T30-4) PE=4 SV=1	gi|301113558|ref|XP_002998549.1| conserved hypothetical protein [Phytophthora infestans T30-4]	Phytophthora infestans T30-4 conserved hypothetical protein (PITG_06423) mRNA, complete cds
jgi|Phyca11|12671|fgenesh1_pg.PHYCAscaffold_1_#_123	1	11	4.6e-05	0.000459158	-3.45943	down	--	--	--	--	--	Putative uncharacterized protein GN=PHYSODRAFT_334720 OS=Phytophthora sojae (strain P6497) PE=4 SV=1	gi|301094116|ref|XP_002997902.1| conserved hypothetical protein [Phytophthora infestans T30-4]	--
jgi|Phyca11|504468|fgenesh2_kg.PHYCAscaffold_8_#_37_#_Contig420.1	219	47	0	0	2.2202	up	[S]	Function unknown	Cellular Component: intracellular membrane-bounded organelle (GO:0043231);; Cellular Component: cytoplasmic part (GO:0044444);;	--	sp|Q6NV38|T41AB_DANRE Transmembrane protein 41A-B OS=Danio rerio GN=tmem41ab PE=2 SV=1	Putative uncharacterized protein GN=PHYSODRAFT_259421 OS=Phytophthora sojae (strain P6497) PE=4 SV=1	gi|301121400|ref|XP_002908427.1| SNARE associated Golgi protein, putative [Phytophthora infestans T30-4]	Phytophthora infestans T30-4 SNARE associated Golgi protein, putative (PITG_01822) mRNA, complete cds
jgi|Phyca11|537120|estExt2_fgenesh1_pg.C_PHYCAscaffold_740024	48	3	1e-05	0.000118919	4	up	--	--	--	--	--	Putative uncharacterized protein GN=PITG_07391 OS=Phytophthora infestans (strain T30-4) PE=4 SV=1	gi|301110685|ref|XP_002904422.1| conserved hypothetical protein [Phytophthora infestans T30-4]	Phytophthora infestans T30-4 conserved hypothetical protein (PITG_07391) mRNA, complete cds
jgi|Phyca11|101376|e_gw1.5.884.1	37	2	7.7e-05	0.000724331	4.20945	up	--	--	--	--	--	Putative uncharacterized protein GN=PHYSODRAFT_316808 OS=Phytophthora sojae (strain P6497) PE=4 SV=1	gi|301108411|ref|XP_002903287.1| conserved hypothetical protein [Phytophthora infestans T30-4]	--
jgi|Phyca11|11632|fgenesh1_pm.PHYCAscaffold_76_#_41	32	2	0.000318	0.00257955	4	up	--	--	--	--	--	Putative uncharacterized protein GN=PHYSODRAFT_359391 OS=Phytophthora sojae (strain P6497) PE=4 SV=1	gi|301089722|ref|XP_002895136.1| conserved hypothetical protein [Phytophthora infestans T30-4]	Phytophthora infestans T30-4 conserved hypothetical protein (PITG_21379) mRNA, complete cds
jgi|Phyca11|125523|e_gw1.58.232.1	168	16	0	0	3.39232	up	--	--	--	--	--	cGMP 3',5'-cyclic phosphodiesterase subunit delta, putative GN=PITG_01568 OS=Phytophthora infestans (strain T30-4) PE=4 SV=1	gi|301120970|ref|XP_002908212.1| cGMP 3&apos;,5&apos;-cyclic phosphodiesterase subunit delta, putative [Phytophthora infestans T30-4]	Phytophthora infestans T30-4 cGMP 3',5'-cyclic phosphodiesterase subunit delta, putative (PITG_01568) mRNA, complete cds
jgi|Phyca11|37744|gw1.3.91.1	81	6	0	0	3.75489	up	[R]	General function prediction only	--	--	sp|Q8YV57|Y2124_NOSS1 Uncharacterized WD repeat-containing protein all2124 OS=Nostoc sp. (strain PCC 7120 / UTEX 2576) GN=all2124 PE=4 SV=1	Putative uncharacterized protein GN=PHYSODRAFT_485236 OS=Phytophthora sojae (strain P6497) PE=4 SV=1	gi|301099670|ref|XP_002898926.1| conserved hypothetical protein [Phytophthora infestans T30-4]	Phytophthora infestans T30-4 conserved hypothetical protein (PITG_14466) mRNA, complete cds
jgi|Phyca11|510430|fgenesh2_kg.PHYCAscaffold_60_#_18_#_Contig2866.1	155	36	2e-06	2.75695e-05	2.1062	up	--	--	--	--	sp|Q6Y7W6|PERQ2_HUMAN PERQ amino acid-rich with GYF domain-containing protein 2 OS=Homo sapiens GN=GIGYF2 PE=1 SV=1	Putative uncharacterized protein GN=PITG_08090 OS=Phytophthora infestans (strain T30-4) PE=4 SV=1	gi|301110376|ref|XP_002904268.1| conserved hypothetical protein [Phytophthora infestans T30-4]	Phytophthora infestans T30-4 conserved hypothetical protein (PITG_08090) mRNA, complete cds
jgi|Phyca11|120140|e_gw1.40.367.1	122	2	0	0	5.93074	up	--	--	--	--	sp|Q9DAN9|CQ105_MOUSE Uncharacterized protein C17orf105 homolog OS=Mus musculus PE=2 SV=1	Putative uncharacterized protein GN=PHYSODRAFT_356188 OS=Phytophthora sojae (strain P6497) PE=4 SV=1	gi|301115680|ref|XP_002905569.1| conserved hypothetical protein [Phytophthora infestans T30-4]	Phytophthora infestans T30-4 conserved hypothetical protein (PITG_04866) mRNA, complete cds
jgi|Phyca11|534460|estExt2_fgenesh1_pg.C_PHYCAscaffold_240013	48	5	7.7e-05	0.000724331	3.26303	up	--	--	--	--	--	Putative uncharacterized protein GN=PHYSODRAFT_257960 OS=Phytophthora sojae (strain P6497) PE=4 SV=1	gi|301108225|ref|XP_002903194.1| transmembrane protein, putative [Phytophthora infestans T30-4]	Phytophthora capsici clone CBOT61-F19 mRNA sequence
jgi|Phyca11|527385|estExt2_fgenesh1_pm.C_PHYCAscaffold_190009	95	3	0	0	4.98489	up	[O]	Posttranslational modification, protein turnover, chaperones	Biological Process: protein peptidyl-prolyl isomerization (GO:0000413);; Biological Process: regulation of protein phosphorylation (GO:0001932);; Molecular Function: peptidyl-prolyl cis-trans isomerase activity (GO:0003755);; Molecular Function: protein binding (GO:0005515);; Cellular Component: cytosol (GO:0005829);; Cellular Component: plasma membrane (GO:0005886);; Biological Process: protein …	--	sp|P34790|CP18C_ARATH Peptidyl-prolyl cis-trans isomerase CYP18-3 OS=Arabidopsis thaliana GN=CYP18-3 PE=1 SV=1	Putative uncharacterized protein GN=PHYSODRAFT_500748 OS=Phytophthora sojae (strain P6497) PE=3 SV=1	gi|301110476|ref|XP_002904318.1| peptidyl-prolyl cis-trans isomerase, putative [Phytophthora infestans T30-4]	Phytophthora infestans T30-4 peptidyl-prolyl cis-trans isomerase, putative (PITG_08155) mRNA, complete cds
jgi|Phyca11|118577|e_gw1.36.571.1	307	103	1.3e-05	0.000150975	1.57559	up	--	--	--	--	--	Crinkler (CRN) family protein, putative GN=PITG_00154 OS=Phytophthora infestans (strain T30-4) PE=4 SV=1	gi|301122109|ref|XP_002908781.1| crinkler (CRN) family protein, putative [Phytophthora infestans T30-4]	--
jgi|Phyca11|104595|e_gw1.9.463.1	33	3	0.000681	0.00504965	3.45943	up	--	--	--	--	sp|Q80YX1|TENA_MOUSE Tenascin OS=Mus musculus GN=Tnc PE=1 SV=1	Putative uncharacterized protein GN=PITG_00046 OS=Phytophthora infestans (strain T30-4) PE=4 SV=1	gi|301121909|ref|XP_002908681.1| sporangia induced conserved hypothetical protein [Phytophthora infestans T30-4]	Phytophthora infestans T30-4 sporangia induced conserved hypothetical protein (PITG_00046) mRNA, complete cds
jgi|Phyca11|5246|fgenesh1_pm.PHYCAscaffold_5_#_49	98	25	0.000468	0.00360041	1.97085	up	--	--	Biological Process: G2 phase of mitotic cell cycle (GO:0000085);; Molecular Function: ubiquitin thiolesterase activity (GO:0004221);; Molecular Function: ubiquitin-specific protease activity (GO:0004843);; Molecular Function: protein binding (GO:0005515);; Cellular Component: nucleus (GO:0005634);; Cellular Component: cytoplasm (GO:0005737);; Biological Process: ubiquitin-dependent protein catabo…	K05610|0.0|pif:PITG_09508|ubiquitin carboxyl-terminal hydrolase L5 [EC:3.4.19.12]	sp|Q9XSJ0|UCHL5_BOVIN Ubiquitin carboxyl-terminal hydrolase isozyme L5 OS=Bos taurus GN=UCHL5 PE=2 SV=1	Ubiquitin carboxyl-terminal hydrolase, putative GN=PITG_09508 OS=Phytophthora infestans (strain T30-4) PE=4 SV=1	gi|301108143|ref|XP_002903153.1| ubiquitin carboxyl-terminal hydrolase, putative [Phytophthora infestans T30-4]	Phytophthora infestans T30-4 ubiquitin carboxyl-terminal hydrolase, putative (PITG_09508) mRNA, complete cds
jgi|Phyca11|508289|fgenesh2_kg.PHYCAscaffold_33_#_148_#_4101647:5	4157	1096	0	0	1.92329	up	[J]	Translation, ribosomal structure and biogenesis	Cellular Component: ribosome (GO:0005840);;	K02896|1e-96|pif:PITG_17093|large subunit ribosomal protein L24e	sp|O74884|RL24B_SCHPO 60S ribosomal protein L24-B OS=Schizosaccharomyces pombe GN=rpl24b PE=1 SV=1	Putative uncharacterized protein GN=PHYSODRAFT_354582 OS=Phytophthora sojae (strain P6497) PE=4 SV=1	gi|301095796|ref|XP_002896997.1| 60S ribosomal protein L24, putative [Phytophthora infestans T30-4]	Phytophthora infestans T30-4 60S ribosomal protein L24, putative (PITG_17093) mRNA, complete cds
jgi|Phyca11|70502|gw1.3.435.1	51	3	4e-06	5.19125e-05	4.08746	up	--	--	--	--	sp|Q9SZ67|WRK19_ARATH Probable WRKY transcription factor 19 OS=Arabidopsis thaliana GN=WRKY19 PE=2 SV=1	Putative uncharacterized protein GN=PHYSODRAFT_480294 OS=Phytophthora sojae (strain P6497) PE=4 SV=1	gi|301111398|ref|XP_002904778.1| conserved hypothetical protein [Phytophthora infestans T30-4]	Phytophthora infestans T30-4 conserved hypothetical protein (PITG_06791) mRNA, complete cds
jgi|Phyca11|509146|fgenesh2_kg.PHYCAscaffold_42_#_53_#_Contig335.1	468	71	0	0	2.72062	up	--	--	--	K09288|1e-175|pif:PITG_17401|coiled-coil domain-containing protein 6	sp|Q54Q72|RDCII_DICDI PH domain-containing rcdII OS=Dictyostelium discoideum GN=rcdII PE=2 SV=1	Putative uncharacterized protein GN=PITG_17401 OS=Phytophthora infestans (strain T30-4) PE=4 SV=1	gi|301095238|ref|XP_002896720.1| conserved hypothetical protein [Phytophthora infestans T30-4]	Phytophthora infestans T30-4 conserved hypothetical protein (PITG_17401) mRNA, complete cds
jgi|Phyca11|546628|estExt2_Genewise1Plus.C_PHYCAscaffold_220050	128	31	2.7e-05	0.000288847	2.0458	up	--	--	Molecular Function: protein binding (GO:0005515);; Cellular Component: trans-Golgi network (GO:0005802);; Biological Process: intracellular protein transport (GO:0006886);; Biological Process: vesicle-mediated transport (GO:0016192);;	--	sp|Q946Y7|SYP61_ARATH Syntaxin-61 OS=Arabidopsis thaliana GN=SYP61 PE=1 SV=1	Putative uncharacterized protein GN=PITG_05325 OS=Phytophthora infestans (strain T30-4) PE=4 SV=1	gi|301114443|ref|XP_002998991.1| conserved hypothetical protein [Phytophthora infestans T30-4]	Phytophthora infestans T30-4 conserved hypothetical protein (PITG_05325) mRNA, complete cds
jgi|Phyca11|506804|fgenesh2_kg.PHYCAscaffold_22_#_43_#_4101111:1	61	12	0.0007	0.00516108	2.34577	up	[R]	General function prediction only	Molecular Function: serine-type endopeptidase activity (GO:0004252);; Biological Process: proteolysis (GO:0006508);; Cellular Component: integral to membrane (GO:0016021);;	--	sp|P53259|PCP1_YEAST Rhomboid protein 1, mitochondrial OS=Saccharomyces cerevisiae GN=PCP1 PE=1 SV=1	Serine protease family S54, putative GN=PITG_01641 OS=Phytophthora infestans (strain T30-4) PE=4 SV=1	gi|301121082|ref|XP_002908268.1| serine protease family S54, putative [Phytophthora infestans T30-4]	Phytophthora infestans T30-4 serine protease family S54, putative (PITG_01641) mRNA, complete cds
jgi|Phyca11|505733|fgenesh2_kg.PHYCAscaffold_15_#_40_#_Contig1338.1	552	188	0	0	1.55394	up	[U]	Intracellular trafficking, secretion, and vesicular transport	--	--	sp|Q29RM3|REEP5_BOVIN Receptor expression-enhancing protein 5 OS=Bos taurus GN=REEP5 PE=2 SV=1	Putative uncharacterized protein OS=Phytophthora infestans (strain T30-4) PE=4 SV=1	gi|301101576|ref|XP_002899876.1| conserved hypothetical protein [Phytophthora infestans T30-4]	Phytophthora infestans T30-4 conserved hypothetical protein (PITG_08332) mRNA, complete cds
jgi|Phyca11|104611|e_gw1.9.674.1	46	4	5.1e-05	0.000502812	3.52356	up	--	--	--	--	--	Putative uncharacterized protein GN=PITG_00061 OS=Phytophthora infestans (strain T30-4) PE=4 SV=1	gi|301121937|ref|XP_002908695.1| hypothetical protein PITG_00061 [Phytophthora infestans T30-4]	Phytophthora infestans T30-4 hypothetical protein (PITG_00061) mRNA, complete cds
jgi|Phyca11|546777|estExt2_Genewise1Plus.C_PHYCAscaffold_220379	482	145	0	0	1.73298	up	--	--	--	--	--	Putative uncharacterized protein GN=PITG_01705 OS=Phytophthora infestans (strain T30-4) PE=4 SV=1	gi|301121196|ref|XP_002908325.1| hypothetical protein PITG_01705 [Phytophthora infestans T30-4]	Phytophthora infestans T30-4 hypothetical protein (PITG_01705) mRNA, complete cds
jgi|Phyca11|538507|estExt2_Genewise1Plus.C_PHYCAscaffold_11295	4	13	0.0004	0.00314467	-1.70044	down	--	--	Cellular Component: integral to membrane (GO:0016021);;	--	--	Putative uncharacterized protein GN=PHYSODRAFT_309925 OS=Phytophthora sojae (strain P6497) PE=4 SV=1	gi|301093159|ref|XP_002997428.1| conserved hypothetical protein [Phytophthora infestans T30-4]	Phytophthora infestans T30-4 conserved hypothetical protein (PITG_19109) mRNA, complete cds
jgi|Phyca11|571337|estExt2_Genewise1.C_PHYCAscaffold_420013	47	6	0.000245	0.00204204	2.96963	up	--	--	--	--	sp|Q1L9A2|OPA3_DANRE Optic atrophy 3 protein homolog OS=Danio rerio GN=opa3 PE=2 SV=1	Putative uncharacterized protein GN=PHYSODRAFT_328250 OS=Phytophthora sojae (strain P6497) PE=4 SV=1	gi|301090911|ref|XP_002895652.1| conserved hypothetical protein [Phytophthora infestans T30-4]	Phytophthora infestans T30-4 conserved hypothetical protein (PITG_20061) mRNA, complete cds
jgi|Phyca11|4640|fgenesh1_pm.PHYCAscaffold_2_#_236	46	2	6e-06	7.51515e-05	4.52356	up	--	--	--	--	--	Putative uncharacterized protein GN=PHYSODRAFT_475114 OS=Phytophthora sojae (strain P6497) PE=4 SV=1	gi|301093674|ref|XP_002997682.1| hypothetical protein PITG_18047 [Phytophthora infestans T30-4]	--
jgi|Phyca11|569594|estExt2_Genewise1.C_PHYCAscaffold_330186	98	13	0	0	2.91427	up	--	--	Molecular Function: RNA binding (GO:0003723);; Cellular Component: nucleus (GO:0005634);; Biological Process: defense response to bacterium (GO:0042742);; Molecular Function: metal ion binding (GO:0046872);;	K12872|2e-87|bfo:BRAFLDRAFT_145268|pre-mRNA-splicing factor RBM22/SLT11	sp|Q6P616|RBM22_XENTR Pre-mRNA-splicing factor RBM22 OS=Xenopus tropicalis GN=rbm22 PE=2 SV=1	Putative uncharacterized protein AlNc14C621G12266 GN=AlNc14C621G12266 OS=Albugo laibachii Nc14 PE=4 SV=1	gi|325193318|emb|CCA27661.1| conserved unknown protein putative [Albugo laibachii Nc14]	--
jgi|Phyca11|96259|e_gw1.1.1796.1	60	8	4.6e-05	0.000459158	2.90689	up	--	--	--	--	--	Putative uncharacterized protein (Fragment) GN=PHYSODRAFT_453670 OS=Phytophthora sojae (strain P6497) PE=4 SV=1	gi|301119069|ref|XP_002907262.1| hypothetical protein PITG_02323 [Phytophthora infestans T30-4]	--
jgi|Phyca11|84749|gw1.2.1476.1	36	4	0.000778	0.00565818	3.16993	up	[U]	Intracellular trafficking, secretion, and vesicular transport	Cellular Component: nucleus (GO:0005634);; Cellular Component: mitochondrion (GO:0005739);; Cellular Component: cytosol (GO:0005829);; Molecular Function: ARF GTPase activator activity (GO:0008060);; Molecular Function: zinc ion binding (GO:0008270);; Biological Process: cellulose biosynthetic process (GO:0030244);; Biological Process: regulation of ARF GTPase activity (GO:0032312);; Biological P…	--	sp|Q9M354|AGD6_ARATH Probable ADP-ribosylation factor GTPase-activating protein AGD6 OS=Arabidopsis thaliana GN=AGD6 PE=1 SV=1	Putative uncharacterized protein GN=PHYSODRAFT_321607 OS=Phytophthora sojae (strain P6497) PE=4 SV=1	gi|301116952|ref|XP_002906204.1| conserved hypothetical protein [Phytophthora infestans T30-4]	Phytophthora infestans T30-4 conserved hypothetical protein (PITG_03111) mRNA, complete cds
jgi|Phyca11|528810|estExt2_fgenesh1_pm.C_PHYCAscaffold_340034	69	8	4e-06	5.19125e-05	3.10852	up	[QR]	--	--	--	--	Putative uncharacterized protein GN=PHYSODRAFT_319925 OS=Phytophthora sojae (strain P6497) PE=4 SV=1	gi|301118496|ref|XP_002906976.1| conserved hypothetical protein [Phytophthora infestans T30-4]	Phytophthora infestans T30-4 conserved hypothetical protein (PITG_03943) mRNA, complete cds
jgi|Phyca11|103116|e_gw1.7.1014.1	58	10	0.000357	0.00284765	2.53605	up	--	--	--	--	--	Putative uncharacterized protein GN=PHYSODRAFT_498553 OS=Phytophthora sojae (strain P6497) PE=4 SV=1	gi|301090871|ref|XP_002895634.1| conserved hypothetical protein [Phytophthora infestans T30-4]	--
jgi|Phyca11|548685|estExt2_Genewise1Plus.C_PHYCAscaffold_290399	57	9	0.000216	0.0018243	2.66297	up	--	--	Biological Process: metabolic process (GO:0008152);; Molecular Function: hydrolase activity, acting on ester bonds (GO:0016788);;	--	--	Putative uncharacterized protein GN=PHYSODRAFT_309988 OS=Phytophthora sojae (strain P6497) PE=4 SV=1	gi|301119893|ref|XP_002907674.1| conserved hypothetical protein [Phytophthora infestans T30-4]	Phytophthora infestans T30-4 conserved hypothetical protein (PITG_02782) mRNA, complete cds
jgi|Phyca11|505981|fgenesh2_kg.PHYCAscaffold_17_#_66_#_gi|189084839|gb|BT032370.1|	290	71	0	0	2.03016	up	[S]	Function unknown	Cellular Component: cytoplasm (GO:0005737);; Biological Process: apoptotic process (GO:0006915);;	--	sp|D0N381|DRE2_PHYIN Anamorsin homolog OS=Phytophthora infestans GN=PITG_05601 PE=3 SV=1	Putative uncharacterized protein GN=PHYSODRAFT_284771 OS=Phytophthora sojae (strain P6497) PE=4 SV=1	gi|301114915|ref|XP_002999227.1| conserved hypothetical protein [Phytophthora infestans T30-4]	Phytophthora capsici clone CBOU29-H24 mRNA sequence
jgi|Phyca11|527326|estExt2_fgenesh1_pm.C_PHYCAscaffold_180043	49	4	2.2e-05	0.000240642	3.61471	up	--	--	--	--	--	Putative uncharacterized protein GN=PITG_02678 OS=Phytophthora infestans (strain T30-4) PE=4 SV=1	gi|301119713|ref|XP_002907584.1| conserved hypothetical protein [Phytophthora infestans T30-4]	Phytophthora infestans T30-4 conserved hypothetical protein (PITG_02678) mRNA, complete cds
jgi|Phyca11|9968|fgenesh1_pm.PHYCAscaffold_43_#_82	221	59	1e-06	1.45416e-05	1.90526	up	--	--	--	--	--	Putative uncharacterized protein GN=PHYSODRAFT_285212 OS=Phytophthora sojae (strain P6497) PE=4 SV=1	gi|301103396|ref|XP_002900784.1| conserved hypothetical protein [Phytophthora infestans T30-4]	Phytophthora infestans T30-4 conserved hypothetical protein (PITG_12164) mRNA, complete cds
jgi|Phyca11|503135|fgenesh2_kg.PHYCAscaffold_2_#_251_#_4100279:1	144	18	0	0	3	up	--	--	--	--	sp|Q03442|CRJ1A_TRICY Crystallin J1A OS=Tripedalia cystophora PE=1 SV=1	Putative uncharacterized protein GN=PHYSODRAFT_353417 OS=Phytophthora sojae (strain P6497) PE=4 SV=1	gi|307105280|gb|EFN53530.1| hypothetical protein CHLNCDRAFT_136632 [Chlorella variabilis]	--
jgi|Phyca11|536585|estExt2_fgenesh1_pg.C_PHYCAscaffold_570041	3	12	0.000305	0.00248222	-2	down	--	--	Cellular Component: integral to membrane (GO:0016021);;	--	--	Putative uncharacterized protein OS=Phytophthora sojae (strain P6497) PE=4 SV=1	gi|301095080|ref|XP_002896642.1| Amino Acid/Auxin Permease (AAAP) Family [Phytophthora infestans T30-4]	Phytophthora infestans T30-4 Amino Acid/Auxin Permease (AAAP) Family (PITG_17804) mRNA, complete cds
jgi|Phyca11|81667|gw1.2.1191.1	39	5	0.000851	0.00613188	2.96347	up	--	--	Molecular Function: nucleotide binding (GO:0000166);; Molecular Function: nucleic acid binding (GO:0003676);;	--	--	Putative uncharacterized protein (Fragment) GN=PHYSODRAFT_435191 OS=Phytophthora sojae (strain P6497) PE=4 SV=1	gi|301116735|ref|XP_002906096.1| conserved hypothetical protein [Phytophthora infestans T30-4]	Phytophthora infestans T30-4 conserved hypothetical protein (PITG_04486) mRNA, complete cds
jgi|Phyca11|101566|e_gw1.5.1274.1	239	26	0	0	3.20043	up	--	--	--	--	sp|Q6DGP7|LYRM1_DANRE LYR motif containing 1 OS=Danio rerio GN=lyrm1 PE=2 SV=1	Putative uncharacterized protein GN=PHYSODRAFT_355016 OS=Phytophthora sojae (strain P6497) PE=4 SV=1	gi|301108295|ref|XP_002903229.1| conserved hypothetical protein [Phytophthora infestans T30-4]	Phytophthora infestans T30-4 conserved hypothetical protein (PITG_09605) mRNA, complete cds
jgi|Phyca11|557807|estExt2_Genewise1Plus.C_PHYCAscaffold_6290001	0	25	0	0	-14.6096	down	--	--	Molecular Function: polygalacturonase activity (GO:0004650);; Cellular Component: extracellular region (GO:0005576);; Biological Process: carbohydrate metabolic process (GO:0005975);; Biological Process: cellular cell wall organization (GO:0007047);;	--	sp|Q0CMU3|PGLR1_ASPTN Probable endopolygalacturonase I OS=Aspergillus terreus (strain NIH 2624 / FGSC A1156) GN=pgaI PE=3 SV=1	PCPG2 GN=pcpg2 OS=Phytophthora capsici PE=3 SV=1	gi|89357819|gb|ABD72596.1| PCPG2 [Phytophthora capsici]	Phytophthora capsici PCPG2 (pcpg2) gene, complete cds
jgi|Phyca11|131107|e_gw1.101.38.1	136	12	0	0	3.5025	up	--	--	--	--	--	Putative uncharacterized protein (Fragment) GN=PHYSODRAFT_404196 OS=Phytophthora sojae (strain P6497) PE=4 SV=1	gi|325179655|emb|CCA14053.1| conserved hypothetical protein [Albugo laibachii Nc14]	--
jgi|Phyca11|565494|estExt2_Genewise1.C_PHYCAscaffold_180197	128	29	9e-06	0.000108016	2.14202	up	[S]	Function unknown	Molecular Function: aminoacyl-tRNA hydrolase activity (GO:0004045);;	K04794|6e-74|pif:PITG_02684|peptidyl-tRNA hydrolase, PTH2 family [EC:3.1.1.29]	sp|Q8R2Y8|PTH2_MOUSE Peptidyl-tRNA hydrolase 2, mitochondrial OS=Mus musculus GN=Ptrh2 PE=2 SV=1	Peptidyl-tRNA hydrolase, putative GN=PITG_02684 OS=Phytophthora infestans (strain T30-4) PE=4 SV=1	gi|301119723|ref|XP_002907589.1| peptidyl-tRNA hydrolase, putative [Phytophthora infestans T30-4]	Phytophthora infestans T30-4 peptidyl-tRNA hydrolase, putative (PITG_02684) mRNA, complete cds
jgi|Phyca11|503142|fgenesh2_kg.PHYCAscaffold_3_#_7_#_Contig3856.1	18	56	0	0	-1.63743	down	--	--	Molecular Function: nucleic acid binding (GO:0003676);; Molecular Function: transporter activity (GO:0005215);; Cellular Component: nucleus (GO:0005634);; Biological Process: cyclic nucleotide biosynthetic process (GO:0009190);; Cellular Component: membrane (GO:0016020);; Molecular Function: phosphorus-oxygen lyase activity (GO:0016849);; Biological Process: intracellular signal transduction (GO:…	--	sp|A5E4P1|PXR1_LODEL Protein PXR1 OS=Lodderomyces elongisporus GN=PXR1 PE=3 SV=1	Suppressor of necrosis 1, putative GN=PITG_13157 OS=Phytophthora infestans (strain T30-4) PE=4 SV=1	gi|301103181|ref|XP_002900677.1| suppressor of necrosis 1, putative [Phytophthora infestans T30-4]	Phytophthora infestans T30-4 suppressor of necrosis 1, putative (PITG_13157) mRNA, complete cds
jgi|Phyca11|509486|fgenesh2_kg.PHYCAscaffold_46_#_71_#_Contig3492.1	188	34	0	0	2.46713	up	[K]	Transcription	Cellular Component: nucleus (GO:0005634);; Cellular Component: small nucleolar ribonucleoprotein complex (GO:0005732);;	K12622|3e-57|pif:PITG_09828|U6 snRNA-associated Sm-like protein LSm3	sp|P62311|LSM3_MOUSE U6 snRNA-associated Sm-like protein LSm3 OS=Mus musculus GN=Lsm3 PE=2 SV=2	Putative uncharacterized protein GN=PHYSODRAFT_285678 OS=Phytophthora sojae (strain P6497) PE=4 SV=1	gi|301106621|ref|XP_002902393.1| U6 snRNA-associated Sm-like protein LSm3, putative [Phytophthora infestans T30-4]	Phytophthora infestans T30-4 U6 snRNA-associated Sm-like protein LSm3, putative (PITG_09828) mRNA, complete cds
jgi|Phyca11|565891|estExt2_Genewise1.C_PHYCAscaffold_190321	73	12	4e-05	0.000405651	2.60486	up	--	--	--	--	--	Putative uncharacterized protein OS=Phytophthora infestans (strain T30-4) PE=4 SV=1	gi|301094251|ref|XP_002997969.1| conserved hypothetical protein [Phytophthora infestans T30-4]	Phytophthora infestans T30-4 conserved hypothetical protein (PITG_01383) mRNA, complete cds
jgi|Phyca11|571233|estExt2_Genewise1.C_PHYCAscaffold_410166	16	114	0	0	-2.83289	down	--	--	--	--	--	Putative uncharacterized protein GN=PITG_11058 OS=Phytophthora infestans (strain T30-4) PE=4 SV=1	gi|301105517|ref|XP_002901842.1| conserved hypothetical protein [Phytophthora infestans T30-4]	Phytophthora infestans T30-4 conserved hypothetical protein (PITG_11059) mRNA, complete cds
jgi|Phyca11|563593|estExt2_Genewise1.C_PHYCAscaffold_120589	83	15	3.2e-05	0.000335109	2.46815	up	--	--	Molecular Function: methyltransferase activity (GO:0008168);; Cellular Component: plastid (GO:0009536);; Biological Process: primary metabolic process (GO:0044238);; Biological Process: cellular biosynthetic process (GO:0044249);; Biological Process: cellular macromolecule metabolic process (GO:0044260);;	--	sp|Q9XI84|RBCMT_ARATH Probable ribulose-1,5 bisphosphate carboxylase/oxygenase large subunit N-methyltransferase, chloroplastic OS=Arabidopsis thaliana GN=RBCMT PE=2 SV=1	Putative ribulose-1,5 bisphosphate carboxylase/oxygenase small subunit N-methyltransferase I GN=PHYSODRAFT_327750 OS=Phytophthora sojae (strain P6497) PE=4 SV=1	gi|301112144|ref|XP_002905151.1| conserved hypothetical protein [Phytophthora infestans T30-4]	--
jgi|Phyca11|14351|fgenesh1_pg.PHYCAscaffold_7_#_90	43	4	0.000115	0.00104019	3.42626	up	--	--	--	--	--	Putative uncharacterized protein GN=PHYSODRAFT_531845 OS=Phytophthora sojae (strain P6497) PE=4 SV=1	gi|301101237|ref|XP_002899707.1| conserved hypothetical protein [Phytophthora infestans T30-4]	Phytophthora infestans T30-4 conserved hypothetical protein (PITG_13487) mRNA, complete cds
jgi|Phyca11|511140|fgenesh2_kg.PHYCAscaffold_76_#_41_#_4099480:1	276	90	1.5e-05	0.000172295	1.61667	up	--	--	--	--	sp|Q8BTI8|SRRM2_MOUSE Serine/arginine repetitive matrix protein 2 OS=Mus musculus GN=Srrm2 PE=1 SV=2	Putative uncharacterized protein GN=PHYSODRAFT_350059 OS=Phytophthora sojae (strain P6497) PE=4 SV=1	gi|301091781|ref|XP_002896067.1| conserved hypothetical protein [Phytophthora infestans T30-4]	Phytophthora infestans T30-4 conserved hypothetical protein (PITG_19590) mRNA, complete cds
jgi|Phyca11|531023|estExt2_fgenesh1_pm.C_PHYCAscaffold_900006	141	38	7.3e-05	0.000690753	1.89162	up	--	--	--	--	sp|Q9NZ42|PEN2_HUMAN Gamma-secretase subunit PEN-2 OS=Homo sapiens GN=PSENEN PE=1 SV=1	Putative uncharacterized protein GN=PITG_12693 OS=Phytophthora infestans (strain T30-4) PE=4 SV=1	gi|301102033|ref|XP_002900104.1| conserved hypothetical protein [Phytophthora infestans T30-4]	Phytophthora infestans T30-4 conserved hypothetical protein (PITG_12693) mRNA, complete cds
jgi|Phyca11|63266|gw1.19.416.1	1	9	0.000307	0.00249701	-3.16993	down	--	--	--	--	--	Putative uncharacterized protein (Fragment) GN=PHYSODRAFT_448503 OS=Phytophthora sojae (strain P6497) PE=4 SV=1	gi|301090752|ref|XP_002895579.1| conserved hypothetical protein [Phytophthora infestans T30-4]	Phytophthora infestans T30-4 conserved hypothetical protein (PITG_20486) mRNA, complete cds
jgi|Phyca11|117659|e_gw1.34.395.1	39	2	4.3e-05	0.000431741	4.2854	up	--	--	Molecular Function: DNA binding (GO:0003677);;	--	--	Putative uncharacterized protein GN=PHYSODRAFT_533390 OS=Phytophthora sojae (strain P6497) PE=4 SV=1	gi|301118448|ref|XP_002906952.1| conserved hypothetical protein [Phytophthora infestans T30-4]	Phytophthora infestans T30-4 conserved hypothetical protein (PITG_03918) mRNA, complete cds
jgi|Phyca11|512105|fgenesh2_kg.PHYCAscaffold_155_#_1_#_Contig2448.1	67	7	3e-06	3.99609e-05	3.25873	up	--	--	--	--	sp|Q03211|PEXLP_TOBAC Pistil-specific extensin-like protein OS=Nicotiana tabacum PE=2 SV=1	Putative uncharacterized protein GN=PHYSODRAFT_305843 OS=Phytophthora sojae (strain P6497) PE=4 SV=1	gi|301114087|ref|XP_002998813.1| conserved hypothetical protein [Phytophthora infestans T30-4]	--
jgi|Phyca11|97506|e_gw1.2.447.1	1040	212	0	0	2.29445	up	--	--	Biological Process: metal ion transport (GO:0030001);; Molecular Function: metal ion binding (GO:0046872);;	K07213|2e-44|pif:PITG_03012|copper chaperone	--	Putative uncharacterized protein GN=PITG_03012 OS=Phytophthora infestans (strain T30-4) PE=4 SV=1	gi|301116780|ref|XP_002906118.1| conserved hypothetical protein [Phytophthora infestans T30-4]	Phytophthora infestans T30-4 conserved hypothetical protein (PITG_03012) mRNA, complete cds
jgi|Phyca11|509608|fgenesh2_kg.PHYCAscaffold_48_#_11_#_4100886:1	76	7	0	0	3.44057	up	--	--	--	--	--	Putative uncharacterized protein GN=PHYSODRAFT_477925 OS=Phytophthora sojae (strain P6497) PE=4 SV=1	gi|301123571|ref|XP_002909512.1| conserved hypothetical protein [Phytophthora infestans T30-4]	Phytophthora infestans T30-4 conserved hypothetical protein (PITG_00981) mRNA, complete cds
jgi|Phyca11|503586|fgenesh2_kg.PHYCAscaffold_4_#_125_#_Contig4397.1	12	31	0	0	-1.36923	down	[C]	Energy production and conversion	Molecular Function: ion channel activity (GO:0005216);;	--	sp|Q40648|KCAB_ORYSJ Probable voltage-gated potassium channel subunit beta OS=Oryza sativa subsp. japonica GN=KOB1 PE=1 SV=2	Putative uncharacterized protein GN=PHYSODRAFT_476702 OS=Phytophthora sojae (strain P6497) PE=4 SV=1	gi|301118006|ref|XP_002906731.1| voltage-gated potassium channel beta-2 subunit [Phytophthora infestans T30-4]	Phytophthora infestans T30-4 voltage-gated potassium channel beta-2 subunit (PITG_03676) mRNA, complete cds
jgi|Phyca11|19038|fgenesh1_pg.PHYCAscaffold_43_#_32	1031	69	0	0	3.9013	up	--	--	Cellular Component: plasma membrane (GO:0005886);;	--	--	Putative uncharacterized protein GN=PHYSODRAFT_350291 OS=Phytophthora sojae (strain P6497) PE=4 SV=1	gi|301103590|ref|XP_002900881.1| conserved hypothetical protein [Phytophthora infestans T30-4]	Phytophthora infestans T30-4 conserved hypothetical protein (PITG_12277) mRNA, complete cds
jgi|Phyca11|120240|e_gw1.41.486.1	331	80	0	0	2.04876	up	[J]	Translation, ribosomal structure and biogenesis	Molecular Function: structural constituent of ribosome (GO:0003735);; Cellular Component: mitochondrion (GO:0005739);; Cellular Component: ribosome (GO:0005840);; Biological Process: translation (GO:0006412);; Cellular Component: plastid (GO:0009536);; Molecular Function: isomerase activity (GO:0016853);; Molecular Function: rRNA binding (GO:0019843);; Biological Process: ribosome biogenesis (GO:…	--	sp|B6IPJ8|RL20_RHOCS 50S ribosomal protein L20 OS=Rhodospirillum centenum (strain ATCC 51521 / SW) GN=rplT PE=3 SV=1	50S ribosomal protein L20 GN=PITG_11045 OS=Phytophthora infestans (strain T30-4) PE=3 SV=1	gi|301105493|ref|XP_002901830.1| 50S ribosomal protein L20, putative [Phytophthora infestans T30-4]	Phytophthora infestans T30-4 50S ribosomal protein L20, putative (PITG_11045) mRNA, complete cds
jgi|Phyca11|5996|fgenesh1_pm.PHYCAscaffold_9_#_56	107	18	1e-06	1.45416e-05	2.57154	up	--	--	--	--	--	Putative uncharacterized protein GN=PITG_11231 OS=Phytophthora infestans (strain T30-4) PE=4 SV=1	gi|301105813|ref|XP_002901990.1| conserved hypothetical protein [Phytophthora infestans T30-4]	Phytophthora infestans T30-4 conserved hypothetical protein (PITG_11231) mRNA, complete cds
jgi|Phyca11|531180|estExt2_fgenesh1_pm.C_PHYCAscaffold_1000007	69	13	0.000213	0.00180735	2.40808	up	--	--	Cellular Component: integral to membrane (GO:0016021);;	--	--	Putative uncharacterized protein GN=PHYSODRAFT_562069 OS=Phytophthora sojae (strain P6497) PE=4 SV=1	gi|301090402|ref|XP_002895416.1| conserved hypothetical protein [Phytophthora infestans T30-4]	Phytophthora infestans T30-4 conserved hypothetical protein (PITG_20796) mRNA, complete cds
jgi|Phyca11|574237|estExt2_Genewise1.C_PHYCAscaffold_600185	88	20	0.000242	0.00202074	2.1375	up	--	--	--	--	--	Putative uncharacterized protein GN=PITG_08036 OS=Phytophthora infestans (strain T30-4) PE=4 SV=1	gi|301110292|ref|XP_002904226.1| conserved hypothetical protein [Phytophthora infestans T30-4]	Phytophthora infestans T30-4 conserved hypothetical protein (PITG_08036) mRNA, complete cds
jgi|Phyca11|505794|fgenesh2_kg.PHYCAscaffold_15_#_101_#_Contig731.1	580	137	0	0	2.08188	up	[O]	Posttranslational modification, protein turnover, chaperones	Molecular Function: threonine-type endopeptidase activity (GO:0004298);; Cellular Component: nucleus (GO:0005634);; Biological Process: ubiquitin-dependent protein catabolic process (GO:0006511);; Biological Process: response to zinc ion (GO:0010043);; Cellular Component: proteasome core complex, alpha-subunit complex (GO:0019773);; Cellular Component: cytosolic ribosome (GO:0022626);; Biological…	K02726|1e-165|pif:PITG_15890|20S proteasome subunit alpha 2 [EC:3.4.25.1]	sp|Q10KF0|PSA2_ORYSJ Proteasome subunit alpha type-2 OS=Oryza sativa subsp. japonica GN=PAB1 PE=2 SV=1	Putative uncharacterized protein GN=PHYSODRAFT_354471 OS=Phytophthora sojae (strain P6497) PE=4 SV=1	gi|301098063|ref|XP_002898125.1| threonine protease family T01A, putative [Phytophthora infestans T30-4]	Phytophthora infestans T30-4 threonine protease family T01A, putative (PITG_15890) mRNA, complete cds
jgi|Phyca11|504019|fgenesh2_kg.PHYCAscaffold_5_#_183_#_Contig3601.1	488	131	0	0	1.89731	up	--	--	--	--	--	Putative uncharacterized protein GN=PITG_10185 OS=Phytophthora infestans (strain T30-4) PE=4 SV=1	gi|301107257|ref|XP_002902711.1| conserved hypothetical protein [Phytophthora infestans T30-4]	Phytophthora infestans T30-4 conserved hypothetical protein (PITG_10185) mRNA, complete cds
jgi|Phyca11|506756|fgenesh2_kg.PHYCAscaffold_21_#_128_#_4098761:2	50	9	0.001206	0.00822492	2.47393	up	--	--	--	--	--	Putative uncharacterized protein GN=PITG_06675 OS=Phytophthora infestans (strain T30-4) PE=4 SV=1	gi|301113966|ref|XP_002998753.1| conserved hypothetical protein [Phytophthora infestans T30-4]	--
jgi|Phyca11|504121|fgenesh2_kg.PHYCAscaffold_6_#_38_#_Contig2418.1	67	5	0	0	3.74416	up	[RTKL]	--	Molecular Function: protein kinase activity (GO:0004672);; Molecular Function: ATP binding (GO:0005524);; Biological Process: protein phosphorylation (GO:0006468);;	--	sp|Q6DE87|CHK1_XENLA Serine/threonine-protein kinase Chk1 OS=Xenopus laevis GN=chek1 PE=1 SV=2	Protein kinase, putative GN=PITG_15776 OS=Phytophthora infestans (strain T30-4) PE=4 SV=1	gi|301097878|ref|XP_002898033.1| protein kinase, putative [Phytophthora infestans T30-4]	Phytophthora infestans T30-4 protein kinase, putative (PITG_15776) mRNA, complete cds
jgi|Phyca11|512065|fgenesh2_kg.PHYCAscaffold_122_#_1_#_Contig474.1	745	87	0	0	3.09815	up	--	--	Molecular Function: signal transducer activity (GO:0004871);; Biological Process: signal transduction (GO:0007165);;	--	sp|Q6S6W0|GP2_EHV1V Glycoprotein gp2 OS=Equine herpesvirus 1 (strain V592) GN=71 PE=3 SV=1	Putative uncharacterized protein GN=PHYSODRAFT_562798 OS=Phytophthora sojae (strain P6497) PE=4 SV=1	gi|301102734|ref|XP_002900454.1| DNA binding protein, putative [Phytophthora infestans T30-4]	Phytophthora infestans T30-4 DNA binding protein, putative (PITG_12584) mRNA, complete cds
jgi|Phyca11|541200|estExt2_Genewise1Plus.C_PHYCAscaffold_60305	5161	1242	0	0	2.05499	up	[J]	Translation, ribosomal structure and biogenesis	Molecular Function: structural constituent of ribosome (GO:0003735);; Cellular Component: ribosome (GO:0005840);; Biological Process: translation (GO:0006412);; Cellular Component: intracellular membrane-bounded organelle (GO:0043231);; Cellular Component: intracellular organelle part (GO:0044446);;	--	sp|Q9T043|RL142_ARATH 60S ribosomal protein L14-2 OS=Arabidopsis thaliana GN=RPL14B PE=2 SV=1	Putative uncharacterized protein GN=PHYSODRAFT_286116 OS=Phytophthora sojae (strain P6497) PE=4 SV=1	gi|301090989|ref|XP_002895689.1| 60S ribosomal protein L14, putative [Phytophthora infestans T30-4]	Phytophthora infestans T30-4 60S ribosomal protein L14, putative (PITG_15723) mRNA, complete cds
jgi|Phyca11|7996|fgenesh1_pm.PHYCAscaffold_24_#_26	114	18	0	0	2.66297	up	[K]	Transcription	Molecular Function: phosphoprotein phosphatase activity (GO:0004721);; Cellular Component: nucleus (GO:0005634);; Biological Process: mRNA processing (GO:0006397);; Biological Process: protein dephosphorylation (GO:0006470);; Cellular Component: chloroplast (GO:0009507);;	--	sp|Q6PC19|SSU72_DANRE RNA polymerase II subunit A C-terminal domain phosphatase SSU72 OS=Danio rerio GN=ssu72 PE=2 SV=1	RNA polymerase II subunit A C-terminal domain phosphatase, putative GN=PITG_04941 OS=Phytophthora infestans (strain T30-4) PE=4 SV=1	gi|301115824|ref|XP_002905641.1| RNA polymerase II subunit A C-terminal domain phosphatase, putative [Phytophthora infestans T30-4]	Phytophthora infestans T30-4 RNA polymerase II subunit A C-terminal domain phosphatase, putative (PITG_04941) mRNA, complete cds
jgi|Phyca11|536383|estExt2_fgenesh1_pg.C_PHYCAscaffold_520031	114	24	1e-05	0.000118919	2.24793	up	--	--	--	--	--	Secreted RxLR effector peptide protein, putative GN=PITG_15556 OS=Phytophthora infestans (strain T30-4) PE=4 SV=1	gi|301097230|ref|XP_002897710.1| secreted RxLR effector peptide protein, putative [Phytophthora infestans T30-4]	--
jgi|Phyca11|110170|e_gw1.18.714.1	152	14	0	0	3.44057	up	--	--	Molecular Function: iron ion binding (GO:0005506);; Molecular Function: cysteine dioxygenase activity (GO:0017172);; Biological Process: L-cysteine metabolic process (GO:0046439);; Biological Process: oxidation-reduction process (GO:0055114);;	K00456|1e-122|pif:PITG_02767|cysteine dioxygenase [EC:1.13.11.20]	sp|Q60TI7|CDO_CAEBR Cysteine dioxygenase OS=Caenorhabditis briggsae GN=cdo-1 PE=3 SV=1	Putative uncharacterized protein GN=PHYSODRAFT_476031 OS=Phytophthora sojae (strain P6497) PE=4 SV=1	gi|301119865|ref|XP_002907660.1| cysteine dioxygenase, putative [Phytophthora infestans T30-4]	Phytophthora infestans T30-4 cysteine dioxygenase, putative (PITG_02767) mRNA, complete cds
jgi|Phyca11|535264|estExt2_fgenesh1_pg.C_PHYCAscaffold_330095	98	23	0.000161	0.00140367	2.09115	up	[H]	Coenzyme transport and metabolism	Cellular Component: mitochondrion (GO:0005739);; Biological Process: ubiquinone biosynthetic process (GO:0006744);; Molecular Function: 2-polyprenyl-6-methoxy-1,4-benzoquinone methyltransferase activity (GO:0008425);; Molecular Function: polyprenyldihydroxybenzoate methyltransferase activity (GO:0010420);; Biological Process: methylation (GO:0032259);;	--	sp|A8HVC4|UBIG_AZOC5 3-demethylubiquinone-9 3-methyltransferase OS=Azorhizobium caulinodans (strain ATCC 43989 / DSM 5975 / ORS 571) GN=ubiG PE=3 SV=1	Putative uncharacterized protein GN=PHYSODRAFT_499065 OS=Phytophthora sojae (strain P6497) PE=4 SV=1	gi|301095760|ref|XP_002896979.1| 3-demethylubiquinone-9 3-methyltransferase, putative [Phytophthora infestans T30-4]	Phytophthora infestans T30-4 3-demethylubiquinone-9 3-methyltransferase, putative (PITG_17074) mRNA, complete cds
jgi|Phyca11|562644|estExt2_Genewise1.C_PHYCAscaffold_90744	61	2	0	0	4.93074	up	--	--	--	--	--	Putative uncharacterized protein GN=PITG_11629 OS=Phytophthora infestans (strain T30-4) PE=4 SV=1	gi|301104172|ref|XP_002901171.1| conserved hypothetical protein [Phytophthora infestans T30-4]	Phytophthora infestans T30-4 conserved hypothetical protein (PITG_11629) mRNA, complete cds
jgi|Phyca11|12997|fgenesh1_pg.PHYCAscaffold_2_#_93	110	23	1.2e-05	0.000140619	2.2578	up	--	--	--	--	--	Putative uncharacterized protein GN=PHYSODRAFT_321768 OS=Phytophthora sojae (strain P6497) PE=4 SV=1	gi|301117192|ref|XP_002906324.1| conserved hypothetical protein [Phytophthora infestans T30-4]	Phytophthora infestans T30-4 conserved hypothetical protein (PITG_03244) mRNA, complete cds
jgi|Phyca11|102624|e_gw1.7.496.1	30	1	0.000179	0.00153799	4.90689	up	--	--	--	--	--	Putative uncharacterized protein GN=PHYSODRAFT_341599 OS=Phytophthora sojae (strain P6497) PE=4 SV=1	gi|301101293|ref|XP_002899735.1| conserved hypothetical protein [Phytophthora infestans T30-4]	Phytophthora infestans T30-4 conserved hypothetical protein (PITG_19818) mRNA, complete cds
jgi|Phyca11|21898|fgenesh1_pg.PHYCAscaffold_195_#_2	0	8	0.000134	0.00119422	-12.9658	down	[S]	Function unknown	Molecular Function: oxidoreductase activity (GO:0016491);;	--	sp|Q7SIC2|QDOI_ASPJA Quercetin 2,3-dioxygenase OS=Aspergillus japonicus PE=1 SV=1	Putative uncharacterized protein GN=PHYSODRAFT_289152 OS=Phytophthora sojae (strain P6497) PE=4 SV=1	gi|156040868|ref|XP_001587420.1| hypothetical protein SS1G_11412 [Sclerotinia sclerotiorum 1980]	--
jgi|Phyca11|531090|estExt2_fgenesh1_pm.C_PHYCAscaffold_940025	52	7	0.000156	0.00136707	2.89308	up	--	--	--	--	sp|Q6NZQ0|CP093_MOUSE Coiled-coil domain-containing protein C16orf93 homolog OS=Mus musculus GN=Gm166 PE=2 SV=2	Putative uncharacterized protein GN=PITG_06112 OS=Phytophthora infestans (strain T30-4) PE=4 SV=1	gi|301113051|ref|XP_002998296.1| hypothetical protein PITG_06112 [Phytophthora infestans T30-4]	Phytophthora infestans T30-4 hypothetical protein (PITG_06112) mRNA, complete cds
jgi|Phyca11|116577|e_gw1.31.568.1	999	421	6e-06	7.51515e-05	1.24666	up	--	--	--	--	--	Putative uncharacterized protein GN=PITG_18165 OS=Phytophthora infestans (strain T30-4) PE=4 SV=1	gi|301094427|ref|XP_002896319.1| conserved hypothetical protein [Phytophthora infestans T30-4]	Phytophthora infestans T30-4 conserved hypothetical protein (PITG_18165) mRNA, complete cds
jgi|Phyca11|13207|fgenesh1_pg.PHYCAscaffold_3_#_20	129	5	0	0	4.6893	up	--	--	--	--	--	Putative uncharacterized protein GN=PHYSODRAFT_540251 OS=Phytophthora sojae (strain P6497) PE=4 SV=1	gi|301111444|ref|XP_002904801.1| conserved hypothetical protein [Phytophthora infestans T30-4]	Phytophthora infestans T30-4 conserved hypothetical protein (PITG_06816) mRNA, complete cds
jgi|Phyca11|510779|fgenesh2_kg.PHYCAscaffold_66_#_53_#_4099109:1	88	16	1.9e-05	0.000211646	2.45943	up	--	--	--	--	sp|Q9Y6G5|COMDA_HUMAN COMM domain-containing protein 10 OS=Homo sapiens GN=COMMD10 PE=1 SV=1	Putative uncharacterized protein GN=PHYSODRAFT_359430 OS=Phytophthora sojae (strain P6497) PE=4 SV=1	gi|325183618|emb|CCA18078.1| AlNc14C44G3637 [Albugo laibachii Nc14]	--
jgi|Phyca11|535517|estExt2_fgenesh1_pg.C_PHYCAscaffold_370065	124	4	0	0	4.9542	up	[P]	Inorganic ion transport and metabolism	Molecular Function: carbonate dehydratase activity (GO:0004089);; Molecular Function: zinc ion binding (GO:0008270);; Biological Process: carbon utilization (GO:0015976);;	--	sp|Q5BCC5|CAN_EMENI Carbonic anhydrase OS=Emericella nidulans GN=AN1805 PE=1 SV=2	Carbonic anhydrase GN=PHYSODRAFT_260657 OS=Phytophthora sojae (strain P6497) PE=3 SV=1	gi|301123045|ref|XP_002909249.1| carbonic anhydrase, putative [Phytophthora infestans T30-4]	Phytophthora infestans T30-4 carbonic anhydrase, putative (PITG_00673) mRNA, complete cds
jgi|Phyca11|510126|fgenesh2_kg.PHYCAscaffold_54_#_20_#_4098378:1	214	38	0	0	2.49354	up	--	--	--	--	sp|Q80YX1|TENA_MOUSE Tenascin OS=Mus musculus GN=Tnc PE=1 SV=1	Mastigoneme OS=Phytophthora nicotianae (Buckeye rot agent) PE=4 SV=1	gi|283139176|gb|ADB12593.1| mastigoneme [Phytophthora nicotianae]	Phytophthora infestans T30-4 conserved hypothetical protein (PITG_09306) mRNA, complete cds
jgi|Phyca11|508883|fgenesh2_kg.PHYCAscaffold_39_#_50_#_4099971:1	715	41	0	0	4.12425	up	[T]	Signal transduction mechanisms	Molecular Function: catalytic activity (GO:0003824);; Biological Process: metabolic process (GO:0008152);;	--	sp|Q8H2T0|P2C65_ORYSJ Probable protein phosphatase 2C 65 OS=Oryza sativa subsp. japonica GN=Os07g0646100 PE=2 SV=1	Putative uncharacterized protein GN=PHYSODRAFT_360793 OS=Phytophthora sojae (strain P6497) PE=4 SV=1	gi|301098214|ref|XP_002898200.1| protein phosphatase 2C, putative [Phytophthora infestans T30-4]	Phytophthora infestans T30-4 protein phosphatase 2C, putative (PITG_14767) mRNA, complete cds
jgi|Phyca11|105302|e_gw1.10.82.1	81	14	2.5e-05	0.000269352	2.5325	up	[J]	Translation, ribosomal structure and biogenesis	Molecular Function: structural constituent of ribosome (GO:0003735);; Cellular Component: mitochondrion (GO:0005739);; Biological Process: translation (GO:0006412);; Cellular Component: plastid (GO:0009536);; Molecular Function: rRNA binding (GO:0019843);; Cellular Component: cytosolic small ribosomal subunit (GO:0022627);;	K14560|1e-128|pif:PITG_06262|U3 small nucleolar ribonucleoprotein protein IMP3	sp|Q921Y2|IMP3_MOUSE U3 small nucleolar ribonucleoprotein protein IMP3 OS=Mus musculus GN=Imp3 PE=2 SV=1	U3 small nucleolar ribonucleoprotein protein IMP3 GN=PITG_06262 OS=Phytophthora infestans (strain T30-4) PE=4 SV=1	gi|301113298|ref|XP_002998419.1| U3 small nucleolar ribonucleoprotein protein IMP3 [Phytophthora infestans T30-4]	Phytophthora infestans T30-4 U3 small nucleolar ribonucleoprotein protein IMP3 (PITG_06262) mRNA, complete cds
jgi|Phyca11|527470|estExt2_fgenesh1_pm.C_PHYCAscaffold_190121	422	136	0	0	1.63364	up	--	--	--	--	--	Putative uncharacterized protein GN=PITG_01292 OS=Phytophthora infestans (strain T30-4) PE=4 SV=1	gi|301120478|ref|XP_002907966.1| conserved hypothetical protein [Phytophthora infestans T30-4]	Phytophthora infestans T30-4 conserved hypothetical protein (PITG_01292) mRNA, complete cds
jgi|Phyca11|554361|estExt2_Genewise1Plus.C_PHYCAscaffold_610067	354	39	0	0	3.1822	up	[TZDR]	--	Molecular Function: nucleic acid binding (GO:0003676);; Molecular Function: calcium ion binding (GO:0005509);; Molecular Function: ATP binding (GO:0005524);; Biological Process: mitosis (GO:0007067);; Molecular Function: ATP-dependent helicase activity (GO:0008026);; Biological Process: cell division (GO:0051301);;	--	sp|Q94726|CATR4_PARTE Caltractin ICL1d OS=Paramecium tetraurelia GN=Icl1d PE=3 SV=1	Calcium-dependent protein 4 OS=Phytophthora sojae (Soybean stem and root rot agent) PE=2 SV=1	gi|197320666|gb|ACH68461.1| calcium-dependent protein 4 [Phytophthora sojae]	Phytophthora sojae calcium-dependent protein 4 mRNA, complete cds
jgi|Phyca11|504630|fgenesh2_kg.PHYCAscaffold_9_#_21_#_4100506:1	132	30	7e-06	8.61344e-05	2.1375	up	[R]	General function prediction only	--	K03152|1e-87|pif:PITG_00118|4-methyl-5(b-hydroxyethyl)-thiazole monophosphate biosynthesis	sp|Q46948|YAJL_ECOLI Chaperone protein YajL OS=Escherichia coli (strain K12) GN=yajL PE=1 SV=2	Putative uncharacterized protein GN=PHYSODRAFT_545709 OS=Phytophthora sojae (strain P6497) PE=4 SV=1	gi|301122039|ref|XP_002908746.1| conserved hypothetical protein [Phytophthora infestans T30-4]	Phytophthora capsici clone CBOU17-B16 mRNA sequence
jgi|Phyca11|7028|fgenesh1_pm.PHYCAscaffold_16_#_49	4772	1020	0	0	2.22602	up	[J]	Translation, ribosomal structure and biogenesis	Molecular Function: structural constituent of ribosome (GO:0003735);; Cellular Component: ribosome (GO:0005840);; Biological Process: translation (GO:0006412);;	K02915|8e-73|pif:PITG_15407|large subunit ribosomal protein L34e	sp|P40525|RL34B_YEAST 60S ribosomal protein L34-B OS=Saccharomyces cerevisiae GN=RPL34B PE=1 SV=1	Putative uncharacterized protein GN=PHYSODRAFT_310652 OS=Phytophthora sojae (strain P6497) PE=4 SV=1	gi|66270183|gb|AAY43421.1| ribosomal protein L34 [Phytophthora infestans]	Phytophthora infestans clone MY-23-A-10 ribosomal protein L34 mRNA, complete cds
jgi|Phyca11|547186|estExt2_Genewise1Plus.C_PHYCAscaffold_240017	2369	80	0	0	4.88813	up	--	--	Cellular Component: plasma membrane (GO:0005886);; Biological Process: carbohydrate transport (GO:0008643);; Cellular Component: integral to membrane (GO:0016021);;	--	sp|Q9FY94|SWT15_ARATH Bidirectional sugar transporter SWEET15 OS=Arabidopsis thaliana GN=SWEET15 PE=2 SV=1	Putative uncharacterized protein GN=PHYSODRAFT_482928 OS=Phytophthora sojae (strain P6497) PE=4 SV=1	gi|301115906|ref|XP_002905682.1| MtN3-like protein [Phytophthora infestans T30-4]	Phytophthora infestans T30-4 MtN3-like protein (PITG_04999) mRNA, complete cds
jgi|Phyca11|532410|estExt2_fgenesh1_pg.C_PHYCAscaffold_50139	45	7	0.000934	0.00661806	2.6845	up	--	--	--	--	--	Putative uncharacterized protein GN=PHYSODRAFT_335573 OS=Phytophthora sojae (strain P6497) PE=4 SV=1	--	--
jgi|Phyca11|511793|fgenesh2_kg.PHYCAscaffold_99_#_7_#_Contig588.1	258	49	0	0	2.39652	up	[R]	General function prediction only	Molecular Function: nucleotide binding (GO:0000166);; Molecular Function: zinc ion binding (GO:0008270);; Molecular Function: oxidoreductase activity, acting on the CH-OH group of donors, NAD or NADP as acceptor (GO:0016616);; Biological Process: cellular metabolic process (GO:0044237);; Biological Process: primary metabolic process (GO:0044238);; Biological Process: small molecule metabolic proc…	K13953|0.0|pif:PITG_10292|alcohol dehydrogenase, propanol-preferring [EC:1.1.1.1]	sp|O13309|ADH2_PICST Alcohol dehydrogenase 2 OS=Pichia stipitis GN=ADH2 PE=3 SV=1	Alcohol dehydrogenase, putative GN=PITG_10292 OS=Phytophthora infestans (strain T30-4) PE=3 SV=1	gi|301106062|ref|XP_002902114.1| alcohol dehydrogenase, putative [Phytophthora infestans T30-4]	Phytophthora infestans T30-4 alcohol dehydrogenase, putative (PITG_10292) mRNA, complete cds
jgi|Phyca11|537430|estExt2_fgenesh1_pg.C_PHYCAscaffold_890022	68	7	2e-06	2.75695e-05	3.28011	up	--	--	Biological Process: metabolic process (GO:0008152);;	--	--	Putative uncharacterized protein GN=PHYSODRAFT_508297 OS=Phytophthora sojae (strain P6497) PE=4 SV=1	gi|301120296|ref|XP_002907875.1| conserved hypothetical protein [Phytophthora infestans T30-4]	Phytophthora infestans T30-4 hypothetical protein (PITG_16258) mRNA, complete cds
jgi|Phyca11|542597|estExt2_Genewise1Plus.C_PHYCAscaffold_90571	342	81	0	0	2.078	up	--	--	Cellular Component: intracellular (GO:0005622);; Biological Process: intracellular protein transport (GO:0006886);;	--	sp|Q9SPE6|SNAA2_ARATH Alpha-soluble NSF attachment protein 2 OS=Arabidopsis thaliana GN=ASNAP2 PE=1 SV=1	Alpha-soluble NSF attachment protein, putative GN=PITG_03252 OS=Phytophthora infestans (strain T30-4) PE=4 SV=1	gi|301117202|ref|XP_002906329.1| alpha-soluble NSF attachment protein, putative [Phytophthora infestans T30-4]	Phytophthora infestans T30-4 alpha-soluble NSF attachment protein, putative (PITG_03252) mRNA, complete cds
jgi|Phyca11|529810|estExt2_fgenesh1_pm.C_PHYCAscaffold_490033	532	86	0	0	2.62902	up	--	--	Cellular Component: intracellular (GO:0005622);; Molecular Function: zinc ion binding (GO:0008270);;	--	sp|O64818|Y2309_ARATH Uncharacterized protein At2g23090 OS=Arabidopsis thaliana GN=At2g23090 PE=1 SV=1	Putative uncharacterized protein GN=PHYSODRAFT_353379 OS=Phytophthora sojae (strain P6497) PE=4 SV=1	gi|301123823|ref|XP_002909638.1| conserved hypothetical protein [Phytophthora infestans T30-4]	Phytophthora infestans T30-4 conserved hypothetical protein (PITG_01119) mRNA, complete cds
jgi|Phyca11|538014|estExt2_Genewise1Plus.C_PHYCAscaffold_10158	321	58	0	0	2.46845	up	[K]	Transcription	Molecular Function: nucleic acid binding (GO:0003676);; Cellular Component: ribonucleoprotein complex (GO:0030529);;	K11099|9e-37|pif:PITG_15653|small nuclear ribonucleoprotein G	sp|Q9VXE0|RUXG_DROME Probable small nuclear ribonucleoprotein G OS=Drosophila melanogaster GN=SmG PE=1 SV=1	Putative uncharacterized protein GN=PHYSODRAFT_514215 OS=Phytophthora sojae (strain P6497) PE=4 SV=1	gi|301097686|ref|XP_002897937.1| small nuclear ribonucleoprotein G [Phytophthora infestans T30-4]	Phytophthora infestans T30-4 small nuclear ribonucleoprotein G (PITG_15653) mRNA, complete cds
jgi|Phyca11|535673|estExt2_fgenesh1_pg.C_PHYCAscaffold_400033	107	28	0.000365	0.00290721	1.93411	up	[R]	General function prediction only	Molecular Function: sequence-specific DNA binding transcription factor activity (GO:0003700);; Molecular Function: receptor activity (GO:0004872);; Cellular Component: nucleus (GO:0005634);; Biological Process: regulation of transcription, DNA-dependent (GO:0006355);; Biological Process: signal transduction (GO:0007165);; Molecular Function: sequence-specific DNA binding (GO:0043565);;	--	sp|Q96NW4|ANR27_HUMAN Ankyrin repeat domain-containing protein 27 OS=Homo sapiens GN=ANKRD27 PE=1 SV=2	Transient receptor potential Ca2 channel (TRP-CC) family protein GN=PITG_04700 OS=Phytophthora infestans (strain T30-4) PE=3 SV=1	gi|301115410|ref|XP_002905434.1| transient receptor potential Ca2 channel (TRP-CC) family protein [Phytophthora infestans T30-4]	Phytophthora infestans T30-4 transient receptor potential Ca2 channel (TRP-CC) family protein (PITG_04700) mRNA, complete cds
jgi|Phyca11|504222|fgenesh2_kg.PHYCAscaffold_6_#_139_#_gi|189084721|gb|BT032239.1|	1	12	1.8e-05	0.000202491	-3.58496	down	[P]	Inorganic ion transport and metabolism	Biological Process: sulfate transport (GO:0008272);; Molecular Function: sulfate transmembrane transporter activity (GO:0015116);; Cellular Component: integral to membrane (GO:0016021);;	--	sp|Q9FY46|SUT41_ARATH Sulfate transporter 4.1, chloroplastic OS=Arabidopsis thaliana GN=SULTR4;1 PE=2 SV=1	Putative uncharacterized protein GN=PHYSODRAFT_256501 OS=Phytophthora sojae (strain P6497) PE=4 SV=1	gi|301096802|ref|XP_002897497.1| Sulfate Permease (SulP) Family [Phytophthora infestans T30-4]	Phytophthora capsici clone CBOT161-A01 mRNA sequence
jgi|Phyca11|505873|fgenesh2_kg.PHYCAscaffold_16_#_32_#_4101945:293	384	152	0.000638	0.00475537	1.33703	up	--	--	--	--	--	Putative uncharacterized protein GN=PHYSODRAFT_353794 OS=Phytophthora sojae (strain P6497) PE=4 SV=1	gi|301098667|ref|XP_002898426.1| putative GPI-anchored serine-threonine rich hypothetical protein [Phytophthora infestans T30-4]	Phytophthora infestans T30-4 putative GPI-anchored serine-threonine rich hypothetical protein (PITG_15483) mRNA, complete cds
jgi|Phyca11|120086|e_gw1.40.228.1	45	7	0.000934	0.00661806	2.6845	up	--	--	--	--	--	Putative uncharacterized protein GN=PITG_04891 OS=Phytophthora infestans (strain T30-4) PE=4 SV=1	gi|301115730|ref|XP_002905594.1| conserved hypothetical protein [Phytophthora infestans T30-4]	Phytophthora infestans T30-4 conserved hypothetical protein (PITG_04891) mRNA, complete cds
jgi|Phyca11|20661|fgenesh1_pg.PHYCAscaffold_70_#_16	118	24	4e-06	5.19125e-05	2.29768	up	--	--	--	--	sp|Q8R1V4|TMED4_MOUSE Transmembrane emp24 domain-containing protein 4 OS=Mus musculus GN=Tmed4 PE=2 SV=1	Putative uncharacterized protein GN=PITG_08132 OS=Phytophthora infestans (strain T30-4) PE=3 SV=1	gi|301110444|ref|XP_002904302.1| conserved hypothetical protein [Phytophthora infestans T30-4]	Phytophthora infestans T30-4 conserved hypothetical protein (PITG_08132) mRNA, complete cds
jgi|Phyca11|525733|estExt2_fgenesh1_pm.C_PHYCAscaffold_50021	293	81	0	0	1.85491	up	--	--	Biological Process: RNA methylation (GO:0001510);; Molecular Function: copper ion binding (GO:0005507);; Cellular Component: mitochondrial inner membrane (GO:0005743);; Molecular Function: P-P-bond-hydrolysis-driven protein transmembrane transporter activity (GO:0015450);; Biological Process: cell differentiation (GO:0030154);; Cellular Component: mitochondrial intermembrane space protein transpo…	--	sp|Q9VTN3|TIM13_DROME Mitochondrial import inner membrane translocase subunit Tim13 OS=Drosophila melanogaster GN=Tim13 PE=3 SV=1	Putative uncharacterized protein GN=PHYSODRAFT_286614 OS=Phytophthora sojae (strain P6497) PE=4 SV=1	gi|301108025|ref|XP_002903094.1| Mitochondrial Protein Translocase (MPT) Family [Phytophthora infestans T30-4]	Phytophthora infestans T30-4 Mitochondrial Protein Translocase (MPT) Family (PITG_09441) mRNA, complete cds
jgi|Phyca11|18111|fgenesh1_pg.PHYCAscaffold_33_#_67	34	2	0.00018	0.00154367	4.08746	up	--	--	--	--	--	Putative uncharacterized protein GN=PHYSODRAFT_331326 OS=Phytophthora sojae (strain P6497) PE=4 SV=1	--	--
jgi|Phyca11|9168|fgenesh1_pm.PHYCAscaffold_34_#_85	23	1	0.001371	0.0091579	4.52356	up	--	--	--	--	--	Putative uncharacterized protein GN=PHYSODRAFT_476140 OS=Phytophthora sojae (strain P6497) PE=4 SV=1	gi|301118338|ref|XP_002906897.1| conserved hypothetical protein [Phytophthora infestans T30-4]	Phytophthora infestans T30-4 conserved hypothetical protein (PITG_03857) mRNA, complete cds
jgi|Phyca11|507132|fgenesh2_kg.PHYCAscaffold_25_#_16_#_Contig1770.1	51	8	0.000448	0.00348388	2.67243	up	--	--	--	--	--	Putative uncharacterized protein GN=PHYSODRAFT_329926 OS=Phytophthora sojae (strain P6497) PE=4 SV=1	--	--
jgi|Phyca11|553631|estExt2_Genewise1Plus.C_PHYCAscaffold_540140	323	27	0	0	3.5805	up	[G]	Carbohydrate transport and metabolism	Molecular Function: transporter activity (GO:0005215);; Biological Process: water transport (GO:0006833);; Cellular Component: integral to membrane (GO:0016021);; Biological Process: transmembrane transport (GO:0055085);;	--	sp|O43315|AQP9_HUMAN Aquaporin-9 OS=Homo sapiens GN=AQP9 PE=1 SV=2	Putative uncharacterized protein GN=PHYSODRAFT_525349 OS=Phytophthora sojae (strain P6497) PE=3 SV=1	gi|301109126|ref|XP_002903644.1| aquaporin, putative [Phytophthora infestans T30-4]	Phytophthora infestans T30-4 aquaporin, putative (PITG_09383) mRNA, complete cds
jgi|Phyca11|572245|estExt2_Genewise1.C_PHYCAscaffold_470122	60	7	1.9e-05	0.000211646	3.09954	up	[LR]	--	Biological Process: DNA repair (GO:0006281);; Molecular Function: 8-oxo-7,8-dihydroguanosine triphosphate pyrophosphatase activity (GO:0008413);;	--	sp|P36639|8ODP_HUMAN 7,8-dihydro-8-oxoguanine triphosphatase OS=Homo sapiens GN=NUDT1 PE=1 SV=3	Putative uncharacterized protein GN=PITG_14174 OS=Phytophthora infestans (strain T30-4) PE=4 SV=1	gi|301100386|ref|XP_002899283.1| conserved hypothetical protein [Phytophthora infestans T30-4]	Phytophthora infestans T30-4 conserved hypothetical protein (PITG_14174) mRNA, complete cds
jgi|Phyca11|79163|gw1.14.709.1	35	2	0.000135	0.0012	4.12928	up	--	--	--	--	--	Putative uncharacterized protein GN=PITG_01197 OS=Phytophthora infestans (strain T30-4) PE=4 SV=1	gi|301120292|ref|XP_002907873.1| conserved hypothetical protein [Phytophthora infestans T30-4]	--
jgi|Phyca11|571243|estExt2_Genewise1.C_PHYCAscaffold_410176	1	14	3e-06	3.99609e-05	-3.80735	down	[V]	Defense mechanisms	Molecular Function: ATP binding (GO:0005524);; Biological Process: ATP catabolic process (GO:0006200);; Cellular Component: membrane (GO:0016020);; Molecular Function: ATPase activity (GO:0016887);;	--	sp|Q9XIE2|AB36G_ARATH ABC transporter G family member 36 OS=Arabidopsis thaliana GN=ABCG36 PE=1 SV=1	ATP-binding Cassette (ABC) Superfamily GN=PITG_11062 OS=Phytophthora infestans (strain T30-4) PE=4 SV=1	gi|301105525|ref|XP_002901846.1| ATP-binding Cassette (ABC) Superfamily [Phytophthora infestans T30-4]	Phytophthora infestans T30-4 ATP-binding Cassette (ABC) Superfamily (PITG_11062) mRNA, complete cds
jgi|Phyca11|529224|estExt2_fgenesh1_pm.C_PHYCAscaffold_400055	47	6	0.000245	0.00204204	2.96963	up	--	--	--	--	--	Putative uncharacterized protein GN=PHYSODRAFT_532982 OS=Phytophthora sojae (strain P6497) PE=4 SV=1	gi|301115630|ref|XP_002905544.1| conserved hypothetical protein [Phytophthora infestans T30-4]	Phytophthora infestans T30-4 conserved hypothetical protein (PITG_04841) mRNA, complete cds
jgi|Phyca11|133332|e_gw1.417.3.1	35	3	0.00039	0.0030758	3.54432	up	--	--	--	--	--	Putative uncharacterized protein GN=PHYSODRAFT_498553 OS=Phytophthora sojae (strain P6497) PE=4 SV=1	gi|301090871|ref|XP_002895634.1| conserved hypothetical protein [Phytophthora infestans T30-4]	--
jgi|Phyca11|503294|fgenesh2_kg.PHYCAscaffold_3_#_159_#_Contig624.1	307	101	7e-06	8.61344e-05	1.60388	up	[O]	Posttranslational modification, protein turnover, chaperones	Molecular Function: glutathione peroxidase activity (GO:0004602);; Molecular Function: phospholipid binding (GO:0005543);; Biological Process: response to oxidative stress (GO:0006979);; Cellular Component: cell part (GO:0044464);; Biological Process: oxidation-reduction process (GO:0055114);;	--	sp|Q9LEF0|GPX4_MESCR Probable phospholipid hydroperoxide glutathione peroxidase OS=Mesembryanthemum crystallinum GN=GPXMC1 PE=2 SV=1	Glutathione peroxidase GN=PITG_18317 OS=Phytophthora infestans (strain T30-4) PE=3 SV=1	gi|301093849|ref|XP_002997769.1| phospholipid hydroperoxide glutathione peroxidase, putative [Phytophthora infestans T30-4]	Phytophthora infestans T30-4 phospholipid hydroperoxide glutathione peroxidase, putative (PITG_18317) mRNA, complete cds
jgi|Phyca11|505013|fgenesh2_kg.PHYCAscaffold_10_#_173_#_gi|189084885|gb|BT032416.1|	3204	867	0	0	1.88577	up	[J]	Translation, ribosomal structure and biogenesis	Molecular Function: RNA binding (GO:0003723);; Molecular Function: structural constituent of ribosome (GO:0003735);; Molecular Function: protein binding (GO:0005515);; Cellular Component: nucleolus (GO:0005730);; Cellular Component: vacuolar membrane (GO:0005774);; Cellular Component: Golgi apparatus (GO:0005794);; Cellular Component: plasma membrane (GO:0005886);; Biological Process: translation…	K02938|0.0|pif:PITG_06237|large subunit ribosomal protein L8e	sp|P29766|RL8_SOLLC 60S ribosomal protein L8 OS=Solanum lycopersicum GN=RPL8 PE=2 SV=1	60S ribosomal protein L8, putative GN=PITG_06237 OS=Phytophthora infestans (strain T30-4) PE=3 SV=1	gi|301113256|ref|XP_002998398.1| 60S ribosomal protein L8, putative [Phytophthora infestans T30-4]	Phytophthora capsici clone CBOU17-M11 mRNA sequence
jgi|Phyca11|11003|fgenesh1_pm.PHYCAscaffold_60_#_11	48	8	0.000947	0.00667549	2.58496	up	[R]	General function prediction only	Molecular Function: zinc ion binding (GO:0008270);; Molecular Function: transferase activity (GO:0016740);;	--	sp|Q9UIJ5|ZDHC2_HUMAN Palmitoyltransferase ZDHHC2 OS=Homo sapiens GN=ZDHHC2 PE=2 SV=1	Palmitoyltransferase, putative GN=PITG_08137 OS=Phytophthora infestans (strain T30-4) PE=4 SV=1	gi|301110452|ref|XP_002904306.1| palmitoyltransferase, putative [Phytophthora infestans T30-4]	Phytophthora infestans T30-4 palmitoyltransferase, putative (PITG_08137) mRNA, complete cds
jgi|Phyca11|509638|fgenesh2_kg.PHYCAscaffold_48_#_41_#_gi|189084967|gb|BT032499.1|	111	28	0.000167	0.00145042	1.98706	up	[R]	General function prediction only	Cellular Component: mitochondrion (GO:0005739);;	K03152|3e-87|pif:PITG_00118|4-methyl-5(b-hydroxyethyl)-thiazole monophosphate biosynthesis	sp|Q46948|YAJL_ECOLI Chaperone protein YajL OS=Escherichia coli (strain K12) GN=yajL PE=1 SV=2	Putative uncharacterized protein GN=PHYSODRAFT_545709 OS=Phytophthora sojae (strain P6497) PE=4 SV=1	gi|301122039|ref|XP_002908746.1| conserved hypothetical protein [Phytophthora infestans T30-4]	Phytophthora capsici clone CBOU17-B16 mRNA sequence
jgi|Phyca11|508673|fgenesh2_kg.PHYCAscaffold_37_#_48_#_Contig3171.1	55	9	0.000355	0.00283584	2.61143	up	--	--	Molecular Function: ubiquitin-protein ligase activity (GO:0004842);; Cellular Component: cytoplasm (GO:0005737);; Molecular Function: zinc ion binding (GO:0008270);; Biological Process: protein ubiquitination (GO:0016567);;	K11979|0.0|pif:PITG_00704|E3 ubiquitin-protein ligase UBR7	sp|Q8BU04|UBR7_MOUSE Putative E3 ubiquitin-protein ligase UBR7 OS=Mus musculus GN=Ubr7 PE=2 SV=1	Putative uncharacterized protein GN=PITG_00704 OS=Phytophthora infestans (strain T30-4) PE=4 SV=1	gi|301123103|ref|XP_002909278.1| conserved hypothetical protein [Phytophthora infestans T30-4]	Phytophthora infestans T30-4 conserved hypothetical protein (PITG_00704) mRNA, complete cds
jgi|Phyca11|43072|gw1.28.98.1	563	226	7e-05	0.00066583	1.31681	up	[J]	Translation, ribosomal structure and biogenesis	Molecular Function: translation elongation factor activity (GO:0003746);; Cellular Component: eukaryotic translation elongation factor 1 complex (GO:0005853);; Biological Process: translational elongation (GO:0006414);;	K03232|4e-55|pif:PITG_00910|elongation factor EF-1 beta subunit	sp|P32471|EF1B_YEAST Elongation factor 1-beta OS=Saccharomyces cerevisiae GN=EFB1 PE=1 SV=4	EF-1 guanine nucleotide exchange domain-containing protein, putative GN=PITG_00910 OS=Phytophthora infestans (strain T30-4) PE=4 SV=1	gi|301123451|ref|XP_002909452.1| EF-1 guanine nucleotide exchange domain-containing protein, putative [Phytophthora infestans T30-4]	Phytophthora infestans T30-4 EF-1 guanine nucleotide exchange domain-containing protein, putative (PITG_00910) mRNA, complete cds
jgi|Phyca11|534648|estExt2_fgenesh1_pg.C_PHYCAscaffold_260082	75	12	2.5e-05	0.000269352	2.64386	up	[R]	General function prediction only	Molecular Function: nucleotide binding (GO:0000166);;	K06234|1e-114|pif:PITG_10127|Ras-related protein Rab-23	sp|P35288|RAB23_MOUSE Ras-related protein Rab-23 OS=Mus musculus GN=Rab23 PE=1 SV=2	Putative uncharacterized protein (Fragment) GN=PHYSODRAFT_387258 OS=Phytophthora sojae (strain P6497) PE=4 SV=1	gi|301107143|ref|XP_002902654.1| ras family GTPase, putative [Phytophthora infestans T30-4]	Phytophthora infestans T30-4 ras family GTPase, putative (PITG_10127) mRNA, complete cds
jgi|Phyca11|46557|gw1.50.194.1	25	1	0.000764	0.00557271	4.64386	up	--	--	Cellular Component: integral to membrane (GO:0016021);; Biological Process: transmembrane transport (GO:0055085);;	K12306|0.0|pif:PITG_11838|MFS transporter, FLVCR family, MFS-domain-containing protein 7	sp|Q8CE47|MFSD7_MOUSE Major facilitator superfamily domain-containing protein 7 OS=Mus musculus GN=Mfsd7 PE=2 SV=1	Putative uncharacterized protein GN=PHYSODRAFT_524636 OS=Phytophthora sojae (strain P6497) PE=4 SV=1	gi|301104481|ref|XP_002901325.1| Major facilitator Superfamily [Phytophthora infestans T30-4]	Phytophthora infestans T30-4 Major facilitator Superfamily (PITG_11838) mRNA, complete cds
jgi|Phyca11|511906|fgenesh2_kg.PHYCAscaffold_105_#_4_#_4101775:1	177	53	8.8e-05	0.000819052	1.73969	up	[T]	Signal transduction mechanisms	Molecular Function: protein serine/threonine phosphatase activity (GO:0004722);; Biological Process: protein dephosphorylation (GO:0006470);; Cellular Component: protein serine/threonine phosphatase complex (GO:0008287);; Molecular Function: metal ion binding (GO:0046872);;	K01090|0.0|pif:PITG_10938|protein phosphatase [EC:3.1.3.16]	sp|O62829|PPM1A_BOVIN Protein phosphatase 1A OS=Bos taurus GN=PPM1A PE=2 SV=1	Protein phosphatase 2C, putative GN=PITG_10938 OS=Phytophthora infestans (strain T30-4) PE=3 SV=1	gi|301105313|ref|XP_002901740.1| protein phosphatase 2C, putative [Phytophthora infestans T30-4]	Phytophthora infestans T30-4 protein phosphatase 2C, putative (PITG_10938) mRNA, complete cds
jgi|Phyca11|540728|estExt2_Genewise1Plus.C_PHYCAscaffold_50488	117	24	5e-06	6.37085e-05	2.2854	up	--	--	Molecular Function: DNA-directed RNA polymerase activity (GO:0003899);; Cellular Component: DNA-directed RNA polymerase II, core complex (GO:0005665);; Biological Process: transcription, DNA-dependent (GO:0006351);; Cellular Component: plastid (GO:0009536);;	K03016|2e-99|pif:PITG_09712|DNA-directed RNA polymerases I, II, and III subunit RPABC3	sp|Q54YW8|RPAB3_DICDI DNA-directed RNA polymerases I, II, and III subunit rpabc3 OS=Dictyostelium discoideum GN=polr2h PE=3 SV=1	Putative uncharacterized protein GN=PHYSODRAFT_355025 OS=Phytophthora sojae (strain P6497) PE=4 SV=1	gi|301108471|ref|XP_002903317.1| DNA-directed RNA polymerase I, II, and III subunit rpabc3, putative [Phytophthora infestans T30-4]	Phytophthora infestans T30-4 DNA-directed RNA polymerase I, II, and III subunit rpabc3, putative (PITG_09712) mRNA, complete cds
jgi|Phyca11|503888|fgenesh2_kg.PHYCAscaffold_5_#_52_#_Contig36.1	6116	1250	0	0	2.29066	up	[J]	Translation, ribosomal structure and biogenesis	Molecular Function: structural constituent of ribosome (GO:0003735);; Cellular Component: cell wall (GO:0005618);; Cellular Component: nucleolus (GO:0005730);; Cellular Component: Golgi apparatus (GO:0005794);; Cellular Component: plasma membrane (GO:0005886);; Biological Process: translation (GO:0006412);; Cellular Component: plasmodesma (GO:0009506);; Cellular Component: chloroplast (GO:0009507…	K02997|1e-133|pif:PITG_09563|small subunit ribosomal protein S9e	sp|Q9FLF0|RS92_ARATH 40S ribosomal protein S9-2 OS=Arabidopsis thaliana GN=RPS9C PE=2 SV=1	Putative uncharacterized protein GN=PHYSODRAFT_354997 OS=Phytophthora sojae (strain P6497) PE=3 SV=1	gi|301108221|ref|XP_002903192.1| 40S ribosomal protein S9-1 [Phytophthora infestans T30-4]	Phytophthora infestans T30-4 40S ribosomal protein S9-1 (PITG_09563) mRNA, complete cds
jgi|Phyca11|119050|e_gw1.37.218.1	100	6	0	0	4.05889	up	[P]	Inorganic ion transport and metabolism	Molecular Function: carbonate dehydratase activity (GO:0004089);; Molecular Function: zinc ion binding (GO:0008270);; Biological Process: carbon utilization (GO:0015976);;	--	sp|Q5BCC5|CAN_EMENI Carbonic anhydrase OS=Emericella nidulans GN=AN1805 PE=1 SV=2	Carbonic anhydrase GN=PITG_00674 OS=Phytophthora infestans (strain T30-4) PE=3 SV=1	gi|301123047|ref|XP_002909250.1| carbonic anhydrase, putative [Phytophthora infestans T30-4]	Phytophthora infestans T30-4 carbonic anhydrase, putative (PITG_00674) mRNA, complete cds
jgi|Phyca11|21209|fgenesh1_pg.PHYCAscaffold_85_#_22	96	10	0	0	3.26303	up	--	--	--	--	--	Putative uncharacterized protein GN=PITG_09246 OS=Phytophthora infestans (strain T30-4) PE=4 SV=1	gi|301108910|ref|XP_002903536.1| conserved hypothetical protein [Phytophthora infestans T30-4]	Phytophthora infestans T30-4 conserved hypothetical protein (PITG_09246) mRNA, complete cds
jgi|Phyca11|553796|estExt2_Genewise1Plus.C_PHYCAscaffold_550152	153	26	0	0	2.55695	up	[K]	Transcription	Molecular Function: nucleic acid binding (GO:0003676);; Cellular Component: ribonucleoprotein complex (GO:0030529);;	K12625|6e-51|pif:PITG_13972|U6 snRNA-associated Sm-like protein LSm6	sp|P62313|LSM6_MOUSE U6 snRNA-associated Sm-like protein LSm6 OS=Mus musculus GN=Lsm6 PE=2 SV=1	U6 snRNA-associated Sm-like protein LSm6, putative GN=PITG_13972 OS=Phytophthora infestans (strain T30-4) PE=4 SV=1	gi|301101082|ref|XP_002899630.1| U6 snRNA-associated Sm-like protein LSm6, putative [Phytophthora infestans T30-4]	Phytophthora infestans T30-4 U6 snRNA-associated Sm-like protein LSm6, putative (PITG_13972) mRNA, complete cds
jgi|Phyca11|534041|estExt2_fgenesh1_pg.C_PHYCAscaffold_190154	268	32	0	0	3.06609	up	[R]	General function prediction only	Molecular Function: GTP binding (GO:0005525);; Cellular Component: cytosol (GO:0005829);; Biological Process: transport (GO:0006810);; Biological Process: small GTPase mediated signal transduction (GO:0007264);; Biological Process: response to cadmium ion (GO:0046686);;	--	sp|Q5R573|RBL2A_PONAB Rab-like protein 2A OS=Pongo abelii GN=RABL2A PE=2 SV=1	Putative uncharacterized protein GN=PHYSODRAFT_351128 OS=Phytophthora sojae (strain P6497) PE=4 SV=1	gi|301120408|ref|XP_002907931.1| ras family GTPase, putative [Phytophthora infestans T30-4]	Phytophthora infestans T30-4 ras family GTPase, putative (PITG_01258) mRNA, complete cds
jgi|Phyca11|507436|fgenesh2_kg.PHYCAscaffold_27_#_110_#_4100918:1	580	73	0	0	2.99008	up	--	--	--	--	--	Putative uncharacterized protein GN=PITG_03339 OS=Phytophthora infestans (strain T30-4) PE=4 SV=1	gi|301117368|ref|XP_002906412.1| conserved hypothetical protein [Phytophthora infestans T30-4]	Phytophthora infestans T30-4 conserved hypothetical protein (PITG_03339) mRNA, complete cds
jgi|Phyca11|537381|estExt2_fgenesh1_pg.C_PHYCAscaffold_860026	194	54	7e-06	8.61344e-05	1.84503	up	--	--	--	--	sp|O32245|YVBH_BACSU Uncharacterized protein yvbH OS=Bacillus subtilis GN=yvbH PE=4 SV=1	Putative uncharacterized protein GN=PHYSODRAFT_559231 OS=Phytophthora sojae (strain P6497) PE=4 SV=1	gi|301099249|ref|XP_002898716.1| conserved hypothetical protein [Phytophthora infestans T30-4]	Phytophthora infestans T30-4 conserved hypothetical protein (PITG_15269) mRNA, complete cds
jgi|Phyca11|13607|fgenesh1_pg.PHYCAscaffold_4_#_130	60	12	0.000881	0.006338	2.32193	up	--	--	Molecular Function: acid phosphatase activity (GO:0003993);;	--	--	Putative uncharacterized protein GN=PHYSODRAFT_358508 OS=Phytophthora sojae (strain P6497) PE=4 SV=1	gi|301117850|ref|XP_002906653.1| conserved hypothetical protein [Phytophthora infestans T30-4]	Phytophthora infestans T30-4 conserved hypothetical protein (PITG_03596) mRNA, complete cds
jgi|Phyca11|505118|fgenesh2_kg.PHYCAscaffold_11_#_64_#_4101945:33	2210	652	0	0	1.7611	up	[J]	Translation, ribosomal structure and biogenesis	Molecular Function: structural constituent of ribosome (GO:0003735);; Cellular Component: ribosome (GO:0005840);; Biological Process: translation (GO:0006412);;	K02870|1e-109|pif:PITG_08809|large subunit ribosomal protein L12e	sp|P61866|RL12_CAEEL 60S ribosomal protein L12 OS=Caenorhabditis elegans GN=rpl-12 PE=2 SV=1	60S ribosomal protein L12, putative GN=PITG_08809 OS=Phytophthora infestans (strain T30-4) PE=3 SV=1	gi|301107592|ref|XP_002902878.1| 60S ribosomal protein L12, putative [Phytophthora infestans T30-4]	Phytophthora infestans T30-4 60S ribosomal protein L12, putative (PITG_08809) mRNA, complete cds
jgi|Phyca11|509943|fgenesh2_kg.PHYCAscaffold_51_#_70_#_4101502:1	18	43	0	0	-1.25634	down	--	--	Molecular Function: calcium ion binding (GO:0005509);; Molecular Function: calcium-dependent phospholipid binding (GO:0005544);;	--	sp|Q99JG3|ANX13_MOUSE Annexin A13 OS=Mus musculus GN=Anxa13 PE=2 SV=3	Putative uncharacterized protein GN=PHYSODRAFT_526723 OS=Phytophthora sojae (strain P6497) PE=4 SV=1	gi|301089637|ref|XP_002895099.1| Annexin (Annexin) Family [Phytophthora infestans T30-4]	Phytophthora infestans T30-4 Annexin (Annexin) Family (PITG_21151) mRNA, complete cds
jgi|Phyca11|119822|e_gw1.39.18.1	353	123	1.3e-05	0.000150975	1.52101	up	[CR]	--	Molecular Function: copper ion binding (GO:0005507);; Molecular Function: ATP binding (GO:0005524);; Cellular Component: nucleus (GO:0005634);; Cellular Component: mitochondrion (GO:0005739);; Molecular Function: zinc ion binding (GO:0008270);; Cellular Component: chloroplast (GO:0009507);; Molecular Function: oxidoreductase activity (GO:0016491);; Biological Process: oxidation-reduction process …	K07512|0.0|pif:PITG_15045|mitochondrial trans-2-enoyl-CoA reductase [EC:1.3.1.38]	sp|Q54YT4|MECR_DICDI Trans-2-enoyl-CoA reductase, mitochondrial OS=Dictyostelium discoideum GN=mecr PE=3 SV=1	Putative uncharacterized protein GN=PHYSODRAFT_545994 OS=Phytophthora sojae (strain P6497) PE=4 SV=1	gi|301098256|ref|XP_002898221.1| trans-2-enoyl-CoA reductase, putative [Phytophthora infestans T30-4]	Phytophthora infestans T30-4 trans-2-enoyl-CoA reductase, putative (PITG_15045) mRNA, complete cds
jgi|Phyca11|39504|gw1.17.87.1	2	29	0	0	-3.85798	down	[P]	Inorganic ion transport and metabolism	Molecular Function: copper ion binding (GO:0005507);; Cellular Component: membrane (GO:0016020);; Molecular Function: oxidoreductase activity (GO:0016491);; Biological Process: metal ion transport (GO:0030001);; Molecular Function: metal ion transmembrane transporter activity (GO:0046873);; Biological Process: transmembrane transport (GO:0055085);; Biological Process: oxidation-reduction process …	--	sp|Q9PIN2|ZUPT_CAMJE Zinc transporter ZupT OS=Campylobacter jejuni GN=zupT PE=3 SV=1	Putative uncharacterized protein GN=PHYSODRAFT_556501 OS=Phytophthora sojae (strain P6497) PE=4 SV=1	gi|301114539|ref|XP_002999039.1| Zinc (Zn2 )-Iron (Fe2 ) Permease (ZIP) Family [Phytophthora infestans T30-4]	Phytophthora infestans T30-4 Zinc (Zn2 )-Iron (Fe2 ) Permease (ZIP) Family (PITG_05385) mRNA, complete cds
jgi|Phyca11|76423|gw1.19.667.1	187	53	1.6e-05	0.000182246	1.81897	up	[E]	Amino acid transport and metabolism	Molecular Function: serine-type carboxypeptidase activity (GO:0004185);; Biological Process: proteolysis (GO:0006508);;	K13289|0.0|pif:PITG_01447|cathepsin A (carboxypeptidase C) [EC:3.4.16.5]	sp|Q56WF8|SCP48_ARATH Serine carboxypeptidase-like 48 OS=Arabidopsis thaliana GN=SCPL48 PE=2 SV=2	Putative uncharacterized protein GN=PHYSODRAFT_544689 OS=Phytophthora sojae (strain P6497) PE=4 SV=1	gi|301120770|ref|XP_002908112.1| serine protease family S10, putative [Phytophthora infestans T30-4]	Phytophthora infestans T30-4 serine protease family S10, putative (PITG_01447) mRNA, complete cds
jgi|Phyca11|573936|estExt2_Genewise1.C_PHYCAscaffold_580064	89	19	0.000108	0.00098208	2.22781	up	--	--	Molecular Function: phospholipid binding (GO:0005543);;	--	--	Putative uncharacterized protein GN=PHYSODRAFT_489856 OS=Phytophthora sojae (strain P6497) PE=4 SV=1	gi|301120980|ref|XP_002908217.1| conserved hypothetical protein [Phytophthora infestans T30-4]	Phytophthora infestans T30-4 conserved hypothetical protein (PITG_01577) mRNA, complete cds
jgi|Phyca11|115676|e_gw1.29.167.1	73	9	4e-06	5.19125e-05	3.0199	up	--	--	--	--	sp|P36069|PMU1_YEAST Probable phosphomutase PMU1 OS=Saccharomyces cerevisiae GN=PMU1 PE=1 SV=1	Putative uncharacterized protein GN=PHYSODRAFT_537813 OS=Phytophthora sojae (strain P6497) PE=4 SV=1	gi|301120131|ref|XP_002907793.1| phosphoglycerate mutase family [Phytophthora infestans T30-4]	Phytophthora infestans T30-4 phosphoglycerate mutase family (PITG_02939) mRNA, complete cds
jgi|Phyca11|505845|fgenesh2_kg.PHYCAscaffold_16_#_4_#_4104965:1	169	9	0	0	4.23095	up	[MG]	--	Molecular Function: nucleotide binding (GO:0000166);;	--	sp|P39315|QOR2_ECOLI Quinone oxidoreductase 2 OS=Escherichia coli (strain K12) GN=qorB PE=1 SV=1	NmrA-like family protein, putative OS=Phytophthora infestans (strain T30-4) PE=4 SV=1	gi|301099720|ref|XP_002898951.1| NmrA-like family protein, putative [Phytophthora infestans T30-4]	Phytophthora infestans T30-4 NmrA-like family protein, putative (PITG_21945) mRNA, complete cds
jgi|Phyca11|119085|e_gw1.37.62.1	6	14	0.001219	0.00829285	-1.22239	down	[C]	Energy production and conversion	Molecular Function: oxygen transporter activity (GO:0005344);; Biological Process: oxygen transport (GO:0015671);; Molecular Function: oxidoreductase activity, acting on single donors with incorporation of molecular oxygen, incorporation of two atoms of oxygen (GO:0016702);; Molecular Function: oxygen binding (GO:0019825);; Molecular Function: heme binding (GO:0020037);; Biological Process: oxida…	--	sp|Q8ETH0|HMP_OCEIH Flavohemoprotein OS=Oceanobacillus iheyensis GN=hmp PE=3 SV=1	Putative uncharacterized protein GN=PHYSODRAFT_346654 OS=Phytophthora sojae (strain P6497) PE=3 SV=1	gi|301122887|ref|XP_002909170.1| Nitric oxide dioxygenase (Pi-NOD1) [Phytophthora infestans T30-4]	Phytophthora infestans T30-4 Nitric oxide dioxygenase (Pi-NOD1) (PITG_22661) mRNA, complete cds
jgi|Phyca11|528323|estExt2_fgenesh1_pm.C_PHYCAscaffold_280101	58	12	0.001393	0.00926855	2.27302	up	--	--	--	--	--	Putative uncharacterized protein GN=PITG_00954 OS=Phytophthora infestans (strain T30-4) PE=4 SV=1	gi|301123529|ref|XP_002909491.1| conserved hypothetical protein [Phytophthora infestans T30-4]	Phytophthora infestans T30-4 conserved hypothetical protein (PITG_00954) mRNA, complete cds
jgi|Phyca11|503646|fgenesh2_kg.PHYCAscaffold_4_#_185_#_4101945:285	55	11	0.001451	0.00963566	2.32193	up	[E]	Amino acid transport and metabolism	Biological Process: response to hypoxia (GO:0001666);; Molecular Function: L-alanine:2-oxoglutarate aminotransferase activity (GO:0004021);; Molecular Function: copper ion binding (GO:0005507);; Molecular Function: ATP binding (GO:0005524);; Cellular Component: mitochondrion (GO:0005739);; Cellular Component: cytosol (GO:0005829);; Biological Process: cellular amino acid metabolic process (GO:000…	K00814|0.0|pif:PITG_03593|alanine transaminase [EC:2.6.1.2]	sp|P34106|ALA2_PANMI Alanine aminotransferase 2 OS=Panicum miliaceum PE=1 SV=1	Putative uncharacterized protein GN=PHYSODRAFT_476244 OS=Phytophthora sojae (strain P6497) PE=4 SV=1	gi|301117846|ref|XP_002906651.1| alanine aminotransferase 2 [Phytophthora infestans T30-4]	Phytophthora infestans T30-4 alanine aminotransferase 2 (PITG_03599) mRNA, complete cds
jgi|Phyca11|505125|fgenesh2_kg.PHYCAscaffold_11_#_71_#_Contig3441.1	763	123	0	0	2.63302	up	--	--	--	--	--	Putative uncharacterized protein GN=PITG_08812 OS=Phytophthora infestans (strain T30-4) PE=4 SV=1	gi|301107598|ref|XP_002902881.1| conserved hypothetical protein [Phytophthora infestans T30-4]	Phytophthora infestans T30-4 conserved hypothetical protein (PITG_08812) mRNA, complete cds
jgi|Phyca11|507476|fgenesh2_kg.PHYCAscaffold_27_#_150_#_Contig1507.1	51	8	0.000448	0.00348388	2.67243	up	--	--	Molecular Function: metal ion binding (GO:0046872);;	--	--	Putative uncharacterized protein GN=PHYSODRAFT_554387 OS=Phytophthora sojae (strain P6497) PE=4 SV=1	gi|301117250|ref|XP_002906353.1| sporangia induced hypothetical protein [Phytophthora infestans T30-4]	Phytophthora capsici clone CBOT85-C19 mRNA sequence
jgi|Phyca11|5210|fgenesh1_pm.PHYCAscaffold_5_#_13	55	5	1.2e-05	0.000140619	3.45943	up	--	--	--	--	--	Putative uncharacterized protein GN=PHYSODRAFT_512655 OS=Phytophthora sojae (strain P6497) PE=4 SV=1	gi|301108009|ref|XP_002903086.1| conserved hypothetical protein [Phytophthora infestans T30-4]	Phytophthora infestans T30-4 conserved hypothetical protein (PITG_09433) mRNA, complete cds
jgi|Phyca11|548327|estExt2_Genewise1Plus.C_PHYCAscaffold_280260	25	1	0.000764	0.00557271	4.64386	up	--	--	--	--	sp|A7S8T5|CCD42_NEMVE Coiled-coil domain-containing protein 42 homolog OS=Nematostella vectensis GN=v1g187067 PE=3 SV=1	Putative uncharacterized protein GN=PHYSODRAFT_471955 OS=Phytophthora sojae (strain P6497) PE=4 SV=1	gi|301123375|ref|XP_002909414.1| conserved hypothetical protein [Phytophthora infestans T30-4]	Phytophthora infestans T30-4 conserved hypothetical protein (PITG_00866) mRNA, complete cds
jgi|Phyca11|503131|fgenesh2_kg.PHYCAscaffold_2_#_247_#_4096644:1	4008	831	0	0	2.26996	up	--	--	Molecular Function: structural constituent of ribosome (GO:0003735);; Cellular Component: nucleolus (GO:0005730);; Cellular Component: mitochondrion (GO:0005739);; Biological Process: translation (GO:0006412);; Cellular Component: cytosolic small ribosomal subunit (GO:0022627);;	K02983|9e-53|pif:PITG_19669|small subunit ribosomal protein S30e	sp|P62864|RS30_RAT 40S ribosomal protein S30 OS=Rattus norvegicus GN=Fau PE=1 SV=1	Ubiquitin-like protein/ribosomal protein OS=Phytophthora infestans (Potato late blight fungus) PE=4 SV=1	gi|301092105|ref|XP_002896225.1| ubiquitin-like protein/ribosomal protein [Phytophthora infestans T30-4]	Phytophthora infestans T30-4 ubiquitin-like protein/ribosomal protein (PITG_19669) mRNA, complete cds
jgi|Phyca11|100729|e_gw1.5.961.1	61	11	0.000354	0.002832	2.47131	up	[R]	General function prediction only	Molecular Function: GTP binding (GO:0005525);; Cellular Component: intracellular (GO:0005622);; Biological Process: small GTPase mediated signal transduction (GO:0007264);;	K07952|1e-130|pif:PITG_09507|ADP-ribosylation factor related protein 1	sp|Q32LJ2|ARFRP_BOVIN ADP-ribosylation factor-related protein 1 OS=Bos taurus GN=ARFRP1 PE=2 SV=1	Putative uncharacterized protein GN=PHYSODRAFT_513414 OS=Phytophthora sojae (strain P6497) PE=4 SV=1	gi|301108141|ref|XP_002903152.1| ADP-ribosylation factor-related protein, putative [Phytophthora infestans T30-4]	Phytophthora infestans T30-4 ADP-ribosylation factor-related protein, putative (PITG_09507) mRNA, complete cds
jgi|Phyca11|131184|e_gw1.102.68.1	197	60	5.2e-05	0.000511009	1.71516	up	[H]	Coenzyme transport and metabolism	Molecular Function: nicotinate-nucleotide diphosphorylase (carboxylating) activity (GO:0004514);; Biological Process: NAD biosynthetic process (GO:0009435);;	K00767|0.0|pif:PITG_19932|nicotinate-nucleotide pyrophosphorylase (carboxylating) [EC:2.4.2.19]	sp|A7SG73|NADC_NEMVE Nicotinate-nucleotide pyrophosphorylase [carboxylating] (Fragment) OS=Nematostella vectensis GN=qprt PE=3 SV=1	Nicotinate-nucleotide pyrophosphorylase, putative GN=PITG_19932 OS=Phytophthora infestans (strain T30-4) PE=4 SV=1	gi|301091078|ref|XP_002895731.1| nicotinate-nucleotide pyrophosphorylase, putative [Phytophthora infestans T30-4]	Phytophthora infestans T30-4 nicotinate-nucleotide pyrophosphorylase, putative (PITG_19932) mRNA, complete cds
jgi|Phyca11|131247|e_gw1.103.84.1	61	2	0	0	4.93074	up	--	--	--	--	--	Putative uncharacterized protein GN=PITG_17718 OS=Phytophthora infestans (strain T30-4) PE=4 SV=1	gi|301093474|ref|XP_002997583.1| conserved hypothetical protein [Phytophthora infestans T30-4]	Phytophthora infestans T30-4 conserved hypothetical protein (PITG_17718) mRNA, complete cds
jgi|Phyca11|131532|e_gw1.107.72.1	125	32	8.2e-05	0.000767923	1.96578	up	--	--	Biological Process: phosphatidylinositol biosynthetic process (GO:0006661);;	K12162|6e-47|cbr:CBG12253|ubiquitin-fold modifier 1	sp|Q61E22|UFM1_CAEBR Ubiquitin-fold modifier 1 OS=Caenorhabditis briggsae GN=CBG12253 PE=3 SV=1	Putative uncharacterized protein OS=Selaginella moellendorffii (Spikemoss) PE=4 SV=1	gi|302782407|ref|XP_002972977.1| hypothetical protein SELMODRAFT_413335 [Selaginella moellendorffii]	Phytophthora infestans T30-4 ubiquitin-fold modifier 1 precursor (PITG_07163) mRNA, complete cds
jgi|Phyca11|570162|estExt2_Genewise1.C_PHYCAscaffold_360071	60	11	0.000449	0.00348173	2.44746	up	[M]	Cell wall/membrane/envelope biogenesis	Biological Process: proteolysis (GO:0006508);; Molecular Function: peptidase activity (GO:0008233);;	--	--	Cysteine protease family C59, putative GN=PITG_04262 OS=Phytophthora infestans (strain T30-4) PE=4 SV=1	gi|301116375|ref|XP_002905916.1| cysteine protease family C59, putative [Phytophthora infestans T30-4]	--
jgi|Phyca11|18548|fgenesh1_pg.PHYCAscaffold_37_#_112	39	1	1.3e-05	0.000150975	5.2854	up	--	--	--	--	--	Putative uncharacterized protein OS=Phytophthora sojae (strain P6497) PE=4 SV=1	gi|301099129|ref|XP_002898656.1| conserved hypothetical protein [Phytophthora infestans T30-4]	--
jgi|Phyca11|507579|fgenesh2_kg.PHYCAscaffold_28_#_86_#_Contig1830.1	17	50	0	0	-1.55639	down	[C]	Energy production and conversion	Cellular Component: mitochondrion (GO:0005739);; Biological Process: defense response (GO:0006952);; Biological Process: jasmonic acid biosynthetic process (GO:0009695);; Molecular Function: FMN binding (GO:0010181);; Molecular Function: oxidoreductase activity (GO:0016491);; Biological Process: oxidation-reduction process (GO:0055114);;	--	sp|Q9FUP0|OPR3_ARATH 12-oxophytodienoate reductase 3 OS=Arabidopsis thaliana GN=OPR3 PE=1 SV=2	12-oxophytodienoate reductase, putative GN=PITG_09029 OS=Phytophthora infestans (strain T30-4) PE=4 SV=1	gi|301107940|ref|XP_002903052.1| 12-oxophytodienoate reductase, putative [Phytophthora infestans T30-4]	Phytophthora infestans T30-4 12-oxophytodienoate reductase, putative (PITG_09029) mRNA, complete cds
jgi|Phyca11|570348|estExt2_Genewise1.C_PHYCAscaffold_370073	110	16	0	0	2.78136	up	[E]	Amino acid transport and metabolism	Molecular Function: hydroxymethylglutaryl-CoA lyase activity (GO:0004419);; Cellular Component: mitochondrion (GO:0005739);; Biological Process: leucine metabolic process (GO:0006551);; Biological Process: protein transport (GO:0015031);;	--	sp|P35915|HMGCL_CHICK Hydroxymethylglutaryl-CoA lyase OS=Gallus gallus GN=HMGCL PE=1 SV=1	Putative uncharacterized protein GN=PHYSODRAFT_315765 OS=Phytophthora sojae (strain P6497) PE=4 SV=1	gi|301123183|ref|XP_002909318.1| hydroxymethylglutaryl-CoA lyase, mitochondrial precursor [Phytophthora infestans T30-4]	Phytophthora infestans T30-4 hydroxymethylglutaryl-CoA lyase, mitochondrial precursor (PITG_00747) mRNA, complete cds
jgi|Phyca11|503909|fgenesh2_kg.PHYCAscaffold_5_#_73_#_Contig398.1	298	62	0	0	2.26497	up	--	--	Biological Process: transport (GO:0006810);; Cellular Component: integral to membrane (GO:0016021);;	K03454|0.0|pif:PITG_09538|mitochondrial carrier protein, MC family	sp|Q9Z2Z6|MCAT_MOUSE Mitochondrial carnitine/acylcarnitine carrier protein OS=Mus musculus GN=Slc25a20 PE=1 SV=1	Putative uncharacterized protein GN=PHYSODRAFT_355004 OS=Phytophthora sojae (strain P6497) PE=3 SV=1	gi|301108185|ref|XP_002903174.1| mitochondrial carnitine/acylcarnitine carrier protein, putative [Phytophthora infestans T30-4]	Phytophthora infestans T30-4 mitochondrial carnitine/acylcarnitine carrier protein, putative (PITG_09538) mRNA, complete cds
jgi|Phyca11|536733|estExt2_fgenesh1_pg.C_PHYCAscaffold_610037	60	9	0.000102	0.000934686	2.73697	up	[RTKL]	--	Molecular Function: protein kinase activity (GO:0004672);; Biological Process: primary metabolic process (GO:0044238);; Biological Process: cellular macromolecule metabolic process (GO:0044260);; Cellular Component: intracellular part (GO:0044424);;	K08827|0.0|pif:PITG_13669|serine/threonine-protein kinase PRP4 [EC:2.7.11.1]	sp|Q08DZ2|PRP4B_BOVIN Serine/threonine-protein kinase PRP4 homolog OS=Bos taurus GN=PRPF4B PE=2 SV=1	Putative uncharacterized protein GN=PHYSODRAFT_341673 OS=Phytophthora sojae (strain P6497) PE=3 SV=1	gi|301101525|ref|XP_002899851.1| serine/threonine protein kinase [Phytophthora infestans T30-4]	Phytophthora capsici clone CBOU41-G24 mRNA sequence
jgi|Phyca11|111045|e_gw1.19.649.1	72	7	1e-06	1.45416e-05	3.36257	up	--	--	--	--	--	Putative uncharacterized protein GN=PITG_01449 OS=Phytophthora infestans (strain T30-4) PE=4 SV=1	gi|301120774|ref|XP_002908114.1| conserved hypothetical protein [Phytophthora infestans T30-4]	Phytophthora infestans T30-4 conserved hypothetical protein (PITG_01449) mRNA, complete cds
jgi|Phyca11|101647|e_gw1.5.312.1	42	6	0.000903	0.00645372	2.80735	up	--	--	--	--	sp|O88978|LRRC6_MOUSE Leucine-rich repeat-containing protein 6 OS=Mus musculus GN=Lrrc6 PE=2 SV=1	Putative uncharacterized protein GN=PHYSODRAFT_315332 OS=Phytophthora sojae (strain P6497) PE=4 SV=1	gi|301095607|ref|XP_002896903.1| conserved hypothetical protein [Phytophthora infestans T30-4]	Phytophthora infestans T30-4 conserved hypothetical protein (PITG_16674) mRNA, complete cds
jgi|Phyca11|123422|e_gw1.50.161.1	2	21	0	0	-3.39232	down	--	--	--	--	sp|Q8TFG9|YL61_SCHPO Uncharacterized serine/threonine-rich protein PB15E9.01c OS=Schizosaccharomyces pombe GN=SPAPB15E9.01c PE=2 SV=2	Putative uncharacterized protein (Fragment) GN=PHYSODRAFT_524284 OS=Phytophthora sojae (strain P6497) PE=4 SV=1	gi|301104525|ref|XP_002901347.1| conserved hypothetical protein [Phytophthora infestans T30-4]	Phytophthora infestans T30-4 conserved hypothetical protein (PITG_11861) mRNA, complete cds
jgi|Phyca11|557507|estExt2_Genewise1Plus.C_PHYCAscaffold_1210018	71	6	0	0	3.56478	up	--	--	--	--	--	Putative uncharacterized protein GN=PHYSODRAFT_310777 OS=Phytophthora sojae (strain P6497) PE=4 SV=1	gi|301115924|ref|XP_002905691.1| conserved hypothetical protein [Phytophthora infestans T30-4]	Phytophthora infestans T30-4 conserved hypothetical protein (PITG_05008) mRNA, complete cds
jgi|Phyca11|566063|estExt2_Genewise1.C_PHYCAscaffold_200070	9	33	0	0	-1.87447	down	[C]	Energy production and conversion	Biological Process: malate metabolic process (GO:0006108);; Cellular Component: plastid (GO:0009536);; Cellular Component: membrane (GO:0016020);; Molecular Function: malate dehydrogenase (oxaloacetate-decarboxylating) activity (GO:0016619);; Molecular Function: transition metal ion binding (GO:0046914);; Biological Process: protein homooligomerization (GO:0051260);; Molecular Function: NAD bindi…	K00029|0.0|pif:PITG_17753|malate dehydrogenase (oxaloacetate-decarboxylating)(NADP+) [EC:1.1.1.40]	sp|P16243|MAOC_MAIZE NADP-dependent malic enzyme, chloroplastic OS=Zea mays GN=MOD1 PE=1 SV=1	Malic enzyme GN=PHYSODRAFT_314431 OS=Phytophthora sojae (strain P6497) PE=3 SV=1	gi|301095009|ref|XP_002896607.1| NADP-dependent malic enzyme [Phytophthora infestans T30-4]	Phytophthora infestans T30-4 NADP-dependent malic enzyme (PITG_17753) mRNA, complete cds
jgi|Phyca11|503902|fgenesh2_kg.PHYCAscaffold_5_#_66_#_Contig14.1	2490	735	0	0	1.76033	up	[R]	General function prediction only	Molecular Function: receptor activity (GO:0004872);; Cellular Component: nucleolus (GO:0005730);; Cellular Component: chloroplast (GO:0009507);; Molecular Function: kinase activity (GO:0016301);; Biological Process: phosphorylation (GO:0016310);; Cellular Component: cytosolic ribosome (GO:0022626);; Biological Process: response to cadmium ion (GO:0046686);; Biological Process: root development (G…	--	sp|P25387|GBLP_CHLRE Guanine nucleotide-binding protein subunit beta-like protein OS=Chlamydomonas reinhardtii GN=GBLP PE=2 SV=1	Guanine nucleotide-binding protein subunit beta-2-like protein GN=PITG_09556 OS=Phytophthora infestans (strain T30-4) PE=4 SV=1	gi|301108215|ref|XP_002903189.1| guanine nucleotide-binding protein subunit beta-2-like protein [Phytophthora infestans T30-4]	Phytophthora infestans T30-4 guanine nucleotide-binding protein subunit beta-2-like protein (PITG_09556) mRNA, complete cds
jgi|Phyca11|532838|estExt2_fgenesh1_pg.C_PHYCAscaffold_80146	2	9	0.00129	0.00871501	-2.16993	down	[G]	Carbohydrate transport and metabolism	Cellular Component: nucleus (GO:0005634);; Cellular Component: cytosol (GO:0005829);; Biological Process: starch catabolic process (GO:0005983);; Biological Process: sucrose biosynthetic process (GO:0005986);; Biological Process: response to abscisic acid stimulus (GO:0009737);; Biological Process: response to fructose stimulus (GO:0009750);; Biological Process: photosynthesis (GO:0015979);; Biol…	K03841|0.0|pif:PITG_02038|fructose-1,6-bisphosphatase I [EC:3.1.3.11]	sp|Q9MA79|F16P2_ARATH Fructose-1,6-bisphosphatase, cytosolic OS=Arabidopsis thaliana GN=At1g43670 PE=1 SV=1	Putative uncharacterized protein GN=PHYSODRAFT_329369 OS=Phytophthora sojae (strain P6497) PE=3 SV=1	gi|301121784|ref|XP_002908619.1| fructose 1,6 bisphosphatase [Phytophthora infestans T30-4]	Phytophthora infestans T30-4 fructose 1,6 bisphosphatase (PITG_02038) mRNA, complete cds
jgi|Phyca11|540450|estExt2_Genewise1Plus.C_PHYCAscaffold_40996	30	2	0.000562	0.00425398	3.90689	up	--	--	--	--	--	Putative uncharacterized protein GN=PITG_05830 OS=Phytophthora infestans (strain T30-4) PE=4 SV=1	gi|301112603|ref|XP_002998072.1| conserved hypothetical protein [Phytophthora infestans T30-4]	--
jgi|Phyca11|115142|e_gw1.27.391.1	34	1	5.6e-05	0.000545405	5.08746	up	--	--	Molecular Function: hydrolase activity (GO:0016787);;	--	sp|P98088|MUC5A_HUMAN Mucin-5AC (Fragments) OS=Homo sapiens GN=MUC5AC PE=1 SV=3	Putative uncharacterized protein (Fragment) GN=PHYSODRAFT_389324 OS=Phytophthora sojae (strain P6497) PE=4 SV=1	gi|301127917|ref|XP_002909958.1| conserved hypothetical protein [Phytophthora infestans T30-4]	--
jgi|Phyca11|504825|fgenesh2_kg.PHYCAscaffold_9_#_216_#_Contig112.1	11	61	0	0	-2.47131	down	--	--	--	--	sp|Q1HVF7|EBNA1_EBVA8 Epstein-Barr nuclear antigen 1 OS=Epstein-Barr virus (strain AG876) GN=EBNA1 PE=3 SV=1	Putative uncharacterized protein GN=PITG_23184 OS=Phytophthora infestans (strain T30-4) PE=4 SV=1	gi|301091459|ref|XP_002895914.1| conserved hypothetical protein [Phytophthora infestans T30-4]	--
jgi|Phyca11|526800|estExt2_fgenesh1_pm.C_PHYCAscaffold_130057	1848	55	0	0	5.07039	up	--	--	Molecular Function: oxygen transporter activity (GO:0005344);; Biological Process: oxygen transport (GO:0015671);; Molecular Function: oxygen binding (GO:0019825);; Molecular Function: heme binding (GO:0020037);;	--	--	Putative uncharacterized protein GN=PITG_17628 OS=Phytophthora infestans (strain T30-4) PE=3 SV=1	gi|301094784|ref|XP_002896496.1| conserved hypothetical protein [Phytophthora infestans T30-4]	Phytophthora infestans T30-4 conserved hypothetical protein (PITG_17628) mRNA, complete cds
jgi|Phyca11|18352|fgenesh1_pg.PHYCAscaffold_35_#_89	44	6	0.000537	0.00407719	2.87447	up	--	--	--	--	--	Putative uncharacterized protein GN=PHYSODRAFT_255641 OS=Phytophthora sojae (strain P6497) PE=4 SV=1	gi|301100868|ref|XP_002899523.1| conserved hypothetical protein [Phytophthora infestans T30-4]	Phytophthora infestans T30-4 conserved hypothetical protein (PITG_13843) mRNA, complete cds
jgi|Phyca11|525572|estExt2_fgenesh1_pm.C_PHYCAscaffold_40112	165	6	0	0	4.78136	up	--	--	Molecular Function: signal transducer activity (GO:0004871);; Molecular Function: GTP binding (GO:0005525);; Biological Process: G-protein coupled receptor signaling pathway (GO:0007186);; Molecular Function: hydrolase activity (GO:0016787);;	--	sp|P18872|GNAO_MOUSE Guanine nucleotide-binding protein G(o) subunit alpha OS=Mus musculus GN=Gnao1 PE=1 SV=3	G-protein alpha subunit GN=PHYSODRAFT_322123 OS=Phytophthora sojae (strain P6497) PE=4 SV=1	gi|187424038|gb|ACD03826.1| G protein alpha subunit [Phytophthora sojae]	Phytophthora sojae G protein alpha subunit (GPA1) mRNA, complete cds
jgi|Phyca11|122063|e_gw1.47.407.1	37	2	7.7e-05	0.000724331	4.20945	up	--	--	--	--	--	Putative uncharacterized protein AlNc14C147G7430 GN=AlNc14C147G7430 OS=Albugo laibachii Nc14 PE=4 SV=1	gi|325187671|emb|CCA22208.1| conserved hypothetical protein [Albugo laibachii Nc14]	Phytophthora infestans T30-4 conserved hypothetical protein (PITG_14177) mRNA, complete cds
jgi|Phyca11|524891|estExt2_fgenesh1_pm.C_PHYCAscaffold_10087	33	3	0.000681	0.00504965	3.45943	up	--	--	--	--	--	Putative uncharacterized protein GN=PITG_12870 OS=Phytophthora infestans (strain T30-4) PE=4 SV=1	gi|301102303|ref|XP_002900239.1| conserved hypothetical protein [Phytophthora infestans T30-4]	Phytophthora infestans T30-4 conserved hypothetical protein (PITG_12870) mRNA, complete cds
jgi|Phyca11|110478|e_gw1.18.641.1	38	4	0.000451	0.00349029	3.24793	up	--	--	--	--	--	Putative uncharacterized protein GN=PITG_02685 OS=Phytophthora infestans (strain T30-4) PE=4 SV=1	gi|301119725|ref|XP_002907590.1| conserved hypothetical protein [Phytophthora infestans T30-4]	Phytophthora infestans T30-4 conserved hypothetical protein (PITG_02685) mRNA, complete cds
jgi|Phyca11|49291|gw1.49.295.1	24	0	0.000286	0.00234226	14.5507	up	[RTKL]	--	Molecular Function: protein serine/threonine kinase activity (GO:0004674);; Molecular Function: ATP binding (GO:0005524);; Biological Process: protein phosphorylation (GO:0006468);;	--	sp|Q55GU0|Y9955_DICDI Probable serine/threonine-protein kinase DDB_G0267514 OS=Dictyostelium discoideum GN=DDB_G0267514 PE=3 SV=1	Protein kinase, putative GN=PITG_07549 OS=Phytophthora infestans (strain T30-4) PE=4 SV=1	gi|301110911|ref|XP_002904535.1| protein kinase, putative [Phytophthora infestans T30-4]	Phytophthora infestans T30-4 protein kinase (PITG_01007) mRNA, complete cds
jgi|Phyca11|502725|fgenesh2_kg.PHYCAscaffold_1_#_185_#_4097781:1	178	50	2.1e-05	0.000230907	1.83188	up	--	--	--	--	--	C2 domain-containing protein, putative GN=PITG_02380 OS=Phytophthora infestans (strain T30-4) PE=4 SV=1	gi|301119179|ref|XP_002907317.1| C2 domain-containing protein, putative [Phytophthora infestans T30-4]	Phytophthora infestans T30-4 C2 domain-containing protein, putative (PITG_02380) mRNA, complete cds
jgi|Phyca11|550235|estExt2_Genewise1Plus.C_PHYCAscaffold_360180	55	11	0.001451	0.00963566	2.32193	up	--	--	--	--	--	Ankyrin repeat-containing protein GN=PHYSODRAFT_340168 OS=Phytophthora sojae (strain P6497) PE=4 SV=1	gi|301116275|ref|XP_002905866.1| conserved hypothetical protein [Phytophthora infestans T30-4]	Phytophthora infestans T30-4 conserved hypothetical protein (PITG_04175) mRNA, complete cds
jgi|Phyca11|571603|estExt2_Genewise1.C_PHYCAscaffold_430084	238	56	0	0	2.08746	up	[C]	Energy production and conversion	Biological Process: ATP hydrolysis coupled proton transport (GO:0015991);; Cellular Component: proton-transporting V-type ATPase, V1 domain (GO:0033180);; Molecular Function: hydrogen ion transporting ATP synthase activity, rotational mechanism (GO:0046933);; Molecular Function: proton-transporting ATPase activity, rotational mechanism (GO:0046961);;	K02151|3e-73|pif:PITG_12289|V-type H+-transporting ATPase subunit F [EC:3.6.3.14]	sp|Q55AH5|VATF_DICDI V-type proton ATPase subunit F OS=Dictyostelium discoideum GN=vatF PE=3 SV=1	H-or Na-translocating F-type, V-type and A-type ATPase (F-ATPase) Superfamily GN=PITG_12289 OS=Phytophthora infestans (strain T30-4) PE=4 SV=1	gi|301103612|ref|XP_002900892.1| H - or Na -translocating F-type, V-type and A-type ATPase (F-ATPase) Superfamily [Phytophthora infestans T30-4]	Phytophthora infestans T30-4 H - or Na -translocating F-type, V-type and A-type ATPase (F-ATPase) Superfamily (PITG_12289) mRNA, complete cds
jgi|Phyca11|547509|estExt2_Genewise1Plus.C_PHYCAscaffold_250111	131	16	0	0	3.03342	up	--	--	--	--	--	Putative uncharacterized protein GN=PITG_08538 OS=Phytophthora infestans (strain T30-4) PE=4 SV=1	gi|301109649|ref|XP_002903905.1| conserved hypothetical protein [Phytophthora infestans T30-4]	Phytophthora infestans T30-4 conserved hypothetical protein (PITG_08538) mRNA, complete cds
jgi|Phyca11|570523|estExt2_Genewise1.C_PHYCAscaffold_370322	2586	966	0	0	1.42063	up	[J]	Translation, ribosomal structure and biogenesis	Molecular Function: structural constituent of ribosome (GO:0003735);; Biological Process: translation (GO:0006412);; Cellular Component: cytosolic small ribosomal subunit (GO:0022627);; Molecular Function: metal ion binding (GO:0046872);;	K02980|1e-31|pif:PITG_00631|small subunit ribosomal protein S29e	sp|Q757G1|RS29_ASHGO 40S ribosomal protein S29 OS=Ashbya gossypii (strain ATCC 10895 / CBS 109.51 / FGSC 9923 / NRRL Y-1056) GN=RPS29 PE=3 SV=1	Putative uncharacterized protein GN=PHYSODRAFT_504947 OS=Phytophthora sojae (strain P6497) PE=4 SV=1	gi|301122967|ref|XP_002909210.1| conserved hypothetical protein [Phytophthora infestans T30-4]	Phytophthora infestans T30-4 conserved hypothetical protein (PITG_00631) mRNA, complete cds
jgi|Phyca11|509493|fgenesh2_kg.PHYCAscaffold_46_#_78_#_Contig1584.1	160	30	0	0	2.41504	up	[R]	General function prediction only	Molecular Function: RNA binding (GO:0003723);; Molecular Function: GTP binding (GO:0005525);; Cellular Component: intracellular (GO:0005622);; Biological Process: response to stimulus (GO:0050896);;	--	sp|Q9SUT5|SGT1B_ARATH Protein SGT1 homolog B OS=Arabidopsis thaliana GN=SGT1B PE=1 SV=1	Putative uncharacterized protein GN=PHYSODRAFT_498024 OS=Phytophthora sojae (strain P6497) PE=3 SV=1	gi|301100808|ref|XP_002899493.1| conserved hypothetical protein [Phytophthora infestans T30-4]	Phytophthora infestans T30-4 conserved hypothetical protein (PITG_13806) mRNA, complete cds
jgi|Phyca11|502973|fgenesh2_kg.PHYCAscaffold_2_#_89_#_4101945:287	4127	800	0	0	2.36702	up	[J]	Translation, ribosomal structure and biogenesis	Biological Process: RNA methylation (GO:0001510);; Molecular Function: structural constituent of ribosome (GO:0003735);; Biological Process: translation (GO:0006412);; Molecular Function: rRNA binding (GO:0019843);; Cellular Component: cytosolic large ribosomal subunit (GO:0022625);; Cellular Component: intracellular membrane-bounded organelle (GO:0043231);;	K02940|1e-129|pif:PITG_03178|large subunit ribosomal protein L9e	sp|Q963B7|RL9_SPOFR 60S ribosomal protein L9 OS=Spodoptera frugiperda GN=RpL9 PE=2 SV=1	60S ribosomal protein L9 GN=PITG_03178 OS=Phytophthora infestans (strain T30-4) PE=4 SV=1	gi|301117072|ref|XP_002906264.1| 60S ribosomal protein L9 [Phytophthora infestans T30-4]	Phytophthora infestans T30-4 60S ribosomal protein L9 (PITG_03178) mRNA, complete cds
jgi|Phyca11|122328|e_gw1.47.126.1	34	1	5.6e-05	0.000545405	5.08746	up	--	--	--	--	sp|Q05164|HPF1_YEAST Haze protective factor 1 OS=Saccharomyces cerevisiae GN=HPF1 PE=1 SV=2	Putative uncharacterized protein GN=PHYSODRAFT_319554 OS=Phytophthora sojae (strain P6497) PE=4 SV=1	gi|301100280|ref|XP_002899230.1| conserved hypothetical protein [Phytophthora infestans T30-4]	Phytophthora infestans T30-4 conserved hypothetical protein (PITG_14103) mRNA, complete cds
jgi|Phyca11|575450|estExt2_Genewise1.C_PHYCAscaffold_740025	0	30	0	0	-14.8727	down	--	--	Cellular Component: integral to membrane (GO:0016021);;	--	--	Putative uncharacterized protein GN=PHYSODRAFT_515521 OS=Phytophthora sojae (strain P6497) PE=4 SV=1	gi|301095020|ref|XP_002896612.1| Amino Acid/Auxin Permease (AAAP) Family [Phytophthora infestans T30-4]	Phytophthora infestans T30-4 Amino Acid/Auxin Permease (AAAP) Family (PITG_17760) mRNA, complete cds
jgi|Phyca11|541044|estExt2_Genewise1Plus.C_PHYCAscaffold_51076	222	15	0	0	3.88753	up	--	--	--	--	--	Putative uncharacterized protein GN=PITG_07355 OS=Phytophthora infestans (strain T30-4) PE=4 SV=1	gi|301112400|ref|XP_002905279.1| cleavage induced hypothetical protein [Phytophthora infestans T30-4]	--
jgi|Phyca11|537935|estExt2_Genewise1Plus.C_PHYCAscaffold_10054	138	33	1.1e-05	0.000129792	2.06413	up	--	--	--	K09659|3e-45|pif:PITG_14597|dolichyl-phosphate mannosyltransferase polypeptide 3	sp|Q76NT6|DPM3_DICDI Dolichol-phosphate mannosyltransferase subunit 3 OS=Dictyostelium discoideum GN=dpm3 PE=3 SV=1	Putative uncharacterized protein (Fragment) GN=PHYSODRAFT_286559 OS=Phytophthora sojae (strain P6497) PE=4 SV=1	gi|301098816|ref|XP_002898500.1| conserved hypothetical protein [Phytophthora infestans T30-4]	--
jgi|Phyca11|555166|estExt2_Genewise1Plus.C_PHYCAscaffold_700134	120	3	0	0	5.32193	up	--	--	Cellular Component: membrane (GO:0016020);;	--	--	Putative uncharacterized protein GN=PITG_06577 OS=Phytophthora infestans (strain T30-4) PE=4 SV=1	gi|301113796|ref|XP_002998668.1| conserved hypothetical protein [Phytophthora infestans T30-4]	--
jgi|Phyca11|115210|e_gw1.28.240.1	1	11	4.6e-05	0.000459158	-3.45943	down	--	--	--	--	sp|P31110|TLP_ORYSJ Thaumatin-like protein OS=Oryza sativa subsp. japonica GN=Os12g0628600 PE=1 SV=1	Putative uncharacterized protein GN=PHYSODRAFT_467820 OS=Phytophthora sojae (strain P6497) PE=4 SV=1	gi|301123427|ref|XP_002909440.1| carbohydrate-binding protein, putative [Phytophthora infestans T30-4]	Phytophthora infestans T30-4 carbohydrate-binding protein, putative (PITG_00894) mRNA, complete cds
jgi|Phyca11|575060|estExt2_Genewise1.C_PHYCAscaffold_700037	98	1	0	0	6.61471	up	--	--	--	--	--	Putative uncharacterized protein GN=PHYSODRAFT_297054 OS=Phytophthora sojae (strain P6497) PE=4 SV=1	gi|301111274|ref|XP_002904716.1| conserved hypothetical protein [Phytophthora infestans T30-4]	--
jgi|Phyca11|103296|e_gw1.7.344.1	94	5	0	0	4.23266	up	--	--	--	--	--	Putative uncharacterized protein GN=PHYSODRAFT_480701 OS=Phytophthora sojae (strain P6497) PE=4 SV=1	gi|301115306|ref|XP_002905382.1| conserved hypothetical protein [Phytophthora infestans T30-4]	--
jgi|Phyca11|507700|fgenesh2_kg.PHYCAscaffold_29_#_96_#_Contig3871.1	57	6	1.7e-05	0.000192432	3.24793	up	--	--	Biological Process: proteolysis (GO:0006508);; Molecular Function: cysteine-type peptidase activity (GO:0008234);;	--	--	Ubiquitin-1-specific protease GN=PHYSODRAFT_537870 OS=Phytophthora sojae (strain P6497) PE=4 SV=1	gi|301119995|ref|XP_002907725.1| conserved hypothetical protein [Phytophthora infestans T30-4]	Phytophthora infestans T30-4 conserved hypothetical protein (PITG_02841) mRNA, complete cds
jgi|Phyca11|41359|gw1.21.85.1	504	79	0	0	2.6735	up	[TZDR]	--	Molecular Function: nucleic acid binding (GO:0003676);; Molecular Function: calcium ion binding (GO:0005509);; Molecular Function: ATP binding (GO:0005524);; Biological Process: mitosis (GO:0007067);; Molecular Function: ATP-dependent helicase activity (GO:0008026);; Biological Process: cell division (GO:0051301);;	--	sp|Q06827|CATR_SCHDU Caltractin OS=Scherffelia dubia PE=1 SV=1	Caltractin GN=PITG_13132 OS=Phytophthora infestans (strain T30-4) PE=4 SV=1	gi|301103137|ref|XP_002900655.1| caltractin [Phytophthora infestans T30-4]	Phytophthora infestans T30-4 caltractin (PITG_13132) mRNA, complete cds
jgi|Phyca11|536610|estExt2_fgenesh1_pg.C_PHYCAscaffold_580032	57	10	0.000454	0.00350258	2.51096	up	--	--	Cellular Component: plastid (GO:0009536);; Molecular Function: hydrolase activity, acting on ester bonds (GO:0016788);;	--	sp|B1H3D5|ENDOU_XENTR Poly(U)-specific endoribonuclease OS=Xenopus tropicalis GN=endou PE=2 SV=1	Putative uncharacterized protein GN=PITG_01556 OS=Phytophthora infestans (strain T30-4) PE=4 SV=1	gi|301120950|ref|XP_002908202.1| conserved hypothetical protein [Phytophthora infestans T30-4]	Phytophthora infestans T30-4 conserved hypothetical protein (PITG_01557) mRNA, complete cds
jgi|Phyca11|62094|gw1.6.390.1	58	3	1e-06	1.45416e-05	4.27302	up	--	--	--	--	--	Putative uncharacterized protein GN=PITG_15737 OS=Phytophthora infestans (strain T30-4) PE=4 SV=1	gi|301097824|ref|XP_002898006.1| conserved hypothetical protein [Phytophthora infestans T30-4]	--
jgi|Phyca11|525428|estExt2_fgenesh1_pm.C_PHYCAscaffold_30206	64	14	0.00126	0.00853135	2.19265	up	--	--	--	--	--	Putative uncharacterized protein GN=PHYSODRAFT_554868 OS=Phytophthora sojae (strain P6497) PE=4 SV=1	gi|301104212|ref|XP_002901191.1| conserved hypothetical protein [Phytophthora infestans T30-4]	Phytophthora infestans T30-4 conserved hypothetical protein (PITG_11650) mRNA, complete cds
jgi|Phyca11|546068|estExt2_Genewise1Plus.C_PHYCAscaffold_200058	94	19	3.6e-05	0.000370736	2.30666	up	[K]	Transcription	Biological Process: RNA methylation (GO:0001510);; Molecular Function: nucleic acid binding (GO:0003676);; Cellular Component: nucleolus (GO:0005730);; Cellular Component: small nucleolar ribonucleoprotein complex (GO:0005732);; Cellular Component: cytosol (GO:0005829);;	--	sp|P62317|SMD2_MOUSE Small nuclear ribonucleoprotein Sm D2 OS=Mus musculus GN=Snrpd2 PE=2 SV=1	Putative uncharacterized protein GN=PHYSODRAFT_559644 OS=Phytophthora sojae (strain P6497) PE=4 SV=1	gi|325183558|emb|CCA18019.1| hypothetical protein SORBIDRAFT_06g022770 [Albugo laibachii Nc14]	H.parasitica DNA sequence from clone HpEmoy2-18D2, complete sequence
jgi|Phyca11|526114|estExt2_fgenesh1_pm.C_PHYCAscaffold_70078	69	16	0.001384	0.00921766	2.10852	up	--	--	--	--	sp|Q2TBI1|NSE4A_BOVIN Non-structural maintenance of chromosomes element 4 homolog A OS=Bos taurus GN=NSMCE4A PE=2 SV=1	Putative uncharacterized protein GN=PITG_13493 OS=Phytophthora infestans (strain T30-4) PE=4 SV=1	gi|301101249|ref|XP_002899713.1| conserved hypothetical protein [Phytophthora infestans T30-4]	Phytophthora capsici clone CBOU181-N18 mRNA sequence
jgi|Phyca11|503765|fgenesh2_kg.PHYCAscaffold_4_#_304_#_4098594:1	99	11	0	0	3.16993	up	--	--	Molecular Function: iron ion binding (GO:0005506);; Cellular Component: cytoplasm (GO:0005737);; Biological Process: inositol catabolic process (GO:0019310);; Molecular Function: inositol oxygenase activity (GO:0050113);; Biological Process: oxidation-reduction process (GO:0055114);;	K00469|0.0|pif:PITG_18364|inositol oxygenase [EC:1.13.99.1]	sp|Q9QXN5|MIOX_MOUSE Inositol oxygenase OS=Mus musculus GN=Miox PE=1 SV=2	Inositol oxygenase GN=PITG_18364 OS=Phytophthora infestans (strain T30-4) PE=4 SV=1	gi|301093931|ref|XP_002997810.1| inositol oxygenase [Phytophthora infestans T30-4]	Phytophthora infestans T30-4 inositol oxygenase (PITG_18364) mRNA, complete cds
jgi|Phyca11|7582|fgenesh1_pm.PHYCAscaffold_20_#_97	37	2	7.7e-05	0.000724331	4.20945	up	--	--	Biological Process: cell morphogenesis (GO:0000902);;	--	sp|Q5ZHN4|XRP2_CHICK Protein XRP2 OS=Gallus gallus GN=RP2 PE=2 SV=3	Putative uncharacterized protein GN=PHYSODRAFT_314250 OS=Phytophthora sojae (strain P6497) PE=4 SV=1	gi|301101832|ref|XP_002900004.1| XRP2-like protein [Phytophthora infestans T30-4]	Phytophthora infestans T30-4 XRP2-like protein (PITG_13367) mRNA, complete cds
jgi|Phyca11|511005|fgenesh2_kg.PHYCAscaffold_72_#_50_#_gi|189084915|gb|BT032446.1|	4415	1154	0	0	1.93577	up	[J]	Translation, ribosomal structure and biogenesis	Molecular Function: structural constituent of ribosome (GO:0003735);; Cellular Component: ribosome (GO:0005840);; Biological Process: translation (GO:0006412);; Molecular Function: metal ion binding (GO:0046872);;	K02978|1e-54|pif:PITG_16008|small subunit ribosomal protein S27e	sp|P24051|RS27L_RAT 40S ribosomal protein S27-like OS=Rattus norvegicus GN=Rps27l PE=1 SV=3	40S ribosomal protein S27 GN=PHYSODRAFT_285418 OS=Phytophthora sojae (strain P6497) PE=3 SV=1	gi|301097393|ref|XP_002897791.1| 40S ribosomal protein S27-like protein [Phytophthora infestans T30-4]	Phytophthora capsici clone CBOU121-M11 mRNA sequence
jgi|Phyca11|535384|estExt2_fgenesh1_pg.C_PHYCAscaffold_350037	302	86	0	0	1.81214	up	--	--	--	--	--	Putative uncharacterized protein GN=PHYSODRAFT_331756 OS=Phytophthora sojae (strain P6497) PE=4 SV=1	gi|301100712|ref|XP_002899445.1| conserved hypothetical protein [Phytophthora infestans T30-4]	Phytophthora infestans T30-4 conserved hypothetical protein (PITG_13750) mRNA, complete cds
jgi|Phyca11|107124|e_gw1.13.853.1	71	2	0	0	5.14975	up	--	--	--	--	--	Putative uncharacterized protein GN=PHYSODRAFT_304757 OS=Phytophthora sojae (strain P6497) PE=4 SV=1	gi|325188668|emb|CCA23199.1| protein RER1A putative [Albugo laibachii Nc14]	--
jgi|Phyca11|98845|e_gw1.3.1188.1	110	12	0	0	3.1964	up	[O]	Posttranslational modification, protein turnover, chaperones	Molecular Function: ubiquitin-protein ligase activity (GO:0004842);; Biological Process: postreplication repair (GO:0006301);; Biological Process: fatty acid beta-oxidation (GO:0006635);; Biological Process: toxin catabolic process (GO:0009407);; Biological Process: cellular response to phosphate starvation (GO:0016036);; Biological Process: protein ubiquitination (GO:0016567);; Biological Proces…	K10578|2e-88|pif:PITG_07061|ubiquitin-conjugating enzyme E2 J1 [EC:6.3.2.19]	sp|Q9LSP7|UBC32_ARATH Ubiquitin-conjugating enzyme E2 32 OS=Arabidopsis thaliana GN=UBC32 PE=2 SV=1	Putative uncharacterized protein GN=PHYSODRAFT_479615 OS=Phytophthora sojae (strain P6497) PE=4 SV=1	gi|301111896|ref|XP_002905027.1| ubiquitin-conjugating enzyme E2, putative [Phytophthora infestans T30-4]	Phytophthora infestans T30-4 ubiquitin-conjugating enzyme E2, putative (PITG_07061) mRNA, complete cds
jgi|Phyca11|510566|fgenesh2_kg.PHYCAscaffold_63_#_5_#_Contig2522.1	70	16	0.001118	0.00770762	2.12928	up	--	--	--	--	--	Putative uncharacterized protein GN=PITG_06457 OS=Phytophthora infestans (strain T30-4) PE=4 SV=1	gi|301113608|ref|XP_002998574.1| conserved hypothetical protein [Phytophthora infestans T30-4]	Phytophthora infestans T30-4 conserved hypothetical protein (PITG_06457) mRNA, complete cds
jgi|Phyca11|505511|fgenesh2_kg.PHYCAscaffold_13_#_161_#_Contig3550.1	90	20	0.000158	0.00138237	2.16993	up	--	--	--	--	--	Putative uncharacterized protein GN=PHYSODRAFT_338140 OS=Phytophthora sojae (strain P6497) PE=4 SV=1	gi|301096291|ref|XP_002897243.1| conserved hypothetical protein [Phytophthora infestans T30-4]	--
jgi|Phyca11|61952|gw1.47.399.1	42	2	1.9e-05	0.000211646	4.39232	up	--	--	--	--	--	Putative uncharacterized protein GN=PHYSODRAFT_251874 OS=Phytophthora sojae (strain P6497) PE=4 SV=1	gi|301100514|ref|XP_002899347.1| conserved hypothetical protein [Phytophthora infestans T30-4]	Phytophthora infestans T30-4 conserved hypothetical protein (PITG_14259) mRNA, complete cds
jgi|Phyca11|509966|fgenesh2_kg.PHYCAscaffold_52_#_22_#_4100155:2	574	183	0	0	1.64921	up	--	--	Molecular Function: NADH dehydrogenase (ubiquinone) activity (GO:0008137);; Molecular Function: electron carrier activity (GO:0009055);; Cellular Component: membrane (GO:0016020);;	--	sp|Q54MV7|NDUAC_DICDI NADH dehydrogenase [ubiquinone] 1 alpha subcomplex subunit 12 OS=Dictyostelium discoideum GN=ndufa12 PE=2 SV=2	Putative uncharacterized protein GN=PHYSODRAFT_356051 OS=Phytophthora sojae (strain P6497) PE=4 SV=1	gi|301091017|ref|XP_002895702.1| NADH ubiquinone oxidoreductase subunit, putative [Phytophthora infestans T30-4]	Phytophthora infestans T30-4 NADH ubiquinone oxidoreductase subunit, putative (PITG_07860) mRNA, complete cds
jgi|Phyca11|504142|fgenesh2_kg.PHYCAscaffold_6_#_59_#_4101529:2	2926	975	0	0	1.58546	up	[J]	Translation, ribosomal structure and biogenesis	Molecular Function: structural constituent of ribosome (GO:0003735);; Cellular Component: nucleus (GO:0005634);; Biological Process: translation (GO:0006412);; Molecular Function: 5S rRNA binding (GO:0008097);; Biological Process: anatomical structure morphogenesis (GO:0009653);; Cellular Component: membrane (GO:0016020);; Cellular Component: cytosolic ribosome (GO:0022626);; Cellular Component: …	K02932|0.0|pif:PITG_20188|large subunit ribosomal protein L5e	sp|Q26481|RL5_STYCL 60S ribosomal protein L5 OS=Styela clava GN=RPL5 PE=3 SV=3	60S ribosomal protein L5 GN=PITG_20188 OS=Phytophthora infestans (strain T30-4) PE=3 SV=1	gi|301090987|ref|XP_002895688.1| 60S ribosomal protein L5 [Phytophthora infestans T30-4]	Phytophthora infestans T30-4 60S ribosomal protein L5 (PITG_20188) mRNA, complete cds
jgi|Phyca11|572116|estExt2_Genewise1.C_PHYCAscaffold_460256	406	107	0	0	1.92387	up	[C]	Energy production and conversion	Molecular Function: structural molecule activity (GO:0005198);; Molecular Function: iron ion binding (GO:0005506);; Cellular Component: mitochondrion (GO:0005739);; Cellular Component: chloroplast (GO:0009507);; Biological Process: plant-type cell wall modification (GO:0009827);; Biological Process: pollen tube growth (GO:0009860);; Biological Process: iron-sulfur cluster assembly (GO:0016226);; …	--	sp|Q9H1K1|ISCU_HUMAN Iron-sulfur cluster assembly enzyme ISCU, mitochondrial OS=Homo sapiens GN=ISCU PE=1 SV=2	Putative uncharacterized protein GN=PHYSODRAFT_284636 OS=Phytophthora sojae (strain P6497) PE=4 SV=1	gi|301119389|ref|XP_002907422.1| iron sulfur cluster assembly protein 1, mitochondrial precursor [Phytophthora infestans T30-4]	Phytophthora infestans T30-4 iron sulfur cluster assembly protein 1, mitochondrial precursor (PITG_02498) mRNA, complete cds
jgi|Phyca11|127702|e_gw1.71.24.1	77	8	1e-06	1.45416e-05	3.26679	up	--	--	Biological Process: RNA splicing, via endonucleolytic cleavage and ligation (GO:0000394);; Cellular Component: microtubule associated complex (GO:0005875);; Biological Process: microtubule-based process (GO:0007017);; Biological Process: methionine biosynthetic process (GO:0009086);;	--	sp|Q22799|DYL1_CAEEL Dynein light chain 1, cytoplasmic OS=Caenorhabditis elegans GN=dlc-1 PE=1 SV=1	Putative uncharacterized protein GN=PHYSODRAFT_303692 OS=Phytophthora sojae (strain P6497) PE=4 SV=1	gi|325182812|emb|CCA17267.1| Dynein light chain putative [Albugo laibachii Nc14]	--
jgi|Phyca11|100927|e_gw1.5.401.1	60	3	0	0	4.32193	up	--	--	--	--	--	Putative uncharacterized protein GN=PHYSODRAFT_513613 OS=Phytophthora sojae (strain P6497) PE=4 SV=1	gi|301108083|ref|XP_002903123.1| conserved hypothetical protein [Phytophthora infestans T30-4]	Phytophthora infestans T30-4 conserved hypothetical protein (PITG_09473) mRNA, complete cds
jgi|Phyca11|570861|estExt2_Genewise1.C_PHYCAscaffold_390215	175	35	0	0	2.32193	up	--	--	Cellular Component: chloroplast envelope (GO:0009941);;	K11368|5e-37|spu:591431|enhancer of yellow 2 transcription factor	sp|Q9JIX0|ENY2_MOUSE Enhancer of yellow 2 transcription factor homolog OS=Mus musculus GN=Eny2 PE=2 SV=1	Putative uncharacterized protein GN=PHYSODRAFT_354729 OS=Phytophthora sojae (strain P6497) PE=4 SV=1	gi|298710252|emb|CBJ26327.1| similar to enhancer of yellow 2 homolog (Drosophila) [Ectocarpus siliculosus]	--
jgi|Phyca11|511811|fgenesh2_kg.PHYCAscaffold_100_#_14_#_4103699:2	29	2	0.000747	0.00545746	3.85798	up	--	--	--	--	sp|Q96FG2|ELMD3_HUMAN ELMO domain-containing protein 3 OS=Homo sapiens GN=ELMOD3 PE=2 SV=2	Putative uncharacterized protein GN=PHYSODRAFT_316624 OS=Phytophthora sojae (strain P6497) PE=4 SV=1	gi|325187841|emb|CCA22384.1| PREDICTED: similar to RNA binding motif and ELMO domain 1 putative [Albugo laibachii Nc14]	--
jgi|Phyca11|5907|fgenesh1_pm.PHYCAscaffold_8_#_131	28	2	0.000994	0.00697257	3.80735	up	--	--	--	--	--	Putative uncharacterized protein GN=PITG_02029 OS=Phytophthora infestans (strain T30-4) PE=4 SV=1	gi|301121766|ref|XP_002908610.1| cleavage induced hypothetical protein [Phytophthora infestans T30-4]	Phytophthora infestans T30-4 cleavage induced hypothetical protein (PITG_02029) mRNA, complete cds
jgi|Phyca11|98810|e_gw1.3.245.1	1	16	0	0	-4	down	[V]	Defense mechanisms	Molecular Function: nucleoside-triphosphatase activity (GO:0017111);;	--	sp|Q949G3|PDR1_NICPL Pleiotropic drug resistance protein 1 OS=Nicotiana plumbaginifolia GN=PDR1 PE=1 SV=1	ATP-binding Cassette (ABC) Superfamily GN=PITG_06862 OS=Phytophthora infestans (strain T30-4) PE=4 SV=1	gi|301111528|ref|XP_002904843.1| ATP-binding Cassette (ABC) Superfamily [Phytophthora infestans T30-4]	Phytophthora infestans T30-4 ATP-binding Cassette (ABC) Superfamily (PITG_06862) mRNA, complete cds
jgi|Phyca11|510995|fgenesh2_kg.PHYCAscaffold_72_#_40_#_Contig1726.1	74	173	0	0	-1.22517	down	--	--	Cellular Component: integral to membrane (GO:0016021);;	--	sp|Q9JLJ4|ELOV2_MOUSE Elongation of very long chain fatty acids protein 2 OS=Mus musculus GN=Elovl2 PE=2 SV=1	Elongation of very long chain fatty acids protein, putative GN=PITG_16760 OS=Phytophthora infestans (strain T30-4) PE=4 SV=1	gi|301096001|ref|XP_002897099.1| elongation of very long chain fatty acids protein, putative [Phytophthora infestans T30-4]	Phytophthora infestans T30-4 elongation of very long chain fatty acids protein, putative (PITG_16760) mRNA, complete cds
jgi|Phyca11|508218|fgenesh2_kg.PHYCAscaffold_33_#_77_#_Contig3131.1	126	31	4e-05	0.000405651	2.02308	up	[R]	General function prediction only	--	K06980|1e-39|olu:OSTLU_28552| K06980	sp|Q7RYZ1|CAF17_NEUCR Putative transferase caf-17, mitochondrial OS=Neurospora crassa GN=caf-17 PE=3 SV=1	Putative uncharacterized protein GN=PHYSODRAFT_354565 OS=Phytophthora sojae (strain P6497) PE=3 SV=1	gi|325183767|emb|CCA18225.1| hypothetical protein TTHERM_00155360 [Albugo laibachii Nc14]	--
jgi|Phyca11|571315|estExt2_Genewise1.C_PHYCAscaffold_410330	91	20	0.000127	0.00113891	2.18587	up	--	--	Biological Process: regulation of transcription from RNA polymerase II promoter (GO:0006357);; Biological Process: cellular protein modification process (GO:0006464);; Biological Process: negative regulation of macromolecule metabolic process (GO:0010605);; Molecular Function: isomerase activity (GO:0016853);; Biological Process: negative regulation of cellular metabolic process (GO:0031324);; Bi…	--	sp|P54353|DOD_DROME Protein dodo OS=Drosophila melanogaster GN=dod PE=1 SV=3	Putative uncharacterized protein GN=PHYSODRAFT_353940 OS=Phytophthora sojae (strain P6497) PE=4 SV=1	gi|325181724|emb|CCA16179.1| peptidylprolyl cistrans isomerase NIMAinteracting 1 putative [Albugo laibachii Nc14]	Phytophthora infestans T30-4 peptidyl-prolyl cis-trans isomerase NIMA-interacting 1 (PITG_11123) mRNA, complete cds
jgi|Phyca11|525091|estExt2_fgenesh1_pm.C_PHYCAscaffold_20022	84	20	0.00056	0.00424473	2.07039	up	[R]	General function prediction only	--	--	sp|Q3IRZ1|UREE_NATPD Urease accessory protein ureE OS=Natronomonas pharaonis (strain DSM 2160 / ATCC 35678) GN=ureE PE=3 SV=1	Putative uncharacterized protein GN=PITG_04449 OS=Phytophthora infestans (strain T30-4) PE=4 SV=1	gi|301116673|ref|XP_002906065.1| conserved hypothetical protein [Phytophthora infestans T30-4]	Phytophthora infestans T30-4 conserved hypothetical protein (PITG_04449) mRNA, complete cds
jgi|Phyca11|124668|e_gw1.54.25.1	134	30	5e-06	6.37085e-05	2.1592	up	--	--	Cellular Component: vacuolar membrane (GO:0005774);; Cellular Component: Golgi apparatus (GO:0005794);;	--	sp|Q54DW2|ERGI3_DICDI Probable endoplasmic reticulum-Golgi intermediate compartment protein 3 OS=Dictyostelium discoideum GN=ergic3 PE=3 SV=1	Putative uncharacterized protein GN=PHYSODRAFT_319656 OS=Phytophthora sojae (strain P6497) PE=4 SV=1	gi|325189930|emb|CCA24410.1| hypothetical protein BRAFLDRAFT_63528 [Albugo laibachii Nc14]	Phytophthora infestans T30-4 conserved hypothetical protein (PITG_21508) mRNA, complete cds
jgi|Phyca11|541570|estExt2_Genewise1Plus.C_PHYCAscaffold_70273	116	25	1.1e-05	0.000129792	2.21412	up	--	--	--	--	--	Putative uncharacterized protein GN=PITG_01197 OS=Phytophthora infestans (strain T30-4) PE=4 SV=1	gi|301120292|ref|XP_002907873.1| conserved hypothetical protein [Phytophthora infestans T30-4]	--
jgi|Phyca11|121661|e_gw1.44.15.1	56	8	0.000127	0.00113891	2.80735	up	--	--	Molecular Function: adenine nucleotide transmembrane transporter activity (GO:0000295);; Cellular Component: mitochondrion (GO:0005739);; Biological Process: glucose catabolic process (GO:0006007);; Biological Process: generation of precursor metabolites and energy (GO:0006091);; Biological Process: purine ribonucleotide transport (GO:0015868);; Cellular Component: integral to membrane (GO:001602…	--	sp|Q5U3V7|S2543_DANRE Solute carrier family 25 member 43 OS=Danio rerio GN=slc25a43 PE=2 SV=1	Putative uncharacterized protein OS=Phytophthora sojae (strain P6497) PE=3 SV=1	gi|301089490|ref|XP_002895040.1| Mitochondrial Carrier (MC) Family [Phytophthora infestans T30-4]	Phytophthora infestans T30-4 Mitochondrial Carrier (MC) Family (PITG_21110) mRNA, complete cds
jgi|Phyca11|543453|estExt2_Genewise1Plus.C_PHYCAscaffold_120144	438	16	0	0	4.77479	up	--	--	--	--	--	Putative uncharacterized protein GN=PHYSODRAFT_327630 OS=Phytophthora sojae (strain P6497) PE=4 SV=1	gi|301096858|ref|XP_002897525.1| hypothetical protein PITG_16494 [Phytophthora infestans T30-4]	--
jgi|Phyca11|527250|estExt2_fgenesh1_pm.C_PHYCAscaffold_170135	72	16	0.000726	0.0053283	2.16993	up	[R]	General function prediction only	Molecular Function: zinc ion binding (GO:0008270);; Molecular Function: transferase activity (GO:0016740);;	--	sp|Q8R173|ZDHC3_MOUSE Palmitoyltransferase ZDHHC3 OS=Mus musculus GN=Zdhhc3 PE=1 SV=1	Palmitoyltransferase, putative GN=PITG_05449 OS=Phytophthora infestans (strain T30-4) PE=4 SV=1	gi|301114645|ref|XP_002999092.1| palmitoyltransferase, putative [Phytophthora infestans T30-4]	Phytophthora infestans T30-4 palmitoyltransferase, putative (PITG_05449) mRNA, complete cds
jgi|Phyca11|511289|fgenesh2_kg.PHYCAscaffold_80_#_33_#_4100363:2	169	29	0	0	2.5429	up	--	--	Molecular Function: heat shock protein binding (GO:0031072);; Cellular Component: cell part (GO:0044464);;	--	sp|Q9SU08|AUXI1_ARATH Auxilin-related protein 1 OS=Arabidopsis thaliana GN=At4g12780 PE=1 SV=2	Putative uncharacterized protein GN=PHYSODRAFT_565430 OS=Phytophthora sojae (strain P6497) PE=4 SV=1	gi|301110190|ref|XP_002904175.1| conserved hypothetical protein [Phytophthora infestans T30-4]	Phytophthora infestans T30-4 conserved hypothetical protein (PITG_07971) mRNA, complete cds
jgi|Phyca11|505893|fgenesh2_kg.PHYCAscaffold_16_#_52_#_4100251:1	357	64	0	0	2.47978	up	--	--	--	--	--	Putative uncharacterized protein GN=PHYSODRAFT_347360 OS=Phytophthora sojae (strain P6497) PE=4 SV=1	gi|325184839|emb|CCA19332.1| conserved hypothetical protein [Albugo laibachii Nc14]	Phytophthora infestans T30-4 conserved hypothetical protein (PITG_15416) mRNA, complete cds
jgi|Phyca11|557107|estExt2_Genewise1Plus.C_PHYCAscaffold_1020021	104	7	0	0	3.89308	up	--	--	Biological Process: termination of G-protein coupled receptor signaling pathway (GO:0038032);;	--	--	G protein signaling regulator GN=PHYSODRAFT_320265 OS=Phytophthora sojae (strain P6497) PE=4 SV=1	gi|301114391|ref|XP_002998965.1| cleavage induced hypothetical protein [Phytophthora infestans T30-4]	Phytophthora infestans T30-4 cleavage induced hypothetical protein (PITG_05296) mRNA, complete cds
jgi|Phyca11|526423|estExt2_fgenesh1_pm.C_PHYCAscaffold_90165	73	3	0	0	4.60486	up	--	--	--	--	--	Putative uncharacterized protein GN=PITG_02107 OS=Phytophthora infestans (strain T30-4) PE=4 SV=1	gi|301118701|ref|XP_002907078.1| conserved hypothetical protein [Phytophthora infestans T30-4]	Phytophthora infestans T30-4 conserved hypothetical protein (PITG_02107) mRNA, complete cds
jgi|Phyca11|559901|estExt2_Genewise1.C_PHYCAscaffold_40253	80	14	3.2e-05	0.000335109	2.51457	up	--	--	--	--	--	Putative uncharacterized protein GN=PITG_03679 OS=Phytophthora infestans (strain T30-4) PE=4 SV=1	gi|301118012|ref|XP_002906734.1| conserved hypothetical protein [Phytophthora infestans T30-4]	Phytophthora infestans T30-4 conserved hypothetical protein (PITG_03679) mRNA, complete cds
jgi|Phyca11|546150|estExt2_Genewise1Plus.C_PHYCAscaffold_200185	133	33	2.9e-05	0.000307709	2.01089	up	[R]	General function prediction only	Molecular Function: zinc ion binding (GO:0008270);; Cellular Component: membrane (GO:0016020);; Molecular Function: transferase activity (GO:0016740);; Cellular Component: cell part (GO:0044464);;	--	sp|Q9H8X9|ZDH11_HUMAN Probable palmitoyltransferase ZDHHC11 OS=Homo sapiens GN=ZDHHC11 PE=2 SV=1	Putative uncharacterized protein GN=PHYSODRAFT_504028 OS=Phytophthora sojae (strain P6497) PE=4 SV=1	gi|301101672|ref|XP_002899924.1| palmitoyltransferase, putative [Phytophthora infestans T30-4]	Phytophthora capsici clone CBOT17-O20 mRNA sequence
jgi|Phyca11|502993|fgenesh2_kg.PHYCAscaffold_2_#_109_#_4097525:1	236	66	1e-06	1.45416e-05	1.83825	up	[R]	General function prediction only	Molecular Function: GTP binding (GO:0005525);; Cellular Component: nucleus (GO:0005634);; Cellular Component: plasma membrane (GO:0005886);; Biological Process: response to oxidative stress (GO:0006979);; Biological Process: small GTPase mediated signal transduction (GO:0007264);; Biological Process: response to salt stress (GO:0009651);; Biological Process: protein transport (GO:0015031);;	K07897|1e-141|pif:PITG_03148|Ras-related protein Rab-7A	sp|P09527|RAB7A_RAT Ras-related protein Rab-7a OS=Rattus norvegicus GN=Rab7a PE=1 SV=2	Putative uncharacterized protein GN=PHYSODRAFT_284160 OS=Phytophthora sojae (strain P6497) PE=3 SV=1	gi|301117014|ref|XP_002906235.1| Rab7 family GTPase, putative [Phytophthora infestans T30-4]	Phytophthora capsici clone CBOU21-F01 mRNA sequence
jgi|Phyca11|534154|estExt2_fgenesh1_pg.C_PHYCAscaffold_200147	115	11	0	0	3.38606	up	--	--	--	--	sp|Q8CHQ9|CMLO2_MOUSE Probable N-acetyltransferase CML2 OS=Mus musculus GN=Cml2 PE=2 SV=1	Putative uncharacterized protein (Fragment) GN=PHYSODRAFT_262614 OS=Phytophthora sojae (strain P6497) PE=4 SV=1	gi|108885453|gb|ABG23232.1| putative N-acetyltransferase-like protein [Hyaloperonospora parasitica]	--
jgi|Phyca11|527008|estExt2_fgenesh1_pm.C_PHYCAscaffold_150043	122	10	0	0	3.60881	up	--	--	--	--	sp|Q9DAJ5|DLRB2_MOUSE Dynein light chain roadblock-type 2 OS=Mus musculus GN=Dynlrb2 PE=1 SV=1	Putative uncharacterized protein GN=PHYSODRAFT_262605 OS=Phytophthora sojae (strain P6497) PE=4 SV=1	gi|301109333|ref|XP_002903747.1| conserved hypothetical protein [Phytophthora infestans T30-4]	Phytophthora infestans T30-4 conserved hypothetical protein (PITG_08352) mRNA, complete cds
jgi|Phyca11|507596|fgenesh2_kg.PHYCAscaffold_28_#_103_#_4096618:1	2892	865	0	0	1.7413	up	[J]	Translation, ribosomal structure and biogenesis	Molecular Function: structural constituent of ribosome (GO:0003735);; Biological Process: translation (GO:0006412);; Cellular Component: cytosolic large ribosomal subunit (GO:0022625);;	K02889|1e-111|pif:PITG_00941|large subunit ribosomal protein L21e	sp|O42706|RL21B_SCHPO 60S ribosomal protein L21-B OS=Schizosaccharomyces pombe GN=rpl21b PE=2 SV=2	60S ribosomal protein L21-1 GN=PITG_00941 OS=Phytophthora infestans (strain T30-4) PE=4 SV=1	gi|301123509|ref|XP_002909481.1| 60S ribosomal protein L21-1 [Phytophthora infestans T30-4]	Phytophthora infestans T30-4 60S ribosomal protein L21-1 (PITG_00941) mRNA, complete cds
jgi|Phyca11|504750|fgenesh2_kg.PHYCAscaffold_9_#_141_#_Contig4900.1	300	84	0	0	1.8365	up	--	--	Cellular Component: mitochondrial inner membrane (GO:0005743);; Cellular Component: mitochondrial intermembrane space protein transporter complex (GO:0042719);; Biological Process: cellular metabolic process (GO:0044237);; Biological Process: protein import into mitochondrial inner membrane (GO:0045039);; Molecular Function: metal ion binding (GO:0046872);;	--	sp|Q6DI06|TIM10_DANRE Mitochondrial import inner membrane translocase subunit Tim10 OS=Danio rerio GN=timm10 PE=3 SV=1	Mitochondrial Protein Translocase (MPT) Family GN=PITG_00062 OS=Phytophthora infestans (strain T30-4) PE=4 SV=1	gi|301121939|ref|XP_002908696.1| Mitochondrial Protein Translocase (MPT) Family [Phytophthora infestans T30-4]	Phytophthora infestans T30-4 Mitochondrial Protein Translocase (MPT) Family (PITG_00062) mRNA, complete cds
jgi|Phyca11|108362|e_gw1.15.305.1	11	27	4e-06	5.19125e-05	-1.29546	down	[R]	General function prediction only	Biological Process: proteolysis (GO:0006508);; Molecular Function: peptidase activity (GO:0008233);;	--	sp|D5VGV3|RUTD_CAUST Putative aminoacrylate hydrolase RutD OS=Caulobacter segnis (strain ATCC 21756 / DSM 7131 / JCM 7823 / NBRC 15250 / LMG 17158 / TK0059) GN=rutD PE=3 SV=1	Putative uncharacterized protein OS=Phytophthora sojae (strain P6497) PE=4 SV=1	gi|301098159|ref|XP_002898173.1| serine protease family S33, putative [Phytophthora infestans T30-4]	Phytophthora infestans T30-4 serine protease family S33, putative (PITG_15958) mRNA, complete cds
jgi|Phyca11|16134|fgenesh1_pg.PHYCAscaffold_18_#_22	43	5	0.000293	0.00239528	3.10434	up	--	--	--	--	--	Putative uncharacterized protein (Fragment) GN=PHYSODRAFT_487572 OS=Phytophthora sojae (strain P6497) PE=4 SV=1	--	--
jgi|Phyca11|503562|fgenesh2_kg.PHYCAscaffold_4_#_101_#_4100091:2	2413	524	0	0	2.20319	up	--	--	Molecular Function: translation elongation factor activity (GO:0003746);; Molecular Function: ATP binding (GO:0005524);; Cellular Component: nucleus (GO:0005634);; Cellular Component: cytoplasm (GO:0005737);; Cellular Component: plasma membrane (GO:0005886);; Biological Process: ATP catabolic process (GO:0006200);; Biological Process: translational elongation (GO:0006414);; Cellular Component: ce…	K03235|0.0|pif:PITG_03712|elongation factor EF-3	sp|O93796|EF3_CANGA Elongation factor 3 OS=Candida glabrata GN=TEF3 PE=3 SV=2	Elongation factor 3, putative GN=PITG_03712 OS=Phytophthora infestans (strain T30-4) PE=3 SV=1	gi|301118066|ref|XP_002906761.1| elongation factor 3, putative [Phytophthora infestans T30-4]	Phytophthora infestans T30-4 elongation factor 3, putative (PITG_03712) mRNA, complete cds
jgi|Phyca11|546490|estExt2_Genewise1Plus.C_PHYCAscaffold_210275	165	8	0	0	4.36632	up	--	--	--	--	--	Putative uncharacterized protein GN=PHYSODRAFT_287020 OS=Phytophthora sojae (strain P6497) PE=4 SV=1	gi|301093173|ref|XP_002997435.1| conserved hypothetical protein [Phytophthora infestans T30-4]	Phytophthora infestans T30-4 conserved hypothetical protein (PITG_19119) mRNA, complete cds
jgi|Phyca11|503767|fgenesh2_kg.PHYCAscaffold_4_#_306_#_4097867:1	105	23	3.7e-05	0.000379744	2.19068	up	--	--	Molecular Function: transferase activity, transferring acyl groups (GO:0016746);;	K08765|0.0|pif:PITG_18366|carnitine O-palmitoyltransferase 1 [EC:2.3.1.21]	sp|P32198|CPT1A_RAT Carnitine O-palmitoyltransferase 1, liver isoform OS=Rattus norvegicus GN=Cpt1a PE=1 SV=2	Choline/Carnitine O-acyltransferase, putative GN=PITG_18366 OS=Phytophthora infestans (strain T30-4) PE=3 SV=1	gi|301093937|ref|XP_002997813.1| choline/Carnitine O-acyltransferase, putative [Phytophthora infestans T30-4]	Phytophthora capsici clone CBOT37-A22 mRNA sequence
jgi|Phyca11|114751|e_gw1.27.490.1	129	14	0	0	3.20387	up	[T]	Signal transduction mechanisms	--	--	sp|P39155|YWLE_BACSU Low molecular weight protein-tyrosine-phosphatase ywlE OS=Bacillus subtilis GN=ywlE PE=1 SV=1	Putative uncharacterized protein GN=PITG_03450 OS=Phytophthora infestans (strain T30-4) PE=4 SV=1	gi|301117580|ref|XP_002906518.1| conserved hypothetical protein [Phytophthora infestans T30-4]	Phytophthora infestans T30-4 conserved hypothetical protein (PITG_03450) mRNA, complete cds
jgi|Phyca11|509238|fgenesh2_kg.PHYCAscaffold_43_#_36_#_4103628:1	89	5	0	0	4.15381	up	[I]	Lipid transport and metabolism	Molecular Function: O-acyltransferase activity (GO:0008374);; Cellular Component: integral to membrane (GO:0016021);;	K00637|1e-150|pif:PITG_12278|sterol O-acyltransferase [EC:2.3.1.26]	sp|Q9UU82|AREH2_SCHPO Probable sterol O-acyltransferase 2 OS=Schizosaccharomyces pombe GN=SPCP1E11.05c PE=1 SV=1	Sterol O-acyltransferase, putative GN=PITG_12278 OS=Phytophthora infestans (strain T30-4) PE=4 SV=1	gi|301103592|ref|XP_002900882.1| sterol O-acyltransferase, putative [Phytophthora infestans T30-4]	Phytophthora infestans T30-4 sterol O-acyltransferase, putative (PITG_12278) mRNA, complete cds
jgi|Phyca11|541899|estExt2_Genewise1Plus.C_PHYCAscaffold_80088	66	14	0.000808	0.0058452	2.23704	up	--	--	--	--	--	Putative uncharacterized protein GN=PITG_01792 OS=Phytophthora infestans (strain T30-4) PE=4 SV=1	gi|301121348|ref|XP_002908401.1| conserved hypothetical protein [Phytophthora infestans T30-4]	Phytophthora infestans T30-4 conserved hypothetical protein (PITG_01792) mRNA, complete cds
jgi|Phyca11|120182|e_gw1.40.433.1	8	25	1e-06	1.45416e-05	-1.64386	down	--	--	--	--	--	Putative uncharacterized protein GN=PHYSODRAFT_515130 OS=Phytophthora sojae (strain P6497) PE=4 SV=1	gi|301095639|ref|XP_002896919.1| hypothetical protein PITG_16689 [Phytophthora infestans T30-4]	--
jgi|Phyca11|526737|estExt2_fgenesh1_pm.C_PHYCAscaffold_120093	169	19	0	0	3.15295	up	--	--	Biological Process: dephosphorylation (GO:0016311);; Molecular Function: phosphatase activity (GO:0016791);;	--	sp|O94279|MGDP1_SCHPO Putative magnesium-dependent phosphatase P8B7.31 OS=Schizosaccharomyces pombe GN=SPBP8B7.31 PE=2 SV=1	Putative uncharacterized protein GN=PITG_14424 OS=Phytophthora infestans (strain T30-4) PE=4 SV=1	gi|301099598|ref|XP_002898890.1| conserved hypothetical protein [Phytophthora infestans T30-4]	Phytophthora infestans T30-4 conserved hypothetical protein (PITG_14424) mRNA, complete cds
jgi|Phyca11|567679|estExt2_Genewise1.C_PHYCAscaffold_260120	88	20	0.000242	0.00202074	2.1375	up	--	--	Cellular Component: vacuole (GO:0005773);;	K01205|0.0|pif:PITG_10050|alpha-N-acetylglucosaminidase [EC:3.2.1.50]	sp|P54802|ANAG_HUMAN Alpha-N-acetylglucosaminidase OS=Homo sapiens GN=NAGLU PE=1 SV=2	Putative uncharacterized protein GN=PHYSODRAFT_247428 OS=Phytophthora sojae (strain P6497) PE=4 SV=1	gi|301107007|ref|XP_002902586.1| alpha-N-acetylglucosaminidase (NAGLU), putative [Phytophthora infestans T30-4]	Phytophthora infestans T30-4 alpha-N-acetylglucosaminidase (NAGLU), putative (PITG_10050) mRNA, complete cds
jgi|Phyca11|509224|fgenesh2_kg.PHYCAscaffold_43_#_22_#_Contig236.1	3133	1118	0	0	1.48662	up	[J]	Translation, ribosomal structure and biogenesis	Molecular Function: RNA binding (GO:0003723);; Molecular Function: structural constituent of ribosome (GO:0003735);; Molecular Function: protein tyrosine kinase activity (GO:0004713);; Molecular Function: ATP binding (GO:0005524);; Cellular Component: cell wall (GO:0005618);; Cellular Component: nucleolus (GO:0005730);; Biological Process: translation (GO:0006412);; Biological Process: protein ph…	--	sp|P60868|RS20_RAT 40S ribosomal protein S20 OS=Rattus norvegicus GN=Rps20 PE=3 SV=1	Putative uncharacterized protein GN=PHYSODRAFT_285181 OS=Phytophthora sojae (strain P6497) PE=4 SV=1	gi|301103632|ref|XP_002900902.1| hypothetical protein PITG_12299 [Phytophthora infestans T30-4]	Phytophthora infestans T30-4 hypothetical protein (PITG_12299) mRNA, complete cds
jgi|Phyca11|118871|e_gw1.37.401.1	54	8	0.000211	0.00179317	2.75489	up	--	--	Cellular Component: flagellum (GO:0019861);;	--	sp|Q5PQ44|CD022_XENLA Uncharacterized protein C4orf22 homolog OS=Xenopus laevis PE=2 SV=1	Putative uncharacterized protein GN=PHYSODRAFT_302108 OS=Phytophthora sojae (strain P6497) PE=4 SV=1	gi|301122959|ref|XP_002909206.1| conserved hypothetical protein [Phytophthora infestans T30-4]	Phytophthora infestans T30-4 conserved hypothetical protein (PITG_00627) mRNA, complete cds
jgi|Phyca11|565737|estExt2_Genewise1.C_PHYCAscaffold_190078	2	53	0	0	-4.72792	down	--	--	Molecular Function: catalytic activity (GO:0003824);;	--	sp|Q02817|MUC2_HUMAN Mucin-2 OS=Homo sapiens GN=MUC2 PE=1 SV=2	Putative uncharacterized protein (Fragment) GN=PHYSODRAFT_330910 OS=Phytophthora sojae (strain P6497) PE=4 SV=1	gi|301090756|ref|XP_002895581.1| conserved hypothetical protein [Phytophthora infestans T30-4]	Phytophthora infestans T30-4 hypothetical protein (PITG_14554) mRNA, complete cds
jgi|Phyca11|107854|e_gw1.14.679.1	27	2	0.001323	0.00890267	3.75489	up	--	--	Cellular Component: integral to membrane (GO:0016021);;	--	--	Transmembrane protein, putative GN=PITG_10510 OS=Phytophthora infestans (strain T30-4) PE=4 SV=1	gi|301106414|ref|XP_002902290.1| transmembrane protein, putative [Phytophthora infestans T30-4]	Phytophthora infestans T30-4 transmembrane protein, putative (PITG_10510) mRNA, complete cds
jgi|Phyca11|537034|estExt2_fgenesh1_pg.C_PHYCAscaffold_710049	0	7	0.000353	0.00282815	-12.7731	down	[GEPR]	--	Molecular Function: transporter activity (GO:0005215);; Biological Process: transport (GO:0006810);;	--	sp|Q2V4B9|PLST3_ARATH Probable plastidic glucose transporter 3 OS=Arabidopsis thaliana GN=At1g79820 PE=2 SV=2	Putative uncharacterized protein GN=PHYSODRAFT_336177 OS=Phytophthora sojae (strain P6497) PE=3 SV=1	gi|301101221|ref|XP_002899699.1| Major Facilitator Superfamily (MFS) [Phytophthora infestans T30-4]	Phytophthora infestans T30-4 Major Facilitator Superfamily (MFS) (PITG_13473) mRNA, complete cds
jgi|Phyca11|533401|estExt2_fgenesh1_pg.C_PHYCAscaffold_130108	1	12	1.8e-05	0.000202491	-3.58496	down	--	--	Molecular Function: transferase activity, transferring acyl groups (GO:0016746);;	--	sp|Q4L9P0|SRAP_STAHJ Serine-rich adhesin for platelets OS=Staphylococcus haemolyticus (strain JCSC1435) GN=sraP PE=3 SV=1	Transglutaminase elicitor, putative GN=PITG_16953 OS=Phytophthora infestans (strain T30-4) PE=4 SV=1	gi|301096159|ref|XP_002897177.1| transglutaminase elicitor, putative [Phytophthora infestans T30-4]	Phytophthora capsici clone CBOT69-A12 mRNA sequence
jgi|Phyca11|116081|e_gw1.30.437.1	111	15	0	0	2.88753	up	--	--	Biological Process: endocytosis (GO:0006897);; Cellular Component: membrane (GO:0016020);;	--	sp|Q9VXB0|NECAP_DROME NECAP-like protein CG9132 OS=Drosophila melanogaster GN=CG9132 PE=2 SV=1	Adaptin-like protein GN=PITG_00411 OS=Phytophthora infestans (strain T30-4) PE=4 SV=1	gi|301122575|ref|XP_002909014.1| adaptin-like protein [Phytophthora infestans T30-4]	Phytophthora infestans T30-4 adaptin-like protein (PITG_00411) mRNA, complete cds
jgi|Phyca11|539671|estExt2_Genewise1Plus.C_PHYCAscaffold_30904	44	7	0.001202	0.00820995	2.65208	up	--	--	--	--	--	Putative uncharacterized protein OS=Phytophthora infestans (strain T30-4) PE=4 SV=1	gi|301090943|ref|XP_002895667.1| conserved hypothetical protein [Phytophthora infestans T30-4]	Phytophthora infestans T30-4 conserved hypothetical protein (PITG_11720) mRNA, complete cds
jgi|Phyca11|574324|estExt2_Genewise1.C_PHYCAscaffold_610084	38	4	0.000451	0.00349029	3.24793	up	[Q]	Secondary metabolites biosynthesis, transport and catabolism	Molecular Function: iron ion binding (GO:0005506);; Molecular Function: oxidoreductase activity, acting on paired donors, with incorporation or reduction of molecular oxygen (GO:0016705);;	--	sp|O23066|C86A2_ARATH Cytochrome P450 86A2 OS=Arabidopsis thaliana GN=CYP86A2 PE=2 SV=1	Putative uncharacterized protein GN=PHYSODRAFT_531592 OS=Phytophthora sojae (strain P6497) PE=3 SV=1	gi|301101471|ref|XP_002899824.1| cytochrome P450, putative [Phytophthora infestans T30-4]	--
jgi|Phyca11|566774|estExt2_Genewise1.C_PHYCAscaffold_220429	50	5	4.5e-05	0.000450495	3.32193	up	--	--	--	--	--	Putative uncharacterized protein GN=PITG_01706 OS=Phytophthora infestans (strain T30-4) PE=4 SV=1	gi|301121198|ref|XP_002908326.1| conserved hypothetical protein [Phytophthora infestans T30-4]	--
jgi|Phyca11|567110|estExt2_Genewise1.C_PHYCAscaffold_230424	140	29	1e-06	1.45416e-05	2.2713	up	[K]	Transcription	Molecular Function: RNA binding (GO:0003723);; Molecular Function: protein kinase activity (GO:0004672);; Molecular Function: ATP binding (GO:0005524);; Cellular Component: nucleus (GO:0005634);; Cellular Component: small nucleolar ribonucleoprotein complex (GO:0005732);; Biological Process: protein phosphorylation (GO:0006468);; Biological Process: response to water deprivation (GO:0009414);; Bi…	K12624|1e-34|vvi:100264807|U6 snRNA-associated Sm-like protein LSm5	sp|Q5R628|LSM5_PONAB U6 snRNA-associated Sm-like protein LSm5 OS=Pongo abelii GN=LSM5 PE=3 SV=3	Sm-like protein LSm5 GN=Lsm5 OS=Ectocarpus siliculosus (Brown alga) PE=4 SV=1	gi|299471840|emb|CBN77010.1| Sm-like protein LSm5 [Ectocarpus siliculosus]	Phytophthora infestans T30-4 conserved hypothetical protein (PITG_08673) mRNA, complete cds
jgi|Phyca11|504288|fgenesh2_kg.PHYCAscaffold_7_#_40_#_Contig2497.1	8	21	3.1e-05	0.000326896	-1.39232	down	[MG]	--	Molecular Function: nucleotide binding (GO:0000166);; Molecular Function: catalytic activity (GO:0003824);; Biological Process: cellular metabolic process (GO:0044237);; Molecular Function: coenzyme binding (GO:0050662);;	--	sp|Q2KIR8|TDH_BOVIN L-threonine 3-dehydrogenase, mitochondrial OS=Bos taurus GN=TDH PE=2 SV=1	L-threonine 3-dehydrogenase, putative GN=PITG_05140 OS=Phytophthora infestans (strain T30-4) PE=4 SV=1	gi|301114137|ref|XP_002998838.1| L-threonine 3-dehydrogenase, putative [Phytophthora infestans T30-4]	Phytophthora infestans T30-4 L-threonine 3-dehydrogenase, putative (PITG_05140) mRNA, complete cds
jgi|Phyca11|503362|fgenesh2_kg.PHYCAscaffold_3_#_227_#_Contig1073.1	765	256	0	0	1.57932	up	--	--	--	--	--	Putative uncharacterized protein GN=PITG_11692 OS=Phytophthora infestans (strain T30-4) PE=4 SV=1	gi|301104274|ref|XP_002901222.1| conserved hypothetical protein [Phytophthora infestans T30-4]	Phytophthora infestans T30-4 conserved hypothetical protein (PITG_11692) mRNA, complete cds
jgi|Phyca11|504055|fgenesh2_kg.PHYCAscaffold_5_#_219_#_4098313:1	113	15	0	0	2.91329	up	--	--	Molecular Function: kinase activity (GO:0016301);;	--	--	Putative uncharacterized protein GN=PITG_14822 OS=Phytophthora infestans (strain T30-4) PE=4 SV=1	gi|301099867|ref|XP_002899024.1| conserved hypothetical protein [Phytophthora infestans T30-4]	Phytophthora capsici clone CBOT73-A05 mRNA sequence
jgi|Phyca11|96856|e_gw1.1.1522.1	396	53	0	0	2.90144	up	--	--	--	--	--	Putative uncharacterized protein GN=PITG_19103 OS=Phytophthora infestans (strain T30-4) PE=4 SV=1	gi|301093143|ref|XP_002997420.1| conserved hypothetical protein [Phytophthora infestans T30-4]	Phytophthora infestans T30-4 conserved hypothetical protein (PITG_19103) mRNA, complete cds
jgi|Phyca11|537898|estExt2_Genewise1Plus.C_PHYCAscaffold_10012	123	26	5e-06	6.37085e-05	2.24207	up	[K]	Transcription	Cellular Component: nucleus (GO:0005634);; Cellular Component: small nucleolar ribonucleoprotein complex (GO:0005732);;	K12626|1e-69|pif:PITG_14575|U6 snRNA-associated Sm-like protein LSm7	sp|Q9UK45|LSM7_HUMAN U6 snRNA-associated Sm-like protein LSm7 OS=Homo sapiens GN=LSM7 PE=1 SV=1	U6 snRNA-associated Sm-like protein, putative GN=PITG_14575 OS=Phytophthora infestans (strain T30-4) PE=4 SV=1	gi|301098772|ref|XP_002898478.1| U6 snRNA-associated Sm-like protein, putative [Phytophthora infestans T30-4]	Phytophthora infestans T30-4 U6 snRNA-associated Sm-like protein, putative (PITG_14575) mRNA, complete cds
jgi|Phyca11|503791|fgenesh2_kg.PHYCAscaffold_4_#_330_#_4099126:1	128	27	3e-06	3.99609e-05	2.24511	up	--	--	--	--	--	Putative uncharacterized protein GN=PHYSODRAFT_563237 OS=Phytophthora sojae (strain P6497) PE=4 SV=1	gi|301112473|ref|XP_002998007.1| conserved hypothetical protein [Phytophthora infestans T30-4]	Phytophthora capsici clone CBOU129-E21 mRNA sequence
jgi|Phyca11|537503|estExt2_fgenesh1_pg.C_PHYCAscaffold_940020	45	6	0.000414	0.00324725	2.90689	up	[L]	Replication, recombination and repair	Cellular Component: flagellum (GO:0019861);; Cellular Component: intracellular membrane-bounded organelle (GO:0043231);;	--	sp|O35594|IFT81_MOUSE Intraflagellar transport protein 81 homolog OS=Mus musculus GN=Ift81 PE=2 SV=4	Putative uncharacterized protein GN=PHYSODRAFT_317373 OS=Phytophthora sojae (strain P6497) PE=4 SV=1	gi|301113041|ref|XP_002998291.1| Intraflagellar Transport Protein 81 [Phytophthora infestans T30-4]	Phytophthora infestans T30-4 Intraflagellar Transport Protein 81 (PITG_06106) mRNA, complete cds
jgi|Phyca11|508067|fgenesh2_kg.PHYCAscaffold_32_#_26_#_Contig1225.1	165	47	5.5e-05	0.000537585	1.81173	up	--	--	Cellular Component: intracellular (GO:0005622);; Biological Process: intracellular protein transport (GO:0006886);; Cellular Component: membrane (GO:0016020);; Biological Process: vesicle-mediated transport (GO:0016192);;	--	--	Putative uncharacterized protein GN=PITG_02533 OS=Phytophthora infestans (strain T30-4) PE=4 SV=1	gi|301119449|ref|XP_002907452.1| conserved hypothetical protein [Phytophthora infestans T30-4]	Phytophthora infestans T30-4 conserved hypothetical protein (PITG_02533) mRNA, complete cds
jgi|Phyca11|504431|fgenesh2_kg.PHYCAscaffold_7_#_183_#_Contig468.1	185	25	0	0	2.88753	up	--	--	--	--	sp|Q4L9P0|SRAP_STAHJ Serine-rich adhesin for platelets OS=Staphylococcus haemolyticus (strain JCSC1435) GN=sraP PE=3 SV=1	Putative uncharacterized protein GN=PITG_06741 OS=Phytophthora infestans (strain T30-4) PE=4 SV=1	gi|301111314|ref|XP_002904736.1| conserved hypothetical protein [Phytophthora infestans T30-4]	--
jgi|Phyca11|509080|fgenesh2_kg.PHYCAscaffold_41_#_76_#_4098201:1	97	20	3.4e-05	0.000352267	2.27798	up	--	--	--	--	--	Putative uncharacterized protein GN=PITG_11107 OS=Phytophthora infestans (strain T30-4) PE=4 SV=1	gi|301105593|ref|XP_002901880.1| conserved hypothetical protein [Phytophthora infestans T30-4]	Phytophthora infestans T30-4 conserved hypothetical protein (PITG_11107) mRNA, complete cds
jgi|Phyca11|111992|e_gw1.21.405.1	27	2	0.001323	0.00890267	3.75489	up	[P]	Inorganic ion transport and metabolism	Molecular Function: calcium-transporting ATPase activity (GO:0005388);; Molecular Function: calmodulin binding (GO:0005516);; Molecular Function: ATP binding (GO:0005524);; Cellular Component: Golgi apparatus (GO:0005794);; Cellular Component: plasma membrane (GO:0005886);; Biological Process: ATP biosynthetic process (GO:0006754);; Cellular Component: chloroplast thylakoid membrane (GO:0009535);…	--	sp|Q64542|AT2B4_RAT Plasma membrane calcium-transporting ATPase 4 OS=Rattus norvegicus GN=Atp2b4 PE=2 SV=1	Putative uncharacterized protein GN=PHYSODRAFT_247115 OS=Phytophthora sojae (strain P6497) PE=3 SV=1	gi|301113960|ref|XP_002998750.1| P-type ATPase (P-ATPase) Superfamily [Phytophthora infestans T30-4]	Phytophthora infestans T30-4 P-type ATPase (P-ATPase) Superfamily (PITG_06672) mRNA, complete cds
jgi|Phyca11|511213|fgenesh2_kg.PHYCAscaffold_79_#_18_#_4100481:1	198	48	0	0	2.04439	up	--	--	--	--	--	Putative uncharacterized protein GN=PITG_20383 OS=Phytophthora infestans (strain T30-4) PE=4 SV=1	gi|301091121|ref|XP_002895752.1| conserved hypothetical protein [Phytophthora infestans T30-4]	Phytophthora infestans T30-4 conserved hypothetical protein (PITG_20383) mRNA, complete cds
jgi|Phyca11|527978|estExt2_fgenesh1_pm.C_PHYCAscaffold_250018	201	6	0	0	5.06609	up	--	--	Biological Process: endocytosis (GO:0006897);; Cellular Component: membrane (GO:0016020);;	--	sp|Q5E9Q4|NECP2_BOVIN Adaptin ear-binding coat-associated protein 2 OS=Bos taurus GN=NECAP2 PE=2 SV=1	Putative uncharacterized protein GN=PHYSODRAFT_299539 OS=Phytophthora sojae (strain P6497) PE=4 SV=1	gi|301109701|ref|XP_002903931.1| conserved hypothetical protein [Phytophthora infestans T30-4]	Phytophthora infestans T30-4 conserved hypothetical protein (PITG_08569) mRNA, complete cds
jgi|Phyca11|508497|fgenesh2_kg.PHYCAscaffold_35_#_80_#_4099539:1	52	6	6.6e-05	0.000631304	3.11548	up	[E]	Amino acid transport and metabolism	Molecular Function: homocysteine S-methyltransferase activity (GO:0008898);;	--	--	Putative uncharacterized protein GN=PHYSODRAFT_300746 OS=Phytophthora sojae (strain P6497) PE=4 SV=1	gi|301100750|ref|XP_002899464.1| sporangia induced conserved hypothetical protein [Phytophthora infestans T30-4]	Phytophthora infestans T30-4 sporangia induced conserved hypothetical protein (PITG_13769) mRNA, complete cds
jgi|Phyca11|560446|estExt2_Genewise1.C_PHYCAscaffold_50053	456	128	0	0	1.83289	up	--	--	--	K03952|1e-77|pif:PITG_09436|NADH dehydrogenase (ubiquinone) 1 alpha subcomplex 8 [EC:1.6.5.3 1.6.99.3]	--	Putative uncharacterized protein GN=PITG_09436 OS=Phytophthora infestans (strain T30-4) PE=4 SV=1	gi|301108015|ref|XP_002903089.1| conserved hypothetical protein [Phytophthora infestans T30-4]	Phytophthora infestans T30-4 conserved hypothetical protein (PITG_09436) mRNA, complete cds
jgi|Phyca11|507425|fgenesh2_kg.PHYCAscaffold_27_#_99_#_4096835:1	4406	1085	0	0	2.02177	up	[J]	Translation, ribosomal structure and biogenesis	Biological Process: RNA methylation (GO:0001510);; Molecular Function: structural constituent of ribosome (GO:0003735);; Cellular Component: nucleolus (GO:0005730);; Cellular Component: vacuolar membrane (GO:0005774);; Cellular Component: Golgi apparatus (GO:0005794);; Cellular Component: plasma membrane (GO:0005886);; Biological Process: translation (GO:0006412);; Cellular Component: plasmodesma…	K02880|1e-134|pif:PITG_03353|large subunit ribosomal protein L17e	sp|Q93VI3|RL171_ARATH 60S ribosomal protein L17-1 OS=Arabidopsis thaliana GN=RPL17A PE=1 SV=1	60S ribosomal protein L17-2 GN=PITG_03353 OS=Phytophthora infestans (strain T30-4) PE=3 SV=1	gi|301117396|ref|XP_002906426.1| 60S ribosomal protein L17-2 [Phytophthora infestans T30-4]	Phytophthora infestans T30-4 60S ribosomal protein L17-2 (PITG_03353) mRNA, complete cds
jgi|Phyca11|120783|e_gw1.42.456.1	158	32	0	0	2.30378	up	[FE]	--	Molecular Function: magnesium ion binding (GO:0000287);; Molecular Function: ribose phosphate diphosphokinase activity (GO:0004749);; Biological Process: nucleoside metabolic process (GO:0009116);; Biological Process: nucleotide biosynthetic process (GO:0009165);; Molecular Function: kinase activity (GO:0016301);; Biological Process: phosphorylation (GO:0016310);;	K00948|0.0|pif:PITG_21397|ribose-phosphate pyrophosphokinase [EC:2.7.6.1]	sp|Q87RN8|KPRS_VIBPA Ribose-phosphate pyrophosphokinase OS=Vibrio parahaemolyticus GN=prs PE=3 SV=1	Putative uncharacterized protein GN=PHYSODRAFT_491610 OS=Phytophthora sojae (strain P6497) PE=3 SV=1	gi|301089434|ref|XP_002895018.1| ribose-phosphate pyrophosphokinase, putative [Phytophthora infestans T30-4]	Phytophthora infestans T30-4 ribose-phosphate pyrophosphokinase, putative (PITG_21397) mRNA, complete cds
jgi|Phyca11|133121|e_gw1.328.5.1	3	42	0	0	-3.80735	down	--	--	Molecular Function: catalytic activity (GO:0003824);; Biological Process: metabolic process (GO:0008152);; Biological Process: cellular process (GO:0009987);;	--	sp|Q02817|MUC2_HUMAN Mucin-2 OS=Homo sapiens GN=MUC2 PE=1 SV=2	Putative uncharacterized protein (Fragment) GN=PHYSODRAFT_330909 OS=Phytophthora sojae (strain P6497) PE=4 SV=1	gi|301090758|ref|XP_002895582.1| mucin-like protein [Phytophthora infestans T30-4]	Phytophthora infestans T30-4 conserved hypothetical protein (PITG_20488) mRNA, complete cds
jgi|Phyca11|10561|fgenesh1_pm.PHYCAscaffold_51_#_34	181	60	0.000641	0.00476991	1.59296	up	[O]	Posttranslational modification, protein turnover, chaperones	Biological Process: protein folding (GO:0006457);; Cellular Component: prefoldin complex (GO:0016272);; Molecular Function: unfolded protein binding (GO:0051082);; Molecular Function: chaperone binding (GO:0051087);;	K09550|3e-79|pif:PITG_22666|prefoldin subunit 4	sp|Q9M4C4|PFD4_AVEFA Probable prefoldin subunit 4 OS=Avena fatua GN=VIP3 PE=2 SV=1	Putative uncharacterized protein GN=PHYSODRAFT_315748 OS=Phytophthora sojae (strain P6497) PE=4 SV=1	gi|301123203|ref|XP_002909328.1| conserved hypothetical protein [Phytophthora infestans T30-4]	Phytophthora infestans T30-4 conserved hypothetical protein (PITG_22666) mRNA, complete cds
jgi|Phyca11|96252|e_gw1.1.1918.1	62	7	1.1e-05	0.000129792	3.14684	up	--	--	Biological Process: flagellum assembly (GO:0009296);; Cellular Component: dynein complex (GO:0030286);; Cellular Component: flagellar axoneme (GO:0035086);;	--	sp|P63170|DYL1_RAT Dynein light chain 1, cytoplasmic OS=Rattus norvegicus GN=Dynll1 PE=1 SV=1	Dynein light chain type 1 family protein putative GN=AlNc14C87G5562 OS=Albugo laibachii Nc14 PE=4 SV=1	gi|325185683|emb|CCA20164.1| Dynein light chain type 1 family protein putative [Albugo laibachii Nc14]	--
jgi|Phyca11|60045|gw1.58.192.1	28	2	0.000994	0.00697257	3.80735	up	--	--	--	--	--	Putative uncharacterized protein GN=PHYSODRAFT_497872 OS=Phytophthora sojae (strain P6497) PE=4 SV=1	gi|301120884|ref|XP_002908169.1| conserved hypothetical protein [Phytophthora infestans T30-4]	Phytophthora infestans T30-4 conserved hypothetical protein (PITG_01512) mRNA, complete cds
jgi|Phyca11|49298|gw1.36.389.1	419	11	0	0	5.25137	up	--	--	--	--	sp|Q7Z0T3|TEMPT_APLCA Temptin OS=Aplysia californica PE=1 SV=1	Putative uncharacterized protein GN=PHYSODRAFT_527282 OS=Phytophthora sojae (strain P6497) PE=4 SV=1	gi|301116415|ref|XP_002905936.1| Cleavage induced conserved protein [Phytophthora infestans T30-4]	Phytophthora infestans T30-4 Cleavage induced conserved protein (PITG_04281) mRNA, complete cds
jgi|Phyca11|9291|fgenesh1_pm.PHYCAscaffold_36_#_6	60	4	1e-06	1.45416e-05	3.90689	up	[IQR]	--	Molecular Function: catalytic activity (GO:0003824);; Biological Process: metabolic process (GO:0008152);;	--	sp|P59837|RDH12_BOVIN Retinol dehydrogenase 12 OS=Bos taurus GN=RDH12 PE=2 SV=1	Putative uncharacterized protein GN=PHYSODRAFT_555146 OS=Phytophthora sojae (strain P6497) PE=3 SV=1	gi|301090920|ref|XP_002895656.1| glycoside hydrolase, putative [Phytophthora infestans T30-4]	--
jgi|Phyca11|117020|e_gw1.32.360.1	139	30	2e-06	2.75695e-05	2.21205	up	--	--	--	--	--	Putative uncharacterized protein GN=PHYSODRAFT_284638 OS=Phytophthora sojae (strain P6497) PE=4 SV=1	gi|325186480|emb|CCA20985.1| AlNc14C108G6310 [Albugo laibachii Nc14]	--
jgi|Phyca11|527230|estExt2_fgenesh1_pm.C_PHYCAscaffold_170112	105	14	0	0	2.90689	up	--	--	Molecular Function: thiol oxidase activity (GO:0016972);; Biological Process: oxidation-reduction process (GO:0055114);;	--	sp|P56213|ALR_MOUSE FAD-linked sulfhydryl oxidase ALR OS=Mus musculus GN=Gfer PE=2 SV=2	Putative uncharacterized protein GN=PHYSODRAFT_284799 OS=Phytophthora sojae (strain P6497) PE=4 SV=1	gi|301114727|ref|XP_002999133.1| augmenter of liver regeneration [Phytophthora infestans T30-4]	Phytophthora infestans T30-4 augmenter of liver regeneration (PITG_05496) mRNA, complete cds
jgi|Phyca11|550763|estExt2_Genewise1Plus.C_PHYCAscaffold_380280	52	2	1e-06	1.45416e-05	4.70044	up	--	--	--	--	--	Putative uncharacterized protein (Fragment) GN=PHYSODRAFT_513752 OS=Phytophthora sojae (strain P6497) PE=4 SV=1	gi|301101810|ref|XP_002899993.1| conserved hypothetical protein [Phytophthora infestans T30-4]	Phytophthora infestans T30-4 conserved hypothetical protein (PITG_13797) mRNA, complete cds
jgi|Phyca11|11468|fgenesh1_pm.PHYCAscaffold_71_#_41	0	7	0.000353	0.00282815	-12.7731	down	[GEPR]	--	Cellular Component: integral to membrane (GO:0016021);; Molecular Function: substrate-specific transmembrane transporter activity (GO:0022891);; Biological Process: transmembrane transport (GO:0055085);;	--	sp|P46896|GTR1_CHICK Solute carrier family 2, facilitated glucose transporter member 1 OS=Gallus gallus GN=SLC2A1 PE=2 SV=1	Putative uncharacterized protein GN=PHYSODRAFT_516351 OS=Phytophthora sojae (strain P6497) PE=3 SV=1	gi|301101221|ref|XP_002899699.1| Major Facilitator Superfamily (MFS) [Phytophthora infestans T30-4]	Phytophthora infestans T30-4 Major Facilitator Superfamily (MFS) (PITG_13473) mRNA, complete cds
jgi|Phyca11|504226|fgenesh2_kg.PHYCAscaffold_6_#_143_#_4097766:1	304	41	0	0	2.89038	up	--	--	Molecular Function: methyltransferase activity (GO:0008168);; Biological Process: methylation (GO:0032259);;	--	sp|Q91YR5|MTL13_MOUSE Methyltransferase-like protein 13 OS=Mus musculus GN=Mettl13 PE=1 SV=1	Putative uncharacterized protein GN=PHYSODRAFT_559298 OS=Phytophthora sojae (strain P6497) PE=4 SV=1	gi|301091878|ref|XP_002896114.1| putative methyltransferase, putative [Phytophthora infestans T30-4]	Phytophthora capsici clone CBOT81-E15 mRNA sequence
jgi|Phyca11|5941|fgenesh1_pm.PHYCAscaffold_9_#_1	19	0	0.001248	0.00846691	14.2137	up	--	--	--	--	--	Putative uncharacterized protein GN=PITG_13361 OS=Phytophthora infestans (strain T30-4) PE=4 SV=1	gi|301101822|ref|XP_002899999.1| conserved hypothetical protein [Phytophthora infestans T30-4]	Phytophthora infestans T30-4 conserved hypothetical protein (PITG_13361) mRNA, complete cds
jgi|Phyca11|538673|estExt2_Genewise1Plus.C_PHYCAscaffold_20217	113	18	0	0	2.65025	up	--	--	--	--	--	Putative uncharacterized protein GN=PHYSODRAFT_549993 OS=Phytophthora sojae (strain P6497) PE=4 SV=1	gi|301116591|ref|XP_002906024.1| conserved hypothetical protein [Phytophthora infestans T30-4]	Phytophthora infestans T30-4 conserved hypothetical protein (PITG_04394) mRNA, complete cds
jgi|Phyca11|503966|fgenesh2_kg.PHYCAscaffold_5_#_130_#_4097496:1	51	9	0.000946	0.00667707	2.5025	up	[S]	Function unknown	Molecular Function: DNA binding (GO:0003677);;	--	sp|P0AAT8|YBEB_SHIFL Uncharacterized protein ybeB OS=Shigella flexneri GN=ybeB PE=3 SV=1	Putative uncharacterized protein GN=PITG_09753 OS=Phytophthora infestans (strain T30-4) PE=4 SV=1	gi|301108531|ref|XP_002903347.1| conserved hypothetical protein [Phytophthora infestans T30-4]	Phytophthora infestans T30-4 conserved hypothetical protein (PITG_09753) mRNA, complete cds
jgi|Phyca11|575024|estExt2_Genewise1.C_PHYCAscaffold_680071	44	3	3.2e-05	0.000335109	3.87447	up	--	--	--	--	sp|Q6S6W0|GP2_EHV1V Glycoprotein gp2 OS=Equine herpesvirus 1 (strain V592) GN=71 PE=3 SV=1	Metallothionein (Fragment) OS=Phytophthora cinnamomi (Cinnamon fungus) PE=2 SV=1	gi|218766442|gb|ACL11873.1| metallothionein [Phytophthora cinnamomi]	Phytophthora cinnamomi clone 5694 metallothionein mRNA, partial cds
jgi|Phyca11|557979|estExt2_Genewise1.C_PHYCAscaffold_10166	102	26	0.000354	0.002832	1.97199	up	[J]	Translation, ribosomal structure and biogenesis	Molecular Function: pseudouridine synthase activity (GO:0009982);; Cellular Component: membrane (GO:0016020);; Molecular Function: snoRNA binding (GO:0030515);; Biological Process: snRNA pseudouridine synthesis (GO:0031120);; Cellular Component: box H/ACA snoRNP complex (GO:0031429);; Biological Process: ribosome biogenesis (GO:0042254);;	K11128|2e-97|pif:PITG_15652|H/ACA ribonucleoprotein complex subunit 1	sp|A6SDR8|GAR1_BOTFB H/ACA ribonucleoprotein complex subunit 1 OS=Botryotinia fuckeliana (strain B05.10) GN=GAR1 PE=3 SV=1	H/ACA ribonucleoprotein complex subunit, putative GN=PITG_15652 OS=Phytophthora infestans (strain T30-4) PE=4 SV=1	gi|301097684|ref|XP_002897936.1| H/ACA ribonucleoprotein complex subunit, putative [Phytophthora infestans T30-4]	Phytophthora infestans T30-4 H/ACA ribonucleoprotein complex subunit, putative (PITG_15652) mRNA, complete cds
jgi|Phyca11|576774|estExt2_Genewise1.C_PHYCAscaffold_950061	90	19	8.7e-05	0.000811128	2.24393	up	--	--	Cellular Component: integral to membrane (GO:0016021);;	--	sp|B6K2Z6|AIM31_SCHJY Altered inheritance of mitochondria protein 31, mitochondrial OS=Schizosaccharomyces japonicus (strain yFS275 / FY16936) GN=aim31 PE=3 SV=1	Putative uncharacterized protein OS=Phytophthora sojae (strain P6497) PE=4 SV=1	gi|301122161|ref|XP_002908807.1| conserved hypothetical protein [Phytophthora infestans T30-4]	Phytophthora infestans T30-4 conserved hypothetical protein (PITG_00182) mRNA, complete cds
jgi|Phyca11|105467|e_gw1.11.57.1	221	20	0	0	3.46597	up	--	--	--	--	sp|O19177|U119A_CANFA Protein unc-119 homolog A OS=Canis familiaris GN=UNC119 PE=2 SV=2	Putative uncharacterized protein GN=PHYSODRAFT_264743 OS=Phytophthora sojae (strain P6497) PE=4 SV=1	gi|301107374|ref|XP_002902769.1| conserved hypothetical protein [Phytophthora infestans T30-4]	Phytophthora infestans T30-4 conserved hypothetical protein (PITG_08685) mRNA, complete cds
jgi|Phyca11|565001|estExt2_Genewise1.C_PHYCAscaffold_170002	210	50	0	0	2.07039	up	[K]	Transcription	Molecular Function: translation elongation factor activity (GO:0003746);; Cellular Component: nucleus (GO:0005634);; Biological Process: translational elongation (GO:0006414);; Molecular Function: zinc ion binding (GO:0008270);; Biological Process: positive regulation of DNA-dependent transcription, elongation (GO:0032786);;	--	sp|Q4R941|SPT4H_MACFA Transcription elongation factor SPT4 OS=Macaca fascicularis GN=SUPT4H1 PE=3 SV=1	Transcription elongation factor SPT4 GN=PITG_05694 OS=Phytophthora infestans (strain T30-4) PE=4 SV=1	gi|301115087|ref|XP_002999313.1| transcription elongation factor SPT4 [Phytophthora infestans T30-4]	Phytophthora infestans T30-4 transcription elongation factor SPT4 (PITG_05694) mRNA, complete cds
jgi|Phyca11|21343|fgenesh1_pg.PHYCAscaffold_91_#_12	36	3	0.000295	0.0024073	3.58496	up	[RTKL]	--	Molecular Function: protein serine/threonine kinase activity (GO:0004674);; Molecular Function: ATP binding (GO:0005524);; Biological Process: protein phosphorylation (GO:0006468);;	--	sp|Q40531|NTF6_TOBAC Mitogen-activated protein kinase homolog NTF6 OS=Nicotiana tabacum GN=NTF6 PE=2 SV=1	Mitogen-activated protein kinase, putative GN=PITG_05862 OS=Phytophthora infestans (strain T30-4) PE=4 SV=1	gi|301112655|ref|XP_002998098.1| mitogen-activated protein kinase, putative [Phytophthora infestans T30-4]	Phytophthora infestans T30-4 mitogen-activated protein kinase, putative (PITG_05862) mRNA, complete cds
jgi|Phyca11|511072|fgenesh2_kg.PHYCAscaffold_74_#_22_#_Contig4459.1	70	1	0	0	6.12928	up	--	--	--	--	--	Putative uncharacterized protein GN=PITG_07389 OS=Phytophthora infestans (strain T30-4) PE=4 SV=1	gi|301110681|ref|XP_002904420.1| conserved hypothetical protein [Phytophthora infestans T30-4]	Phytophthora infestans T30-4 conserved hypothetical protein (PITG_07389) mRNA, complete cds
jgi|Phyca11|558708|estExt2_Genewise1.C_PHYCAscaffold_20399	3728	884	0	0	2.07628	up	[J]	Translation, ribosomal structure and biogenesis	Molecular Function: structural constituent of ribosome (GO:0003735);; Biological Process: translation (GO:0006412);; Cellular Component: membrane (GO:0016020);; Cellular Component: cytosolic large ribosomal subunit (GO:0022625);; Biological Process: ribosome biogenesis (GO:0042254);;	K02917|6e-72|pif:PITG_03235|large subunit ribosomal protein L35Ae	sp|Q90YT3|RL35A_ICTPU 60S ribosomal protein L35a OS=Ictalurus punctatus GN=rpl35a PE=3 SV=1	Putative uncharacterized protein GN=PHYSODRAFT_284181 OS=Phytophthora sojae (strain P6497) PE=4 SV=1	gi|301117174|ref|XP_002906315.1| 60S ribosomal protein L35a-4 [Phytophthora infestans T30-4]	Phytophthora infestans T30-4 60S ribosomal protein L35a-4 (PITG_03235) mRNA, complete cds
jgi|Phyca11|133336|e_gw1.417.2.1	70	10	1.8e-05	0.000202491	2.80735	up	--	--	--	--	--	Putative uncharacterized protein GN=PHYSODRAFT_529822 OS=Phytophthora sojae (strain P6497) PE=4 SV=1	gi|301097852|ref|XP_002898020.1| conserved hypothetical protein [Phytophthora infestans T30-4]	--
jgi|Phyca11|528693|estExt2_fgenesh1_pm.C_PHYCAscaffold_320110	35	2	0.000135	0.0012	4.12928	up	--	--	--	--	--	Putative uncharacterized protein GN=PHYSODRAFT_499270 OS=Phytophthora sojae (strain P6497) PE=4 SV=1	gi|301094090|ref|XP_002997889.1| conserved hypothetical protein [Phytophthora infestans T30-4]	Phytophthora infestans T30-4 conserved hypothetical protein (PITG_02397) mRNA, complete cds
jgi|Phyca11|530760|estExt2_fgenesh1_pm.C_PHYCAscaffold_770002	47	8	0.001213	0.0082644	2.55459	up	--	--	Molecular Function: transporter activity (GO:0005215);; Cellular Component: multivesicular body (GO:0005771);; Cellular Component: microsome (GO:0005792);; Biological Process: vacuolar transport (GO:0007034);; Cellular Component: retromer complex (GO:0030904);;	--	sp|Q55CA0|VPS26_DICDI Vacuolar protein sorting-associated protein 26 OS=Dictyostelium discoideum GN=vps26 PE=2 SV=1	Vacuolar protein sorting-associated protein 26B-A GN=PITG_11806 OS=Phytophthora infestans (strain T30-4) PE=4 SV=1	gi|301104437|ref|XP_002901303.1| vacuolar protein sorting-associated protein 26B-A [Phytophthora infestans T30-4]	Phytophthora infestans T30-4 vacuolar protein sorting-associated protein 26B-A (PITG_11806) mRNA, complete cds
jgi|Phyca11|555398|estExt2_Genewise1Plus.C_PHYCAscaffold_720135	0	10	1.9e-05	0.000211646	-13.2877	down	--	--	Molecular Function: RNA binding (GO:0003723);; Molecular Function: ribonuclease T2 activity (GO:0033897);;	--	--	Ribonuclease, putative GN=PITG_16015 OS=Phytophthora infestans (strain T30-4) PE=3 SV=1	gi|301097405|ref|XP_002897797.1| ribonuclease, putative [Phytophthora infestans T30-4]	Phytophthora infestans T30-4 ribonuclease, putative (PITG_16015) mRNA, complete cds
jgi|Phyca11|526038|estExt2_fgenesh1_pm.C_PHYCAscaffold_60126	24	1	0.001023	0.00713745	4.58496	up	[R]	General function prediction only	--	--	sp|P04635|LIP_STAHY Lipase OS=Staphylococcus hyicus GN=lip PE=1 SV=1	Putative uncharacterized protein GN=PHYSODRAFT_544256 OS=Phytophthora sojae (strain P6497) PE=4 SV=1	gi|301103797|ref|XP_002900984.1| lipase, putative [Phytophthora infestans T30-4]	Phytophthora infestans T30-4 lipase, putative (PITG_11388) mRNA, complete cds
jgi|Phyca11|108443|e_gw1.15.383.1	46	2	6e-06	7.51515e-05	4.52356	up	[R]	General function prediction only	Molecular Function: binding (GO:0005488);;	--	sp|Q9ERK0|RIPK4_MOUSE Receptor-interacting serine/threonine-protein kinase 4 OS=Mus musculus GN=Ripk4 PE=1 SV=2	Putative uncharacterized protein GN=PITG_08437 OS=Phytophthora infestans (strain T30-4) PE=4 SV=1	gi|301109479|ref|XP_002903820.1| conserved hypothetical protein [Phytophthora infestans T30-4]	Phytophthora infestans T30-4 conserved hypothetical protein (PITG_08437) mRNA, complete cds
jgi|Phyca11|554133|estExt2_Genewise1Plus.C_PHYCAscaffold_590119	175	21	0	0	3.05889	up	[OC]	--	Biological Process: cell morphogenesis (GO:0000902);; Molecular Function: catalytic activity (GO:0003824);; Cellular Component: spliceosomal complex (GO:0005681);; Cellular Component: cytoplasm (GO:0005737);; Biological Process: protein targeting to vacuole (GO:0006623);; Biological Process: cellular membrane fusion (GO:0006944);; Biological Process: Golgi organization (GO:0007030);; Biological P…	K12859|2e-89|bta:535457|U5 snRNP protein, DIM1 family	sp|P83877|TXN4A_MOUSE Thioredoxin-like protein 4A OS=Mus musculus GN=Txnl4a PE=2 SV=1	Putative uncharacterized protein AlNc14C338G10763 GN=AlNc14C338G10763 OS=Albugo laibachii Nc14 PE=4 SV=1	gi|325191203|emb|CCA25990.1| hypothetical protein ARALYDRAFT_908777 [Albugo laibachii Nc14]	Phytophthora infestans T30-4 nucleoside diphosphate kinase, putative (PITG_09092) mRNA, complete cds
jgi|Phyca11|509479|fgenesh2_kg.PHYCAscaffold_46_#_64_#_4097040:1	214	63	1e-05	0.000118919	1.76419	up	[I]	Lipid transport and metabolism	Molecular Function: acyl-CoA dehydrogenase activity (GO:0003995);; Molecular Function: flavin adenine dinucleotide binding (GO:0050660);; Biological Process: oxidation-reduction process (GO:0055114);;	--	sp|P41367|ACADM_PIG Medium-chain specific acyl-CoA dehydrogenase, mitochondrial OS=Sus scrofa GN=ACADM PE=1 SV=3	Putative uncharacterized protein GN=PHYSODRAFT_354429 OS=Phytophthora sojae (strain P6497) PE=3 SV=1	gi|301106653|ref|XP_002902409.1| medium-chain specific acyl-CoA dehydrogenase, mitochondrial precursor [Phytophthora infestans T30-4]	Phytophthora infestans T30-4 medium-chain specific acyl-CoA dehydrogenase, mitochondrial precursor (PITG_09848) mRNA, complete cds
jgi|Phyca11|510838|fgenesh2_kg.PHYCAscaffold_68_#_14_#_Contig1926.1	109	25	5e-05	0.000494741	2.12433	up	--	--	--	--	sp|Q4V7C9|NKAP_RAT NF-kappa-B-activating protein OS=Rattus norvegicus GN=Nkap PE=2 SV=1	Putative uncharacterized protein GN=PHYSODRAFT_338670 OS=Phytophthora sojae (strain P6497) PE=4 SV=1	gi|301113454|ref|XP_002998497.1| conserved hypothetical protein [Phytophthora infestans T30-4]	Phytophthora capsici clone CBOT117-G11 mRNA sequence
jgi|Phyca11|125334|e_gw1.58.48.1	128	11	0	0	3.54057	up	--	--	--	--	sp|Q18268|PDL1_CAEEL Phosphodiesterase delta-like protein OS=Caenorhabditis elegans GN=pdl-1 PE=3 SV=1	Putative uncharacterized protein GN=PHYSODRAFT_313258 OS=Phytophthora sojae (strain P6497) PE=4 SV=1	gi|301120970|ref|XP_002908212.1| cGMP 3&apos;,5&apos;-cyclic phosphodiesterase subunit delta, putative [Phytophthora infestans T30-4]	Phytophthora infestans T30-4 cGMP 3',5'-cyclic phosphodiesterase subunit delta, putative (PITG_01568) mRNA, complete cds
jgi|Phyca11|506572|fgenesh2_kg.PHYCAscaffold_20_#_118_#_gi|189083878|gb|BT031394.1|	3957	1045	0	0	1.9209	up	[J]	Translation, ribosomal structure and biogenesis	Molecular Function: structural constituent of ribosome (GO:0003735);; Molecular Function: protein kinase activity (GO:0004672);; Biological Process: translation (GO:0006412);; Cellular Component: cytosolic ribosome (GO:0022626);; Cellular Component: cell periphery (GO:0071944);;	K02910|2e-80|pif:PITG_13371|large subunit ribosomal protein L31e	sp|Q9XGL4|RL31_CYAPA 60S ribosomal protein L31 OS=Cyanophora paradoxa GN=RPL31 PE=3 SV=1	Ribosomal protein L31 OS=Phytophthora infestans (Potato late blight fungus) PE=2 SV=1	gi|301101838|ref|XP_002900007.1| 60S ribosomal protein L31, putative [Phytophthora infestans T30-4]	Phytophthora capsici clone CBOT45-F10 mRNA sequence
jgi|Phyca11|5321|fgenesh1_pm.PHYCAscaffold_5_#_124	103	8	0	0	3.6865	up	--	--	--	K10420|8e-80|pif:PITG_09704|dynein light chain Tctex-type 1	sp|Q9Z336|DYLT1_RAT Dynein light chain Tctex-type 1 OS=Rattus norvegicus GN=Dynlt1 PE=1 SV=1	Light chain dynein GN=PHYSODRAFT_303222 OS=Phytophthora sojae (strain P6497) PE=4 SV=1	gi|301108455|ref|XP_002903309.1| dynein light chain Tctex-type, putative [Phytophthora infestans T30-4]	Phytophthora infestans T30-4 dynein light chain Tctex-type, putative (PITG_09704) mRNA, complete cds
jgi|Phyca11|502672|fgenesh2_kg.PHYCAscaffold_1_#_132_#_4099355:1	104	27	0.000397	0.00312378	1.94555	up	--	--	--	--	sp|Q75JC9|Y8484_DICDI Uncharacterized protein DDB_G0271670 OS=Dictyostelium discoideum GN=DDB_G0271670 PE=4 SV=1	Putative uncharacterized protein GN=PITG_12747 OS=Phytophthora infestans (strain T30-4) PE=4 SV=1	gi|301102099|ref|XP_002900137.1| conserved hypothetical protein [Phytophthora infestans T30-4]	Phytophthora infestans T30-4 conserved hypothetical protein (PITG_12747) mRNA, complete cds
jgi|Phyca11|107637|e_gw1.14.676.1	55	0	0	0	15.7471	up	--	--	--	--	sp|Q8C4Q6|AIDA_MOUSE Axin interactor, dorsalization-associated protein OS=Mus musculus GN=Aida PE=1 SV=1	Putative uncharacterized protein GN=PHYSODRAFT_490439 OS=Phytophthora sojae (strain P6497) PE=4 SV=1	gi|301106372|ref|XP_002902269.1| axin interactor, putative [Phytophthora infestans T30-4]	Phytophthora infestans T30-4 axin interactor, putative (PITG_10484) mRNA, complete cds
jgi|Phyca11|577003|estExt2_Genewise1.C_PHYCAscaffold_1000053	569	141	0	0	2.01273	up	--	--	Cellular Component: mitochondrial respiratory chain complex I (GO:0005747);;	K03938|2e-51|pif:PITG_19772|NADH dehydrogenase (ubiquinone) Fe-S protein 5 [EC:1.6.5.3 1.6.99.3]	--	Putative uncharacterized protein GN=PHYSODRAFT_316615 OS=Phytophthora sojae (strain P6497) PE=4 SV=1	gi|301091665|ref|XP_002896012.1| hypothetical protein PITG_19772 [Phytophthora infestans T30-4]	Phytophthora infestans T30-4 hypothetical protein (PITG_19772) mRNA, complete cds
jgi|Phyca11|109992|e_gw1.17.709.1	77	7	0	0	3.45943	up	--	--	Biological Process: microtubule-based process (GO:0007017);; Biological Process: flagellum assembly (GO:0009296);; Cellular Component: dynein complex (GO:0030286);; Cellular Component: flagellar axoneme (GO:0035086);;	K10418|7e-41|pif:PITG_05682|dynein light chain LC8-type	sp|Q78P75|DYL2_RAT Dynein light chain 2, cytoplasmic OS=Rattus norvegicus GN=Dynll2 PE=1 SV=1	Putative uncharacterized protein GN=PHYSODRAFT_483342 OS=Phytophthora sojae (strain P6497) PE=4 SV=1	gi|301115063|ref|XP_002999301.1| conserved hypothetical protein [Phytophthora infestans T30-4]	Phytophthora infestans T30-4 conserved hypothetical protein (PITG_05682) mRNA, complete cds
jgi|Phyca11|505330|fgenesh2_kg.PHYCAscaffold_12_#_118_#_4101945:268	6411	1354	0	0	2.24332	up	[J]	Translation, ribosomal structure and biogenesis	Molecular Function: structural constituent of ribosome (GO:0003735);; Cellular Component: ribosome (GO:0005840);; Biological Process: translation (GO:0006412);;	K02921|3e-62|pif:PITG_10263|large subunit ribosomal protein L37Ae	sp|Q9U2A8|RL37A_CAEEL 60S ribosomal protein L37a OS=Caenorhabditis elegans GN=rpl-43 PE=2 SV=3	Ribosomal protein L37 OS=Phytophthora infestans (Potato late blight fungus) PE=4 SV=1	gi|301106014|ref|XP_002902090.1| 60S ribosomal protein L37a, putative [Phytophthora infestans T30-4]	Phytophthora infestans T30-4 60S ribosomal protein L37a, putative (PITG_10263) mRNA, complete cds
jgi|Phyca11|132610|e_gw1.190.5.1	96	25	0.000692	0.00511315	1.94111	up	--	--	--	--	--	Secreted RxLR effector peptide protein, putative (Fragment) GN=PITG_22683 OS=Phytophthora infestans (strain T30-4) PE=4 SV=1	gi|301120794|ref|XP_002908124.1| secreted RxLR effector peptide protein, putative [Phytophthora infestans T30-4]	--
jgi|Phyca11|11087|fgenesh1_pm.PHYCAscaffold_61_#_34	26	1	0.000571	0.00429826	4.70044	up	[O]	Posttranslational modification, protein turnover, chaperones	Molecular Function: serine-type endopeptidase activity (GO:0004252);; Biological Process: proteolysis (GO:0006508);;	--	sp|P49275|DERF3_DERFA Mite allergen Der f 3 OS=Dermatophagoides farinae GN=DERF3 PE=1 SV=2	Glucanase inhibitor protein, putative GN=PITG_13655 OS=Phytophthora infestans (strain T30-4) PE=3 SV=1	gi|301101503|ref|XP_002899840.1| glucanase inhibitor protein, putative [Phytophthora infestans T30-4]	Phytophthora infestans T30-4 glucanase inhibitor protein, putative (PITG_13655) mRNA, complete cds
jgi|Phyca11|108146|e_gw1.14.615.1	26	0	0.00016	0.00139763	14.6662	up	--	--	--	--	--	Putative uncharacterized protein GN=PHYSODRAFT_472784 OS=Phytophthora sojae (strain P6497) PE=4 SV=1	gi|301105160|ref|XP_002901664.1| conserved hypothetical protein [Phytophthora infestans T30-4]	--
jgi|Phyca11|39861|gw1.1.163.1	30	0	5e-05	0.000494741	14.8727	up	[S]	Function unknown	--	--	sp|Q5PPV3|MORN3_XENLA MORN repeat-containing protein 3 OS=Xenopus laevis GN=morn3 PE=2 SV=1	Putative uncharacterized protein GN=PHYSODRAFT_511504 OS=Phytophthora sojae (strain P6497) PE=4 SV=1	gi|301102255|ref|XP_002900215.1| conserved hypothetical protein [Phytophthora infestans T30-4]	Phytophthora infestans T30-4 conserved hypothetical protein (PITG_12838) mRNA, complete cds
jgi|Phyca11|505258|fgenesh2_kg.PHYCAscaffold_12_#_46_#_4101650:2	1619	581	0	0	1.47849	up	--	--	Molecular Function: hydrolase activity, hydrolyzing O-glycosyl compounds (GO:0004553);; Cellular Component: extracellular region (GO:0005576);; Biological Process: carbohydrate metabolic process (GO:0005975);; Molecular Function: cellulose binding (GO:0030248);;	--	sp|Q6S6W0|GP2_EHV1V Glycoprotein gp2 OS=Equine herpesvirus 1 (strain V592) GN=71 PE=3 SV=1	Putative uncharacterized protein GN=PHYSODRAFT_259750 OS=Phytophthora sojae (strain P6497) PE=4 SV=1	gi|301096954|ref|XP_002897573.1| conserved hypothetical protein [Phytophthora infestans T30-4]	Phytophthora sojae clone 1-7c-MY unknown protein mRNA, complete cds
jgi|Phyca11|538407|estExt2_Genewise1Plus.C_PHYCAscaffold_11083	149	311	0	0	-1.0616	down	[E]	Amino acid transport and metabolism	Molecular Function: L-aspartate:2-oxoglutarate aminotransferase activity (GO:0004069);; Biological Process: cellular amino acid metabolic process (GO:0006520);; Biological Process: biosynthetic process (GO:0009058);; Molecular Function: pyridoxal phosphate binding (GO:0030170);; Molecular Function: L-phenylalanine:2-oxoglutarate aminotransferase activity (GO:0080130);;	K14455|0.0|pif:PITG_02256|aspartate aminotransferase, mitchondrial [EC:2.6.1.1]	sp|P12344|AATM_BOVIN Aspartate aminotransferase, mitochondrial OS=Bos taurus GN=GOT2 PE=1 SV=2	Aspartate aminotransferase GN=PHYSODRAFT_284595 OS=Phytophthora sojae (strain P6497) PE=3 SV=1	gi|301118957|ref|XP_002907206.1| aspartate aminotransferase, mitochondrial precursor [Phytophthora infestans T30-4]	Phytophthora capsici clone CBOT29-M13 mRNA sequence
jgi|Phyca11|531495|estExt2_fgenesh1_pg.C_PHYCAscaffold_10071	248	33	0	0	2.9098	up	--	--	--	--	--	Putative uncharacterized protein GN=PHYSODRAFT_514746 OS=Phytophthora sojae (strain P6497) PE=4 SV=1	gi|301102333|ref|XP_002900254.1| conserved hypothetical protein [Phytophthora infestans T30-4]	--
jgi|Phyca11|511829|fgenesh2_kg.PHYCAscaffold_100_#_32_#_4097082:1	762	181	0	0	2.0738	up	--	--	Biological Process: regulation of cell growth (GO:0001558);; Cellular Component: mitochondrion (GO:0005739);; Biological Process: cell cycle (GO:0007049);; Biological Process: asymmetric cell division (GO:0008356);; Biological Process: plant-type cell wall organization (GO:0009664);; Biological Process: polarity specification of adaxial/abaxial axis (GO:0009944);; Biological Process: leaf morphog…	--	sp|P84089|ERH_MOUSE Enhancer of rudimentary homolog OS=Mus musculus GN=Erh PE=1 SV=1	Putative uncharacterized protein GN=PHYSODRAFT_286574 OS=Phytophthora sojae (strain P6497) PE=4 SV=1	gi|325192650|emb|CCA27073.1| protein enhancer of rudimentary putative [Albugo laibachii Nc14]	Phytophthora infestans T30-4 protein enhancer of rudimentary (PITG_20746) mRNA, complete cds
jgi|Phyca11|557169|estExt2_Genewise1Plus.C_PHYCAscaffold_1030022	81	19	0.0006	0.00448561	2.09192	up	--	--	Cellular Component: signal recognition particle, endoplasmic reticulum targeting (GO:0005786);; Biological Process: SRP-dependent cotranslational protein targeting to membrane (GO:0006614);; Molecular Function: 7S RNA binding (GO:0008312);; Molecular Function: endoplasmic reticulum signal peptide binding (GO:0030942);; Biological Process: negative regulation of translational elongation (GO:004590…	K03104|1e-59|pif:PITG_17733|signal recognition particle subunit SRP14	--	Putative uncharacterized protein GN=PITG_17733 OS=Phytophthora infestans (strain T30-4) PE=4 SV=1	gi|301093504|ref|XP_002997598.1| conserved hypothetical protein [Phytophthora infestans T30-4]	Phytophthora infestans T30-4 conserved hypothetical protein (PITG_17733) mRNA, complete cds
jgi|Phyca11|502676|fgenesh2_kg.PHYCAscaffold_1_#_136_#_4100843:2	2680	803	0	0	1.73876	up	[J]	Translation, ribosomal structure and biogenesis	Biological Process: ribosomal small subunit assembly (GO:0000028);; Molecular Function: structural constituent of ribosome (GO:0003735);; Cellular Component: nucleolus (GO:0005730);; Cellular Component: plasma membrane (GO:0005886);; Biological Process: translational elongation (GO:0006414);; Cellular Component: cytosolic small ribosomal subunit (GO:0022627);;	K02962|1e-89|pif:PITG_12745|small subunit ribosomal protein S17e	sp|Q962R2|RS17_SPOFR 40S ribosomal protein S17 OS=Spodoptera frugiperda GN=RpS17 PE=2 SV=3	Putative uncharacterized protein GN=PHYSODRAFT_354916 OS=Phytophthora sojae (strain P6497) PE=3 SV=1	gi|301102095|ref|XP_002900135.1| 40S ribosomal protein S17, putative [Phytophthora infestans T30-4]	Phytophthora infestans T30-4 40S ribosomal protein S17, putative (PITG_12745) mRNA, complete cds
jgi|Phyca11|79256|gw1.9.828.1	91	6	0	0	3.92283	up	--	--	--	--	sp|O13024|INCEA_XENLA Inner centromere protein A OS=Xenopus laevis GN=incenp-a PE=1 SV=1	Putative uncharacterized protein GN=PHYSODRAFT_325482 OS=Phytophthora sojae (strain P6497) PE=4 SV=1	gi|301105749|ref|XP_002901958.1| conserved hypothetical protein [Phytophthora infestans T30-4]	Phytophthora infestans T30-4 conserved hypothetical protein (PITG_11196) mRNA, complete cds
jgi|Phyca11|525779|estExt2_fgenesh1_pm.C_PHYCAscaffold_50073	437	71	0	0	2.62174	up	--	--	Cellular Component: nucleus (GO:0005634);; Cellular Component: integral to membrane (GO:0016021);;	--	--	Putative uncharacterized protein GN=PHYSODRAFT_335439 OS=Phytophthora sojae (strain P6497) PE=4 SV=1	gi|301108323|ref|XP_002903243.1| conserved hypothetical protein [Phytophthora infestans T30-4]	Phytophthora infestans T30-4 transmembrane protein, putative (PITG_09527) mRNA, complete cds
jgi|Phyca11|507705|fgenesh2_kg.PHYCAscaffold_29_#_101_#_Contig2434.1	79	4	0	0	4.30378	up	[U]	Intracellular trafficking, secretion, and vesicular transport	Molecular Function: SNAP receptor activity (GO:0005484);; Cellular Component: intracellular (GO:0005622);; Biological Process: intracellular protein transport (GO:0006886);; Cellular Component: membrane (GO:0016020);; Biological Process: vesicle-mediated transport (GO:0016192);; Biological Process: regulation of biological process (GO:0050789);; Biological Process: response to stimulus (GO:005089…	--	sp|Q16932|STX_APLCA Syntaxin OS=Aplysia californica PE=2 SV=1	Putative uncharacterized protein GN=PHYSODRAFT_294753 OS=Phytophthora sojae (strain P6497) PE=3 SV=1	gi|301095230|ref|XP_002896716.1| syntaxin, putative [Phytophthora infestans T30-4]	Phytophthora capsici clone CBOU117-M08 mRNA sequence
[truncated: 1,206 more rows]

## Sheet: MY vs. GC
Gene ID	MY	GC	P value	Q value	log2(MY/GC)	Regulated	COG_class	COG_class_annotation	GO_annotation	KEGG_annotation	Swissprot_annotation	TrEMBL_annotation	NR_annotation	NT_annotation
[truncated: 2,567 more rows]

## Sheet: ZO vs. GC
Gene ID	ZO	GC	P value	Q value	log2(ZO/GC)	Regulated	COG_class	COG_class_annotation	GO_annotation	KEGG_annotation	Swissprot_annotation	TrEMBL_annotation	NR_annotation	NT_annotation
[truncated: 2,803 more rows]

## Sheet: notes
1)	Gene IDs consist of 4 strings of characters ,i.e. 'jgi','Phyca11',Protein ID (number) and Gene model name (immediately after Protein ID) in JGI P. capsici genome database.
	Four strings of character are separated by three vertical bars.
[truncated: 4 more rows]
