# Supplementary material for: RNA-Seq Reveals Infection-Related Gene Expression Changes in Phytophthora capsici
Source: PLoS One. 2013 Sep 3;8(9):e74588. doi: 10.1371/journal.pone.0074588 (PMC3760852; doi:10.1371/journal.pone.0074588)
Supplement: Material S5 — Complete list of involved pathways for regulated DEGs between two samples. (3 sample-pairs listed in separate sheets). (XLS) [file pone.0074588.s008.xls]

## Sheet: MY vs. GC
Material S5. Complete list of involved pathways for regulated DEGs between two samples (3 sample-pairs listed in separate sheets).
Pathway term	Pathway ID	No. of DEGs	P value	DEG list
Pathways for upregulated DEGs
Peptidases	ko01002	4	0.999997	jgi|Phyca11|103114|e_gw1.7.28.1;jgi|Phyca11|36040|gw1.7.26.1;jgi|Phyca11|557319|estExt2_Genewise1Plus.C_PHYCAscaffold_1070014;jgi|Phyca11|536632|estExt2_fgenesh1_pg.C_PHYCAscaffold_580058;jgi|Phyca11|509252|fgenesh2_kg.PHYCAscaffold_43_#_50_#_gi|189083975|gb|BT031491.1|
Lipid biosynthesis proteins	ko01004	4	0.47581	jgi|Phyca11|577851|estExt2_Genewise1.C_PHYCAscaffold_6760001;jgi|Phyca11|531610|estExt2_fgenesh1_pg.C_PHYCAscaffold_10253;jgi|Phyca11|103968|e_gw1.8.568.1;jgi|Phyca11|506602|fgenesh2_kg.PHYCAscaffold_20_#_148_#_4096555:1
Glycolysis / Gluconeogenesis	ko00010	3	0.0888459	jgi|Phyca11|507305|fgenesh2_kg.PHYCAscaffold_26_#_108_#_gi|189085065|gb|BT032597.1|;jgi|Phyca11|507307|fgenesh2_kg.PHYCAscaffold_26_#_110_#_4096695:2;jgi|Phyca11|119558|e_gw1.39.247.1
Biosynthesis of unsaturated fatty acids	ko01040	3	0.0466044	jgi|Phyca11|577851|estExt2_Genewise1.C_PHYCAscaffold_6760001;jgi|Phyca11|545267|estExt2_Genewise1Plus.C_PHYCAscaffold_170368;jgi|Phyca11|531610|estExt2_fgenesh1_pg.C_PHYCAscaffold_10253
Nitrogen metabolism	ko00910	3	0.026343	jgi|Phyca11|525630|estExt2_fgenesh1_pm.C_PHYCAscaffold_40180;jgi|Phyca11|524942|estExt2_fgenesh1_pm.C_PHYCAscaffold_10158;jgi|Phyca11|506599|fgenesh2_kg.PHYCAscaffold_20_#_145_#_gi|189084303|gb|BT031819.1|
Lysosome	ko04142	3	0.900261	jgi|Phyca11|557319|estExt2_Genewise1Plus.C_PHYCAscaffold_1070014;jgi|Phyca11|562095|estExt2_Genewise1.C_PHYCAscaffold_80628;jgi|Phyca11|508441|fgenesh2_kg.PHYCAscaffold_35_#_24_#_Contig211.1
Lipid transport and metabolism	ko03320	2	0.0269513	jgi|Phyca11|103968|e_gw1.8.568.1;jgi|Phyca11|528097|estExt2_fgenesh1_pm.C_PHYCAscaffold_260093
Arginine and proline metabolism	ko00330	2	0.0923696	jgi|Phyca11|507307|fgenesh2_kg.PHYCAscaffold_26_#_110_#_4096695:2;jgi|Phyca11|543889|estExt2_Genewise1Plus.C_PHYCAscaffold_130267
Chaperones and folding catalysts	ko03110	2	0.00817295	jgi|Phyca11|506568|fgenesh2_kg.PHYCAscaffold_20_#_114_#_Contig154.1;jgi|Phyca11|541134|estExt2_Genewise1Plus.C_PHYCAscaffold_60201
mitochondrial electron transport	ko05010	2	0.97354	jgi|Phyca11|504523|fgenesh2_kg.PHYCAscaffold_8_#_92_#_4101945:54;jgi|Phyca11|125467|e_gw1.58.267.1
Oxidative phosphorylation	ko00190	2	0.991518	jgi|Phyca11|538160|estExt2_Genewise1Plus.C_PHYCAscaffold_10551;jgi|Phyca11|510763|fgenesh2_kg.PHYCAscaffold_66_#_37_#_4101223:1
Amino acid transport and metabolism	ko00710	1	0.37342	jgi|Phyca11|506671|fgenesh2_kg.PHYCAscaffold_21_#_43_#_4101247:3
Energy production and conversion	ko05016	1	0.0770128	jgi|Phyca11|506604|fgenesh2_kg.PHYCAscaffold_20_#_150_#_Contig1038.1
Inositol phosphate metabolism	ko00562	1	0.986841	jgi|Phyca11|575325|estExt2_Genewise1.C_PHYCAscaffold_720114
Secondary metabolites biosynthesis, transport and catabolism	ko04614	1	0.211386	jgi|Phyca11|557319|estExt2_Genewise1Plus.C_PHYCAscaffold_1070014
Phenylalanine, tyrosine and tryptophan biosynthesis	ko00400	1	0.336037	jgi|Phyca11|112512|e_gw1.22.37.1
Fat digestion and absorption	ko04975	1	0.275362	jgi|Phyca11|538407|estExt2_Genewise1Plus.C_PHYCAscaffold_11083
Tyrosine metabolism	ko00350	1	0.0929771	jgi|Phyca11|103853|e_gw1.8.45.1
Sphingolipid metabolism	ko00600	1	0.379507	jgi|Phyca11|508441|fgenesh2_kg.PHYCAscaffold_35_#_24_#_Contig211.1
Cysteine and methionine metabolism	ko00270	1	0.121869	jgi|Phyca11|570824|estExt2_Genewise1.C_PHYCAscaffold_390124
F0F1-type ATP synthase	ko00194	1	0.275362	jgi|Phyca11|538160|estExt2_Genewise1Plus.C_PHYCAscaffold_10551
Phenylalanine metabolism	ko00360	1	0.358405	jgi|Phyca11|538464|estExt2_Genewise1Plus.C_PHYCAscaffold_11188
Fatty acid elongation in mitochondria	ko00062	1	0.693066	jgi|Phyca11|559433|estExt2_Genewise1.C_PHYCAscaffold_30544;jgi|Phyca11|530278|estExt2_fgenesh1_pm.C_PHYCAscaffold_600032
Starch and sucrose metabolism	ko00500	1	0.058066	jgi|Phyca11|505423|fgenesh2_kg.PHYCAscaffold_13_#_73_#_Contig230.1
Protein digestion and absorption	ko04974	1	0.924141	jgi|Phyca11|509252|fgenesh2_kg.PHYCAscaffold_43_#_50_#_gi|189083975|gb|BT031491.1|
Amino acid related enzymes	ko01007	1	0.0868954	jgi|Phyca11|570119|estExt2_Genewise1.C_PHYCAscaffold_350311
Methane metabolism	ko00680	1	0.766473	jgi|Phyca11|508846|fgenesh2_kg.PHYCAscaffold_39_#_13_#_gi|189084611|gb|BT032127.1|
Propanoate metabolism	ko00640	1	0.726124	jgi|Phyca11|507307|fgenesh2_kg.PHYCAscaffold_26_#_110_#_4096695:2
Pantothenate and CoA biosynthesis	ko00770	1	0.96022	jgi|Phyca11|77007|gw1.23.556.1
Energy metabolism	ko05012	1	0.836223	jgi|Phyca11|510763|fgenesh2_kg.PHYCAscaffold_66_#_37_#_4101223:1
Fructose and mannose metabolism	ko00051	1	0.78618	jgi|Phyca11|505423|fgenesh2_kg.PHYCAscaffold_13_#_73_#_Contig230.1
Other glycan degradation	ko00511	1	0.850452	jgi|Phyca11|508441|fgenesh2_kg.PHYCAscaffold_35_#_24_#_Contig211.1
Alanine, aspartate and glutamate metabolism	ko00250	1	0.0589018	jgi|Phyca11|538407|estExt2_Genewise1Plus.C_PHYCAscaffold_11083
Photosynthesis	ko00195	1	0.275362	jgi|Phyca11|538160|estExt2_Genewise1Plus.C_PHYCAscaffold_10551
Pyrimidine metabolism	ko00240	1	0.00743408	jgi|Phyca11|526040|estExt2_fgenesh1_pm.C_PHYCAscaffold_60129
Pathways for downregulated DEGs
Ribosome	ko03011	59	3.63415e-14	jgi|Phyca11|9769|fgenesh1_pm.PHYCAscaffold_41_#_63;jgi|Phyca11|507760|fgenesh2_kg.PHYCAscaffold_30_#_29_#_Contig16.1;jgi|Phyca11|506200|fgenesh2_kg.PHYCAscaffold_18_#_73_#_Contig372.1;jgi|Phyca11|505233|fgenesh2_kg.PHYCAscaffold_12_#_21_#_4100316:9;jgi|Phyca11|506902|fgenesh2_kg.PHYCAscaffold_23_#_33_#_gi|189084893|gb|BT032424.1|;jgi|Phyca11|506922|fgenesh2_kg.PHYCAscaffold_23_#_53_#_4101134:1;jg…
Ribosome biogenesis in eukaryotes	ko03008	44	1.34533e-10	jgi|Phyca11|123556|e_gw1.51.368.1;jgi|Phyca11|542314|estExt2_Genewise1Plus.C_PHYCAscaffold_90121;jgi|Phyca11|6050|fgenesh1_pm.PHYCAscaffold_9_#_110;jgi|Phyca11|562472|estExt2_Genewise1.C_PHYCAscaffold_90463;jgi|Phyca11|545630|estExt2_Genewise1Plus.C_PHYCAscaffold_180415;jgi|Phyca11|118922|e_gw1.37.85.1;jgi|Phyca11|119002|e_gw1.37.303.1;jgi|Phyca11|550581|estExt2_Genewise1Plus.C_PHYCAscaffold_3703…
Purine metabolism	ko00230	40	0.000215125	jgi|Phyca11|542489|estExt2_Genewise1Plus.C_PHYCAscaffold_90411;jgi|Phyca11|504741|fgenesh2_kg.PHYCAscaffold_9_#_132_#_Contig4935.1;jgi|Phyca11|576261|estExt2_Genewise1.C_PHYCAscaffold_860021;jgi|Phyca11|540728|estExt2_Genewise1Plus.C_PHYCAscaffold_50488;jgi|Phyca11|540750|estExt2_Genewise1Plus.C_PHYCAscaffold_50512;jgi|Phyca11|504065|fgenesh2_kg.PHYCAscaffold_5_#_229_#_4098213:2;jgi|Phyca11|53197…
Translation factors	ko03012	33	1.37913e-08	jgi|Phyca11|116367|e_gw1.30.3.1;jgi|Phyca11|504837|fgenesh2_kg.PHYCAscaffold_9_#_228_#_4098582:1;jgi|Phyca11|503562|fgenesh2_kg.PHYCAscaffold_4_#_101_#_4100091:2;jgi|Phyca11|575784|estExt2_Genewise1.C_PHYCAscaffold_790031;jgi|Phyca11|511907|fgenesh2_kg.PHYCAscaffold_105_#_5_#_4098187:2;jgi|Phyca11|511938|fgenesh2_kg.PHYCAscaffold_105_#_36_#_4097069:3;jgi|Phyca11|119368|e_gw1.38.437.1;jgi|Phyca11|…
Chaperones and folding catalysts	ko03110	31	0.00817295	jgi|Phyca11|529283|estExt2_fgenesh1_pm.C_PHYCAscaffold_410034;jgi|Phyca11|571315|estExt2_Genewise1.C_PHYCAscaffold_410330;jgi|Phyca11|551781|estExt2_Genewise1Plus.C_PHYCAscaffold_430278;jgi|Phyca11|504657|fgenesh2_kg.PHYCAscaffold_9_#_48_#_Contig1275.1;jgi|Phyca11|104429|e_gw1.9.149.1;jgi|Phyca11|104465|e_gw1.9.162.1;jgi|Phyca11|532912|estExt2_fgenesh1_pg.C_PHYCAscaffold_90071;jgi|Phyca11|104335|…
RNA transport	ko03013	28	0.372272	jgi|Phyca11|123556|e_gw1.51.368.1;jgi|Phyca11|116367|e_gw1.30.3.1;jgi|Phyca11|6050|fgenesh1_pm.PHYCAscaffold_9_#_110;jgi|Phyca11|504837|fgenesh2_kg.PHYCAscaffold_9_#_228_#_4098582:1;jgi|Phyca11|575784|estExt2_Genewise1.C_PHYCAscaffold_790031;jgi|Phyca11|511208|fgenesh2_kg.PHYCAscaffold_79_#_13_#_Contig1707.1;jgi|Phyca11|508797|fgenesh2_kg.PHYCAscaffold_38_#_49_#_Contig1685.1;jgi|Phyca11|508807|fg…
Energy production and conversion	ko05016	26	0.0770128	jgi|Phyca11|542489|estExt2_Genewise1Plus.C_PHYCAscaffold_90411;jgi|Phyca11|21649|fgenesh1_pg.PHYCAscaffold_105_#_11;jgi|Phyca11|113099|e_gw1.23.442.1;jgi|Phyca11|506938|fgenesh2_kg.PHYCAscaffold_23_#_69_#_Contig1201.1;jgi|Phyca11|540728|estExt2_Genewise1Plus.C_PHYCAscaffold_50488;jgi|Phyca11|508983|fgenesh2_kg.PHYCAscaffold_40_#_72_#_Contig64.1;jgi|Phyca11|555690|estExt2_Genewise1Plus.C_PHYCAscaf…
Spliceosome	ko03041	25	0.999957	jgi|Phyca11|551781|estExt2_Genewise1Plus.C_PHYCAscaffold_430278;jgi|Phyca11|104429|e_gw1.9.149.1;jgi|Phyca11|104465|e_gw1.9.162.1;jgi|Phyca11|532912|estExt2_fgenesh1_pg.C_PHYCAscaffold_90071;jgi|Phyca11|104335|e_gw1.9.161.1;jgi|Phyca11|506220|fgenesh2_kg.PHYCAscaffold_18_#_93_#_4097685:2;jgi|Phyca11|527373|estExt2_fgenesh1_pm.C_PHYCAscaffold_180101;jgi|Phyca11|511208|fgenesh2_kg.PHYCAscaffold_79_…
Pyrimidine metabolism	ko00240	24	0.00743408	jgi|Phyca11|542489|estExt2_Genewise1Plus.C_PHYCAscaffold_90411;jgi|Phyca11|504741|fgenesh2_kg.PHYCAscaffold_9_#_132_#_Contig4935.1;jgi|Phyca11|104468|e_gw1.9.827.1;jgi|Phyca11|79741|gw1.5.949.1;jgi|Phyca11|540728|estExt2_Genewise1Plus.C_PHYCAscaffold_50488;jgi|Phyca11|553484|estExt2_Genewise1Plus.C_PHYCAscaffold_530198;jgi|Phyca11|508397|fgenesh2_kg.PHYCAscaffold_34_#_93_#_4104990:1;jgi|Phyca11|5…
Chromosome	ko03036	21	1	jgi|Phyca11|504626|fgenesh2_kg.PHYCAscaffold_9_#_17_#_Contig4664.1;jgi|Phyca11|6021|fgenesh1_pm.PHYCAscaffold_9_#_81;jgi|Phyca11|6127|fgenesh1_pm.PHYCAscaffold_9_#_187;jgi|Phyca11|565555|estExt2_Genewise1.C_PHYCAscaffold_180288;jgi|Phyca11|83343|gw1.18.754.1;jgi|Phyca11|508797|fgenesh2_kg.PHYCAscaffold_38_#_49_#_Contig1685.1;jgi|Phyca11|546901|estExt2_Genewise1Plus.C_PHYCAscaffold_230058;jgi|Phyc…
Peroxisome	ko04146	20	0.0142101	jgi|Phyca11|571208|estExt2_Genewise1.C_PHYCAscaffold_410098;jgi|Phyca11|509033|fgenesh2_kg.PHYCAscaffold_41_#_29_#_4097383:1;jgi|Phyca11|530977|estExt2_fgenesh1_pm.C_PHYCAscaffold_860033;jgi|Phyca11|506938|fgenesh2_kg.PHYCAscaffold_23_#_69_#_Contig1201.1;jgi|Phyca11|571925|estExt2_Genewise1.C_PHYCAscaffold_440311;jgi|Phyca11|577414|estExt2_Genewise1.C_PHYCAscaffold_1120048;jgi|Phyca11|526918|estE…
Protein processing in endoplasmic reticulum	ko04141	17	0.900776	jgi|Phyca11|104429|e_gw1.9.149.1;jgi|Phyca11|104465|e_gw1.9.162.1;jgi|Phyca11|532912|estExt2_fgenesh1_pg.C_PHYCAscaffold_90071;jgi|Phyca11|104335|e_gw1.9.161.1;jgi|Phyca11|509820|fgenesh2_kg.PHYCAscaffold_50_#_21_#_Contig158.1;jgi|Phyca11|571966|estExt2_Genewise1.C_PHYCAscaffold_460011;jgi|Phyca11|503864|fgenesh2_kg.PHYCAscaffold_5_#_28_#_4098569:1;jgi|Phyca11|548475|estExt2_Genewise1Plus.C_PHYCA…
RNA polymerase	ko03020	16	0.000906131	jgi|Phyca11|542489|estExt2_Genewise1Plus.C_PHYCAscaffold_90411;jgi|Phyca11|504741|fgenesh2_kg.PHYCAscaffold_9_#_132_#_Contig4935.1;jgi|Phyca11|540728|estExt2_Genewise1Plus.C_PHYCAscaffold_50488;jgi|Phyca11|508397|fgenesh2_kg.PHYCAscaffold_34_#_93_#_4104990:1;jgi|Phyca11|544280|estExt2_Genewise1Plus.C_PHYCAscaffold_140267;jgi|Phyca11|576541|estExt2_Genewise1.C_PHYCAscaffold_910025;jgi|Phyca11|4891…
Amino acid related enzymes	ko01007	16	0.0868954	jgi|Phyca11|120320|e_gw1.41.116.1;jgi|Phyca11|548878|estExt2_Genewise1Plus.C_PHYCAscaffold_300299;jgi|Phyca11|545598|estExt2_Genewise1Plus.C_PHYCAscaffold_180327;jgi|Phyca11|511466|fgenesh2_kg.PHYCAscaffold_86_#_3_#_gi|189084813|gb|BT032344.1|;jgi|Phyca11|536029|estExt2_fgenesh1_pg.C_PHYCAscaffold_460057;jgi|Phyca11|548494|estExt2_Genewise1Plus.C_PHYCAscaffold_290086;jgi|Phyca11|559923|estExt2_Ge…
Valine, leucine and isoleucine degradation	ko00280	15	0.0105143	jgi|Phyca11|548717|estExt2_Genewise1Plus.C_PHYCAscaffold_300023;jgi|Phyca11|116165|e_gw1.30.544.1;jgi|Phyca11|6113|fgenesh1_pm.PHYCAscaffold_9_#_173;jgi|Phyca11|550970|estExt2_Genewise1Plus.C_PHYCAscaffold_400016;jgi|Phyca11|11399|fgenesh1_pm.PHYCAscaffold_70_#_9;jgi|Phyca11|507574|fgenesh2_kg.PHYCAscaffold_28_#_81_#_4097919:1;jgi|Phyca11|511267|fgenesh2_kg.PHYCAscaffold_80_#_11_#_4098907:1;jgi|P…
DNA repair and recombination proteins	ko03400	15	0.999836	jgi|Phyca11|542489|estExt2_Genewise1Plus.C_PHYCAscaffold_90411;jgi|Phyca11|533294|estExt2_fgenesh1_pg.C_PHYCAscaffold_120085;jgi|Phyca11|503860|fgenesh2_kg.PHYCAscaffold_5_#_24_#_gi|189084064|gb|BT031580.1|;jgi|Phyca11|540728|estExt2_Genewise1Plus.C_PHYCAscaffold_50488;jgi|Phyca11|553484|estExt2_Genewise1Plus.C_PHYCAscaffold_530198;jgi|Phyca11|544280|estExt2_Genewise1Plus.C_PHYCAscaffold_140267;j…
Fatty acid metabolism	ko00071	14	0.0136137	jgi|Phyca11|504618|fgenesh2_kg.PHYCAscaffold_9_#_9_#_Contig1627.1;jgi|Phyca11|11399|fgenesh1_pm.PHYCAscaffold_70_#_9;jgi|Phyca11|526918|estExt2_fgenesh1_pm.C_PHYCAscaffold_140048;jgi|Phyca11|6747|fgenesh1_pm.PHYCAscaffold_14_#_51;jgi|Phyca11|511267|fgenesh2_kg.PHYCAscaffold_80_#_11_#_4098907:1;jgi|Phyca11|511793|fgenesh2_kg.PHYCAscaffold_99_#_7_#_Contig588.1;jgi|Phyca11|503767|fgenesh2_kg.PHYCAsc…
Endocytosis	ko04144	14	0.0923696	jgi|Phyca11|104429|e_gw1.9.149.1;jgi|Phyca11|104465|e_gw1.9.162.1;jgi|Phyca11|532912|estExt2_fgenesh1_pg.C_PHYCAscaffold_90071;jgi|Phyca11|104335|e_gw1.9.161.1;jgi|Phyca11|509820|fgenesh2_kg.PHYCAscaffold_50_#_21_#_Contig158.1;jgi|Phyca11|105327|e_gw1.10.219.1;jgi|Phyca11|534471|estExt2_fgenesh1_pg.C_PHYCAscaffold_240024;jgi|Phyca11|551908|estExt2_Genewise1Plus.C_PHYCAscaffold_440124;jgi|Phyca11|…
Glycolysis / Gluconeogenesis	ko00010	13	0.0888459	jgi|Phyca11|508653|fgenesh2_kg.PHYCAscaffold_37_#_28_#_Contig1670.1;jgi|Phyca11|510038|fgenesh2_kg.PHYCAscaffold_53_#_23_#_4101945:223;jgi|Phyca11|510042|fgenesh2_kg.PHYCAscaffold_53_#_27_#_Contig225.1;jgi|Phyca11|576423|estExt2_Genewise1.C_PHYCAscaffold_870144;jgi|Phyca11|537797|estExt2_fgenesh1_pg.C_PHYCAscaffold_1580002;jgi|Phyca11|511075|fgenesh2_kg.PHYCAscaffold_74_#_25_#_Contig172.1;jgi|Phy…
DNA replication proteins	ko03032	13	0.999472	jgi|Phyca11|533294|estExt2_fgenesh1_pg.C_PHYCAscaffold_120085;jgi|Phyca11|506964|fgenesh2_kg.PHYCAscaffold_23_#_95_#_4097719:1;jgi|Phyca11|105297|e_gw1.10.92.1;jgi|Phyca11|542968|estExt2_Genewise1Plus.C_PHYCAscaffold_100504;jgi|Phyca11|551426|estExt2_Genewise1Plus.C_PHYCAscaffold_420078;jgi|Phyca11|511073|fgenesh2_kg.PHYCAscaffold_74_#_23_#_4097705:1;jgi|Phyca11|7058|fgenesh1_pm.PHYCAscaffold_17_…
Protein kinases	ko01001	12	0.997951	jgi|Phyca11|116048|e_gw1.30.49.1;jgi|Phyca11|525544|estExt2_fgenesh1_pm.C_PHYCAscaffold_40080;jgi|Phyca11|10446|fgenesh1_pm.PHYCAscaffold_49_#_78;jgi|Phyca11|130569|e_gw1.95.69.1;jgi|Phyca11|77287|gw1.48.406.1;jgi|Phyca11|76847|gw1.42.458.1;jgi|Phyca11|505067|fgenesh2_kg.PHYCAscaffold_11_#_13_#_Contig1151.1;jgi|Phyca11|502579|fgenesh2_kg.PHYCAscaffold_1_#_39_#_Contig1164.1;jgi|Phyca11|117198|e_gw…
Arginine and proline metabolism	ko00330	12	0.0923696	jgi|Phyca11|551335|estExt2_Genewise1Plus.C_PHYCAscaffold_410261;jgi|Phyca11|509300|fgenesh2_kg.PHYCAscaffold_43_#_98_#_Contig479.1;jgi|Phyca11|562442|estExt2_Genewise1.C_PHYCAscaffold_90428;jgi|Phyca11|529861|estExt2_fgenesh1_pm.C_PHYCAscaffold_500016;jgi|Phyca11|533182|estExt2_fgenesh1_pg.C_PHYCAscaffold_110057;jgi|Phyca11|556236|estExt2_Genewise1Plus.C_PHYCAscaffold_850035;jgi|Phyca11|504283|fg…
Aminoacyl-tRNA biosynthesis	ko00970	12	0.058066	jgi|Phyca11|120320|e_gw1.41.116.1;jgi|Phyca11|548878|estExt2_Genewise1Plus.C_PHYCAscaffold_300299;jgi|Phyca11|545598|estExt2_Genewise1Plus.C_PHYCAscaffold_180327;jgi|Phyca11|511466|fgenesh2_kg.PHYCAscaffold_86_#_3_#_gi|189084813|gb|BT032344.1|;jgi|Phyca11|536029|estExt2_fgenesh1_pg.C_PHYCAscaffold_460057;jgi|Phyca11|548494|estExt2_Genewise1Plus.C_PHYCAscaffold_290086;jgi|Phyca11|559923|estExt2_Ge…
Pentose phosphate pathway	ko00030	12	0.00122118	jgi|Phyca11|9620|fgenesh1_pm.PHYCAscaffold_40_#_8;jgi|Phyca11|572630|estExt2_Genewise1.C_PHYCAscaffold_490044;jgi|Phyca11|508312|fgenesh2_kg.PHYCAscaffold_34_#_8_#_Contig2449.1;jgi|Phyca11|9132|fgenesh1_pm.PHYCAscaffold_34_#_49;jgi|Phyca11|120783|e_gw1.42.456.1;jgi|Phyca11|537797|estExt2_fgenesh1_pg.C_PHYCAscaffold_1580002;jgi|Phyca11|511385|fgenesh2_kg.PHYCAscaffold_84_#_1_#_Contig68.1;jgi|Phyca…
Alanine, aspartate and glutamate metabolism	ko00250	12	0.0589018	jgi|Phyca11|551335|estExt2_Genewise1Plus.C_PHYCAscaffold_410261;jgi|Phyca11|562442|estExt2_Genewise1.C_PHYCAscaffold_90428;jgi|Phyca11|562582|estExt2_Genewise1.C_PHYCAscaffold_90636;jgi|Phyca11|16252|fgenesh1_pg.PHYCAscaffold_18_#_140;jgi|Phyca11|529861|estExt2_fgenesh1_pm.C_PHYCAscaffold_500016;jgi|Phyca11|505337|fgenesh2_kg.PHYCAscaffold_12_#_125_#_Contig909.1;jgi|Phyca11|504065|fgenesh2_kg.PHY…
Nitrogen metabolism	ko00910	11	0.026343	jgi|Phyca11|551335|estExt2_Genewise1Plus.C_PHYCAscaffold_410261;jgi|Phyca11|556289|estExt2_Genewise1Plus.C_PHYCAscaffold_860024;jgi|Phyca11|529861|estExt2_fgenesh1_pm.C_PHYCAscaffold_500016;jgi|Phyca11|526732|estExt2_fgenesh1_pm.C_PHYCAscaffold_120087;jgi|Phyca11|505337|fgenesh2_kg.PHYCAscaffold_12_#_125_#_Contig909.1;jgi|Phyca11|20054|fgenesh1_pg.PHYCAscaffold_57_#_5;jgi|Phyca11|573832|estExt2_G…
Citrate cycle (TCA cycle)	ko00020	11	0.029896	jgi|Phyca11|21649|fgenesh1_pg.PHYCAscaffold_105_#_11;jgi|Phyca11|555690|estExt2_Genewise1Plus.C_PHYCAscaffold_760113;jgi|Phyca11|512122|fgenesh2_kg.PHYCAscaffold_191_#_4_#_Contig1846.1;jgi|Phyca11|99751|e_gw1.4.472.1;jgi|Phyca11|511632|fgenesh2_kg.PHYCAscaffold_93_#_3_#_Contig1846.1;jgi|Phyca11|559116|estExt2_Genewise1.C_PHYCAscaffold_21127;jgi|Phyca11|510763|fgenesh2_kg.PHYCAscaffold_66_#_37_#_4…
Starch and sucrose metabolism	ko00500	11	0.058066	jgi|Phyca11|510038|fgenesh2_kg.PHYCAscaffold_53_#_23_#_4101945:223;jgi|Phyca11|510042|fgenesh2_kg.PHYCAscaffold_53_#_27_#_Contig225.1;jgi|Phyca11|509568|fgenesh2_kg.PHYCAscaffold_47_#_59_#_Contig284.1;jgi|Phyca11|537800|estExt2_fgenesh1_pg.C_PHYCAscaffold_1690001;jgi|Phyca11|537801|estExt2_fgenesh1_pg.C_PHYCAscaffold_1690002;jgi|Phyca11|537802|estExt2_fgenesh1_pg.C_PHYCAscaffold_1690003;jgi|Phyca…
Insulin signaling pathway	ko04910	11	0.523568	jgi|Phyca11|507760|fgenesh2_kg.PHYCAscaffold_30_#_29_#_Contig16.1;jgi|Phyca11|545532|estExt2_Genewise1Plus.C_PHYCAscaffold_180199;jgi|Phyca11|508929|fgenesh2_kg.PHYCAscaffold_40_#_18_#_4101945:234;jgi|Phyca11|559169|estExt2_Genewise1.C_PHYCAscaffold_30076;jgi|Phyca11|10446|fgenesh1_pm.PHYCAscaffold_49_#_78;jgi|Phyca11|117681|e_gw1.34.436.1;jgi|Phyca11|77287|gw1.48.406.1;jgi|Phyca11|117198|e_gw1.3…
Secondary metabolites biosynthesis, transport and catabolism	ko04612	10	9.11177e-05	jgi|Phyca11|509011|fgenesh2_kg.PHYCAscaffold_41_#_7_#_4098021:1;jgi|Phyca11|104429|e_gw1.9.149.1;jgi|Phyca11|104465|e_gw1.9.162.1;jgi|Phyca11|532912|estExt2_fgenesh1_pg.C_PHYCAscaffold_90071;jgi|Phyca11|104335|e_gw1.9.161.1;jgi|Phyca11|509820|fgenesh2_kg.PHYCAscaffold_50_#_21_#_Contig158.1;jgi|Phyca11|548475|estExt2_Genewise1Plus.C_PHYCAscaffold_290043;jgi|Phyca11|530396|estExt2_fgenesh1_pm.C_PHY…
mRNA surveillance pathway	ko03015	10	0.954901	jgi|Phyca11|6127|fgenesh1_pm.PHYCAscaffold_9_#_187;jgi|Phyca11|511208|fgenesh2_kg.PHYCAscaffold_79_#_13_#_Contig1707.1;jgi|Phyca11|119368|e_gw1.38.437.1;jgi|Phyca11|542805|estExt2_Genewise1Plus.C_PHYCAscaffold_100200;jgi|Phyca11|549506|estExt2_Genewise1Plus.C_PHYCAscaffold_330019;jgi|Phyca11|510022|fgenesh2_kg.PHYCAscaffold_53_#_7_#_4101934:1;jgi|Phyca11|507073|fgenesh2_kg.PHYCAscaffold_24_#_65_#…
Glutathione metabolism	ko00480	10	0.219919	jgi|Phyca11|553484|estExt2_Genewise1Plus.C_PHYCAscaffold_530198;jgi|Phyca11|554766|estExt2_Genewise1Plus.C_PHYCAscaffold_650037;jgi|Phyca11|537258|estExt2_fgenesh1_pg.C_PHYCAscaffold_800026;jgi|Phyca11|512122|fgenesh2_kg.PHYCAscaffold_191_#_4_#_Contig1846.1;jgi|Phyca11|507432|fgenesh2_kg.PHYCAscaffold_27_#_106_#_4101779:2;jgi|Phyca11|97233|e_gw1.1.1211.1;jgi|Phyca11|511632|fgenesh2_kg.PHYCAscaffo…
Proteasome	ko03051	10	0.954901	jgi|Phyca11|104429|e_gw1.9.149.1;jgi|Phyca11|104465|e_gw1.9.162.1;jgi|Phyca11|532912|estExt2_fgenesh1_pg.C_PHYCAscaffold_90071;jgi|Phyca11|104335|e_gw1.9.161.1;jgi|Phyca11|509820|fgenesh2_kg.PHYCAscaffold_50_#_21_#_Contig158.1;jgi|Phyca11|545907|estExt2_Genewise1Plus.C_PHYCAscaffold_190289;jgi|Phyca11|112452|e_gw1.22.652.1;jgi|Phyca11|530396|estExt2_fgenesh1_pm.C_PHYCAscaffold_630021;jgi|Phyca11|…
Amino sugar and nucleotide sugar metabolism	ko00520	10	0.0957747	jgi|Phyca11|562582|estExt2_Genewise1.C_PHYCAscaffold_90636;jgi|Phyca11|503431|fgenesh2_kg.PHYCAscaffold_3_#_296_#_4097660:2;jgi|Phyca11|510038|fgenesh2_kg.PHYCAscaffold_53_#_23_#_4101945:223;jgi|Phyca11|510042|fgenesh2_kg.PHYCAscaffold_53_#_27_#_Contig225.1;jgi|Phyca11|537797|estExt2_fgenesh1_pg.C_PHYCAscaffold_1580002;jgi|Phyca11|511385|fgenesh2_kg.PHYCAscaffold_84_#_1_#_Contig68.1;jgi|Phyca11|5…
Peptidases	ko01002	9	0.999997	jgi|Phyca11|571683|estExt2_Genewise1.C_PHYCAscaffold_430202;jgi|Phyca11|504630|fgenesh2_kg.PHYCAscaffold_9_#_21_#_4100506:1;jgi|Phyca11|542607|estExt2_Genewise1Plus.C_PHYCAscaffold_90588;jgi|Phyca11|562582|estExt2_Genewise1.C_PHYCAscaffold_90636;jgi|Phyca11|37314|gw1.86.92.1;jgi|Phyca11|101439|e_gw1.5.655.1;jgi|Phyca11|549954|estExt2_Genewise1Plus.C_PHYCAscaffold_340301;jgi|Phyca11|511772|fgenesh…
Glycine, serine and threonine metabolism	ko00260	9	0.19071	jgi|Phyca11|556289|estExt2_Genewise1Plus.C_PHYCAscaffold_860024;jgi|Phyca11|527819|estExt2_fgenesh1_pm.C_PHYCAscaffold_230038;jgi|Phyca11|534866|estExt2_fgenesh1_pg.C_PHYCAscaffold_290018;jgi|Phyca11|504283|fgenesh2_kg.PHYCAscaffold_7_#_35_#_4097897:1;jgi|Phyca11|544770|estExt2_Genewise1Plus.C_PHYCAscaffold_150540;jgi|Phyca11|109646|e_gw1.17.36.1;jgi|Phyca11|111612|e_gw1.20.272.1;jgi|Phyca11|5708…
Meiosis - yeast	ko04113	9	0.932208	jgi|Phyca11|6127|fgenesh1_pm.PHYCAscaffold_9_#_187;jgi|Phyca11|546901|estExt2_Genewise1Plus.C_PHYCAscaffold_230058;jgi|Phyca11|508929|fgenesh2_kg.PHYCAscaffold_40_#_18_#_4101945:234;jgi|Phyca11|510939|fgenesh2_kg.PHYCAscaffold_71_#_39_#_4100408:1;jgi|Phyca11|507073|fgenesh2_kg.PHYCAscaffold_24_#_65_#_Contig491.1;jgi|Phyca11|511073|fgenesh2_kg.PHYCAscaffold_74_#_23_#_4097705:1;jgi|Phyca11|506347|f…
Translation, ribosomal structure and biogenesis	ko05162	9	0.00438359	jgi|Phyca11|104429|e_gw1.9.149.1;jgi|Phyca11|104465|e_gw1.9.162.1;jgi|Phyca11|532912|estExt2_fgenesh1_pg.C_PHYCAscaffold_90071;jgi|Phyca11|104335|e_gw1.9.161.1;jgi|Phyca11|509820|fgenesh2_kg.PHYCAscaffold_50_#_21_#_Contig158.1;jgi|Phyca11|503902|fgenesh2_kg.PHYCAscaffold_5_#_66_#_Contig14.1;jgi|Phyca11|508309|fgenesh2_kg.PHYCAscaffold_34_#_5_#_Contig460.1;jgi|Phyca11|130569|e_gw1.95.69.1;jgi|Phyc…
Cysteine and methionine metabolism	ko00270	9	0.121869	jgi|Phyca11|110170|e_gw1.18.714.1;jgi|Phyca11|503995|fgenesh2_kg.PHYCAscaffold_5_#_159_#_4101945:92;jgi|Phyca11|8289|fgenesh1_pm.PHYCAscaffold_27_#_35;jgi|Phyca11|110065|e_gw1.17.56.1;jgi|Phyca11|538407|estExt2_Genewise1Plus.C_PHYCAscaffold_11083;jgi|Phyca11|111612|e_gw1.20.272.1;jgi|Phyca11|506599|fgenesh2_kg.PHYCAscaffold_20_#_145_#_gi|189084303|gb|BT031819.1|;jgi|Phyca11|543889|estExt2_Genewis…
Cytosolic DNA-sensing pathway	ko04623	9	0.00830307	jgi|Phyca11|542489|estExt2_Genewise1Plus.C_PHYCAscaffold_90411;jgi|Phyca11|504741|fgenesh2_kg.PHYCAscaffold_9_#_132_#_Contig4935.1;jgi|Phyca11|540728|estExt2_Genewise1Plus.C_PHYCAscaffold_50488;jgi|Phyca11|544280|estExt2_Genewise1Plus.C_PHYCAscaffold_140267;jgi|Phyca11|576541|estExt2_Genewise1.C_PHYCAscaffold_910025;jgi|Phyca11|48912|gw1.212.2.1;jgi|Phyca11|96969|e_gw1.1.1806.1;jgi|Phyca11|538185…
GTP-binding proteins	ko04031	9	0.229433	jgi|Phyca11|5347|fgenesh1_pm.PHYCAscaffold_5_#_150;jgi|Phyca11|504902|fgenesh2_kg.PHYCAscaffold_10_#_62_#_4096919:1;jgi|Phyca11|510916|fgenesh2_kg.PHYCAscaffold_71_#_16_#_4098142:1;jgi|Phyca11|8318|fgenesh1_pm.PHYCAscaffold_27_#_64;jgi|Phyca11|563220|estExt2_Genewise1.C_PHYCAscaffold_110396;jgi|Phyca11|504536|fgenesh2_kg.PHYCAscaffold_8_#_105_#_Contig991.1;jgi|Phyca11|566563|estExt2_Genewise1.C_P…
MAPK signaling pathway	ko04010	9	0.0020689	jgi|Phyca11|104429|e_gw1.9.149.1;jgi|Phyca11|104465|e_gw1.9.162.1;jgi|Phyca11|532912|estExt2_fgenesh1_pg.C_PHYCAscaffold_90071;jgi|Phyca11|104335|e_gw1.9.161.1;jgi|Phyca11|509820|fgenesh2_kg.PHYCAscaffold_50_#_21_#_Contig158.1;jgi|Phyca11|77287|gw1.48.406.1;jgi|Phyca11|532173|estExt2_fgenesh1_pg.C_PHYCAscaffold_40115;jgi|Phyca11|117198|e_gw1.32.264.1;jgi|Phyca11|566563|estExt2_Genewise1.C_PHYCAsc…
Meiosis	ko04114	9	0.786955	jgi|Phyca11|6127|fgenesh1_pm.PHYCAscaffold_9_#_187;jgi|Phyca11|546901|estExt2_Genewise1Plus.C_PHYCAscaffold_230058;jgi|Phyca11|508929|fgenesh2_kg.PHYCAscaffold_40_#_18_#_4101945:234;jgi|Phyca11|507073|fgenesh2_kg.PHYCAscaffold_24_#_65_#_Contig491.1;jgi|Phyca11|77287|gw1.48.406.1;jgi|Phyca11|506347|fgenesh2_kg.PHYCAscaffold_19_#_53_#_Contig1196.1;jgi|Phyca11|506451|fgenesh2_kg.PHYCAscaffold_19_#_1…
Cell cycle - yeast	ko04111	9	0.99619	jgi|Phyca11|6127|fgenesh1_pm.PHYCAscaffold_9_#_187;jgi|Phyca11|508797|fgenesh2_kg.PHYCAscaffold_38_#_49_#_Contig1685.1;jgi|Phyca11|546901|estExt2_Genewise1Plus.C_PHYCAscaffold_230058;jgi|Phyca11|510939|fgenesh2_kg.PHYCAscaffold_71_#_39_#_4100408:1;jgi|Phyca11|511073|fgenesh2_kg.PHYCAscaffold_74_#_23_#_4097705:1;jgi|Phyca11|506347|fgenesh2_kg.PHYCAscaffold_19_#_53_#_Contig1196.1;jgi|Phyca11|506451…
RNA degradation	ko03018	9	0.958352	jgi|Phyca11|527373|estExt2_fgenesh1_pm.C_PHYCAscaffold_180101;jgi|Phyca11|19592|fgenesh1_pg.PHYCAscaffold_50_#_14;jgi|Phyca11|563486|estExt2_Genewise1.C_PHYCAscaffold_120401;jgi|Phyca11|549506|estExt2_Genewise1Plus.C_PHYCAscaffold_330019;jgi|Phyca11|531250|estExt2_fgenesh1_pm.C_PHYCAscaffold_1030016;jgi|Phyca11|126254|e_gw1.62.189.1;jgi|Phyca11|502742|fgenesh2_kg.PHYCAscaffold_1_#_202_#_4098025:1…
Wnt signaling pathway	ko04310	9	0.229433	jgi|Phyca11|6127|fgenesh1_pm.PHYCAscaffold_9_#_187;jgi|Phyca11|119979|e_gw1.40.337.1;jgi|Phyca11|507073|fgenesh2_kg.PHYCAscaffold_24_#_65_#_Contig491.1;jgi|Phyca11|130569|e_gw1.95.69.1;jgi|Phyca11|506347|fgenesh2_kg.PHYCAscaffold_19_#_53_#_Contig1196.1;jgi|Phyca11|506451|fgenesh2_kg.PHYCAscaffold_19_#_157_#_Contig807.1;jgi|Phyca11|117198|e_gw1.32.264.1;jgi|Phyca11|566563|estExt2_Genewise1.C_PHYCA…
Tryptophan metabolism	ko00380	8	0.0186621	jgi|Phyca11|504618|fgenesh2_kg.PHYCAscaffold_9_#_9_#_Contig1627.1;jgi|Phyca11|530977|estExt2_fgenesh1_pm.C_PHYCAscaffold_860033;jgi|Phyca11|109646|e_gw1.17.36.1;jgi|Phyca11|530278|estExt2_fgenesh1_pm.C_PHYCAscaffold_600032;jgi|Phyca11|507305|fgenesh2_kg.PHYCAscaffold_26_#_108_#_gi|189085065|gb|BT032597.1|;jgi|Phyca11|507307|fgenesh2_kg.PHYCAscaffold_26_#_110_#_4096695:2;jgi|Phyca11|564009|estExt2…
Cytoskeleton proteins	ko04812	8	0.999312	jgi|Phyca11|117946|e_gw1.34.416.1;jgi|Phyca11|576734|estExt2_Genewise1.C_PHYCAscaffold_950014;jgi|Phyca11|9820|fgenesh1_pm.PHYCAscaffold_42_#_28;jgi|Phyca11|530856|estExt2_fgenesh1_pm.C_PHYCAscaffold_800035;jgi|Phyca11|105555|e_gw1.11.546.1;jgi|Phyca11|96089|e_gw1.1.1907.1;jgi|Phyca11|125348|e_gw1.58.66.1;jgi|Phyca11|506502|fgenesh2_kg.PHYCAscaffold_20_#_48_#_gi|189084416|gb|BT031932.1|
Lipid transport and metabolism	ko03320	8	0.0269513	jgi|Phyca11|509844|fgenesh2_kg.PHYCAscaffold_50_#_45_#_Contig334.1;jgi|Phyca11|10446|fgenesh1_pm.PHYCAscaffold_49_#_78;jgi|Phyca11|526918|estExt2_fgenesh1_pm.C_PHYCAscaffold_140048;jgi|Phyca11|6747|fgenesh1_pm.PHYCAscaffold_14_#_51;jgi|Phyca11|511267|fgenesh2_kg.PHYCAscaffold_80_#_11_#_4098907:1;jgi|Phyca11|577851|estExt2_Genewise1.C_PHYCAscaffold_6760001;jgi|Phyca11|503767|fgenesh2_kg.PHYCAscaff…
Lysosome	ko04142	8	0.900261	jgi|Phyca11|106526|e_gw1.12.724.1;jgi|Phyca11|559433|estExt2_Genewise1.C_PHYCAscaffold_30544;jgi|Phyca11|503288|fgenesh2_kg.PHYCAscaffold_3_#_153_#_4101652:1;jgi|Phyca11|531039|estExt2_fgenesh1_pm.C_PHYCAscaffold_910003;jgi|Phyca11|568052|estExt2_Genewise1.C_PHYCAscaffold_270283;jgi|Phyca11|105438|e_gw1.11.442.1;jgi|Phyca11|103114|e_gw1.7.28.1;jgi|Phyca11|36040|gw1.7.26.1
Galactose metabolism	ko00052	8	0.0186621	jgi|Phyca11|510038|fgenesh2_kg.PHYCAscaffold_53_#_23_#_4101945:223;jgi|Phyca11|510042|fgenesh2_kg.PHYCAscaffold_53_#_27_#_Contig225.1;jgi|Phyca11|509568|fgenesh2_kg.PHYCAscaffold_47_#_59_#_Contig284.1;jgi|Phyca11|537800|estExt2_fgenesh1_pg.C_PHYCAscaffold_1690001;jgi|Phyca11|537801|estExt2_fgenesh1_pg.C_PHYCAscaffold_1690002;jgi|Phyca11|537802|estExt2_fgenesh1_pg.C_PHYCAscaffold_1690003;jgi|Phyca…
Energy metabolism	ko05012	8	0.836223	jgi|Phyca11|21649|fgenesh1_pg.PHYCAscaffold_105_#_11;jgi|Phyca11|508983|fgenesh2_kg.PHYCAscaffold_40_#_72_#_Contig64.1;jgi|Phyca11|98845|e_gw1.3.1188.1;jgi|Phyca11|555690|estExt2_Genewise1Plus.C_PHYCAscaffold_760113;jgi|Phyca11|511870|fgenesh2_kg.PHYCAscaffold_103_#_4_#_Contig201.1;jgi|Phyca11|131286|e_gw1.103.39.1;jgi|Phyca11|133548|e_gw1.548.9.1;jgi|Phyca11|99751|e_gw1.4.472.1
Transcription factors	ko03000	7	0.20351	jgi|Phyca11|509011|fgenesh2_kg.PHYCAscaffold_41_#_7_#_4098021:1;jgi|Phyca11|113099|e_gw1.23.442.1;jgi|Phyca11|503984|fgenesh2_kg.PHYCAscaffold_5_#_148_#_Contig2353.1;jgi|Phyca11|572324|estExt2_Genewise1.C_PHYCAscaffold_470314;jgi|Phyca11|7058|fgenesh1_pm.PHYCAscaffold_17_#_8;jgi|Phyca11|4230|fgenesh1_pm.PHYCAscaffold_1_#_143;jgi|Phyca11|505355|fgenesh2_kg.PHYCAscaffold_13_#_5_#_Contig3768.1
Calcium signaling pathway	ko04020	7	0.0402103	jgi|Phyca11|504612|fgenesh2_kg.PHYCAscaffold_9_#_3_#_Contig947.1;jgi|Phyca11|508983|fgenesh2_kg.PHYCAscaffold_40_#_72_#_Contig64.1;jgi|Phyca11|511870|fgenesh2_kg.PHYCAscaffold_103_#_4_#_Contig201.1;jgi|Phyca11|131286|e_gw1.103.39.1;jgi|Phyca11|541699|estExt2_Genewise1Plus.C_PHYCAscaffold_70548;jgi|Phyca11|117198|e_gw1.32.264.1;jgi|Phyca11|125467|e_gw1.58.267.1
Ubiquitin system	ko04121	7	1	jgi|Phyca11|546901|estExt2_Genewise1Plus.C_PHYCAscaffold_230058;jgi|Phyca11|547081|estExt2_Genewise1Plus.C_PHYCAscaffold_230333;jgi|Phyca11|98845|e_gw1.3.1188.1;jgi|Phyca11|511774|fgenesh2_kg.PHYCAscaffold_97_#_24_#_Contig1322.1;jgi|Phyca11|506451|fgenesh2_kg.PHYCAscaffold_19_#_157_#_Contig807.1;jgi|Phyca11|503131|fgenesh2_kg.PHYCAscaffold_2_#_247_#_4096644:1;jgi|Phyca11|528097|estExt2_fgenesh1_p…
mTOR signaling pathway	ko04150	7	0.0891085	jgi|Phyca11|507760|fgenesh2_kg.PHYCAscaffold_30_#_29_#_Contig16.1;jgi|Phyca11|559169|estExt2_Genewise1.C_PHYCAscaffold_30076;jgi|Phyca11|10446|fgenesh1_pm.PHYCAscaffold_49_#_78;jgi|Phyca11|117681|e_gw1.34.436.1;jgi|Phyca11|12083|fgenesh1_pm.PHYCAscaffold_95_#_9;jgi|Phyca11|504536|fgenesh2_kg.PHYCAscaffold_8_#_105_#_Contig991.1;jgi|Phyca11|119653|e_gw1.39.449.1
Tyrosine metabolism	ko00350	7	0.0929771	jgi|Phyca11|567143|estExt2_Genewise1.C_PHYCAscaffold_230469;jgi|Phyca11|503391|fgenesh2_kg.PHYCAscaffold_3_#_256_#_Contig1415.1;jgi|Phyca11|8289|fgenesh1_pm.PHYCAscaffold_27_#_35;jgi|Phyca11|511793|fgenesh2_kg.PHYCAscaffold_99_#_7_#_Contig588.1;jgi|Phyca11|527275|estExt2_fgenesh1_pm.C_PHYCAscaffold_170168;jgi|Phyca11|545413|estExt2_Genewise1Plus.C_PHYCAscaffold_170599;jgi|Phyca11|538407|estExt2_G…
Sphingolipid metabolism	ko00600	7	0.379507	jgi|Phyca11|568775|estExt2_Genewise1.C_PHYCAscaffold_300176;jgi|Phyca11|105438|e_gw1.11.442.1;jgi|Phyca11|541699|estExt2_Genewise1Plus.C_PHYCAscaffold_70548;jgi|Phyca11|42407|gw1.15.108.1;jgi|Phyca11|547672|estExt2_Genewise1Plus.C_PHYCAscaffold_260082;jgi|Phyca11|507287|fgenesh2_kg.PHYCAscaffold_26_#_90_#_4101951:2;jgi|Phyca11|506602|fgenesh2_kg.PHYCAscaffold_20_#_148_#_4096555:1
Cell cycle	ko04110	7	0.999686	jgi|Phyca11|533294|estExt2_fgenesh1_pg.C_PHYCAscaffold_120085;jgi|Phyca11|546901|estExt2_Genewise1Plus.C_PHYCAscaffold_230058;jgi|Phyca11|510939|fgenesh2_kg.PHYCAscaffold_71_#_39_#_4100408:1;jgi|Phyca11|511073|fgenesh2_kg.PHYCAscaffold_74_#_23_#_4097705:1;jgi|Phyca11|506451|fgenesh2_kg.PHYCAscaffold_19_#_157_#_Contig807.1;jgi|Phyca11|130483|e_gw1.94.6.1;jgi|Phyca11|111692|e_gw1.20.51.1
Lysine degradation	ko00310	7	0.601986	jgi|Phyca11|504618|fgenesh2_kg.PHYCAscaffold_9_#_9_#_Contig1627.1;jgi|Phyca11|109646|e_gw1.17.36.1;jgi|Phyca11|530278|estExt2_fgenesh1_pm.C_PHYCAscaffold_600032;jgi|Phyca11|507305|fgenesh2_kg.PHYCAscaffold_26_#_108_#_gi|189085065|gb|BT032597.1|;jgi|Phyca11|507307|fgenesh2_kg.PHYCAscaffold_26_#_110_#_4096695:2;jgi|Phyca11|504146|fgenesh2_kg.PHYCAscaffold_6_#_63_#_Contig1083.1;jgi|Phyca11|564009|es…
Propanoate metabolism	ko00640	7	0.726124	jgi|Phyca11|6113|fgenesh1_pm.PHYCAscaffold_9_#_173;jgi|Phyca11|508653|fgenesh2_kg.PHYCAscaffold_37_#_28_#_Contig1670.1;jgi|Phyca11|109646|e_gw1.17.36.1;jgi|Phyca11|504570|fgenesh2_kg.PHYCAscaffold_8_#_139_#_4096905:1;jgi|Phyca11|546652|estExt2_Genewise1Plus.C_PHYCAscaffold_220075;jgi|Phyca11|575325|estExt2_Genewise1.C_PHYCAscaffold_720114;jgi|Phyca11|507305|fgenesh2_kg.PHYCAscaffold_26_#_108_#_gi…
Histidine metabolism	ko00340	7	0.0131883	jgi|Phyca11|554747|estExt2_Genewise1Plus.C_PHYCAscaffold_650014;jgi|Phyca11|133380|e_gw1.432.2.1;jgi|Phyca11|532679|estExt2_fgenesh1_pg.C_PHYCAscaffold_70087;jgi|Phyca11|109646|e_gw1.17.36.1;jgi|Phyca11|537983|estExt2_Genewise1Plus.C_PHYCAscaffold_10109;jgi|Phyca11|507305|fgenesh2_kg.PHYCAscaffold_26_#_108_#_gi|189085065|gb|BT032597.1|;jgi|Phyca11|507307|fgenesh2_kg.PHYCAscaffold_26_#_110_#_40966…
mitochondrial electron transport	ko05010	6	0.97354	jgi|Phyca11|21649|fgenesh1_pg.PHYCAscaffold_105_#_11;jgi|Phyca11|555690|estExt2_Genewise1Plus.C_PHYCAscaffold_760113;jgi|Phyca11|133548|e_gw1.548.9.1;jgi|Phyca11|99751|e_gw1.4.472.1;jgi|Phyca11|527207|estExt2_fgenesh1_pm.C_PHYCAscaffold_170087;jgi|Phyca11|510763|fgenesh2_kg.PHYCAscaffold_66_#_37_#_4101223:1
Oxidative phosphorylation	ko00190	6	0.991518	jgi|Phyca11|106526|e_gw1.12.724.1;jgi|Phyca11|21649|fgenesh1_pg.PHYCAscaffold_105_#_11;jgi|Phyca11|540949|estExt2_Genewise1Plus.C_PHYCAscaffold_50895;jgi|Phyca11|555690|estExt2_Genewise1Plus.C_PHYCAscaffold_760113;jgi|Phyca11|133548|e_gw1.548.9.1;jgi|Phyca11|99751|e_gw1.4.472.1
Transporters	ko02000	6	0.76222	jgi|Phyca11|503288|fgenesh2_kg.PHYCAscaffold_3_#_153_#_4101652:1;jgi|Phyca11|6938|fgenesh1_pm.PHYCAscaffold_15_#_99;jgi|Phyca11|4313|fgenesh1_pm.PHYCAscaffold_1_#_226;jgi|Phyca11|130331|e_gw1.93.7.1;jgi|Phyca11|556448|estExt2_Genewise1Plus.C_PHYCAscaffold_890016;jgi|Phyca11|509207|fgenesh2_kg.PHYCAscaffold_43_#_5_#_gi|189084735|gb|BT032253.1|
Pyruvate metabolism	ko00620	6	0.948193	jgi|Phyca11|503551|fgenesh2_kg.PHYCAscaffold_4_#_90_#_4100316:2;jgi|Phyca11|508653|fgenesh2_kg.PHYCAscaffold_37_#_28_#_Contig1670.1;jgi|Phyca11|8284|fgenesh1_pm.PHYCAscaffold_27_#_30;jgi|Phyca11|109646|e_gw1.17.36.1;jgi|Phyca11|507305|fgenesh2_kg.PHYCAscaffold_26_#_108_#_gi|189085065|gb|BT032597.1|;jgi|Phyca11|507307|fgenesh2_kg.PHYCAscaffold_26_#_110_#_4096695:2
Glyoxylate and dicarboxylate metabolism	ko00630	6	0.118607	jgi|Phyca11|6113|fgenesh1_pm.PHYCAscaffold_9_#_173;jgi|Phyca11|503263|fgenesh2_kg.PHYCAscaffold_3_#_128_#_Contig1288.1;jgi|Phyca11|577414|estExt2_Genewise1.C_PHYCAscaffold_1120048;jgi|Phyca11|8284|fgenesh1_pm.PHYCAscaffold_27_#_30;jgi|Phyca11|559116|estExt2_Genewise1.C_PHYCAscaffold_21127;jgi|Phyca11|542199|estExt2_Genewise1Plus.C_PHYCAscaffold_80633
beta-Alanine metabolism	ko00410	6	0.430263	jgi|Phyca11|16252|fgenesh1_pg.PHYCAscaffold_18_#_140;jgi|Phyca11|552449|estExt2_Genewise1Plus.C_PHYCAscaffold_480072;jgi|Phyca11|109646|e_gw1.17.36.1;jgi|Phyca11|507305|fgenesh2_kg.PHYCAscaffold_26_#_108_#_gi|189085065|gb|BT032597.1|;jgi|Phyca11|507307|fgenesh2_kg.PHYCAscaffold_26_#_110_#_4096695:2;jgi|Phyca11|543889|estExt2_Genewise1Plus.C_PHYCAscaffold_130267
Amino acid transport and metabolism	ko00710	5	0.37342	jgi|Phyca11|503551|fgenesh2_kg.PHYCAscaffold_4_#_90_#_4100316:2;jgi|Phyca11|9620|fgenesh1_pm.PHYCAscaffold_40_#_8;jgi|Phyca11|508312|fgenesh2_kg.PHYCAscaffold_34_#_8_#_Contig2449.1;jgi|Phyca11|503646|fgenesh2_kg.PHYCAscaffold_4_#_185_#_4101945:285;jgi|Phyca11|506857|fgenesh2_kg.PHYCAscaffold_22_#_96_#_gi|189084480|gb|BT031996.1|
Tight junction	ko04530	5	0.68232	jgi|Phyca11|6127|fgenesh1_pm.PHYCAscaffold_9_#_187;jgi|Phyca11|130569|e_gw1.95.69.1;jgi|Phyca11|506347|fgenesh2_kg.PHYCAscaffold_19_#_53_#_Contig1196.1;jgi|Phyca11|111886|e_gw1.21.658.1;jgi|Phyca11|506502|fgenesh2_kg.PHYCAscaffold_20_#_48_#_gi|189084416|gb|BT031932.1|
Alcohol dehydrogenase	ko00720	5	0.213994	jgi|Phyca11|6113|fgenesh1_pm.PHYCAscaffold_9_#_173;jgi|Phyca11|508653|fgenesh2_kg.PHYCAscaffold_37_#_28_#_Contig1670.1;jgi|Phyca11|512122|fgenesh2_kg.PHYCAscaffold_191_#_4_#_Contig1846.1;jgi|Phyca11|511632|fgenesh2_kg.PHYCAscaffold_93_#_3_#_Contig1846.1;jgi|Phyca11|559116|estExt2_Genewise1.C_PHYCAscaffold_21127
Pathogenic Escherichia coli infection	ko05130	5	0.273611	jgi|Phyca11|565555|estExt2_Genewise1.C_PHYCAscaffold_180288;jgi|Phyca11|83343|gw1.18.754.1;jgi|Phyca11|576734|estExt2_Genewise1.C_PHYCAscaffold_950014;jgi|Phyca11|530856|estExt2_fgenesh1_pm.C_PHYCAscaffold_800035;jgi|Phyca11|510199|fgenesh2_kg.PHYCAscaffold_55_#_16_#_4098366:1
Biosynthesis of unsaturated fatty acids	ko01040	5	0.0466044	jgi|Phyca11|509844|fgenesh2_kg.PHYCAscaffold_50_#_45_#_Contig334.1;jgi|Phyca11|547089|estExt2_Genewise1Plus.C_PHYCAscaffold_230372;jgi|Phyca11|526918|estExt2_fgenesh1_pm.C_PHYCAscaffold_140048;jgi|Phyca11|6747|fgenesh1_pm.PHYCAscaffold_14_#_51;jgi|Phyca11|511267|fgenesh2_kg.PHYCAscaffold_80_#_11_#_4098907:1
DNA replication	ko03030	5	0.999644	jgi|Phyca11|533294|estExt2_fgenesh1_pg.C_PHYCAscaffold_120085;jgi|Phyca11|511073|fgenesh2_kg.PHYCAscaffold_74_#_23_#_4097705:1;jgi|Phyca11|7058|fgenesh1_pm.PHYCAscaffold_17_#_8;jgi|Phyca11|4230|fgenesh1_pm.PHYCAscaffold_1_#_143;jgi|Phyca11|130483|e_gw1.94.6.1
Regulation of actin cytoskeleton	ko04810	5	0.766473	jgi|Phyca11|508929|fgenesh2_kg.PHYCAscaffold_40_#_18_#_4101945:234;jgi|Phyca11|551908|estExt2_Genewise1Plus.C_PHYCAscaffold_440124;jgi|Phyca11|77287|gw1.48.406.1;jgi|Phyca11|566563|estExt2_Genewise1.C_PHYCAscaffold_210462;jgi|Phyca11|506502|fgenesh2_kg.PHYCAscaffold_20_#_48_#_gi|189084416|gb|BT031932.1|
Glycerolipid metabolism	ko00561	5	0.336037	jgi|Phyca11|509812|fgenesh2_kg.PHYCAscaffold_50_#_13_#_gi|189084785|gb|BT032315.1|;jgi|Phyca11|552016|estExt2_Genewise1Plus.C_PHYCAscaffold_460026;jgi|Phyca11|109646|e_gw1.17.36.1;jgi|Phyca11|507305|fgenesh2_kg.PHYCAscaffold_26_#_108_#_gi|189085065|gb|BT032597.1|;jgi|Phyca11|507307|fgenesh2_kg.PHYCAscaffold_26_#_110_#_4096695:2
Toxoplasmosis	ko05145	5	0.399389	jgi|Phyca11|104429|e_gw1.9.149.1;jgi|Phyca11|104465|e_gw1.9.162.1;jgi|Phyca11|532912|estExt2_fgenesh1_pg.C_PHYCAscaffold_90071;jgi|Phyca11|104335|e_gw1.9.161.1;jgi|Phyca11|509820|fgenesh2_kg.PHYCAscaffold_50_#_21_#_Contig158.1
Protein export	ko03060	5	0.522514	jgi|Phyca11|510696|fgenesh2_kg.PHYCAscaffold_65_#_36_#_4098202:1;jgi|Phyca11|525570|estExt2_fgenesh1_pm.C_PHYCAscaffold_40110;jgi|Phyca11|96762|e_gw1.1.162.1;jgi|Phyca11|508115|fgenesh2_kg.PHYCAscaffold_32_#_74_#_gi|189084048|gb|BT031564.1|;jgi|Phyca11|112541|e_gw1.22.55.1
Focal adhesion	ko04510	5	0.336037	jgi|Phyca11|508929|fgenesh2_kg.PHYCAscaffold_40_#_18_#_4101945:234;jgi|Phyca11|10446|fgenesh1_pm.PHYCAscaffold_49_#_78;jgi|Phyca11|77287|gw1.48.406.1;jgi|Phyca11|566563|estExt2_Genewise1.C_PHYCAscaffold_210462;jgi|Phyca11|506502|fgenesh2_kg.PHYCAscaffold_20_#_48_#_gi|189084416|gb|BT031932.1|
Glycerophospholipid metabolism	ko00564	5	0.902251	jgi|Phyca11|552016|estExt2_Genewise1Plus.C_PHYCAscaffold_460026;jgi|Phyca11|57019|gw1.29.128.1;jgi|Phyca11|510858|fgenesh2_kg.PHYCAscaffold_70_#_4_#_gi|189084325|gb|BT031841.1|;jgi|Phyca11|507514|fgenesh2_kg.PHYCAscaffold_28_#_21_#_Contig1334.1;jgi|Phyca11|508611|fgenesh2_kg.PHYCAscaffold_36_#_64_#_4100685:1
One carbon pool by folate	ko00670	4	0.285957	jgi|Phyca11|556289|estExt2_Genewise1Plus.C_PHYCAscaffold_860024;jgi|Phyca11|563500|estExt2_Genewise1.C_PHYCAscaffold_120426;jgi|Phyca11|574695|estExt2_Genewise1.C_PHYCAscaffold_650023;jgi|Phyca11|508846|fgenesh2_kg.PHYCAscaffold_39_#_13_#_gi|189084611|gb|BT032127.1|
glycolysis	ko00521	4	0.151662	jgi|Phyca11|510038|fgenesh2_kg.PHYCAscaffold_53_#_23_#_4101945:223;jgi|Phyca11|510042|fgenesh2_kg.PHYCAscaffold_53_#_27_#_Contig225.1;jgi|Phyca11|537797|estExt2_fgenesh1_pg.C_PHYCAscaffold_1580002;jgi|Phyca11|511385|fgenesh2_kg.PHYCAscaffold_84_#_1_#_Contig68.1
Fc gamma R-mediated phagocytosis	ko04666	4	0.681681	jgi|Phyca11|551908|estExt2_Genewise1Plus.C_PHYCAscaffold_440124;jgi|Phyca11|77287|gw1.48.406.1;jgi|Phyca11|541699|estExt2_Genewise1Plus.C_PHYCAscaffold_70548;jgi|Phyca11|566563|estExt2_Genewise1.C_PHYCAscaffold_210462
Phenylalanine, tyrosine and tryptophan biosynthesis	ko00400	4	0.336037	jgi|Phyca11|8289|fgenesh1_pm.PHYCAscaffold_27_#_35;jgi|Phyca11|538407|estExt2_Genewise1Plus.C_PHYCAscaffold_11083;jgi|Phyca11|538464|estExt2_Genewise1Plus.C_PHYCAscaffold_11188;jgi|Phyca11|7820|fgenesh1_pm.PHYCAscaffold_22_#_75
Plant-pathogen interaction	ko04626	4	0.358405	jgi|Phyca11|77287|gw1.48.406.1;jgi|Phyca11|511519|fgenesh2_kg.PHYCAscaffold_87_#_25_#_Contig1418.1;jgi|Phyca11|530396|estExt2_fgenesh1_pm.C_PHYCAscaffold_630021;jgi|Phyca11|125467|e_gw1.58.267.1
Adherens junction	ko04520	4	0.430611	jgi|Phyca11|130569|e_gw1.95.69.1;jgi|Phyca11|566563|estExt2_Genewise1.C_PHYCAscaffold_210462;jgi|Phyca11|111886|e_gw1.21.658.1;jgi|Phyca11|506502|fgenesh2_kg.PHYCAscaffold_20_#_48_#_gi|189084416|gb|BT031932.1|
Long-term potentiation	ko04720	4	0.285957	jgi|Phyca11|508929|fgenesh2_kg.PHYCAscaffold_40_#_18_#_4101945:234;jgi|Phyca11|77287|gw1.48.406.1;jgi|Phyca11|117198|e_gw1.32.264.1;jgi|Phyca11|125467|e_gw1.58.267.1
Vascular smooth muscle contraction	ko04270	4	0.358405	jgi|Phyca11|508929|fgenesh2_kg.PHYCAscaffold_40_#_18_#_4101945:234;jgi|Phyca11|77287|gw1.48.406.1;jgi|Phyca11|117198|e_gw1.32.264.1;jgi|Phyca11|125467|e_gw1.58.267.1
Phagosome	ko04145	4	0.992729	jgi|Phyca11|106526|e_gw1.12.724.1;jgi|Phyca11|548475|estExt2_Genewise1Plus.C_PHYCAscaffold_290043;jgi|Phyca11|576734|estExt2_Genewise1.C_PHYCAscaffold_950014;jgi|Phyca11|530856|estExt2_fgenesh1_pm.C_PHYCAscaffold_800035
alpha-Linolenic acid metabolism	ko00592	4	0.0962019	jgi|Phyca11|552016|estExt2_Genewise1Plus.C_PHYCAscaffold_460026;jgi|Phyca11|526918|estExt2_fgenesh1_pm.C_PHYCAscaffold_140048;jgi|Phyca11|6747|fgenesh1_pm.PHYCAscaffold_14_#_51;jgi|Phyca11|545267|estExt2_Genewise1Plus.C_PHYCAscaffold_170368
Chloroalkane and chloroalkene degradation	ko00625	4	0.0524933	jgi|Phyca11|511793|fgenesh2_kg.PHYCAscaffold_99_#_7_#_Contig588.1;jgi|Phyca11|527275|estExt2_fgenesh1_pm.C_PHYCAscaffold_170168;jgi|Phyca11|507305|fgenesh2_kg.PHYCAscaffold_26_#_108_#_gi|189085065|gb|BT032597.1|;jgi|Phyca11|507307|fgenesh2_kg.PHYCAscaffold_26_#_110_#_4096695:2
cellular communication/signal transduction mechanism	ko05020	4	0.0524933	jgi|Phyca11|510696|fgenesh2_kg.PHYCAscaffold_65_#_36_#_4098202:1;jgi|Phyca11|571925|estExt2_Genewise1.C_PHYCAscaffold_440311;jgi|Phyca11|77287|gw1.48.406.1;jgi|Phyca11|117198|e_gw1.32.264.1
Butanoate metabolism	ko00650	4	0.500388	jgi|Phyca11|16252|fgenesh1_pg.PHYCAscaffold_18_#_140;jgi|Phyca11|552449|estExt2_Genewise1Plus.C_PHYCAscaffold_480072;jgi|Phyca11|564388|estExt2_Genewise1.C_PHYCAscaffold_140537;jgi|Phyca11|530278|estExt2_fgenesh1_pm.C_PHYCAscaffold_600032
Chemokine signaling pathway	ko04062	4	0.151662	jgi|Phyca11|77287|gw1.48.406.1;jgi|Phyca11|117198|e_gw1.32.264.1;jgi|Phyca11|566563|estExt2_Genewise1.C_PHYCAscaffold_210462;jgi|Phyca11|546045|estExt2_Genewise1Plus.C_PHYCAscaffold_200001
Lipid biosynthesis proteins	ko01004	4	0.47581	jgi|Phyca11|508653|fgenesh2_kg.PHYCAscaffold_37_#_28_#_Contig1670.1;jgi|Phyca11|509844|fgenesh2_kg.PHYCAscaffold_50_#_45_#_Contig334.1;jgi|Phyca11|547089|estExt2_Genewise1Plus.C_PHYCAscaffold_230372;jgi|Phyca11|559433|estExt2_Genewise1.C_PHYCAscaffold_30544
Energy production and conversion	ko05014	4	0.0962019	jgi|Phyca11|530977|estExt2_fgenesh1_pm.C_PHYCAscaffold_860033;jgi|Phyca11|571925|estExt2_Genewise1.C_PHYCAscaffold_440311;jgi|Phyca11|566605|estExt2_Genewise1.C_PHYCAscaffold_220022;jgi|Phyca11|111706|e_gw1.20.330.1
Secretion system	ko02044	4	0.430611	jgi|Phyca11|525570|estExt2_fgenesh1_pm.C_PHYCAscaffold_40110;jgi|Phyca11|96762|e_gw1.1.162.1;jgi|Phyca11|508115|fgenesh2_kg.PHYCAscaffold_32_#_74_#_gi|189084048|gb|BT031564.1|;jgi|Phyca11|112541|e_gw1.22.55.1
Ubiquitin mediated proteolysis	ko04120	4	0.99973	jgi|Phyca11|546901|estExt2_Genewise1Plus.C_PHYCAscaffold_230058;jgi|Phyca11|547081|estExt2_Genewise1Plus.C_PHYCAscaffold_230333;jgi|Phyca11|98845|e_gw1.3.1188.1;jgi|Phyca11|506451|fgenesh2_kg.PHYCAscaffold_19_#_157_#_Contig807.1
Riboflavin metabolism	ko00740	4	0.285957	jgi|Phyca11|37454|gw1.5.47.1;jgi|Phyca11|549772|estExt2_Genewise1Plus.C_PHYCAscaffold_330356;jgi|Phyca11|5017|fgenesh1_pm.PHYCAscaffold_4_#_105;jgi|Phyca11|511014|fgenesh2_kg.PHYCAscaffold_72_#_59_#_Contig3908.1
Methane metabolism	ko00680	4	0.766473	jgi|Phyca11|508653|fgenesh2_kg.PHYCAscaffold_37_#_28_#_Contig1670.1;jgi|Phyca11|530977|estExt2_fgenesh1_pm.C_PHYCAscaffold_860033;jgi|Phyca11|511075|fgenesh2_kg.PHYCAscaffold_74_#_25_#_Contig172.1;jgi|Phyca11|527275|estExt2_fgenesh1_pm.C_PHYCAscaffold_170168;jgi|Phyca11|508846|fgenesh2_kg.PHYCAscaffold_39_#_13_#_gi|189084611|gb|BT032127.1|
protein kinase activity	ko04914	4	0.870869	jgi|Phyca11|77287|gw1.48.406.1;jgi|Phyca11|117198|e_gw1.32.264.1;jgi|Phyca11|530396|estExt2_fgenesh1_pm.C_PHYCAscaffold_630021;jgi|Phyca11|111692|e_gw1.20.51.1
Gap junction	ko04540	4	0.566129	jgi|Phyca11|576734|estExt2_Genewise1.C_PHYCAscaffold_950014;jgi|Phyca11|77287|gw1.48.406.1;jgi|Phyca11|530856|estExt2_fgenesh1_pm.C_PHYCAscaffold_800035;jgi|Phyca11|117198|e_gw1.32.264.1
Sulfur metabolism	ko00920	4	0.566129	jgi|Phyca11|576261|estExt2_Genewise1.C_PHYCAscaffold_860021;jgi|Phyca11|549230|estExt2_Genewise1Plus.C_PHYCAscaffold_310369;jgi|Phyca11|110065|e_gw1.17.56.1;jgi|Phyca11|506599|fgenesh2_kg.PHYCAscaffold_20_#_145_#_gi|189084303|gb|BT031819.1|
Ascorbate and aldarate metabolism	ko00053	4	0.285957	jgi|Phyca11|5731|fgenesh1_pm.PHYCAscaffold_7_#_97;jgi|Phyca11|109646|e_gw1.17.36.1;jgi|Phyca11|507305|fgenesh2_kg.PHYCAscaffold_26_#_108_#_gi|189085065|gb|BT032597.1|;jgi|Phyca11|507307|fgenesh2_kg.PHYCAscaffold_26_#_110_#_4096695:2
Drug metabolism - cytochrome P450	ko00982	3	0.62062	jgi|Phyca11|554766|estExt2_Genewise1Plus.C_PHYCAscaffold_650037;jgi|Phyca11|511793|fgenesh2_kg.PHYCAscaffold_99_#_7_#_Contig588.1;jgi|Phyca11|527275|estExt2_fgenesh1_pm.C_PHYCAscaffold_170168
Protein secretion	ko04970	3	0.928004	jgi|Phyca11|504612|fgenesh2_kg.PHYCAscaffold_9_#_3_#_Contig947.1;jgi|Phyca11|117198|e_gw1.32.264.1;jgi|Phyca11|125467|e_gw1.58.267.1
Amino acid transport and metabolism	ko04940	3	0.0661886	jgi|Phyca11|16252|fgenesh1_pg.PHYCAscaffold_18_#_140;jgi|Phyca11|19592|fgenesh1_pg.PHYCAscaffold_50_#_14;jgi|Phyca11|552449|estExt2_Genewise1Plus.C_PHYCAscaffold_480072
Drug metabolism - other enzymes	ko00983	3	0.297773	jgi|Phyca11|79741|gw1.5.949.1;jgi|Phyca11|531975|estExt2_fgenesh1_pg.C_PHYCAscaffold_30139;jgi|Phyca11|536632|estExt2_fgenesh1_pg.C_PHYCAscaffold_580058
Valine, leucine and isoleucine biosynthesis	ko00290	3	0.62062	jgi|Phyca11|120320|e_gw1.41.116.1;jgi|Phyca11|527819|estExt2_fgenesh1_pm.C_PHYCAscaffold_230038;jgi|Phyca11|548494|estExt2_Genewise1Plus.C_PHYCAscaffold_290086
Metabolism of xenobiotics by cytochrome P450	ko00980	3	0.739026	jgi|Phyca11|554766|estExt2_Genewise1Plus.C_PHYCAscaffold_650037;jgi|Phyca11|511793|fgenesh2_kg.PHYCAscaffold_99_#_7_#_Contig588.1;jgi|Phyca11|527275|estExt2_fgenesh1_pm.C_PHYCAscaffold_170168
TGF-beta signaling pathway	ko04350	3	0.739026	jgi|Phyca11|6127|fgenesh1_pm.PHYCAscaffold_9_#_187;jgi|Phyca11|506347|fgenesh2_kg.PHYCAscaffold_19_#_53_#_Contig1196.1;jgi|Phyca11|506451|fgenesh2_kg.PHYCAscaffold_19_#_157_#_Contig807.1
Systemic lupus erythematosus	ko05322	3	0.826034	jgi|Phyca11|531674|estExt2_fgenesh1_pg.C_PHYCAscaffold_10340;jgi|Phyca11|549351|estExt2_Genewise1Plus.C_PHYCAscaffold_320142;jgi|Phyca11|506502|fgenesh2_kg.PHYCAscaffold_20_#_48_#_gi|189084416|gb|BT031932.1|
protein phosphatase	ko05160	3	0.683956	jgi|Phyca11|6127|fgenesh1_pm.PHYCAscaffold_9_#_187;jgi|Phyca11|506347|fgenesh2_kg.PHYCAscaffold_19_#_53_#_Contig1196.1;jgi|Phyca11|505399|fgenesh2_kg.PHYCAscaffold_13_#_49_#_gi|189084577|gb|BT032093.1|
protein amino acid phosphorylation	ko05200	3	0.997882	jgi|Phyca11|77287|gw1.48.406.1;jgi|Phyca11|566563|estExt2_Genewise1.C_PHYCAscaffold_210462;jgi|Phyca11|530396|estExt2_fgenesh1_pm.C_PHYCAscaffold_630021
Melanogenesis	ko04916	3	0.470162	jgi|Phyca11|77287|gw1.48.406.1;jgi|Phyca11|117198|e_gw1.32.264.1;jgi|Phyca11|125467|e_gw1.58.267.1
Nicotinate and nicotinamide metabolism	ko00760	3	0.62062	jgi|Phyca11|531870|estExt2_fgenesh1_pg.C_PHYCAscaffold_30002;jgi|Phyca11|131184|e_gw1.102.68.1;jgi|Phyca11|509197|fgenesh2_kg.PHYCAscaffold_42_#_104_#_4096696:2
Cyclin	ko05215	3	0.739026	jgi|Phyca11|10446|fgenesh1_pm.PHYCAscaffold_49_#_78;jgi|Phyca11|77287|gw1.48.406.1;jgi|Phyca11|530396|estExt2_fgenesh1_pm.C_PHYCAscaffold_630021
Signaling pathway	ko04920	3	0.683956	jgi|Phyca11|503767|fgenesh2_kg.PHYCAscaffold_4_#_306_#_4097867:1;jgi|Phyca11|103968|e_gw1.8.568.1;jgi|Phyca11|119653|e_gw1.39.449.1
Pentose and glucuronate interconversions	ko00040	3	0.549106	jgi|Phyca11|508312|fgenesh2_kg.PHYCAscaffold_34_#_8_#_Contig2449.1;jgi|Phyca11|507305|fgenesh2_kg.PHYCAscaffold_26_#_108_#_gi|189085065|gb|BT032597.1|;jgi|Phyca11|507307|fgenesh2_kg.PHYCAscaffold_26_#_110_#_4096695:2
Phenylalanine metabolism	ko00360	3	0.358405	jgi|Phyca11|503391|fgenesh2_kg.PHYCAscaffold_3_#_256_#_Contig1415.1;jgi|Phyca11|8289|fgenesh1_pm.PHYCAscaffold_27_#_35;jgi|Phyca11|538407|estExt2_Genewise1Plus.C_PHYCAscaffold_11083
Taurine and hypotaurine metabolism	ko00430	3	0.211386	jgi|Phyca11|110170|e_gw1.18.714.1;jgi|Phyca11|16252|fgenesh1_pg.PHYCAscaffold_18_#_140;jgi|Phyca11|552449|estExt2_Genewise1Plus.C_PHYCAscaffold_480072
Mismatch repair	ko03430	3	0.972208	jgi|Phyca11|533294|estExt2_fgenesh1_pg.C_PHYCAscaffold_120085;jgi|Phyca11|7058|fgenesh1_pm.PHYCAscaffold_17_#_8;jgi|Phyca11|4230|fgenesh1_pm.PHYCAscaffold_1_#_143
ABC transporters	ko02010	3	0.297773	jgi|Phyca11|6938|fgenesh1_pm.PHYCAscaffold_15_#_99;jgi|Phyca11|130331|e_gw1.93.7.1;jgi|Phyca11|509207|fgenesh2_kg.PHYCAscaffold_43_#_5_#_gi|189084735|gb|BT032253.1|
VEGF signaling pathway	ko04370	3	0.211386	jgi|Phyca11|77287|gw1.48.406.1;jgi|Phyca11|541699|estExt2_Genewise1Plus.C_PHYCAscaffold_70548;jgi|Phyca11|566563|estExt2_Genewise1.C_PHYCAscaffold_210462
Styrene degradation	ko00643	3	0.0661886	jgi|Phyca11|567143|estExt2_Genewise1.C_PHYCAscaffold_230469;jgi|Phyca11|545413|estExt2_Genewise1Plus.C_PHYCAscaffold_170599;jgi|Phyca11|103853|e_gw1.8.45.1
Nucleotide excision repair	ko03420	3	0.999455	jgi|Phyca11|533294|estExt2_fgenesh1_pg.C_PHYCAscaffold_120085;jgi|Phyca11|7058|fgenesh1_pm.PHYCAscaffold_17_#_8;jgi|Phyca11|4230|fgenesh1_pm.PHYCAscaffold_1_#_143
Long-term depression	ko04730	3	0.78618	jgi|Phyca11|6127|fgenesh1_pm.PHYCAscaffold_9_#_187;jgi|Phyca11|77287|gw1.48.406.1;jgi|Phyca11|506347|fgenesh2_kg.PHYCAscaffold_19_#_53_#_Contig1196.1
GnRH signaling pathway	ko04912	3	0.38544	jgi|Phyca11|77287|gw1.48.406.1;jgi|Phyca11|117198|e_gw1.32.264.1;jgi|Phyca11|125467|e_gw1.58.267.1
Folate biosynthesis	ko00790	2	0.850452	jgi|Phyca11|572750|estExt2_Genewise1.C_PHYCAscaffold_490238;jgi|Phyca11|563280|estExt2_Genewise1.C_PHYCAscaffold_110553
Steroid biosynthesis	ko00100	2	0.185659	jgi|Phyca11|552016|estExt2_Genewise1Plus.C_PHYCAscaffold_460026;jgi|Phyca11|509238|fgenesh2_kg.PHYCAscaffold_43_#_36_#_4103628:1
Leukocyte transendothelial migration	ko04670	2	0.525192	jgi|Phyca11|566563|estExt2_Genewise1.C_PHYCAscaffold_210462;jgi|Phyca11|506502|fgenesh2_kg.PHYCAscaffold_20_#_48_#_gi|189084416|gb|BT031932.1|
Natural killer cell mediated cytotoxicity	ko04650	2	0.185659	jgi|Phyca11|77287|gw1.48.406.1;jgi|Phyca11|566563|estExt2_Genewise1.C_PHYCAscaffold_210462
protein transport	ko05212	2	0.42059	jgi|Phyca11|77287|gw1.48.406.1;jgi|Phyca11|566563|estExt2_Genewise1.C_PHYCAscaffold_210462
p53 signaling pathway	ko04115	2	0.883751	jgi|Phyca11|507432|fgenesh2_kg.PHYCAscaffold_27_#_106_#_4101779:2;jgi|Phyca11|97233|e_gw1.1.1211.1
Retinol metabolism	ko00830	2	0.185659	jgi|Phyca11|511793|fgenesh2_kg.PHYCAscaffold_99_#_7_#_Contig588.1;jgi|Phyca11|527275|estExt2_fgenesh1_pm.C_PHYCAscaffold_170168
Inositol phosphate metabolism	ko00562	2	0.986841	jgi|Phyca11|551908|estExt2_Genewise1Plus.C_PHYCAscaffold_440124;jgi|Phyca11|506671|fgenesh2_kg.PHYCAscaffold_21_#_43_#_4101247:3;jgi|Phyca11|575325|estExt2_Genewise1.C_PHYCAscaffold_720114
Glycosyltransferases	ko01003	2	0.99987	jgi|Phyca11|536809|estExt2_fgenesh1_pg.C_PHYCAscaffold_640020;jgi|Phyca11|562156|estExt2_Genewise1.C_PHYCAscaffold_80691
Homologous recombination	ko03440	2	0.97639	jgi|Phyca11|7058|fgenesh1_pm.PHYCAscaffold_17_#_8;jgi|Phyca11|4230|fgenesh1_pm.PHYCAscaffold_1_#_143
Caprolactam degradation	ko00930	2	0.30513	jgi|Phyca11|5731|fgenesh1_pm.PHYCAscaffold_7_#_97;jgi|Phyca11|530278|estExt2_fgenesh1_pm.C_PHYCAscaffold_600032
Renin-angiotensin system	ko04614	2	0.211386	jgi|Phyca11|103114|e_gw1.7.28.1;jgi|Phyca11|36040|gw1.7.26.1
Ubiquinone and other terpenoid-quinone biosynthesis	ko00130	2	0.525192	jgi|Phyca11|503391|fgenesh2_kg.PHYCAscaffold_3_#_256_#_Contig1415.1;jgi|Phyca11|8289|fgenesh1_pm.PHYCAscaffold_27_#_35
Protein binding	ko05416	2	0.756753	jgi|Phyca11|566563|estExt2_Genewise1.C_PHYCAscaffold_210462;jgi|Phyca11|533691|estExt2_fgenesh1_pg.C_PHYCAscaffold_160072
Intracellular trafficking, secretion, and vesicular transport	ko05146	2	0.616159	jgi|Phyca11|117198|e_gw1.32.264.1;jgi|Phyca11|506502|fgenesh2_kg.PHYCAscaffold_20_#_48_#_gi|189084416|gb|BT031932.1|
Coenzyme transport and metabolism	ko00860	2	0.910065	jgi|Phyca11|116768|e_gw1.31.581.1;jgi|Phyca11|506466|fgenesh2_kg.PHYCAscaffold_20_#_12_#_4101824:18
Vibrio cholerae infection	ko05110	2	0.989748	jgi|Phyca11|106526|e_gw1.12.724.1;jgi|Phyca11|117198|e_gw1.32.264.1
Ether lipid metabolism	ko00565	2	0.808664	jgi|Phyca11|552016|estExt2_Genewise1Plus.C_PHYCAscaffold_460026;jgi|Phyca11|57019|gw1.29.128.1
Butirosin and neomycin biosynthesis	ko00524	2	0.0757831	jgi|Phyca11|510038|fgenesh2_kg.PHYCAscaffold_53_#_23_#_4101945:223;jgi|Phyca11|510042|fgenesh2_kg.PHYCAscaffold_53_#_27_#_Contig225.1
Nutrition transduction	ko04742	2	0.185659	jgi|Phyca11|117198|e_gw1.32.264.1;jgi|Phyca11|546045|estExt2_Genewise1Plus.C_PHYCAscaffold_200001
Water reabsorption	ko04962	2	0.982083	jgi|Phyca11|121973|e_gw1.46.8.1;jgi|Phyca11|117198|e_gw1.32.264.1
isoprenoid biosynthesis	ko00900	2	0.756753	jgi|Phyca11|571208|estExt2_Genewise1.C_PHYCAscaffold_410098;jgi|Phyca11|509033|fgenesh2_kg.PHYCAscaffold_41_#_29_#_4097383:1
Cyanoamino acid metabolism	ko00460	2	0.42059	jgi|Phyca11|505337|fgenesh2_kg.PHYCAscaffold_12_#_125_#_Contig909.1;jgi|Phyca11|508846|fgenesh2_kg.PHYCAscaffold_39_#_13_#_gi|189084611|gb|BT032127.1|
Selenocompound metabolism	ko00450	2	0.756753	jgi|Phyca11|576261|estExt2_Genewise1.C_PHYCAscaffold_860021;jgi|Phyca11|506599|fgenesh2_kg.PHYCAscaffold_20_#_145_#_gi|189084303|gb|BT031819.1|
Benzoate degradation	ko00362	2	0.525192	jgi|Phyca11|504618|fgenesh2_kg.PHYCAscaffold_9_#_9_#_Contig1627.1;jgi|Phyca11|511267|fgenesh2_kg.PHYCAscaffold_80_#_11_#_4098907:1
Fc epsilon RI signaling pathway	ko04664	2	0.185659	jgi|Phyca11|77287|gw1.48.406.1;jgi|Phyca11|566563|estExt2_Genewise1.C_PHYCAscaffold_210462
protein kinase activity	ko05213	2	0.616159	jgi|Phyca11|10446|fgenesh1_pm.PHYCAscaffold_49_#_78;jgi|Phyca11|77287|gw1.48.406.1
Signal transduction mechanisms	ko04722	2	0.756753	jgi|Phyca11|77287|gw1.48.406.1;jgi|Phyca11|125467|e_gw1.58.267.1
Vitamin B6 metabolism	ko00750	2	0.185659	jgi|Phyca11|542641|estExt2_Genewise1Plus.C_PHYCAscaffold_90645;jgi|Phyca11|510725|fgenesh2_kg.PHYCAscaffold_65_#_65_#_Contig957.1
protein with binding function or cofactor requirement	ko05210	2	0.850452	jgi|Phyca11|77287|gw1.48.406.1;jgi|Phyca11|566563|estExt2_Genewise1.C_PHYCAscaffold_210462
Apoptosis	ko04210	2	0.756753	jgi|Phyca11|545532|estExt2_Genewise1Plus.C_PHYCAscaffold_180199;jgi|Phyca11|117198|e_gw1.32.264.1
Olfactory transduction	ko04740	2	0.910065	jgi|Phyca11|117198|e_gw1.32.264.1;jgi|Phyca11|125467|e_gw1.58.267.1
Phosphatidylinositol signaling system	ko04070	2	0.994177	jgi|Phyca11|551908|estExt2_Genewise1Plus.C_PHYCAscaffold_440124;jgi|Phyca11|125467|e_gw1.58.267.1
Chagas disease (American trypanosomiasis)	ko05142	2	0.693066	jgi|Phyca11|6127|fgenesh1_pm.PHYCAscaffold_9_#_187;jgi|Phyca11|506347|fgenesh2_kg.PHYCAscaffold_19_#_53_#_Contig1196.1
Signal transduction mechanisms	ko04744	2	0.30513	jgi|Phyca11|125467|e_gw1.58.267.1;jgi|Phyca11|546045|estExt2_Genewise1Plus.C_PHYCAscaffold_200001
Basal transcription factors	ko03022	2	0.996714	jgi|Phyca11|550767|estExt2_Genewise1Plus.C_PHYCAscaffold_380284;jgi|Phyca11|113099|e_gw1.23.442.1
Limonene and pinene degradation	ko00903	2	0.185659	jgi|Phyca11|507305|fgenesh2_kg.PHYCAscaffold_26_#_108_#_gi|189085065|gb|BT032597.1|;jgi|Phyca11|507307|fgenesh2_kg.PHYCAscaffold_26_#_110_#_4096695:2
Protein secretion	ko04976	2	0.525192	jgi|Phyca11|6938|fgenesh1_pm.PHYCAscaffold_15_#_99;jgi|Phyca11|117198|e_gw1.32.264.1
Fructose and mannose metabolism	ko00051	2	0.78618	jgi|Phyca11|506671|fgenesh2_kg.PHYCAscaffold_21_#_43_#_4101247:3;jgi|Phyca11|505421|fgenesh2_kg.PHYCAscaffold_13_#_71_#_Contig230.1
Gastric acid secretion	ko04971	2	0.525192	jgi|Phyca11|117198|e_gw1.32.264.1;jgi|Phyca11|125467|e_gw1.58.267.1
Circadian rhythm - plant	ko04712	2	0.185659	jgi|Phyca11|130569|e_gw1.95.69.1;jgi|Phyca11|111886|e_gw1.21.658.1
Naphthalene degradation	ko00626	2	0.30513	jgi|Phyca11|511793|fgenesh2_kg.PHYCAscaffold_99_#_7_#_Contig588.1;jgi|Phyca11|527275|estExt2_fgenesh1_pm.C_PHYCAscaffold_170168
Protein kinase	ko05223	2	0.42059	jgi|Phyca11|10446|fgenesh1_pm.PHYCAscaffold_49_#_78;jgi|Phyca11|77287|gw1.48.406.1
Phosphonate and phosphinate metabolism	ko00440	2	0.525192	jgi|Phyca11|57019|gw1.29.128.1;jgi|Phyca11|507514|fgenesh2_kg.PHYCAscaffold_28_#_21_#_Contig1334.1
B cell receptor signaling pathway	ko04662	2	0.185659	jgi|Phyca11|77287|gw1.48.406.1;jgi|Phyca11|566563|estExt2_Genewise1.C_PHYCAscaffold_210462
Signal transduction mechanisms	ko05214	2	0.850452	jgi|Phyca11|77287|gw1.48.406.1;jgi|Phyca11|125467|e_gw1.58.267.1
RIG-I-like receptor signaling pathway	ko04622	2	0.42059	jgi|Phyca11|571315|estExt2_Genewise1.C_PHYCAscaffold_410330;jgi|Phyca11|548602|estExt2_Genewise1Plus.C_PHYCAscaffold_290268
Thiamine metabolism	ko00730	1	0.474942	jgi|Phyca11|508898|fgenesh2_kg.PHYCAscaffold_39_#_65_#_4097536:2
Short-chain dehydrogenase/reductase	ko04745	1	0.895256	jgi|Phyca11|125467|e_gw1.58.267.1
Other types of O-glycan biosynthesis	ko00514	1	0.474942	jgi|Phyca11|536809|estExt2_fgenesh1_pg.C_PHYCAscaffold_640020
Glycan bindng proteins	ko04091	1	0.619583	jgi|Phyca11|548475|estExt2_Genewise1Plus.C_PHYCAscaffold_290043
Aldosterone-regulated sodium reabsorption	ko04960	1	0.619583	jgi|Phyca11|10446|fgenesh1_pm.PHYCAscaffold_49_#_78
Caffeine metabolism	ko00232	1	0.619583	jgi|Phyca11|576113|estExt2_Genewise1.C_PHYCAscaffold_840038
Arrhythmogenic right ventricular cardiomyopathy (ARVC)	ko05412	1	0.800353	jgi|Phyca11|506502|fgenesh2_kg.PHYCAscaffold_20_#_48_#_gi|189084416|gb|BT031932.1|
Transcription	ko05211	1	0.895256	jgi|Phyca11|77287|gw1.48.406.1
Biosynthesis of ansamycins	ko01051	1	0.275362	jgi|Phyca11|506857|fgenesh2_kg.PHYCAscaffold_22_#_96_#_gi|189084480|gb|BT031996.1|
Circadian rhythm - mammal	ko04710	1	0.895256	jgi|Phyca11|506451|fgenesh2_kg.PHYCAscaffold_19_#_157_#_Contig807.1
protein amino acid phosphorylation	ko05410	1	0.924141	jgi|Phyca11|119653|e_gw1.39.449.1
Linoleic acid metabolism	ko00591	1	0.275362	jgi|Phyca11|552016|estExt2_Genewise1Plus.C_PHYCAscaffold_460026
Lipoic acid metabolism	ko00785	1	0.275362	jgi|Phyca11|560917|estExt2_Genewise1.C_PHYCAscaffold_50957
Geraniol degradation	ko00281	1	0.275362	jgi|Phyca11|530278|estExt2_fgenesh1_pm.C_PHYCAscaffold_600032
Protein kinase, core	ko05219	1	0.619583	jgi|Phyca11|77287|gw1.48.406.1
Toll-like receptor signaling pathway	ko04620	1	0.474942	jgi|Phyca11|77287|gw1.48.406.1
Hedgehog signaling pathway	ko04340	1	0.7244	jgi|Phyca11|117198|e_gw1.32.264.1
Aminobenzoate degradation	ko00627	1	0.855385	jgi|Phyca11|502962|fgenesh2_kg.PHYCAscaffold_2_#_78_#_Contig1710.1
Cell differentiation	ko04380	1	0.619583	jgi|Phyca11|77287|gw1.48.406.1
Bacterial secretion system	ko03070	1	0.474942	jgi|Phyca11|112541|e_gw1.22.55.1
SNAREs	ko04131	1	0.979146	jgi|Phyca11|21642|fgenesh1_pg.PHYCAscaffold_105_#_4
ATP binding	ko05220	1	0.855385	jgi|Phyca11|77287|gw1.48.406.1
Axon guidance	ko04360	1	0.800353	jgi|Phyca11|566563|estExt2_Genewise1.C_PHYCAscaffold_210462
protein kinase-related	ko04320	1	0.474942	jgi|Phyca11|77287|gw1.48.406.1
protein tyrosine kinase activity	ko05414	1	0.855385	jgi|Phyca11|117198|e_gw1.32.264.1
Mineral absorption	ko04978	1	0.924141	jgi|Phyca11|508456|fgenesh2_kg.PHYCAscaffold_35_#_39_#_gi|189084740|gb|BT032258.1|
protein kinase-related	ko05218	1	0.855385	jgi|Phyca11|77287|gw1.48.406.1
T cell receptor signaling pathway	ko04660	1	0.474942	jgi|Phyca11|77287|gw1.48.406.1
Tropane, piperidine and pyridine alkaloid biosynthesis	ko00960	1	0.855385	jgi|Phyca11|8289|fgenesh1_pm.PHYCAscaffold_27_#_35
Signaling pathway	ko04012	1	0.7244	jgi|Phyca11|77287|gw1.48.406.1
Fatty acid elongation in mitochondria	ko00062	1	0.693066	jgi|Phyca11|530278|estExt2_fgenesh1_pm.C_PHYCAscaffold_600032
Isoquinoline alkaloid biosynthesis	ko00950	1	0.855385	jgi|Phyca11|8289|fgenesh1_pm.PHYCAscaffold_27_#_35
Ras small GTPase	ko04972	1	0.895256	jgi|Phyca11|504612|fgenesh2_kg.PHYCAscaffold_9_#_3_#_Contig947.1
protein kinase activity	ko05221	1	0.7244	jgi|Phyca11|77287|gw1.48.406.1
Sulfur relay system	ko04122	1	0.895256	jgi|Phyca11|508898|fgenesh2_kg.PHYCAscaffold_39_#_65_#_4097536:2
ATP synthesis coupled proton transport	ko05120	1	0.971196	jgi|Phyca11|106526|e_gw1.12.724.1
Novobiocin biosynthesis	ko00401	1	0.619583	jgi|Phyca11|8289|fgenesh1_pm.PHYCAscaffold_27_#_35
Arachidonic acid metabolism	ko00590	1	0.800353	jgi|Phyca11|552016|estExt2_Genewise1Plus.C_PHYCAscaffold_460026
SNARE interactions in vesicular transport	ko04130	1	0.979146	jgi|Phyca11|21642|fgenesh1_pg.PHYCAscaffold_105_#_4
proton-transporting two-sector ATPase complex	ko05323	1	0.984903	jgi|Phyca11|106526|e_gw1.12.724.1
Energy production and conversion	ko04964	1	0.474942	jgi|Phyca11|528587|estExt2_fgenesh1_pm.C_PHYCAscaffold_310068
Collecting duct acid secretion	ko04966	1	0.945064	jgi|Phyca11|106526|e_gw1.12.724.1
Protein kinase-like	ko05216	1	0.7244	jgi|Phyca11|77287|gw1.48.406.1
Base excision repair	ko03410	1	0.994274	jgi|Phyca11|533294|estExt2_fgenesh1_pg.C_PHYCAscaffold_120085
Regulation of autophagy	ko04140	1	0.979146	jgi|Phyca11|119653|e_gw1.39.449.1
Lysine biosynthesis	ko00300	1	0.7244	jgi|Phyca11|109646|e_gw1.17.36.1
Bacterial invasion	ko05100	1	0.984903	jgi|Phyca11|562095|estExt2_Genewise1.C_PHYCAscaffold_80628
Other glycan degradation	ko00511	1	0.850452	jgi|Phyca11|105438|e_gw1.11.442.1;jgi|Phyca11|508441|fgenesh2_kg.PHYCAscaffold_35_#_24_#_Contig211.1
Glycosphingolipid biosynthesis - ganglio series	ko00604	1	0.275362	jgi|Phyca11|4313|fgenesh1_pm.PHYCAscaffold_1_#_226
Synthesis and degradation of ketone bodies	ko00072	1	0.474942	jgi|Phyca11|564388|estExt2_Genewise1.C_PHYCAscaffold_140537
Multidrug/pheromone exporter, ABC superfamily	ko04090	1	0.895256	jgi|Phyca11|6938|fgenesh1_pm.PHYCAscaffold_15_#_99
Peptidase	ko00120	1	0.275362	jgi|Phyca11|576877|estExt2_Genewise1.C_PHYCAscaffold_970054
MAPK signaling pathway - fly	ko04013	1	0.474942	jgi|Phyca11|77287|gw1.48.406.1
NOD-like receptor signaling pathway	ko04621	1	0.474942	jgi|Phyca11|530396|estExt2_fgenesh1_pm.C_PHYCAscaffold_630021

## Sheet: ZO vs. MY
Pathway term	Pathway ID	No. of DEGs	P value	DEG list
Pathways for upregulated DEGs
Ribosome	ko03011	82	4.4311e-42	jgi|Phyca11|9769|fgenesh1_pm.PHYCAscaffold_41_#_63;jgi|Phyca11|507760|fgenesh2_kg.PHYCAscaffold_30_#_29_#_Contig16.1;jgi|Phyca11|507870|fgenesh2_kg.PHYCAscaffold_30_#_139_#_4101945:254;jgi|Phyca11|506200|fgenesh2_kg.PHYCAscaffold_18_#_73_#_Contig372.1;jgi|Phyca11|570523|estExt2_Genewise1.C_PHYCAscaffold_370322;jgi|Phyca11|505233|fgenesh2_kg.PHYCAscaffold_12_#_21_#_4100316:9;jgi|Phyca11|505276|fge…
Energy production and conversion	ko05016	38	2.74912e-07	jgi|Phyca11|120419|e_gw1.41.466.1;jgi|Phyca11|506272|fgenesh2_kg.PHYCAscaffold_18_#_145_#_Contig3749.1;jgi|Phyca11|536323|estExt2_fgenesh1_pg.C_PHYCAscaffold_500095;jgi|Phyca11|21649|fgenesh1_pg.PHYCAscaffold_105_#_11;jgi|Phyca11|560446|estExt2_Genewise1.C_PHYCAscaffold_50053;jgi|Phyca11|532327|estExt2_fgenesh1_pg.C_PHYCAscaffold_50020;jgi|Phyca11|503857|fgenesh2_kg.PHYCAscaffold_5_#_21_#_4103175…
Oxidative phosphorylation	ko00190	28	7.354e-07	jgi|Phyca11|120419|e_gw1.41.466.1;jgi|Phyca11|506272|fgenesh2_kg.PHYCAscaffold_18_#_145_#_Contig3749.1;jgi|Phyca11|106526|e_gw1.12.724.1;jgi|Phyca11|21649|fgenesh1_pg.PHYCAscaffold_105_#_11;jgi|Phyca11|560446|estExt2_Genewise1.C_PHYCAscaffold_50053;jgi|Phyca11|532327|estExt2_fgenesh1_pg.C_PHYCAscaffold_50020;jgi|Phyca11|503857|fgenesh2_kg.PHYCAscaffold_5_#_21_#_4103175:1;jgi|Phyca11|503988|fgenes…
Mitochondrial electron transport	ko05010	26	1.91338e-06	jgi|Phyca11|120419|e_gw1.41.466.1;jgi|Phyca11|9954|fgenesh1_pm.PHYCAscaffold_43_#_68;jgi|Phyca11|506272|fgenesh2_kg.PHYCAscaffold_18_#_145_#_Contig3749.1;jgi|Phyca11|536323|estExt2_fgenesh1_pg.C_PHYCAscaffold_500095;jgi|Phyca11|21649|fgenesh1_pg.PHYCAscaffold_105_#_11;jgi|Phyca11|560446|estExt2_Genewise1.C_PHYCAscaffold_50053;jgi|Phyca11|532327|estExt2_fgenesh1_pg.C_PHYCAscaffold_50020;jgi|Phyca1…
Energy metabolism	ko05012	25	1.08993e-07	jgi|Phyca11|120419|e_gw1.41.466.1;jgi|Phyca11|506272|fgenesh2_kg.PHYCAscaffold_18_#_145_#_Contig3749.1;jgi|Phyca11|536323|estExt2_fgenesh1_pg.C_PHYCAscaffold_500095;jgi|Phyca11|21649|fgenesh1_pg.PHYCAscaffold_105_#_11;jgi|Phyca11|560446|estExt2_Genewise1.C_PHYCAscaffold_50053;jgi|Phyca11|532327|estExt2_fgenesh1_pg.C_PHYCAscaffold_50020;jgi|Phyca11|503857|fgenesh2_kg.PHYCAscaffold_5_#_21_#_4103175…
Ubiquitin system	ko04121	24	0.836253	jgi|Phyca11|508673|fgenesh2_kg.PHYCAscaffold_37_#_48_#_Contig3171.1;jgi|Phyca11|572889|estExt2_Genewise1.C_PHYCAscaffold_500167;jgi|Phyca11|113233|e_gw1.23.127.1;jgi|Phyca11|547081|estExt2_Genewise1Plus.C_PHYCAscaffold_230333;jgi|Phyca11|113258|e_gw1.23.56.1;jgi|Phyca11|5246|fgenesh1_pm.PHYCAscaffold_5_#_49;jgi|Phyca11|115961|e_gw1.29.25.1;jgi|Phyca11|559338|estExt2_Genewise1.C_PHYCAscaffold_3035…
Spliceosome	ko03041	24	0.999375	jgi|Phyca11|507886|fgenesh2_kg.PHYCAscaffold_30_#_155_#_Contig3545.1;jgi|Phyca11|511208|fgenesh2_kg.PHYCAscaffold_79_#_13_#_Contig1707.1;jgi|Phyca11|529583|estExt2_fgenesh1_pm.C_PHYCAscaffold_460044;jgi|Phyca11|509486|fgenesh2_kg.PHYCAscaffold_46_#_71_#_Contig3492.1;jgi|Phyca11|567110|estExt2_Genewise1.C_PHYCAscaffold_230424;jgi|Phyca11|549506|estExt2_Genewise1Plus.C_PHYCAscaffold_330019;jgi|Phyc…
GTP-binding proteins	ko04031	23	1.11984e-12	jgi|Phyca11|570453|estExt2_Genewise1.C_PHYCAscaffold_370228;jgi|Phyca11|100729|e_gw1.5.961.1;jgi|Phyca11|5347|fgenesh1_pm.PHYCAscaffold_5_#_150;jgi|Phyca11|508242|fgenesh2_kg.PHYCAscaffold_33_#_101_#_4097968:1;jgi|Phyca11|508258|fgenesh2_kg.PHYCAscaffold_33_#_117_#_Contig483.1;jgi|Phyca11|574787|estExt2_Genewise1.C_PHYCAscaffold_650143;jgi|Phyca11|510916|fgenesh2_kg.PHYCAscaffold_71_#_16_#_409814…
Peptidases	ko01002	19	0.989235	jgi|Phyca11|571169|estExt2_Genewise1.C_PHYCAscaffold_410029;jgi|Phyca11|504630|fgenesh2_kg.PHYCAscaffold_9_#_21_#_4100506:1;jgi|Phyca11|535945|estExt2_fgenesh1_pg.C_PHYCAscaffold_430106;jgi|Phyca11|508725|fgenesh2_kg.PHYCAscaffold_37_#_100_#_4098698:1;jgi|Phyca11|572889|estExt2_Genewise1.C_PHYCAscaffold_500167;jgi|Phyca11|113258|e_gw1.23.56.1;jgi|Phyca11|5246|fgenesh1_pm.PHYCAscaffold_5_#_49;jgi|…
DNA repair and recombination proteins	ko03400	18	0.982271	jgi|Phyca11|533294|estExt2_fgenesh1_pg.C_PHYCAscaffold_120085;jgi|Phyca11|540728|estExt2_Genewise1Plus.C_PHYCAscaffold_50488;jgi|Phyca11|104797|e_gw1.10.603.1;jgi|Phyca11|560902|estExt2_Genewise1.C_PHYCAscaffold_50907;jgi|Phyca11|549550|estExt2_Genewise1Plus.C_PHYCAscaffold_330066;jgi|Phyca11|547376|estExt2_Genewise1Plus.C_PHYCAscaffold_240393;jgi|Phyca11|544280|estExt2_Genewise1Plus.C_PHYCAscaff…
Purine metabolism	ko00230	17	0.892313	jgi|Phyca11|535024|estExt2_fgenesh1_pg.C_PHYCAscaffold_300118;jgi|Phyca11|503926|fgenesh2_kg.PHYCAscaffold_5_#_90_#_4097723:1;jgi|Phyca11|540728|estExt2_Genewise1Plus.C_PHYCAscaffold_50488;jgi|Phyca11|104797|e_gw1.10.603.1;jgi|Phyca11|560902|estExt2_Genewise1.C_PHYCAscaffold_50907;jgi|Phyca11|539998|estExt2_Genewise1Plus.C_PHYCAscaffold_40319;jgi|Phyca11|120783|e_gw1.42.456.1;jgi|Phyca11|544280|e…
Chromosome	ko03036	17	1	jgi|Phyca11|9954|fgenesh1_pm.PHYCAscaffold_43_#_68;jgi|Phyca11|113233|e_gw1.23.127.1;jgi|Phyca11|548446|estExt2_Genewise1Plus.C_PHYCAscaffold_290003;jgi|Phyca11|526527|estExt2_fgenesh1_pm.C_PHYCAscaffold_100087;jgi|Phyca11|511132|fgenesh2_kg.PHYCAscaffold_76_#_33_#_4101746:1;jgi|Phyca11|556991|estExt2_Genewise1Plus.C_PHYCAscaffold_1000023;jgi|Phyca11|5774|fgenesh1_pm.PHYCAscaffold_7_#_140;jgi|Phy…
Proteasome	ko03051	17	0.141328	jgi|Phyca11|571248|estExt2_Genewise1.C_PHYCAscaffold_410182;jgi|Phyca11|571712|estExt2_Genewise1.C_PHYCAscaffold_430233;jgi|Phyca11|116241|e_gw1.30.536.1;jgi|Phyca11|535945|estExt2_fgenesh1_pg.C_PHYCAscaffold_430106;jgi|Phyca11|508725|fgenesh2_kg.PHYCAscaffold_37_#_100_#_4098698:1;jgi|Phyca11|113258|e_gw1.23.56.1;jgi|Phyca11|503949|fgenesh2_kg.PHYCAscaffold_5_#_113_#_4099056:1;jgi|Phyca11|507619|…
Translation factors	ko03012	15	0.215031	jgi|Phyca11|9707|fgenesh1_pm.PHYCAscaffold_41_#_1;jgi|Phyca11|551325|estExt2_Genewise1Plus.C_PHYCAscaffold_410240;jgi|Phyca11|503560|fgenesh2_kg.PHYCAscaffold_4_#_99_#_Contig45.1;jgi|Phyca11|504837|fgenesh2_kg.PHYCAscaffold_9_#_228_#_4098582:1;jgi|Phyca11|503562|fgenesh2_kg.PHYCAscaffold_4_#_101_#_4100091:2;jgi|Phyca11|106302|e_gw1.12.37.1;jgi|Phyca11|117597|e_gw1.33.489.1;jgi|Phyca11|573510|estE…
RNA transport	ko03013	15	0.984567	jgi|Phyca11|551325|estExt2_Genewise1Plus.C_PHYCAscaffold_410240;jgi|Phyca11|504837|fgenesh2_kg.PHYCAscaffold_9_#_228_#_4098582:1;jgi|Phyca11|511208|fgenesh2_kg.PHYCAscaffold_79_#_13_#_Contig1707.1;jgi|Phyca11|106302|e_gw1.12.37.1;jgi|Phyca11|117597|e_gw1.33.489.1;jgi|Phyca11|549506|estExt2_Genewise1Plus.C_PHYCAscaffold_330019;jgi|Phyca11|549698|estExt2_Genewise1Plus.C_PHYCAscaffold_330264;jgi|Phy…
Meiosis	ko04114	15	0.0342655	jgi|Phyca11|9954|fgenesh1_pm.PHYCAscaffold_43_#_68;jgi|Phyca11|113233|e_gw1.23.127.1;jgi|Phyca11|508929|fgenesh2_kg.PHYCAscaffold_40_#_18_#_4101945:234;jgi|Phyca11|77287|gw1.48.406.1;jgi|Phyca11|5774|fgenesh1_pm.PHYCAscaffold_7_#_140;jgi|Phyca11|545423|estExt2_Genewise1Plus.C_PHYCAscaffold_170613;jgi|Phyca11|506347|fgenesh2_kg.PHYCAscaffold_19_#_53_#_Contig1196.1;jgi|Phyca11|506451|fgenesh2_kg.PH…
Pyrimidine metabolism	ko00240	15	0.440573	jgi|Phyca11|503926|fgenesh2_kg.PHYCAscaffold_5_#_90_#_4097723:1;jgi|Phyca11|540728|estExt2_Genewise1Plus.C_PHYCAscaffold_50488;jgi|Phyca11|104797|e_gw1.10.603.1;jgi|Phyca11|560902|estExt2_Genewise1.C_PHYCAscaffold_50907;jgi|Phyca11|539998|estExt2_Genewise1Plus.C_PHYCAscaffold_40319;jgi|Phyca11|544280|estExt2_Genewise1Plus.C_PHYCAscaffold_140267;jgi|Phyca11|511809|fgenesh2_kg.PHYCAscaffold_100_#_1…
DNA replication proteins	ko03032	14	0.989966	jgi|Phyca11|532961|estExt2_fgenesh1_pg.C_PHYCAscaffold_90138;jgi|Phyca11|533294|estExt2_fgenesh1_pg.C_PHYCAscaffold_120085;jgi|Phyca11|506964|fgenesh2_kg.PHYCAscaffold_23_#_95_#_4097719:1;jgi|Phyca11|551060|estExt2_Genewise1Plus.C_PHYCAscaffold_400170;jgi|Phyca11|511867|fgenesh2_kg.PHYCAscaffold_103_#_1_#_4099891:1;jgi|Phyca11|551426|estExt2_Genewise1Plus.C_PHYCAscaffold_420078;jgi|Phyca11|511800…
Cytoskeleton proteins	ko04812	14	0.76509	jgi|Phyca11|18482|fgenesh1_pg.PHYCAscaffold_37_#_46;jgi|Phyca11|106659|e_gw1.12.894.1;jgi|Phyca11|5321|fgenesh1_pm.PHYCAscaffold_5_#_124;jgi|Phyca11|10373|fgenesh1_pm.PHYCAscaffold_49_#_5;jgi|Phyca11|568350|estExt2_Genewise1.C_PHYCAscaffold_280378;jgi|Phyca11|576734|estExt2_Genewise1.C_PHYCAscaffold_950014;jgi|Phyca11|530856|estExt2_fgenesh1_pm.C_PHYCAscaffold_800035;jgi|Phyca11|577884|estExt2_Ge…
Chaperones and folding catalysts	ko03110	13	0.957059	jgi|Phyca11|571315|estExt2_Genewise1.C_PHYCAscaffold_410330;jgi|Phyca11|10561|fgenesh1_pm.PHYCAscaffold_51_#_34;jgi|Phyca11|565402|estExt2_Genewise1.C_PHYCAscaffold_180036;jgi|Phyca11|565425|estExt2_Genewise1.C_PHYCAscaffold_180093;jgi|Phyca11|511936|fgenesh2_kg.PHYCAscaffold_105_#_34_#_4096982:4;jgi|Phyca11|503959|fgenesh2_kg.PHYCAscaffold_5_#_123_#_Contig2577.1;jgi|Phyca11|540850|estExt2_Genewi…
Ubiquitin mediated proteolysis	ko04120	12	0.477999	jgi|Phyca11|113233|e_gw1.23.127.1;jgi|Phyca11|547081|estExt2_Genewise1Plus.C_PHYCAscaffold_230333;jgi|Phyca11|115961|e_gw1.29.25.1;jgi|Phyca11|98845|e_gw1.3.1188.1;jgi|Phyca11|547376|estExt2_Genewise1Plus.C_PHYCAscaffold_240393;jgi|Phyca11|557059|estExt2_Genewise1Plus.C_PHYCAscaffold_1000112;jgi|Phyca11|576874|estExt2_Genewise1.C_PHYCAscaffold_970051;jgi|Phyca11|506451|fgenesh2_kg.PHYCAscaffold_1…
Cell cycle - yeast	ko04111	12	0.87199	jgi|Phyca11|113233|e_gw1.23.127.1;jgi|Phyca11|115961|e_gw1.29.25.1;jgi|Phyca11|510939|fgenesh2_kg.PHYCAscaffold_71_#_39_#_4100408:1;jgi|Phyca11|5774|fgenesh1_pm.PHYCAscaffold_7_#_140;jgi|Phyca11|506347|fgenesh2_kg.PHYCAscaffold_19_#_53_#_Contig1196.1;jgi|Phyca11|506451|fgenesh2_kg.PHYCAscaffold_19_#_157_#_Contig807.1;jgi|Phyca11|43268|gw1.1.250.1;jgi|Phyca11|530379|estExt2_fgenesh1_pm.C_PHYCAscaf…
Phagosome	ko04145	11	0.182793	jgi|Phyca11|106526|e_gw1.12.724.1;jgi|Phyca11|503988|fgenesh2_kg.PHYCAscaffold_5_#_152_#_Contig1373.1;jgi|Phyca11|508258|fgenesh2_kg.PHYCAscaffold_33_#_117_#_Contig483.1;jgi|Phyca11|547393|estExt2_Genewise1Plus.C_PHYCAscaffold_240415;jgi|Phyca11|576734|estExt2_Genewise1.C_PHYCAscaffold_950014;jgi|Phyca11|530856|estExt2_fgenesh1_pm.C_PHYCAscaffold_800035;jgi|Phyca11|114678|e_gw1.27.91.1;jgi|Phyca1…
Cell cycle	ko04110	11	0.935749	jgi|Phyca11|533294|estExt2_fgenesh1_pg.C_PHYCAscaffold_120085;jgi|Phyca11|113233|e_gw1.23.127.1;jgi|Phyca11|115961|e_gw1.29.25.1;jgi|Phyca11|510939|fgenesh2_kg.PHYCAscaffold_71_#_39_#_4100408:1;jgi|Phyca11|555967|estExt2_Genewise1Plus.C_PHYCAscaffold_800086;jgi|Phyca11|545423|estExt2_Genewise1Plus.C_PHYCAscaffold_170613;jgi|Phyca11|506451|fgenesh2_kg.PHYCAscaffold_19_#_157_#_Contig807.1;jgi|Phyca…
Protein kinases	ko01001	11	0.994451	jgi|Phyca11|571282|estExt2_Genewise1.C_PHYCAscaffold_410232;jgi|Phyca11|9954|fgenesh1_pm.PHYCAscaffold_43_#_68;jgi|Phyca11|77287|gw1.48.406.1;jgi|Phyca11|76847|gw1.42.458.1;jgi|Phyca11|555967|estExt2_Genewise1Plus.C_PHYCAscaffold_800086;jgi|Phyca11|546028|estExt2_Genewise1Plus.C_PHYCAscaffold_190535;jgi|Phyca11|117198|e_gw1.32.264.1;jgi|Phyca11|536733|estExt2_fgenesh1_pg.C_PHYCAscaffold_610037;jg…
Endocytosis	ko04144	11	0.241989	jgi|Phyca11|508258|fgenesh2_kg.PHYCAscaffold_33_#_117_#_Contig483.1;jgi|Phyca11|530731|estExt2_fgenesh1_pm.C_PHYCAscaffold_760011;jgi|Phyca11|105327|e_gw1.10.219.1;jgi|Phyca11|534471|estExt2_fgenesh1_pg.C_PHYCAscaffold_240024;jgi|Phyca11|551908|estExt2_Genewise1Plus.C_PHYCAscaffold_440124;jgi|Phyca11|511874|fgenesh2_kg.PHYCAscaffold_103_#_8_#_4102678:1;jgi|Phyca11|540430|estExt2_Genewise1Plus.C_P…
Protein processing in endoplasmic reticulum	ko04141	10	0.996323	jgi|Phyca11|511936|fgenesh2_kg.PHYCAscaffold_105_#_34_#_4096982:4;jgi|Phyca11|98845|e_gw1.3.1188.1;jgi|Phyca11|510397|fgenesh2_kg.PHYCAscaffold_59_#_35_#_gi|189085013|gb|BT032545.1|;jgi|Phyca11|102576|e_gw1.7.1105.1;jgi|Phyca11|506451|fgenesh2_kg.PHYCAscaffold_19_#_157_#_Contig807.1;jgi|Phyca11|503083|fgenesh2_kg.PHYCAscaffold_2_#_199_#_Contig1089.1;jgi|Phyca11|10930|fgenesh1_pm.PHYCAscaffold_58_…
protein amino acid phosphorylation	ko05200	10	0.266358	jgi|Phyca11|9954|fgenesh1_pm.PHYCAscaffold_43_#_68;jgi|Phyca11|536323|estExt2_fgenesh1_pg.C_PHYCAscaffold_500095;jgi|Phyca11|77287|gw1.48.406.1;jgi|Phyca11|509146|fgenesh2_kg.PHYCAscaffold_42_#_53_#_Contig335.1;jgi|Phyca11|557059|estExt2_Genewise1Plus.C_PHYCAscaffold_1000112;jgi|Phyca11|43268|gw1.1.250.1;jgi|Phyca11|502889|fgenesh2_kg.PHYCAscaffold_2_#_5_#_4101945:166;jgi|Phyca11|525116|estExt2_f…
Water reabsorption	ko04962	10	0.00710325	jgi|Phyca11|528446|estExt2_fgenesh1_pm.C_PHYCAscaffold_300043;jgi|Phyca11|18482|fgenesh1_pg.PHYCAscaffold_37_#_46;jgi|Phyca11|121973|e_gw1.46.8.1;jgi|Phyca11|508258|fgenesh2_kg.PHYCAscaffold_33_#_117_#_Contig483.1;jgi|Phyca11|504305|fgenesh2_kg.PHYCAscaffold_7_#_57_#_Contig3423.1;jgi|Phyca11|504327|fgenesh2_kg.PHYCAscaffold_7_#_79_#_4100549:1;jgi|Phyca11|109992|e_gw1.17.709.1;jgi|Phyca11|117198|e…
RNA degradation	ko03018	10	0.808623	jgi|Phyca11|509486|fgenesh2_kg.PHYCAscaffold_46_#_71_#_Contig3492.1;jgi|Phyca11|567110|estExt2_Genewise1.C_PHYCAscaffold_230424;jgi|Phyca11|560447|estExt2_Genewise1.C_PHYCAscaffold_50054;jgi|Phyca11|549506|estExt2_Genewise1Plus.C_PHYCAscaffold_330019;jgi|Phyca11|535275|estExt2_fgenesh1_pg.C_PHYCAscaffold_330107;jgi|Phyca11|531250|estExt2_fgenesh1_pm.C_PHYCAscaffold_1030016;jgi|Phyca11|553796|estE…
Signal transduction mechanisms	ko04910	10	0.341188	jgi|Phyca11|9954|fgenesh1_pm.PHYCAscaffold_43_#_68;jgi|Phyca11|507760|fgenesh2_kg.PHYCAscaffold_30_#_29_#_Contig16.1;jgi|Phyca11|545532|estExt2_Genewise1Plus.C_PHYCAscaffold_180199;jgi|Phyca11|508929|fgenesh2_kg.PHYCAscaffold_40_#_18_#_4101945:234;jgi|Phyca11|77287|gw1.48.406.1;jgi|Phyca11|503760|fgenesh2_kg.PHYCAscaffold_4_#_299_#_Contig1002.1;jgi|Phyca11|117198|e_gw1.32.264.1;jgi|Phyca11|504536…
Vibrio cholerae infection	ko05110	9	0.0473692	jgi|Phyca11|106526|e_gw1.12.724.1;jgi|Phyca11|503988|fgenesh2_kg.PHYCAscaffold_5_#_152_#_Contig1373.1;jgi|Phyca11|547393|estExt2_Genewise1Plus.C_PHYCAscaffold_240415;jgi|Phyca11|114678|e_gw1.27.91.1;jgi|Phyca11|117198|e_gw1.32.264.1;jgi|Phyca11|546772|estExt2_Genewise1Plus.C_PHYCAscaffold_220372;jgi|Phyca11|506531|fgenesh2_kg.PHYCAscaffold_20_#_77_#_Contig273.1;jgi|Phyca11|504237|fgenesh2_kg.PHYC…
Fatty acid metabolism	ko00071	9	0.25721	jgi|Phyca11|548597|estExt2_Genewise1Plus.C_PHYCAscaffold_290262;jgi|Phyca11|508178|fgenesh2_kg.PHYCAscaffold_33_#_37_#_Contig486.1;jgi|Phyca11|130857|e_gw1.98.38.1;jgi|Phyca11|11399|fgenesh1_pm.PHYCAscaffold_70_#_9;jgi|Phyca11|511267|fgenesh2_kg.PHYCAscaffold_80_#_11_#_4098907:1;jgi|Phyca11|511793|fgenesh2_kg.PHYCAscaffold_99_#_7_#_Contig588.1;jgi|Phyca11|503767|fgenesh2_kg.PHYCAscaffold_4_#_306_…
Valine, leucine and isoleucine degradation	ko00280	9	0.331903	jgi|Phyca11|508178|fgenesh2_kg.PHYCAscaffold_33_#_37_#_Contig486.1;jgi|Phyca11|11399|fgenesh1_pm.PHYCAscaffold_70_#_9;jgi|Phyca11|507574|fgenesh2_kg.PHYCAscaffold_28_#_81_#_4097919:1;jgi|Phyca11|511267|fgenesh2_kg.PHYCAscaffold_80_#_11_#_4098907:1;jgi|Phyca11|527207|estExt2_fgenesh1_pm.C_PHYCAscaffold_170087;jgi|Phyca11|502795|fgenesh2_kg.PHYCAscaffold_1_#_255_#_Contig1729.1;jgi|Phyca11|117203|e_…
Wnt signaling pathway	ko04310	9	0.130029	jgi|Phyca11|119979|e_gw1.40.337.1;jgi|Phyca11|5774|fgenesh1_pm.PHYCAscaffold_7_#_140;jgi|Phyca11|506347|fgenesh2_kg.PHYCAscaffold_19_#_53_#_Contig1196.1;jgi|Phyca11|506451|fgenesh2_kg.PHYCAscaffold_19_#_157_#_Contig807.1;jgi|Phyca11|117198|e_gw1.32.264.1;jgi|Phyca11|566563|estExt2_Genewise1.C_PHYCAscaffold_210462;jgi|Phyca11|10930|fgenesh1_pm.PHYCAscaffold_58_#_42;jgi|Phyca11|504237|fgenesh2_kg.P…
mRNA surveillance pathway	ko03015	8	0.969518	jgi|Phyca11|511208|fgenesh2_kg.PHYCAscaffold_79_#_13_#_Contig1707.1;jgi|Phyca11|549506|estExt2_Genewise1Plus.C_PHYCAscaffold_330019;jgi|Phyca11|549698|estExt2_Genewise1Plus.C_PHYCAscaffold_330264;jgi|Phyca11|543113|estExt2_Genewise1Plus.C_PHYCAscaffold_110174;jgi|Phyca11|5774|fgenesh1_pm.PHYCAscaffold_7_#_140;jgi|Phyca11|506347|fgenesh2_kg.PHYCAscaffold_19_#_53_#_Contig1196.1;jgi|Phyca11|536629|e…
Meiosis - yeast	ko04113	8	0.914725	jgi|Phyca11|113233|e_gw1.23.127.1;jgi|Phyca11|508929|fgenesh2_kg.PHYCAscaffold_40_#_18_#_4101945:234;jgi|Phyca11|510939|fgenesh2_kg.PHYCAscaffold_71_#_39_#_4100408:1;jgi|Phyca11|5774|fgenesh1_pm.PHYCAscaffold_7_#_140;jgi|Phyca11|506347|fgenesh2_kg.PHYCAscaffold_19_#_53_#_Contig1196.1;jgi|Phyca11|117198|e_gw1.32.264.1;jgi|Phyca11|20125|fgenesh1_pg.PHYCAscaffold_58_#_25;jgi|Phyca11|504237|fgenesh2_…
Lysosome	ko04142	8	0.964439	jgi|Phyca11|106526|e_gw1.12.724.1;jgi|Phyca11|531039|estExt2_fgenesh1_pm.C_PHYCAscaffold_910003;jgi|Phyca11|114678|e_gw1.27.91.1;jgi|Phyca11|76423|gw1.19.667.1;jgi|Phyca11|116917|e_gw1.32.159.1;jgi|Phyca11|112489|e_gw1.22.655.1;jgi|Phyca11|534612|estExt2_fgenesh1_pg.C_PHYCAscaffold_260037;jgi|Phyca11|567679|estExt2_Genewise1.C_PHYCAscaffold_260120
protein kinase activity	ko04914	8	0.113624	jgi|Phyca11|9954|fgenesh1_pm.PHYCAscaffold_43_#_68;jgi|Phyca11|113233|e_gw1.23.127.1;jgi|Phyca11|115961|e_gw1.29.25.1;jgi|Phyca11|77287|gw1.48.406.1;jgi|Phyca11|545423|estExt2_Genewise1Plus.C_PHYCAscaffold_170613;jgi|Phyca11|117198|e_gw1.32.264.1;jgi|Phyca11|20125|fgenesh1_pg.PHYCAscaffold_58_#_25;jgi|Phyca11|504237|fgenesh2_kg.PHYCAscaffold_6_#_154_#_gi|189085074|gb|BT032606.1|
RNA polymerase	ko03020	7	0.538551	jgi|Phyca11|540728|estExt2_Genewise1Plus.C_PHYCAscaffold_50488;jgi|Phyca11|104797|e_gw1.10.603.1;jgi|Phyca11|560902|estExt2_Genewise1.C_PHYCAscaffold_50907;jgi|Phyca11|544280|estExt2_Genewise1Plus.C_PHYCAscaffold_140267;jgi|Phyca11|525489|estExt2_fgenesh1_pm.C_PHYCAscaffold_40018;jgi|Phyca11|96969|e_gw1.1.1806.1;jgi|Phyca11|538185|estExt2_Genewise1Plus.C_PHYCAscaffold_10634
ATP synthesis coupled proton transport	ko05120	7	0.00634035	jgi|Phyca11|106526|e_gw1.12.724.1;jgi|Phyca11|503988|fgenesh2_kg.PHYCAscaffold_5_#_152_#_Contig1373.1;jgi|Phyca11|547393|estExt2_Genewise1Plus.C_PHYCAscaffold_240415;jgi|Phyca11|114678|e_gw1.27.91.1;jgi|Phyca11|546772|estExt2_Genewise1Plus.C_PHYCAscaffold_220372;jgi|Phyca11|506531|fgenesh2_kg.PHYCAscaffold_20_#_77_#_Contig273.1;jgi|Phyca11|571603|estExt2_Genewise1.C_PHYCAscaffold_430084
proton-transporting two-sector ATPase complex	ko05323	7	0.0207086	jgi|Phyca11|106526|e_gw1.12.724.1;jgi|Phyca11|503988|fgenesh2_kg.PHYCAscaffold_5_#_152_#_Contig1373.1;jgi|Phyca11|547393|estExt2_Genewise1Plus.C_PHYCAscaffold_240415;jgi|Phyca11|114678|e_gw1.27.91.1;jgi|Phyca11|546772|estExt2_Genewise1Plus.C_PHYCAscaffold_220372;jgi|Phyca11|506531|fgenesh2_kg.PHYCAscaffold_20_#_77_#_Contig273.1;jgi|Phyca11|571603|estExt2_Genewise1.C_PHYCAscaffold_430084
Gap junction	ko04540	7	0.0328909	jgi|Phyca11|571282|estExt2_Genewise1.C_PHYCAscaffold_410232;jgi|Phyca11|9954|fgenesh1_pm.PHYCAscaffold_43_#_68;jgi|Phyca11|576734|estExt2_Genewise1.C_PHYCAscaffold_950014;jgi|Phyca11|77287|gw1.48.406.1;jgi|Phyca11|530856|estExt2_fgenesh1_pm.C_PHYCAscaffold_800035;jgi|Phyca11|117198|e_gw1.32.264.1;jgi|Phyca11|504237|fgenesh2_kg.PHYCAscaffold_6_#_154_#_gi|189085074|gb|BT032606.1|
TGF-beta signaling pathway	ko04350	6	0.0709553	jgi|Phyca11|9954|fgenesh1_pm.PHYCAscaffold_43_#_68;jgi|Phyca11|5774|fgenesh1_pm.PHYCAscaffold_7_#_140;jgi|Phyca11|506347|fgenesh2_kg.PHYCAscaffold_19_#_53_#_Contig1196.1;jgi|Phyca11|506451|fgenesh2_kg.PHYCAscaffold_19_#_157_#_Contig807.1;jgi|Phyca11|10930|fgenesh1_pm.PHYCAscaffold_58_#_42;jgi|Phyca11|526054|estExt2_fgenesh1_pm.C_PHYCAscaffold_60149
Long-term potentiation	ko04720	6	0.017053	jgi|Phyca11|9954|fgenesh1_pm.PHYCAscaffold_43_#_68;jgi|Phyca11|508929|fgenesh2_kg.PHYCAscaffold_40_#_18_#_4101945:234;jgi|Phyca11|77287|gw1.48.406.1;jgi|Phyca11|117198|e_gw1.32.264.1;jgi|Phyca11|125467|e_gw1.58.267.1;jgi|Phyca11|504237|fgenesh2_kg.PHYCAscaffold_6_#_154_#_gi|189085074|gb|BT032606.1|
ATP binding	ko04270	6	0.0299082	jgi|Phyca11|9954|fgenesh1_pm.PHYCAscaffold_43_#_68;jgi|Phyca11|508929|fgenesh2_kg.PHYCAscaffold_40_#_18_#_4101945:234;jgi|Phyca11|77287|gw1.48.406.1;jgi|Phyca11|117198|e_gw1.32.264.1;jgi|Phyca11|125467|e_gw1.58.267.1;jgi|Phyca11|504237|fgenesh2_kg.PHYCAscaffold_6_#_154_#_gi|189085074|gb|BT032606.1|
SNAREs	ko04131	6	0.0477645	jgi|Phyca11|504675|fgenesh2_kg.PHYCAscaffold_9_#_66_#_Contig5896.1;jgi|Phyca11|508703|fgenesh2_kg.PHYCAscaffold_37_#_78_#_4104593:1;jgi|Phyca11|21642|fgenesh1_pg.PHYCAscaffold_105_#_4;jgi|Phyca11|560529|estExt2_Genewise1.C_PHYCAscaffold_50234;jgi|Phyca11|13501|fgenesh1_pg.PHYCAscaffold_4_#_24;jgi|Phyca11|505984|fgenesh2_kg.PHYCAscaffold_17_#_69_#_4096973:1
Regulation of actin cytoskeleton	ko04810	6	0.452682	jgi|Phyca11|9954|fgenesh1_pm.PHYCAscaffold_43_#_68;jgi|Phyca11|508929|fgenesh2_kg.PHYCAscaffold_40_#_18_#_4101945:234;jgi|Phyca11|551908|estExt2_Genewise1Plus.C_PHYCAscaffold_440124;jgi|Phyca11|77287|gw1.48.406.1;jgi|Phyca11|577884|estExt2_Genewise1.C_PHYCAscaffold_9600003;jgi|Phyca11|566563|estExt2_Genewise1.C_PHYCAscaffold_210462
Chemokine signaling pathway	ko04062	6	0.00359449	jgi|Phyca11|9954|fgenesh1_pm.PHYCAscaffold_43_#_68;jgi|Phyca11|77287|gw1.48.406.1;jgi|Phyca11|117198|e_gw1.32.264.1;jgi|Phyca11|566563|estExt2_Genewise1.C_PHYCAscaffold_210462;jgi|Phyca11|546045|estExt2_Genewise1Plus.C_PHYCAscaffold_200001;jgi|Phyca11|504237|fgenesh2_kg.PHYCAscaffold_6_#_154_#_gi|189085074|gb|BT032606.1|
Apoptosis	ko04210	6	0.00857002	jgi|Phyca11|545532|estExt2_Genewise1Plus.C_PHYCAscaffold_180199;jgi|Phyca11|536323|estExt2_fgenesh1_pg.C_PHYCAscaffold_500095;jgi|Phyca11|503760|fgenesh2_kg.PHYCAscaffold_4_#_299_#_Contig1002.1;jgi|Phyca11|525116|estExt2_fgenesh1_pm.C_PHYCAscaffold_20049;jgi|Phyca11|117198|e_gw1.32.264.1;jgi|Phyca11|504237|fgenesh2_kg.PHYCAscaffold_6_#_154_#_gi|189085074|gb|BT032606.1|
MAPK signaling pathway	ko04010	6	0.0709553	jgi|Phyca11|9954|fgenesh1_pm.PHYCAscaffold_43_#_68;jgi|Phyca11|100814|e_gw1.5.1158.1;jgi|Phyca11|77287|gw1.48.406.1;jgi|Phyca11|117198|e_gw1.32.264.1;jgi|Phyca11|566563|estExt2_Genewise1.C_PHYCAscaffold_210462;jgi|Phyca11|504237|fgenesh2_kg.PHYCAscaffold_6_#_154_#_gi|189085074|gb|BT032606.1|
SNARE interactions in vesicular transport	ko04130	6	0.0477645	jgi|Phyca11|504675|fgenesh2_kg.PHYCAscaffold_9_#_66_#_Contig5896.1;jgi|Phyca11|508703|fgenesh2_kg.PHYCAscaffold_37_#_78_#_4104593:1;jgi|Phyca11|21642|fgenesh1_pg.PHYCAscaffold_105_#_4;jgi|Phyca11|560529|estExt2_Genewise1.C_PHYCAscaffold_50234;jgi|Phyca11|13501|fgenesh1_pg.PHYCAscaffold_4_#_24;jgi|Phyca11|505984|fgenesh2_kg.PHYCAscaffold_17_#_69_#_4096973:1
Collecting duct acid secretion	ko04966	6	0.00857002	jgi|Phyca11|106526|e_gw1.12.724.1;jgi|Phyca11|503988|fgenesh2_kg.PHYCAscaffold_5_#_152_#_Contig1373.1;jgi|Phyca11|547393|estExt2_Genewise1Plus.C_PHYCAscaffold_240415;jgi|Phyca11|546772|estExt2_Genewise1Plus.C_PHYCAscaffold_220372;jgi|Phyca11|506531|fgenesh2_kg.PHYCAscaffold_20_#_77_#_Contig273.1;jgi|Phyca11|571603|estExt2_Genewise1.C_PHYCAscaffold_430084
Nucleotide excision repair	ko03420	6	0.928131	jgi|Phyca11|533294|estExt2_fgenesh1_pg.C_PHYCAscaffold_120085;jgi|Phyca11|555967|estExt2_Genewise1Plus.C_PHYCAscaffold_800086;jgi|Phyca11|577314|estExt2_Genewise1.C_PHYCAscaffold_1070039;jgi|Phyca11|4230|fgenesh1_pm.PHYCAscaffold_1_#_143;jgi|Phyca11|103847|e_gw1.8.798.1;jgi|Phyca11|10930|fgenesh1_pm.PHYCAscaffold_58_#_42
p53 signaling pathway	ko04115	5	0.143353	jgi|Phyca11|536323|estExt2_fgenesh1_pg.C_PHYCAscaffold_500095;jgi|Phyca11|507432|fgenesh2_kg.PHYCAscaffold_27_#_106_#_4101779:2;jgi|Phyca11|97233|e_gw1.1.1211.1;jgi|Phyca11|502889|fgenesh2_kg.PHYCAscaffold_2_#_5_#_4101945:166;jgi|Phyca11|525116|estExt2_fgenesh1_pm.C_PHYCAscaffold_20049
Fc gamma R-mediated phagocytosis	ko04666	5	0.34477	jgi|Phyca11|9954|fgenesh1_pm.PHYCAscaffold_43_#_68;jgi|Phyca11|551908|estExt2_Genewise1Plus.C_PHYCAscaffold_440124;jgi|Phyca11|77287|gw1.48.406.1;jgi|Phyca11|577884|estExt2_Genewise1.C_PHYCAscaffold_9600003;jgi|Phyca11|566563|estExt2_Genewise1.C_PHYCAscaffold_210462
Melanogenesis	ko04916	5	0.0435578	jgi|Phyca11|9954|fgenesh1_pm.PHYCAscaffold_43_#_68;jgi|Phyca11|77287|gw1.48.406.1;jgi|Phyca11|117198|e_gw1.32.264.1;jgi|Phyca11|125467|e_gw1.58.267.1;jgi|Phyca11|504237|fgenesh2_kg.PHYCAscaffold_6_#_154_#_gi|189085074|gb|BT032606.1|
DNA replication	ko03030	5	0.998145	jgi|Phyca11|533294|estExt2_fgenesh1_pg.C_PHYCAscaffold_120085;jgi|Phyca11|551060|estExt2_Genewise1Plus.C_PHYCAscaffold_400170;jgi|Phyca11|540007|estExt2_Genewise1Plus.C_PHYCAscaffold_40333;jgi|Phyca11|577314|estExt2_Genewise1.C_PHYCAscaffold_1070039;jgi|Phyca11|4230|fgenesh1_pm.PHYCAscaffold_1_#_143
cellular communication/signal transduction mechanism	ko05020	5	0.004035	jgi|Phyca11|9954|fgenesh1_pm.PHYCAscaffold_43_#_68;jgi|Phyca11|571925|estExt2_Genewise1.C_PHYCAscaffold_440311;jgi|Phyca11|77287|gw1.48.406.1;jgi|Phyca11|117198|e_gw1.32.264.1;jgi|Phyca11|504237|fgenesh2_kg.PHYCAscaffold_6_#_154_#_gi|189085074|gb|BT032606.1|
protein with binding function or cofactor requirement	ko05210	5	0.103525	jgi|Phyca11|9954|fgenesh1_pm.PHYCAscaffold_43_#_68;jgi|Phyca11|536323|estExt2_fgenesh1_pg.C_PHYCAscaffold_500095;jgi|Phyca11|77287|gw1.48.406.1;jgi|Phyca11|525116|estExt2_fgenesh1_pm.C_PHYCAscaffold_20049;jgi|Phyca11|566563|estExt2_Genewise1.C_PHYCAscaffold_210462
Citrate cycle (TCA cycle)	ko00020	5	0.690883	jgi|Phyca11|21649|fgenesh1_pg.PHYCAscaffold_105_#_11;jgi|Phyca11|555690|estExt2_Genewise1Plus.C_PHYCAscaffold_760113;jgi|Phyca11|105777|e_gw1.11.741.1;jgi|Phyca11|510763|fgenesh2_kg.PHYCAscaffold_66_#_37_#_4101223:1;jgi|Phyca11|504570|fgenesh2_kg.PHYCAscaffold_8_#_139_#_4096905:1
Basal transcription factors	ko03022	5	0.763222	jgi|Phyca11|550767|estExt2_Genewise1Plus.C_PHYCAscaffold_380284;jgi|Phyca11|528760|estExt2_fgenesh1_pm.C_PHYCAscaffold_330084;jgi|Phyca11|526527|estExt2_fgenesh1_pm.C_PHYCAscaffold_100087;jgi|Phyca11|555967|estExt2_Genewise1Plus.C_PHYCAscaffold_800086;jgi|Phyca11|547712|estExt2_Genewise1Plus.C_PHYCAscaffold_260183
Long-term depression	ko04730	5	0.238101	jgi|Phyca11|571282|estExt2_Genewise1.C_PHYCAscaffold_410232;jgi|Phyca11|9954|fgenesh1_pm.PHYCAscaffold_43_#_68;jgi|Phyca11|77287|gw1.48.406.1;jgi|Phyca11|5774|fgenesh1_pm.PHYCAscaffold_7_#_140;jgi|Phyca11|506347|fgenesh2_kg.PHYCAscaffold_19_#_53_#_Contig1196.1
GnRH signaling pathway	ko04912	5	0.0241202	jgi|Phyca11|9954|fgenesh1_pm.PHYCAscaffold_43_#_68;jgi|Phyca11|77287|gw1.48.406.1;jgi|Phyca11|117198|e_gw1.32.264.1;jgi|Phyca11|125467|e_gw1.58.267.1;jgi|Phyca11|504237|fgenesh2_kg.PHYCAscaffold_6_#_154_#_gi|189085074|gb|BT032606.1|
Pyruvate metabolism	ko00620	5	0.782438	jgi|Phyca11|503551|fgenesh2_kg.PHYCAscaffold_4_#_90_#_4100316:2;jgi|Phyca11|508653|fgenesh2_kg.PHYCAscaffold_37_#_28_#_Contig1670.1;jgi|Phyca11|526898|estExt2_fgenesh1_pm.C_PHYCAscaffold_140026;jgi|Phyca11|566759|estExt2_Genewise1.C_PHYCAscaffold_220401;jgi|Phyca11|507305|fgenesh2_kg.PHYCAscaffold_26_#_108_#_gi|189085065|gb|BT032597.1|
Peroxisome	ko04146	5	0.993736	jgi|Phyca11|130857|e_gw1.98.38.1;jgi|Phyca11|571925|estExt2_Genewise1.C_PHYCAscaffold_440311;jgi|Phyca11|511267|fgenesh2_kg.PHYCAscaffold_80_#_11_#_4098907:1;jgi|Phyca11|576877|estExt2_Genewise1.C_PHYCAscaffold_970054;jgi|Phyca11|118056|e_gw1.35.12.1
Ribosome biogenesis in eukaryotes	ko03008	5	0.999942	jgi|Phyca11|550767|estExt2_Genewise1Plus.C_PHYCAscaffold_380284;jgi|Phyca11|105302|e_gw1.10.82.1;jgi|Phyca11|551426|estExt2_Genewise1Plus.C_PHYCAscaffold_420078;jgi|Phyca11|15710|fgenesh1_pg.PHYCAscaffold_15_#_48;jgi|Phyca11|557979|estExt2_Genewise1.C_PHYCAscaffold_10166
Protein secretion	ko04970	4	0.714279	jgi|Phyca11|571282|estExt2_Genewise1.C_PHYCAscaffold_410232;jgi|Phyca11|117198|e_gw1.32.264.1;jgi|Phyca11|125467|e_gw1.58.267.1;jgi|Phyca11|504237|fgenesh2_kg.PHYCAscaffold_6_#_154_#_gi|189085074|gb|BT032606.1|
Transcription	ko05211	4	0.0641787	jgi|Phyca11|9954|fgenesh1_pm.PHYCAscaffold_43_#_68;jgi|Phyca11|77287|gw1.48.406.1;jgi|Phyca11|557059|estExt2_Genewise1Plus.C_PHYCAscaffold_1000112;jgi|Phyca11|10930|fgenesh1_pm.PHYCAscaffold_58_#_42
Calcium signaling pathway	ko04020	4	0.392409	jgi|Phyca11|508983|fgenesh2_kg.PHYCAscaffold_40_#_72_#_Contig64.1;jgi|Phyca11|117198|e_gw1.32.264.1;jgi|Phyca11|125467|e_gw1.58.267.1;jgi|Phyca11|504237|fgenesh2_kg.PHYCAscaffold_6_#_154_#_gi|189085074|gb|BT032606.1|
Glycolysis / Gluconeogenesis	ko00010	4	0.986369	jgi|Phyca11|508653|fgenesh2_kg.PHYCAscaffold_37_#_28_#_Contig1670.1;jgi|Phyca11|511793|fgenesh2_kg.PHYCAscaffold_99_#_7_#_Contig588.1;jgi|Phyca11|504528|fgenesh2_kg.PHYCAscaffold_8_#_97_#_Contig4.1;jgi|Phyca11|532838|estExt2_fgenesh1_pg.C_PHYCAscaffold_80146
Systemic lupus erythematosus	ko05322	4	0.513606	jgi|Phyca11|511867|fgenesh2_kg.PHYCAscaffold_103_#_1_#_4099891:1;jgi|Phyca11|97231|e_gw1.1.1341.1;jgi|Phyca11|531674|estExt2_fgenesh1_pg.C_PHYCAscaffold_10340;jgi|Phyca11|549351|estExt2_Genewise1Plus.C_PHYCAscaffold_320142
protein phosphatase	ko05160	4	0.329699	jgi|Phyca11|9954|fgenesh1_pm.PHYCAscaffold_43_#_68;jgi|Phyca11|5774|fgenesh1_pm.PHYCAscaffold_7_#_140;jgi|Phyca11|506347|fgenesh2_kg.PHYCAscaffold_19_#_53_#_Contig1196.1;jgi|Phyca11|536629|estExt2_fgenesh1_pg.C_PHYCAscaffold_580055
Intracellular trafficking, secretion, and vesicular transport	ko05146	4	0.0641787	jgi|Phyca11|508258|fgenesh2_kg.PHYCAscaffold_33_#_117_#_Contig483.1;jgi|Phyca11|502993|fgenesh2_kg.PHYCAscaffold_2_#_109_#_4097525:1;jgi|Phyca11|117198|e_gw1.32.264.1;jgi|Phyca11|504237|fgenesh2_kg.PHYCAscaffold_6_#_154_#_gi|189085074|gb|BT032606.1|
Plant-pathogen interaction	ko04626	4	0.267584	jgi|Phyca11|77287|gw1.48.406.1;jgi|Phyca11|511519|fgenesh2_kg.PHYCAscaffold_87_#_25_#_Contig1418.1;jgi|Phyca11|125467|e_gw1.58.267.1;jgi|Phyca11|83727|gw1.6.1123.1
Cell cycle control, cell division, chromosome partitioning	ko05222	4	0.207926	jgi|Phyca11|536323|estExt2_fgenesh1_pg.C_PHYCAscaffold_500095;jgi|Phyca11|43268|gw1.1.250.1;jgi|Phyca11|502889|fgenesh2_kg.PHYCAscaffold_2_#_5_#_4101945:166;jgi|Phyca11|525116|estExt2_fgenesh1_pm.C_PHYCAscaffold_20049
Cytosolic DNA-sensing pathway	ko04623	4	0.513606	jgi|Phyca11|540728|estExt2_Genewise1Plus.C_PHYCAscaffold_50488;jgi|Phyca11|544280|estExt2_Genewise1Plus.C_PHYCAscaffold_140267;jgi|Phyca11|96969|e_gw1.1.1806.1;jgi|Phyca11|538185|estExt2_Genewise1Plus.C_PHYCAscaffold_10634
Lipid transport and metabolism	ko03320	4	0.753616	jgi|Phyca11|511267|fgenesh2_kg.PHYCAscaffold_80_#_11_#_4098907:1;jgi|Phyca11|77476|gw1.129.18.1;jgi|Phyca11|503767|fgenesh2_kg.PHYCAscaffold_4_#_306_#_4097867:1;jgi|Phyca11|528097|estExt2_fgenesh1_pm.C_PHYCAscaffold_260093
Signal transduction mechanisms	ko04722	4	0.152781	jgi|Phyca11|9954|fgenesh1_pm.PHYCAscaffold_43_#_68;jgi|Phyca11|528446|estExt2_fgenesh1_pm.C_PHYCAscaffold_300043;jgi|Phyca11|77287|gw1.48.406.1;jgi|Phyca11|125467|e_gw1.58.267.1
Arginine and proline metabolism	ko00330	4	0.958912	jgi|Phyca11|571228|estExt2_Genewise1.C_PHYCAscaffold_410155;jgi|Phyca11|509552|fgenesh2_kg.PHYCAscaffold_47_#_43_#_4101945:185;jgi|Phyca11|12789|fgenesh1_pg.PHYCAscaffold_1_#_241;jgi|Phyca11|538407|estExt2_Genewise1Plus.C_PHYCAscaffold_11083;
Sense transduction	ko04740	4	0.392409	jgi|Phyca11|571282|estExt2_Genewise1.C_PHYCAscaffold_410232;jgi|Phyca11|117198|e_gw1.32.264.1;jgi|Phyca11|125467|e_gw1.58.267.1;jgi|Phyca11|504237|fgenesh2_kg.PHYCAscaffold_6_#_154_#_gi|189085074|gb|BT032606.1|
Chagas disease (American trypanosomiasis)	ko05142	4	0.104237	jgi|Phyca11|9954|fgenesh1_pm.PHYCAscaffold_43_#_68;jgi|Phyca11|5774|fgenesh1_pm.PHYCAscaffold_7_#_140;jgi|Phyca11|506347|fgenesh2_kg.PHYCAscaffold_19_#_53_#_Contig1196.1;jgi|Phyca11|536629|estExt2_fgenesh1_pg.C_PHYCAscaffold_580055
Propanoate metabolism	ko00640	4	0.724483	jgi|Phyca11|508653|fgenesh2_kg.PHYCAscaffold_37_#_28_#_Contig1670.1;jgi|Phyca11|508732|fgenesh2_kg.PHYCAscaffold_37_#_107_#_Contig546.1;jgi|Phyca11|18538|fgenesh1_pg.PHYCAscaffold_37_#_102;jgi|Phyca11|105777|e_gw1.11.741.1
Toxoplasmosis	ko05145	4	0.513606	jgi|Phyca11|9954|fgenesh1_pm.PHYCAscaffold_43_#_68;jgi|Phyca11|536323|estExt2_fgenesh1_pg.C_PHYCAscaffold_500095;jgi|Phyca11|525116|estExt2_fgenesh1_pm.C_PHYCAscaffold_20049;jgi|Phyca11|83727|gw1.6.1123.1
Protein export	ko03060	4	0.622317	jgi|Phyca11|571169|estExt2_Genewise1.C_PHYCAscaffold_410029;jgi|Phyca11|557169|estExt2_Genewise1Plus.C_PHYCAscaffold_1030022;jgi|Phyca11|42213|gw1.100.24.1;jgi|Phyca11|575238|estExt2_Genewise1.C_PHYCAscaffold_720001
Alanine, aspartate and glutamate metabolism	ko00250	4	0.656768	jgi|Phyca11|508732|fgenesh2_kg.PHYCAscaffold_37_#_107_#_Contig546.1;jgi|Phyca11|18538|fgenesh1_pg.PHYCAscaffold_37_#_102;jgi|Phyca11|509552|fgenesh2_kg.PHYCAscaffold_47_#_43_#_4101945:185;jgi|Phyca11|552449|estExt2_Genewise1Plus.C_PHYCAscaffold_480072
Focal adhesion	ko04510	4	0.454132	jgi|Phyca11|9954|fgenesh1_pm.PHYCAscaffold_43_#_68;jgi|Phyca11|508929|fgenesh2_kg.PHYCAscaffold_40_#_18_#_4101945:234;jgi|Phyca11|77287|gw1.48.406.1;jgi|Phyca11|566563|estExt2_Genewise1.C_PHYCAscaffold_210462
Natural killer cell mediated cytotoxicity	ko04650	3	0.0143295	jgi|Phyca11|9954|fgenesh1_pm.PHYCAscaffold_43_#_68;jgi|Phyca11|77287|gw1.48.406.1;jgi|Phyca11|566563|estExt2_Genewise1.C_PHYCAscaffold_210462
Tight junction	ko04530	3	0.897479	jgi|Phyca11|5774|fgenesh1_pm.PHYCAscaffold_7_#_140;jgi|Phyca11|506347|fgenesh2_kg.PHYCAscaffold_19_#_53_#_Contig1196.1;jgi|Phyca11|536629|estExt2_fgenesh1_pg.C_PHYCAscaffold_580055
protein transport	ko05212	3	0.0962115	jgi|Phyca11|9954|fgenesh1_pm.PHYCAscaffold_43_#_68;jgi|Phyca11|77287|gw1.48.406.1;jgi|Phyca11|566563|estExt2_Genewise1.C_PHYCAscaffold_210462
Pathogenic Escherichia coli infection	ko05130	3	0.646327	jgi|Phyca11|576734|estExt2_Genewise1.C_PHYCAscaffold_950014;jgi|Phyca11|530856|estExt2_fgenesh1_pm.C_PHYCAscaffold_800035;jgi|Phyca11|577884|estExt2_Genewise1.C_PHYCAscaffold_9600003
Circadian rhythm - mammal	ko04710	3	0.229181	jgi|Phyca11|506451|fgenesh2_kg.PHYCAscaffold_19_#_157_#_Contig807.1;jgi|Phyca11|10930|fgenesh1_pm.PHYCAscaffold_58_#_42;jgi|Phyca11|526054|estExt2_fgenesh1_pm.C_PHYCAscaffold_60149
Shigellosis	ko05131	3	0.587731	jgi|Phyca11|9954|fgenesh1_pm.PHYCAscaffold_43_#_68;jgi|Phyca11|577884|estExt2_Genewise1.C_PHYCAscaffold_9600003;jgi|Phyca11|545423|estExt2_Genewise1Plus.C_PHYCAscaffold_170613
mTOR signaling pathway	ko04150	3	0.745028	jgi|Phyca11|9954|fgenesh1_pm.PHYCAscaffold_43_#_68;jgi|Phyca11|507760|fgenesh2_kg.PHYCAscaffold_30_#_29_#_Contig16.1;jgi|Phyca11|504536|fgenesh2_kg.PHYCAscaffold_8_#_105_#_Contig991.1
Protein binding	ko05416	3	0.37983	jgi|Phyca11|536323|estExt2_fgenesh1_pg.C_PHYCAscaffold_500095;jgi|Phyca11|525116|estExt2_fgenesh1_pm.C_PHYCAscaffold_20049;jgi|Phyca11|566563|estExt2_Genewise1.C_PHYCAscaffold_210462
Hedgehog signaling pathway	ko04340	3	0.0468901	jgi|Phyca11|117198|e_gw1.32.264.1;jgi|Phyca11|534648|estExt2_fgenesh1_pg.C_PHYCAscaffold_260082;jgi|Phyca11|504237|fgenesh2_kg.PHYCAscaffold_6_#_154_#_gi|189085074|gb|BT032606.1|
Nutrition transduction	ko04742	3	0.0143295	jgi|Phyca11|117198|e_gw1.32.264.1;jgi|Phyca11|546045|estExt2_Genewise1Plus.C_PHYCAscaffold_200001;jgi|Phyca11|504237|fgenesh2_kg.PHYCAscaffold_6_#_154_#_gi|189085074|gb|BT032606.1|
Glutathione metabolism	ko00480	3	0.980138	jgi|Phyca11|507432|fgenesh2_kg.PHYCAscaffold_27_#_106_#_4101779:2;jgi|Phyca11|97233|e_gw1.1.1211.1;jgi|Phyca11|12789|fgenesh1_pg.PHYCAscaffold_1_#_241
Cyclin	ko05215	3	0.646327	jgi|Phyca11|9954|fgenesh1_pm.PHYCAscaffold_43_#_68;jgi|Phyca11|77287|gw1.48.406.1;jgi|Phyca11|502889|fgenesh2_kg.PHYCAscaffold_2_#_5_#_4101945:166
Translation, ribosomal structure and biogenesis	ko05162	3	0.698744	jgi|Phyca11|503902|fgenesh2_kg.PHYCAscaffold_5_#_66_#_Contig14.1;jgi|Phyca11|508309|fgenesh2_kg.PHYCAscaffold_34_#_5_#_Contig460.1;jgi|Phyca11|502889|fgenesh2_kg.PHYCAscaffold_2_#_5_#_4101945:166
Amino sugar and nucleotide sugar metabolism	ko00520	3	0.953864	jgi|Phyca11|537997|estExt2_Genewise1Plus.C_PHYCAscaffold_10129;jgi|Phyca11|502885|fgenesh2_kg.PHYCAscaffold_2_#_1_#_Contig3960.1;jgi|Phyca11|114460|e_gw1.26.24.1
Cysteine and methionine metabolism	ko00270	3	0.763222	jgi|Phyca11|110170|e_gw1.18.714.1;jgi|Phyca11|508791|fgenesh2_kg.PHYCAscaffold_38_#_43_#_Contig2859.1;jgi|Phyca11|502682|fgenesh2_kg.PHYCAscaffold_1_#_142_#_Contig657.1
Butanoate metabolism	ko00650	3	0.188602	jgi|Phyca11|508732|fgenesh2_kg.PHYCAscaffold_37_#_107_#_Contig546.1;jgi|Phyca11|18538|fgenesh1_pg.PHYCAscaffold_37_#_102;jgi|Phyca11|552449|estExt2_Genewise1Plus.C_PHYCAscaffold_480072
Fc epsilon RI signaling pathway	ko04664	3	0.0143295	jgi|Phyca11|9954|fgenesh1_pm.PHYCAscaffold_43_#_68;jgi|Phyca11|77287|gw1.48.406.1;jgi|Phyca11|566563|estExt2_Genewise1.C_PHYCAscaffold_210462
Fatty acid elongation in mitochondria	ko00062	3	0.304147	jgi|Phyca11|508178|fgenesh2_kg.PHYCAscaffold_33_#_37_#_Contig486.1;jgi|Phyca11|530278|estExt2_fgenesh1_pm.C_PHYCAscaffold_600032;jgi|Phyca11|119822|e_gw1.39.18.1
Energy production and conversion	ko05014	3	0.229181	jgi|Phyca11|536323|estExt2_fgenesh1_pg.C_PHYCAscaffold_500095;jgi|Phyca11|571925|estExt2_Genewise1.C_PHYCAscaffold_440311;jgi|Phyca11|525116|estExt2_fgenesh1_pm.C_PHYCAscaffold_20049
Taurine and hypotaurine metabolism	ko00430	3	0.158466	jgi|Phyca11|110170|e_gw1.18.714.1;jgi|Phyca11|552449|estExt2_Genewise1Plus.C_PHYCAscaffold_480072;jgi|Phyca11|532621|estExt2_fgenesh1_pg.C_PHYCAscaffold_60168
Protein kinase-like	ko05216	3	0.0468901	jgi|Phyca11|9954|fgenesh1_pm.PHYCAscaffold_43_#_68;jgi|Phyca11|77287|gw1.48.406.1;jgi|Phyca11|509146|fgenesh2_kg.PHYCAscaffold_42_#_53_#_Contig335.1
Base excision repair	ko03410	3	0.785446	jgi|Phyca11|533294|estExt2_fgenesh1_pg.C_PHYCAscaffold_120085;jgi|Phyca11|540007|estExt2_Genewise1Plus.C_PHYCAscaffold_40333;jgi|Phyca11|577314|estExt2_Genewise1.C_PHYCAscaffold_1070039
Energy production and conversion	ko04260	3	0.229181	jgi|Phyca11|505528|fgenesh2_kg.PHYCAscaffold_14_#_9_#_4098491:1;jgi|Phyca11|509618|fgenesh2_kg.PHYCAscaffold_48_#_21_#_4096572:1;jgi|Phyca11|21780|fgenesh1_pg.PHYCAscaffold_119_#_10
VEGF signaling pathway	ko04370	3	0.158466	jgi|Phyca11|9954|fgenesh1_pm.PHYCAscaffold_43_#_68;jgi|Phyca11|77287|gw1.48.406.1;jgi|Phyca11|566563|estExt2_Genewise1.C_PHYCAscaffold_210462
Gastric acid secretion	ko04971	3	0.158466	jgi|Phyca11|117198|e_gw1.32.264.1;jgi|Phyca11|125467|e_gw1.58.267.1;jgi|Phyca11|504237|fgenesh2_kg.PHYCAscaffold_6_#_154_#_gi|189085074|gb|BT032606.1|
beta-Alanine metabolism	ko00410	3	0.506372	jgi|Phyca11|508732|fgenesh2_kg.PHYCAscaffold_37_#_107_#_Contig546.1;jgi|Phyca11|18538|fgenesh1_pg.PHYCAscaffold_37_#_102;jgi|Phyca11|552449|estExt2_Genewise1Plus.C_PHYCAscaffold_480072
B cell receptor signaling pathway	ko04662	3	0.0143295	jgi|Phyca11|9954|fgenesh1_pm.PHYCAscaffold_43_#_68;jgi|Phyca11|77287|gw1.48.406.1;jgi|Phyca11|566563|estExt2_Genewise1.C_PHYCAscaffold_210462
Signal transduction mechanisms	ko05214	3	0.523223	jgi|Phyca11|9954|fgenesh1_pm.PHYCAscaffold_43_#_68;jgi|Phyca11|77287|gw1.48.406.1;jgi|Phyca11|125467|e_gw1.58.267.1
Tryptophan metabolism	ko00380	2	0.888944	jgi|Phyca11|530278|estExt2_fgenesh1_pm.C_PHYCAscaffold_600032;jgi|Phyca11|507305|fgenesh2_kg.PHYCAscaffold_26_#_108_#_gi|189085065|gb|BT032597.1|
Amino acid transport and metabolism	ko00710	2	0.453646	jgi|Phyca11|503551|fgenesh2_kg.PHYCAscaffold_4_#_90_#_4100316:2;jgi|Phyca11|503646|fgenesh2_kg.PHYCAscaffold_4_#_185_#_4101945:285
Transcription factors	ko03000	2	0.95516	jgi|Phyca11|4230|fgenesh1_pm.PHYCAscaffold_1_#_143;jgi|Phyca11|505355|fgenesh2_kg.PHYCAscaffold_13_#_5_#_Contig3768.1
Amino acid transport and metabolism	ko04940	2	0.249998	jgi|Phyca11|552449|estExt2_Genewise1Plus.C_PHYCAscaffold_480072;jgi|Phyca11|532621|estExt2_fgenesh1_pg.C_PHYCAscaffold_60168
N-Glycan biosynthesis	ko00510	2	0.993399	jgi|Phyca11|126591|e_gw1.64.191.1;jgi|Phyca11|537935|estExt2_Genewise1Plus.C_PHYCAscaffold_10054
Inositol phosphate metabolism	ko00562	2	0.993399	jgi|Phyca11|551908|estExt2_Genewise1Plus.C_PHYCAscaffold_440124;jgi|Phyca11|503765|fgenesh2_kg.PHYCAscaffold_4_#_304_#_4098594:1
Protein kinase, core	ko05219	2	0.148444	jgi|Phyca11|9954|fgenesh1_pm.PHYCAscaffold_43_#_68;jgi|Phyca11|77287|gw1.48.406.1
Biosynthesis of unsaturated fatty acids	ko01040	2	0.929033	jgi|Phyca11|511267|fgenesh2_kg.PHYCAscaffold_80_#_11_#_4098907:1;jgi|Phyca11|77476|gw1.129.18.1
Coenzyme transport and metabolism	ko00860	2	0.646327	jgi|Phyca11|98712|e_gw1.3.703.1;jgi|Phyca11|528058|estExt2_fgenesh1_pm.C_PHYCAscaffold_260050;
Toll-like receptor signaling pathway	ko04620	2	0.0590344	jgi|Phyca11|9954|fgenesh1_pm.PHYCAscaffold_43_#_68;jgi|Phyca11|77287|gw1.48.406.1
Nitrogen metabolism	ko00910	2	0.989682	jgi|Phyca11|526732|estExt2_fgenesh1_pm.C_PHYCAscaffold_120087;jgi|Phyca11|509552|fgenesh2_kg.PHYCAscaffold_47_#_43_#_4101945:185
Cell differentiation	ko04380	2	0.148444	jgi|Phyca11|9954|fgenesh1_pm.PHYCAscaffold_43_#_68;jgi|Phyca11|77287|gw1.48.406.1
Adherens junction	ko04520	2	0.828627	jgi|Phyca11|9954|fgenesh1_pm.PHYCAscaffold_43_#_68;jgi|Phyca11|566563|estExt2_Genewise1.C_PHYCAscaffold_210462
Tyrosine metabolism	ko00350	2	0.850381	jgi|Phyca11|511793|fgenesh2_kg.PHYCAscaffold_99_#_7_#_Contig588.1;jgi|Phyca11|538407|estExt2_Genewise1Plus.C_PHYCAscaffold_11083
ATP binding	ko05220	2	0.449552	jgi|Phyca11|9954|fgenesh1_pm.PHYCAscaffold_43_#_68;jgi|Phyca11|77287|gw1.48.406.1
Sense guidance	ko04360	2	0.352523	jgi|Phyca11|9954|fgenesh1_pm.PHYCAscaffold_43_#_68;jgi|Phyca11|566563|estExt2_Genewise1.C_PHYCAscaffold_210462
protein kinase-related	ko04320	2	0.0590344	jgi|Phyca11|9954|fgenesh1_pm.PHYCAscaffold_43_#_68;jgi|Phyca11|77287|gw1.48.406.1
Chloroalkane and chloroalkene degradation	ko00625	2	0.449552	jgi|Phyca11|511793|fgenesh2_kg.PHYCAscaffold_99_#_7_#_Contig588.1;jgi|Phyca11|507305|fgenesh2_kg.PHYCAscaffold_26_#_108_#_gi|189085065|gb|BT032597.1|
protein tyrosine kinase activity	ko05414	2	0.449552	jgi|Phyca11|117198|e_gw1.32.264.1;jgi|Phyca11|504237|fgenesh2_kg.PHYCAscaffold_6_#_154_#_gi|189085074|gb|BT032606.1|
Benzoate degradation	ko00362	2	0.449552	jgi|Phyca11|508178|fgenesh2_kg.PHYCAscaffold_33_#_37_#_Contig486.1;jgi|Phyca11|511267|fgenesh2_kg.PHYCAscaffold_80_#_11_#_4098907:1
protein kinase-related	ko05218	2	0.449552	jgi|Phyca11|9954|fgenesh1_pm.PHYCAscaffold_43_#_68;jgi|Phyca11|77287|gw1.48.406.1
protein kinase activity	ko05213	2	0.5377	jgi|Phyca11|9954|fgenesh1_pm.PHYCAscaffold_43_#_68;jgi|Phyca11|77287|gw1.48.406.1
T cell receptor signaling pathway	ko04660	2	0.0590344	jgi|Phyca11|9954|fgenesh1_pm.PHYCAscaffold_43_#_68;jgi|Phyca11|77287|gw1.48.406.1
Lipid biosynthesis proteins	ko01004	2	0.994839	jgi|Phyca11|508653|fgenesh2_kg.PHYCAscaffold_37_#_28_#_Contig1670.1;jgi|Phyca11|77476|gw1.129.18.1
Signaling pathway	ko04012	2	0.249998	jgi|Phyca11|9954|fgenesh1_pm.PHYCAscaffold_43_#_68;jgi|Phyca11|77287|gw1.48.406.1
Ras small GTPase	ko04972	2	0.5377	jgi|Phyca11|503606|fgenesh2_kg.PHYCAscaffold_4_#_145_#_Contig2387.1;jgi|Phyca11|124922|e_gw1.55.244.1
protein kinase activity	ko05221	2	0.249998	jgi|Phyca11|9954|fgenesh1_pm.PHYCAscaffold_43_#_68;jgi|Phyca11|77287|gw1.48.406.1
Lysine degradation	ko00310	2	0.993399	jgi|Phyca11|530278|estExt2_fgenesh1_pm.C_PHYCAscaffold_600032;jgi|Phyca11|507305|fgenesh2_kg.PHYCAscaffold_26_#_108_#_gi|189085065|gb|BT032597.1|
Phosphatidylinositol signaling system	ko04070	2	0.986293	jgi|Phyca11|551908|estExt2_Genewise1Plus.C_PHYCAscaffold_440124;jgi|Phyca11|125467|e_gw1.58.267.1
Mismatch repair	ko03430	2	0.986293	jgi|Phyca11|533294|estExt2_fgenesh1_pg.C_PHYCAscaffold_120085;jgi|Phyca11|4230|fgenesh1_pm.PHYCAscaffold_1_#_143
Signal transduction mechanisms	ko04744	2	0.249998	jgi|Phyca11|125467|e_gw1.58.267.1;jgi|Phyca11|546045|estExt2_Genewise1Plus.C_PHYCAscaffold_200001
Regulation of autophagy	ko04140	2	0.828627	jgi|Phyca11|507400|fgenesh2_kg.PHYCAscaffold_27_#_74_#_gi|189083900|gb|BT031416.1|;jgi|Phyca11|528578|estExt2_fgenesh1_pm.C_PHYCAscaffold_310058
Protein secretion	ko04976	2	0.449552	jgi|Phyca11|117198|e_gw1.32.264.1;jgi|Phyca11|504237|fgenesh2_kg.PHYCAscaffold_6_#_154_#_gi|189085074|gb|BT032606.1|
Bacterial invasion	ko05100	2	0.861773	jgi|Phyca11|577884|estExt2_Genewise1.C_PHYCAscaffold_9600003;jgi|Phyca11|545423|estExt2_Genewise1Plus.C_PHYCAscaffold_170613
Fructose and mannose metabolism	ko00051	2	0.698744	jgi|Phyca11|537997|estExt2_Genewise1Plus.C_PHYCAscaffold_10129;jgi|Phyca11|502885|fgenesh2_kg.PHYCAscaffold_2_#_1_#_Contig3960.1
Protein kinase	ko05223	2	0.352523	jgi|Phyca11|9954|fgenesh1_pm.PHYCAscaffold_43_#_68;jgi|Phyca11|77287|gw1.48.406.1
Phosphonate and phosphinate metabolism	ko00440	2	0.449552	jgi|Phyca11|557877|estExt2_Genewise1.C_PHYCAscaffold_10036;jgi|Phyca11|537925|estExt2_Genewise1Plus.C_PHYCAscaffold_10042
Ascorbate and aldarate metabolism	ko00053	2	0.74025	jgi|Phyca11|503765|fgenesh2_kg.PHYCAscaffold_4_#_304_#_4098594:1;jgi|Phyca11|507305|fgenesh2_kg.PHYCAscaffold_26_#_108_#_gi|189085065|gb|BT032597.1|
MAPK signaling pathway	ko04013	2	0.0590344	jgi|Phyca11|9954|fgenesh1_pm.PHYCAscaffold_43_#_68;jgi|Phyca11|77287|gw1.48.406.1
RIG-I-like receptor signaling pathway	ko04622	2	0.352523	jgi|Phyca11|571315|estExt2_Genewise1.C_PHYCAscaffold_410330;jgi|Phyca11|528578|estExt2_fgenesh1_pm.C_PHYCAscaffold_310058
Glycerophospholipid metabolism	ko00564	2	0.994839	jgi|Phyca11|557877|estExt2_Genewise1.C_PHYCAscaffold_10036;jgi|Phyca11|537925|estExt2_Genewise1Plus.C_PHYCAscaffold_10042
Signaling pathway	ko04920	1	0.964774	jgi|Phyca11|503767|fgenesh2_kg.PHYCAscaffold_4_#_306_#_4097867:1
Aldosterone-regulated sodium reabsorption	ko04960	1	0.566375	jgi|Phyca11|9954|fgenesh1_pm.PHYCAscaffold_43_#_68
Amino acid related enzymes	ko01007	1	0.977558	jgi|Phyca11|505355|fgenesh2_kg.PHYCAscaffold_13_#_5_#_Contig3768.1
Secondary metabolites biosynthesis, transport and catabolism	ko04612	1	0.964774	jgi|Phyca11|112318|e_gw1.22.357.1
Uricase (urate oxidase)	ko00965	1	0.566375	jgi|Phyca11|576113|estExt2_Genewise1.C_PHYCAscaffold_840038
fatty acid metabolism	ko00232	1	0.566375	jgi|Phyca11|530278|estExt2_fgenesh1_pm.C_PHYCAscaffold_600032
Caprolactam degradation	ko00930	1	0.671834	jgi|Phyca11|508653|fgenesh2_kg.PHYCAscaffold_37_#_28_#_Contig1670.1
Alcohol dehydrogenase	ko00720	1	0.964774	jgi|Phyca11|511793|fgenesh2_kg.PHYCAscaffold_99_#_7_#_Contig588.1
Drug metabolism - cytochrome P450	ko00982	1	0.953428	jgi|Phyca11|532177|estExt2_fgenesh1_pg.C_PHYCAscaffold_40119
Drug metabolism - other enzymes	ko00983	1	0.857815	jgi|Phyca11|538407|estExt2_Genewise1Plus.C_PHYCAscaffold_11083
Galactose metabolism	ko00052	1	0.97985	jgi|Phyca11|114460|e_gw1.26.24.1
Geraniol degradation	ko00281	1	0.24305	jgi|Phyca11|530278|estExt2_fgenesh1_pm.C_PHYCAscaffold_600032
Glycerolipid metabolism	ko00561	1	0.97985	jgi|Phyca11|507305|fgenesh2_kg.PHYCAscaffold_26_#_108_#_gi|189085065|gb|BT032597.1|
Glycine, serine and threonine metabolism	ko00260	1	0.953864	jgi|Phyca11|567679|estExt2_Genewise1.C_PHYCAscaffold_260120
Glycosaminoglycan degradation	ko00531	1	0.427065	jgi|Phyca11|126591|e_gw1.64.191.1
Glycosyltransferases	ko01003	1	0.999958	jgi|Phyca11|503263|fgenesh2_kg.PHYCAscaffold_3_#_128_#_Contig1288.1
Glyoxylate and dicarboxylate metabolism	ko00630	1	0.973357	jgi|Phyca11|507305|fgenesh2_kg.PHYCAscaffold_26_#_108_#_gi|189085065|gb|BT032597.1|
Histidine metabolism	ko00340	1	0.953428	jgi|Phyca11|4230|fgenesh1_pm.PHYCAscaffold_1_#_143
Homologous recombination	ko03440	1	0.993413	jgi|Phyca11|538343|estExt2_Genewise1Plus.C_PHYCAscaffold_10933
Ion channels	ko04040	1	0.812084	jgi|Phyca11|9954|fgenesh1_pm.PHYCAscaffold_43_#_68
GTP binding	ko05140	1	0.24305	jgi|Phyca11|566563|estExt2_Genewise1.C_PHYCAscaffold_210462
Aldehyde dehydrogenase	ko04670	1	0.812084	jgi|Phyca11|507305|fgenesh2_kg.PHYCAscaffold_26_#_108_#_gi|189085065|gb|BT032597.1|
Limonene and pinene degradation	ko00903	1	0.566375	jgi|Phyca11|508791|fgenesh2_kg.PHYCAscaffold_38_#_43_#_Contig2859.1
MAPK signaling pathway - yeast	ko04011	1	0.427065	jgi|Phyca11|526898|estExt2_fgenesh1_pm.C_PHYCAscaffold_140026
Metabolism of xenobiotics by cytochrome P450	ko00980	1	0.973357	jgi|Phyca11|511793|fgenesh2_kg.PHYCAscaffold_99_#_7_#_Contig588.1
Methane metabolism	ko00680	1	0.982564	jgi|Phyca11|97506|e_gw1.2.447.1
Mineral absorption	ko04978	1	0.892424	jgi|Phyca11|511793|fgenesh2_kg.PHYCAscaffold_99_#_7_#_Contig588.1
Naphthalene degradation	ko00626	1	0.671834	jgi|Phyca11|131184|e_gw1.102.68.1
Nicotinate and nicotinamide metabolism	ko00760	1	0.953428	jgi|Phyca11|9954|fgenesh1_pm.PHYCAscaffold_43_#_68
NOD-like receptor signaling pathway	ko04621	1	0.427065	jgi|Phyca11|540007|estExt2_Genewise1Plus.C_PHYCAscaffold_40333
Non-homologous end-joining	ko03450	1	0.918614	jgi|Phyca11|534612|estExt2_fgenesh1_pg.C_PHYCAscaffold_260037
Other glycan degradation	ko00511	1	0.953428	jgi|Phyca11|507305|fgenesh2_kg.PHYCAscaffold_26_#_108_#_gi|189085065|gb|BT032597.1|
Pantothenate and CoA biosynthesis	ko00770	1	0.74025	jgi|Phyca11|538407|estExt2_Genewise1Plus.C_PHYCAscaffold_11083
Pentose and glucuronate interconversions	ko00040	1	0.938433	jgi|Phyca11|538160|estExt2_Genewise1Plus.C_PHYCAscaffold_10551
Pentose phosphate pathway	ko00030	1	0.964484	jgi|Phyca11|538160|estExt2_Genewise1Plus.C_PHYCAscaffold_10551
Phenylalanine, tyrosine and tryptophan biosynthesis	ko00400	1	0.698744	jgi|Phyca11|125467|e_gw1.58.267.1
Short-chain dehydrogenase/reductase	ko04745	1	0.857815	jgi|Phyca11|576877|estExt2_Genewise1.C_PHYCAscaffold_970054
Peptidase	ko00120	1	0.24305	jgi|Phyca11|76423|gw1.19.667.1
Secondary metabolites biosynthesis, transport and catabolism	ko04614	1	0.812084	jgi|Phyca11|511793|fgenesh2_kg.PHYCAscaffold_99_#_7_#_Contig588.1
Retinol metabolism	ko00830	1	0.566375	jgi|Phyca11|5017|fgenesh1_pm.PHYCAscaffold_4_#_105
Riboflavin metabolism	ko00740	1	0.938433	jgi|Phyca11|557169|estExt2_Genewise1Plus.C_PHYCAscaffold_1030022
Secretion system	ko02044	1	0.964774	jgi|Phyca11|577399|estExt2_Genewise1.C_PHYCAscaffold_1120030
Steroid biosynthesis	ko00100	1	0.566375	jgi|Phyca11|509238|fgenesh2_kg.PHYCAscaffold_43_#_36_#_4103628:1
Steroid hormone biosynthesis	ko00140	1	0.566375	jgi|Phyca11|112318|e_gw1.22.357.1
Sulfur metabolism	ko00920	1	0.97985	jgi|Phyca11|502682|fgenesh2_kg.PHYCAscaffold_1_#_142_#_Contig657.1
Sulfur relay system	ko04122	1	0.857815	jgi|Phyca11|507113|fgenesh2_kg.PHYCAscaffold_24_#_105_#_4099057:1
isoprenoid biosynthesis	ko00900	1	0.918614	jgi|Phyca11|12415|fgenesh1_pm.PHYCAscaffold_119_#_4
Transporters	ko02000	1	0.999298	jgi|Phyca11|46557|gw1.50.194.1
Two-component system	ko02020	1	0.857815	jgi|Phyca11|509552|fgenesh2_kg.PHYCAscaffold_47_#_43_#_4101945:185
Serine/threonine protein kinase	ko04930	1	0.812084	jgi|Phyca11|9954|fgenesh1_pm.PHYCAscaffold_43_#_68
Ubiquinone and other terpenoid-quinone biosynthesis	ko00130	1	0.812084	jgi|Phyca11|107284|e_gw1.13.781.1
Various types of N-glycan biosynthesis	ko00513	1	0.993413	jgi|Phyca11|126591|e_gw1.64.191.1
Pathways for downregulated DEGs
Amino acid related enzymes	ko01007	5	0.977558	jgi|Phyca11|508732|fgenesh2_kg.PHYCAscaffold_37_#_107_#_Contig546.1;jgi|Phyca11|18538|fgenesh1_pg.PHYCAscaffold_37_#_102;jgi|Phyca11|98712|e_gw1.3.703.1;jgi|Phyca11|577399|estExt2_Genewise1.C_PHYCAscaffold_1120030;jgi|Phyca11|503646|fgenesh2_kg.PHYCAscaffold_4_#_185_#_4101945:285
Amino acid transport and metabolism	ko00710	3	0.453646	jgi|Phyca11|532838|estExt2_fgenesh1_pg.C_PHYCAscaffold_80146;jgi|Phyca11|566063|estExt2_Genewise1.C_PHYCAscaffold_200070;jgi|Phyca11|546081|estExt2_Genewise1Plus.C_PHYCAscaffold_200073
Propanoate metabolism	ko00640	3	0.724483	jgi|Phyca11|504570|fgenesh2_kg.PHYCAscaffold_8_#_139_#_4096905:1;jgi|Phyca11|546652|estExt2_Genewise1Plus.C_PHYCAscaffold_220075;jgi|Phyca11|507305|fgenesh2_kg.PHYCAscaffold_26_#_108_#_gi|189085065|gb|BT032597.1|
Alanine, aspartate and glutamate metabolism	ko00250	3	0.656768	jgi|Phyca11|503646|fgenesh2_kg.PHYCAscaffold_4_#_185_#_4101945:285;jgi|Phyca11|538407|estExt2_Genewise1Plus.C_PHYCAscaffold_11083;jgi|Phyca11|532621|estExt2_fgenesh1_pg.C_PHYCAscaffold_60168
Valine, leucine and isoleucine biosynthesis	ko00290	2	0.788478	jgi|Phyca11|507640|fgenesh2_kg.PHYCAscaffold_29_#_36_#_Contig178.1;jgi|Phyca11|20264|fgenesh1_pg.PHYCAscaffold_60_#_50
Phenylalanine, tyrosine and tryptophan biosynthesis	ko00400	2	0.698744	jgi|Phyca11|547571|estExt2_Genewise1Plus.C_PHYCAscaffold_250294;jgi|Phyca11|538407|estExt2_Genewise1Plus.C_PHYCAscaffold_11083
Glycine, serine and threonine metabolism	ko00260	2	0.953864	jgi|Phyca11|508791|fgenesh2_kg.PHYCAscaffold_38_#_43_#_Contig2859.1;jgi|Phyca11|20264|fgenesh1_pg.PHYCAscaffold_60_#_50;jgi|Phyca11|503542|fgenesh2_kg.PHYCAscaffold_4_#_81_#_Contig1894.1
Cysteine and methionine metabolism	ko00270	2	0.763222	jgi|Phyca11|538407|estExt2_Genewise1Plus.C_PHYCAscaffold_11083;jgi|Phyca11|508443|fgenesh2_kg.PHYCAscaffold_35_#_26_#_4101945:181
Butanoate metabolism	ko00650	2	0.188602	jgi|Phyca11|530278|estExt2_fgenesh1_pm.C_PHYCAscaffold_600032;jgi|Phyca11|532621|estExt2_fgenesh1_pg.C_PHYCAscaffold_60168
Oxidative phosphorylation	ko00190	2	7.354e-07	jgi|Phyca11|509213|fgenesh2_kg.PHYCAscaffold_43_#_11_#_4099232:1;jgi|Phyca11|571603|estExt2_Genewise1.C_PHYCAscaffold_430084
Aminoacyl-tRNA biosynthesis	ko00970	2	0.99597	jgi|Phyca11|98712|e_gw1.3.703.1;jgi|Phyca11|577399|estExt2_Genewise1.C_PHYCAscaffold_1120030
Pyruvate metabolism	ko00620	2	0.782438	jgi|Phyca11|566063|estExt2_Genewise1.C_PHYCAscaffold_200070;jgi|Phyca11|546081|estExt2_Genewise1Plus.C_PHYCAscaffold_200073
beta-Alanine metabolism	ko00410	2	0.506372	jgi|Phyca11|507305|fgenesh2_kg.PHYCAscaffold_26_#_108_#_gi|189085065|gb|BT032597.1|;jgi|Phyca11|532621|estExt2_fgenesh1_pg.C_PHYCAscaffold_60168
Energy production and conversion	ko05016	1	2.74912e-07	jgi|Phyca11|509213|fgenesh2_kg.PHYCAscaffold_43_#_11_#_4099232:1
Glycolysis / Gluconeogenesis	ko00010	1	0.986369	jgi|Phyca11|507305|fgenesh2_kg.PHYCAscaffold_26_#_108_#_gi|189085065|gb|BT032597.1|
Coenzyme transport and metabolism	ko00860	1	0.646327	jgi|Phyca11|506466|fgenesh2_kg.PHYCAscaffold_20_#_12_#_4101824:18
Fat digestion and absorption	ko04975	1	0.24305	jgi|Phyca11|538407|estExt2_Genewise1Plus.C_PHYCAscaffold_11083
Nitrogen metabolism	ko00910	1	0.989682	jgi|Phyca11|524942|estExt2_fgenesh1_pm.C_PHYCAscaffold_10158
Tyrosine metabolism	ko00350	1	0.850381	jgi|Phyca11|112318|e_gw1.22.357.1
Selenocompound metabolism	ko00450	1	0.918614	jgi|Phyca11|577399|estExt2_Genewise1.C_PHYCAscaffold_1120030
F0F1-type ATP synthase	ko00194	1	0.24305	jgi|Phyca11|538160|estExt2_Genewise1Plus.C_PHYCAscaffold_10551
Phenylalanine metabolism	ko00360	1	0.953428	jgi|Phyca11|538407|estExt2_Genewise1Plus.C_PHYCAscaffold_11083
Arginine and proline metabolism	ko00330	1	0.958912	jgi|Phyca11|507305|fgenesh2_kg.PHYCAscaffold_26_#_108_#_gi|189085065|gb|BT032597.1|
Chaperones and folding catalysts	ko03110	1	0.957059	jgi|Phyca11|6573|fgenesh1_pm.PHYCAscaffold_13_#_40
mitochondrial electron transport	ko05010	1	1.91338e-06	jgi|Phyca11|509213|fgenesh2_kg.PHYCAscaffold_43_#_11_#_4099232:1
Methane metabolism	ko00680	1	0.982564	jgi|Phyca11|508653|fgenesh2_kg.PHYCAscaffold_37_#_28_#_Contig1670.1
Lysine biosynthesis	ko00300	1	0.671834	jgi|Phyca11|508791|fgenesh2_kg.PHYCAscaffold_38_#_43_#_Contig2859.1
Pantothenate and CoA biosynthesis	ko00770	1	0.74025	jgi|Phyca11|507640|fgenesh2_kg.PHYCAscaffold_29_#_36_#_Contig178.1
Energy metabolism	ko05012	1	1.08993e-07	jgi|Phyca11|550074|estExt2_Genewise1Plus.C_PHYCAscaffold_350133
Pentose phosphate pathway	ko00030	1	0.964484	jgi|Phyca11|120783|e_gw1.42.456.1
Fructose and mannose metabolism	ko00051	1	0.698744	jgi|Phyca11|532838|estExt2_fgenesh1_pg.C_PHYCAscaffold_80146
Energy production and conversion	ko00195	1	0.24305	jgi|Phyca11|538160|estExt2_Genewise1Plus.C_PHYCAscaffold_10551
Signal transduction mechanisms	ko04910	1	0.341188	jgi|Phyca11|504237|fgenesh2_kg.PHYCAscaffold_6_#_154_#_gi|189085074|gb|BT032606.1|

## Sheet: ZO vs. GC
Pathway term	Pathway ID	No. of DEGs	P value	DEG list
Pathways for upregulated DEGs
Ribosome	ko03011	28	0.14614	jgi|Phyca11|505276|fgenesh2_kg.PHYCAscaffold_12_#_64_#_gi|189084946|gb|BT032478.1|;jgi|Phyca11|505330|fgenesh2_kg.PHYCAscaffold_12_#_118_#_4101945:268;jgi|Phyca11|506959|fgenesh2_kg.PHYCAscaffold_23_#_90_#_4101945:215;jgi|Phyca11|101373|e_gw1.5.1380.1;jgi|Phyca11|503888|fgenesh2_kg.PHYCAscaffold_5_#_52_#_Contig36.1;jgi|Phyca11|503898|fgenesh2_kg.PHYCAscaffold_5_#_62_#_gi|189083883|gb|BT031399.1|;…
Peptidases	ko01002	27	0.399319	jgi|Phyca11|571683|estExt2_Genewise1.C_PHYCAscaffold_430202;jgi|Phyca11|504630|fgenesh2_kg.PHYCAscaffold_9_#_21_#_4100506:1;jgi|Phyca11|535945|estExt2_fgenesh1_pg.C_PHYCAscaffold_430106;jgi|Phyca11|508725|fgenesh2_kg.PHYCAscaffold_37_#_100_#_4098698:1;jgi|Phyca11|555845|estExt2_Genewise1Plus.C_PHYCAscaffold_790043;jgi|Phyca11|572889|estExt2_Genewise1.C_PHYCAscaffold_500167;jgi|Phyca11|37314|gw1.8…
Ubiquitin system	ko04121	20	0.988054	jgi|Phyca11|572889|estExt2_Genewise1.C_PHYCAscaffold_500167;jgi|Phyca11|113233|e_gw1.23.127.1;jgi|Phyca11|5246|fgenesh1_pm.PHYCAscaffold_5_#_49;jgi|Phyca11|115961|e_gw1.29.25.1;jgi|Phyca11|98845|e_gw1.3.1188.1;jgi|Phyca11|557059|estExt2_Genewise1Plus.C_PHYCAscaffold_1000112;jgi|Phyca11|576874|estExt2_Genewise1.C_PHYCAscaffold_970051;jgi|Phyca11|132828|e_gw1.235.2.1;jgi|Phyca11|577586|estExt2_Gene…
Energy production and conversion	ko05016	18	0.49839	jgi|Phyca11|536323|estExt2_fgenesh1_pg.C_PHYCAscaffold_500095;jgi|Phyca11|560446|estExt2_Genewise1.C_PHYCAscaffold_50053;jgi|Phyca11|532327|estExt2_fgenesh1_pg.C_PHYCAscaffold_50020;jgi|Phyca11|104797|e_gw1.10.603.1;jgi|Phyca11|510902|fgenesh2_kg.PHYCAscaffold_71_#_2_#_Contig3477.1;jgi|Phyca11|509365|fgenesh2_kg.PHYCAscaffold_44_#_3_#_gi|189084937|gb|BT032469.1|;jgi|Phyca11|10373|fgenesh1_pm.PHYC…
Proteasome	ko03051	18	3.31296e-05	jgi|Phyca11|571248|estExt2_Genewise1.C_PHYCAscaffold_410182;jgi|Phyca11|571712|estExt2_Genewise1.C_PHYCAscaffold_430233;jgi|Phyca11|116241|e_gw1.30.536.1;jgi|Phyca11|104429|e_gw1.9.149.1;jgi|Phyca11|104465|e_gw1.9.162.1;jgi|Phyca11|532912|estExt2_fgenesh1_pg.C_PHYCAscaffold_90071;jgi|Phyca11|104335|e_gw1.9.161.1;jgi|Phyca11|535945|estExt2_fgenesh1_pg.C_PHYCAscaffold_430106;jgi|Phyca11|508725|fgen…
Oxidative phosphorylation	ko00190	18	0.0780378	jgi|Phyca11|560446|estExt2_Genewise1.C_PHYCAscaffold_50053;jgi|Phyca11|532327|estExt2_fgenesh1_pg.C_PHYCAscaffold_50020;jgi|Phyca11|503988|fgenesh2_kg.PHYCAscaffold_5_#_152_#_Contig1373.1;jgi|Phyca11|540949|estExt2_Genewise1Plus.C_PHYCAscaffold_50895;jgi|Phyca11|510902|fgenesh2_kg.PHYCAscaffold_71_#_2_#_Contig3477.1;jgi|Phyca11|547393|estExt2_Genewise1Plus.C_PHYCAscaffold_240415;jgi|Phyca11|50936…
GTP-binding proteins	ko04031	16	6.04564e-05	jgi|Phyca11|570453|estExt2_Genewise1.C_PHYCAscaffold_370228;jgi|Phyca11|100729|e_gw1.5.961.1;jgi|Phyca11|5347|fgenesh1_pm.PHYCAscaffold_5_#_150;jgi|Phyca11|508242|fgenesh2_kg.PHYCAscaffold_33_#_101_#_4097968:1;jgi|Phyca11|574787|estExt2_Genewise1.C_PHYCAscaffold_650143;jgi|Phyca11|529845|estExt2_fgenesh1_pm.C_PHYCAscaffold_490081;jgi|Phyca11|503606|fgenesh2_kg.PHYCAscaffold_4_#_145_#_Contig2387.1…
Spliceosome	ko03041	16	0.997612	jgi|Phyca11|507886|fgenesh2_kg.PHYCAscaffold_30_#_155_#_Contig3545.1;jgi|Phyca11|551781|estExt2_Genewise1Plus.C_PHYCAscaffold_430278;jgi|Phyca11|104429|e_gw1.9.149.1;jgi|Phyca11|104465|e_gw1.9.162.1;jgi|Phyca11|532912|estExt2_fgenesh1_pg.C_PHYCAscaffold_90071;jgi|Phyca11|104335|e_gw1.9.161.1;jgi|Phyca11|527373|estExt2_fgenesh1_pm.C_PHYCAscaffold_180101;jgi|Phyca11|509820|fgenesh2_kg.PHYCAscaffold…
Mitochondrial electron transport	ko05010	16	0.148659	jgi|Phyca11|536323|estExt2_fgenesh1_pg.C_PHYCAscaffold_500095;jgi|Phyca11|560446|estExt2_Genewise1.C_PHYCAscaffold_50053;jgi|Phyca11|532327|estExt2_fgenesh1_pg.C_PHYCAscaffold_50020;jgi|Phyca11|510902|fgenesh2_kg.PHYCAscaffold_71_#_2_#_Contig3477.1;jgi|Phyca11|509365|fgenesh2_kg.PHYCAscaffold_44_#_3_#_gi|189084937|gb|BT032469.1|;jgi|Phyca11|509618|fgenesh2_kg.PHYCAscaffold_48_#_21_#_4096572:1;jgi…
Energy metabolism	ko05012	15	0.0817699	jgi|Phyca11|536323|estExt2_fgenesh1_pg.C_PHYCAscaffold_500095;jgi|Phyca11|560446|estExt2_Genewise1.C_PHYCAscaffold_50053;jgi|Phyca11|532327|estExt2_fgenesh1_pg.C_PHYCAscaffold_50020;jgi|Phyca11|98845|e_gw1.3.1188.1;jgi|Phyca11|510902|fgenesh2_kg.PHYCAscaffold_71_#_2_#_Contig3477.1;jgi|Phyca11|509365|fgenesh2_kg.PHYCAscaffold_44_#_3_#_gi|189084937|gb|BT032469.1|;jgi|Phyca11|509618|fgenesh2_kg.PHYC…
Chromosome	ko03036	12	1	jgi|Phyca11|565555|estExt2_Genewise1.C_PHYCAscaffold_180288;jgi|Phyca11|83343|gw1.18.754.1;jgi|Phyca11|113233|e_gw1.23.127.1;jgi|Phyca11|548602|estExt2_Genewise1Plus.C_PHYCAscaffold_290268;jgi|Phyca11|508287|fgenesh2_kg.PHYCAscaffold_33_#_146_#_Contig3321.1;jgi|Phyca11|526527|estExt2_fgenesh1_pm.C_PHYCAscaffold_100087;jgi|Phyca11|113597|e_gw1.24.348.1;jgi|Phyca11|556991|estExt2_Genewise1Plus.C_PH…
Chaperones and folding catalysts	ko03110	12	0.0102164	jgi|Phyca11|76423|gw1.19.667.1;jgi|Phyca11|96997|e_gw1.1.1693.1;jgi|Phyca11|96761|e_gw1.1.1595.1;jgi|Phyca11|129924|e_gw1.89.53.1;jgi|Phyca11|508115|fgenesh2_kg.PHYCAscaffold_32_#_74_#_gi|189084048|gb|BT031564.1|;jgi|Phyca11|527102|estExt2_fgenesh1_pm.C_PHYCAscaffold_160021;jgi|Phyca11|530396|estExt2_fgenesh1_pm.C_PHYCAscaffold_630021;jgi|Phyca11|111740|e_gw1.20.14.1;jgi|Phyca11|566253|estExt2_Ge…
Lysosome	ko04142	12	0.182039	jgi|Phyca11|568605|estExt2_Genewise1.C_PHYCAscaffold_290324;jgi|Phyca11|559433|estExt2_Genewise1.C_PHYCAscaffold_30544;jgi|Phyca11|503288|fgenesh2_kg.PHYCAscaffold_3_#_153_#_4101652:1;jgi|Phyca11|511032|fgenesh2_kg.PHYCAscaffold_73_#_3_#_4099397:1;jgi|Phyca11|568052|estExt2_Genewise1.C_PHYCAscaffold_270283;jgi|Phyca11|114678|e_gw1.27.91.1;jgi|Phyca11|105438|e_gw1.11.442.1;jgi|Phyca11|103114|e_gw1…
Ubiquitin mediated proteolysis	ko04120	11	0.697008	jgi|Phyca11|113233|e_gw1.23.127.1;jgi|Phyca11|115961|e_gw1.29.25.1;jgi|Phyca11|98845|e_gw1.3.1188.1;jgi|Phyca11|557059|estExt2_Genewise1Plus.C_PHYCAscaffold_1000112;jgi|Phyca11|576874|estExt2_Genewise1.C_PHYCAscaffold_970051;jgi|Phyca11|577586|estExt2_Genewise1.C_PHYCAscaffold_1510012;jgi|Phyca11|506451|fgenesh2_kg.PHYCAscaffold_19_#_157_#_Contig807.1;jgi|Phyca11|4436|fgenesh1_pm.PHYCAscaffold_2_…
Protein processing in endoplasmic reticulum	ko04141	10	0.125252	jgi|Phyca11|7063|fgenesh1_pm.PHYCAscaffold_17_#_13;jgi|Phyca11|111126|e_gw1.19.104.1;jgi|Phyca11|506451|fgenesh2_kg.PHYCAscaffold_19_#_157_#_Contig807.1;jgi|Phyca11|508115|fgenesh2_kg.PHYCAscaffold_32_#_74_#_gi|189084048|gb|BT031564.1|;jgi|Phyca11|527618|estExt2_fgenesh1_pm.C_PHYCAscaffold_210020;jgi|Phyca11|530396|estExt2_fgenesh1_pm.C_PHYCAscaffold_630021;jgi|Phyca11|10930|fgenesh1_pm.PHYCAscaf…
Cell cycle - yeast	ko04111	10	0.956302	jgi|Phyca11|113233|e_gw1.23.127.1;jgi|Phyca11|115961|e_gw1.29.25.1;jgi|Phyca11|510939|fgenesh2_kg.PHYCAscaffold_71_#_39_#_4100408:1;jgi|Phyca11|577586|estExt2_Genewise1.C_PHYCAscaffold_1510012;jgi|Phyca11|5774|fgenesh1_pm.PHYCAscaffold_7_#_140;jgi|Phyca11|506451|fgenesh2_kg.PHYCAscaffold_19_#_157_#_Contig807.1;jgi|Phyca11|43268|gw1.1.250.1;jgi|Phyca11|130483|e_gw1.94.6.1;jgi|Phyca11|530379|estExt…
Cell cycle	ko04110	9	0.982073	jgi|Phyca11|113233|e_gw1.23.127.1;jgi|Phyca11|115961|e_gw1.29.25.1;jgi|Phyca11|510939|fgenesh2_kg.PHYCAscaffold_71_#_39_#_4100408:1;jgi|Phyca11|577586|estExt2_Genewise1.C_PHYCAscaffold_1510012;jgi|Phyca11|545423|estExt2_Genewise1Plus.C_PHYCAscaffold_170613;jgi|Phyca11|506451|fgenesh2_kg.PHYCAscaffold_19_#_157_#_Contig807.1;jgi|Phyca11|502889|fgenesh2_kg.PHYCAscaffold_2_#_5_#_4101945:166;jgi|Phyca…
Meiosis	ko04114	9	0.707012	jgi|Phyca11|113233|e_gw1.23.127.1;jgi|Phyca11|577586|estExt2_Genewise1.C_PHYCAscaffold_1510012;jgi|Phyca11|5774|fgenesh1_pm.PHYCAscaffold_7_#_140;jgi|Phyca11|545423|estExt2_Genewise1Plus.C_PHYCAscaffold_170613;jgi|Phyca11|506451|fgenesh2_kg.PHYCAscaffold_19_#_157_#_Contig807.1;jgi|Phyca11|502889|fgenesh2_kg.PHYCAscaffold_2_#_5_#_4101945:166;jgi|Phyca11|10930|fgenesh1_pm.PHYCAscaffold_58_#_42;jgi|…
Cytoskeleton proteins	ko04812	8	0.901442	jgi|Phyca11|106659|e_gw1.12.894.1;jgi|Phyca11|5321|fgenesh1_pm.PHYCAscaffold_5_#_124;jgi|Phyca11|8021|fgenesh1_pm.PHYCAscaffold_24_#_51;jgi|Phyca11|113597|e_gw1.24.348.1;jgi|Phyca11|10373|fgenesh1_pm.PHYCAscaffold_49_#_5;jgi|Phyca11|568350|estExt2_Genewise1.C_PHYCAscaffold_280378;jgi|Phyca11|504305|fgenesh2_kg.PHYCAscaffold_7_#_57_#_Contig3423.1;jgi|Phyca11|504327|fgenesh2_kg.PHYCAscaffold_7_#_79…
RNA degradation	ko03018	8	0.409404	jgi|Phyca11|527373|estExt2_fgenesh1_pm.C_PHYCAscaffold_180101;jgi|Phyca11|19592|fgenesh1_pg.PHYCAscaffold_50_#_14;jgi|Phyca11|509486|fgenesh2_kg.PHYCAscaffold_46_#_71_#_Contig3492.1;jgi|Phyca11|525532|estExt2_fgenesh1_pm.C_PHYCAscaffold_40067;jgi|Phyca11|567110|estExt2_Genewise1.C_PHYCAscaffold_230424;jgi|Phyca11|560447|estExt2_Genewise1.C_PHYCAscaffold_50054;jgi|Phyca11|531963|estExt2_fgenesh1_p…
protein amino acid phosphorylation	ko05200	7	0.486238	jgi|Phyca11|536323|estExt2_fgenesh1_pg.C_PHYCAscaffold_500095;jgi|Phyca11|512010|fgenesh2_kg.PHYCAscaffold_112_#_15_#_Contig1977.1;jgi|Phyca11|509146|fgenesh2_kg.PHYCAscaffold_42_#_53_#_Contig335.1;jgi|Phyca11|557059|estExt2_Genewise1Plus.C_PHYCAscaffold_1000112;jgi|Phyca11|43268|gw1.1.250.1;jgi|Phyca11|502889|fgenesh2_kg.PHYCAscaffold_2_#_5_#_4101945:166;jgi|Phyca11|566563|estExt2_Genewise1.C_PH…
Phagosome	ko04145	7	0.373482	jgi|Phyca11|503988|fgenesh2_kg.PHYCAscaffold_5_#_152_#_Contig1373.1;jgi|Phyca11|548475|estExt2_Genewise1Plus.C_PHYCAscaffold_290043;jgi|Phyca11|113597|e_gw1.24.348.1;jgi|Phyca11|547393|estExt2_Genewise1Plus.C_PHYCAscaffold_240415;jgi|Phyca11|511032|fgenesh2_kg.PHYCAscaffold_73_#_3_#_4099397:1;jgi|Phyca11|114678|e_gw1.27.91.1;jgi|Phyca11|502993|fgenesh2_kg.PHYCAscaffold_2_#_109_#_4097525:1
Glycolysis / Gluconeogenesis	ko00010	6	0.0255104	jgi|Phyca11|504523|fgenesh2_kg.PHYCAscaffold_8_#_92_#_4101945:54;jgi|Phyca11|504528|fgenesh2_kg.PHYCAscaffold_8_#_97_#_Contig4.1;jgi|Phyca11|506671|fgenesh2_kg.PHYCAscaffold_21_#_43_#_4101247:3;jgi|Phyca11|507305|fgenesh2_kg.PHYCAscaffold_26_#_108_#_gi|189085065|gb|BT032597.1|;jgi|Phyca11|507307|fgenesh2_kg.PHYCAscaffold_26_#_110_#_4096695:2;jgi|Phyca11|119558|e_gw1.39.247.1
RNA transport	ko03013	6	0.993225	jgi|Phyca11|576028|estExt2_Genewise1.C_PHYCAscaffold_820045;jgi|Phyca11|527083|estExt2_fgenesh1_pm.C_PHYCAscaffold_150137;jgi|Phyca11|538343|estExt2_Genewise1Plus.C_PHYCAscaffold_10933;jgi|Phyca11|8212|fgenesh1_pm.PHYCAscaffold_26_#_63;jgi|Phyca11|533691|estExt2_fgenesh1_pg.C_PHYCAscaffold_160072;jgi|Phyca11|561125|estExt2_Genewise1.C_PHYCAscaffold_60267
Lipid biosynthesis proteins	ko01004	6	0.241214	jgi|Phyca11|508653|fgenesh2_kg.PHYCAscaffold_37_#_28_#_Contig1670.1;jgi|Phyca11|509844|fgenesh2_kg.PHYCAscaffold_50_#_45_#_Contig334.1;jgi|Phyca11|547089|estExt2_Genewise1Plus.C_PHYCAscaffold_230372;jgi|Phyca11|559433|estExt2_Genewise1.C_PHYCAscaffold_30544;jgi|Phyca11|77476|gw1.129.18.1;jgi|Phyca11|577851|estExt2_Genewise1.C_PHYCAscaffold_6760001
proton-transporting two-sector ATPase complex	ko05323	6	0.0902738	jgi|Phyca11|503988|fgenesh2_kg.PHYCAscaffold_5_#_152_#_Contig1373.1;jgi|Phyca11|547393|estExt2_Genewise1Plus.C_PHYCAscaffold_240415;jgi|Phyca11|511032|fgenesh2_kg.PHYCAscaffold_73_#_3_#_4099397:1;jgi|Phyca11|114678|e_gw1.27.91.1;jgi|Phyca11|546772|estExt2_Genewise1Plus.C_PHYCAscaffold_220372;jgi|Phyca11|571603|estExt2_Genewise1.C_PHYCAscaffold_430084
Wnt signaling pathway	ko04310	6	0.654118	jgi|Phyca11|577586|estExt2_Genewise1.C_PHYCAscaffold_1510012;jgi|Phyca11|5774|fgenesh1_pm.PHYCAscaffold_7_#_140;jgi|Phyca11|506451|fgenesh2_kg.PHYCAscaffold_19_#_157_#_Contig807.1;jgi|Phyca11|566563|estExt2_Genewise1.C_PHYCAscaffold_210462;jgi|Phyca11|10930|fgenesh1_pm.PHYCAscaffold_58_#_42;jgi|Phyca11|526054|estExt2_fgenesh1_pm.C_PHYCAscaffold_60149
Purine metabolism	ko00230	5	0.319354	jgi|Phyca11|527499|estExt2_fgenesh1_pm.C_PHYCAscaffold_200021;jgi|Phyca11|506513|fgenesh2_kg.PHYCAscaffold_20_#_59_#_4100500:1;jgi|Phyca11|504193|fgenesh2_kg.PHYCAscaffold_6_#_110_#_gi|189084605|gb|BT032121.1|;jgi|Phyca11|526040|estExt2_fgenesh1_pm.C_PHYCAscaffold_60129;jgi|Phyca11|121219|e_gw1.43.420.1
TGF-beta signaling pathway	ko04350	5	0.224816	jgi|Phyca11|577586|estExt2_Genewise1.C_PHYCAscaffold_1510012;jgi|Phyca11|5774|fgenesh1_pm.PHYCAscaffold_7_#_140;jgi|Phyca11|506451|fgenesh2_kg.PHYCAscaffold_19_#_157_#_Contig807.1;jgi|Phyca11|10930|fgenesh1_pm.PHYCAscaffold_58_#_42;jgi|Phyca11|526054|estExt2_fgenesh1_pm.C_PHYCAscaffold_60149
Vibrio cholerae infection	ko05110	5	0.464962	jgi|Phyca11|503988|fgenesh2_kg.PHYCAscaffold_5_#_152_#_Contig1373.1;jgi|Phyca11|113597|e_gw1.24.348.1;jgi|Phyca11|547393|estExt2_Genewise1Plus.C_PHYCAscaffold_240415;jgi|Phyca11|114678|e_gw1.27.91.1;jgi|Phyca11|546772|estExt2_Genewise1Plus.C_PHYCAscaffold_220372
ATP synthesis coupled proton transport	ko05120	5	0.126637	jgi|Phyca11|503988|fgenesh2_kg.PHYCAscaffold_5_#_152_#_Contig1373.1;jgi|Phyca11|547393|estExt2_Genewise1Plus.C_PHYCAscaffold_240415;jgi|Phyca11|114678|e_gw1.27.91.1;jgi|Phyca11|546772|estExt2_Genewise1Plus.C_PHYCAscaffold_220372;jgi|Phyca11|571603|estExt2_Genewise1.C_PHYCAscaffold_430084
Pyrimidine metabolism	ko00240	5	0.765066	jgi|Phyca11|108224|e_gw1.15.640.1;jgi|Phyca11|538459|estExt2_Genewise1Plus.C_PHYCAscaffold_11180;jgi|Phyca11|18029|fgenesh1_pg.PHYCAscaffold_32_#_104;jgi|Phyca11|527499|estExt2_fgenesh1_pm.C_PHYCAscaffold_200021;jgi|Phyca11|526040|estExt2_fgenesh1_pm.C_PHYCAscaffold_60129
DNA replication proteins	ko03032	4	0.999999	jgi|Phyca11|532961|estExt2_fgenesh1_pg.C_PHYCAscaffold_90138;jgi|Phyca11|105297|e_gw1.10.92.1;jgi|Phyca11|542968|estExt2_Genewise1Plus.C_PHYCAscaffold_100504;jgi|Phyca11|511867|fgenesh2_kg.PHYCAscaffold_103_#_1_#_4099891:1
Circadian rhythm - mammal	ko04710	4	0.0774568	jgi|Phyca11|577586|estExt2_Genewise1.C_PHYCAscaffold_1510012;jgi|Phyca11|506451|fgenesh2_kg.PHYCAscaffold_19_#_157_#_Contig807.1;jgi|Phyca11|10930|fgenesh1_pm.PHYCAscaffold_58_#_42;jgi|Phyca11|526054|estExt2_fgenesh1_pm.C_PHYCAscaffold_60149
Biosynthesis of unsaturated fatty acids	ko01040	4	0.0905754	jgi|Phyca11|509844|fgenesh2_kg.PHYCAscaffold_50_#_45_#_Contig334.1;jgi|Phyca11|547089|estExt2_Genewise1Plus.C_PHYCAscaffold_230372;jgi|Phyca11|526918|estExt2_fgenesh1_pm.C_PHYCAscaffold_140048;jgi|Phyca11|6747|fgenesh1_pm.PHYCAscaffold_14_#_51
Water reabsorption	ko04962	4	0.564535	jgi|Phyca11|528446|estExt2_fgenesh1_pm.C_PHYCAscaffold_300043;jgi|Phyca11|504305|fgenesh2_kg.PHYCAscaffold_7_#_57_#_Contig3423.1;jgi|Phyca11|504327|fgenesh2_kg.PHYCAscaffold_7_#_79_#_4100549:1;jgi|Phyca11|109992|e_gw1.17.709.1
Arginine and proline metabolism	ko00330	4	0.0568316	jgi|Phyca11|11653|fgenesh1_pm.PHYCAscaffold_77_#_19;jgi|Phyca11|507305|fgenesh2_kg.PHYCAscaffold_26_#_108_#_gi|189085065|gb|BT032597.1|;jgi|Phyca11|507307|fgenesh2_kg.PHYCAscaffold_26_#_110_#_4096695:2;jgi|Phyca11|543889|estExt2_Genewise1Plus.C_PHYCAscaffold_130267
Endocytosis	ko04144	4	0.452412	jgi|Phyca11|551967|estExt2_Genewise1Plus.C_PHYCAscaffold_440304;jgi|Phyca11|511874|fgenesh2_kg.PHYCAscaffold_103_#_8_#_4102678:1;jgi|Phyca11|502993|fgenesh2_kg.PHYCAscaffold_2_#_109_#_4097525:1;jgi|Phyca11|562095|estExt2_Genewise1.C_PHYCAscaffold_80628
Collecting duct acid secretion	ko04966	4	0.179667	jgi|Phyca11|503988|fgenesh2_kg.PHYCAscaffold_5_#_152_#_Contig1373.1;jgi|Phyca11|547393|estExt2_Genewise1Plus.C_PHYCAscaffold_240415;jgi|Phyca11|546772|estExt2_Genewise1Plus.C_PHYCAscaffold_220372;jgi|Phyca11|571603|estExt2_Genewise1.C_PHYCAscaffold_430084
Basal transcription factors	ko03022	4	0.810398	jgi|Phyca11|528760|estExt2_fgenesh1_pm.C_PHYCAscaffold_330084;jgi|Phyca11|526527|estExt2_fgenesh1_pm.C_PHYCAscaffold_100087;jgi|Phyca11|555410|estExt2_Genewise1Plus.C_PHYCAscaffold_720147;jgi|Phyca11|547712|estExt2_Genewise1Plus.C_PHYCAscaffold_260183
Insulin signaling pathway	ko04910	4	0.707012	jgi|Phyca11|503760|fgenesh2_kg.PHYCAscaffold_4_#_299_#_Contig1002.1;jgi|Phyca11|504536|fgenesh2_kg.PHYCAscaffold_8_#_105_#_Contig991.1;jgi|Phyca11|125467|e_gw1.58.267.1;jgi|Phyca11|119653|e_gw1.39.449.1
Inositol phosphate metabolism	ko00562	3	0.978867	jgi|Phyca11|551908|estExt2_Genewise1Plus.C_PHYCAscaffold_440124;jgi|Phyca11|503765|fgenesh2_kg.PHYCAscaffold_4_#_304_#_4098594:1;jgi|Phyca11|506671|fgenesh2_kg.PHYCAscaffold_21_#_43_#_4101247:3
Systemic lupus erythematosus	ko05322	3	0.565384	jgi|Phyca11|511867|fgenesh2_kg.PHYCAscaffold_103_#_1_#_4099891:1;jgi|Phyca11|540015|estExt2_Genewise1Plus.C_PHYCAscaffold_40346;jgi|Phyca11|549351|estExt2_Genewise1Plus.C_PHYCAscaffold_320142
Porphyrin and chlorophyll metabolism	ko00860	3	0.0902738	jgi|Phyca11|79665|gw1.30.552.1;jgi|Phyca11|98712|e_gw1.3.703.1;jgi|Phyca11|116768|e_gw1.31.581.1
mRNA surveillance pathway	ko03015	3	0.982367	jgi|Phyca11|543113|estExt2_Genewise1Plus.C_PHYCAscaffold_110174;jgi|Phyca11|5774|fgenesh1_pm.PHYCAscaffold_7_#_140;jgi|Phyca11|41168|gw1.8.122.1
Nitrogen metabolism	ko00910	3	0.000130517	jgi|Phyca11|525630|estExt2_fgenesh1_pm.C_PHYCAscaffold_40180;jgi|Phyca11|506596|fgenesh2_kg.PHYCAscaffold_20_#_142_#_gi|189084101|gb|BT031617.1|;jgi|Phyca11|506599|fgenesh2_kg.PHYCAscaffold_20_#_145_#_gi|189084303|gb|BT031819.1|
Meiosis - yeast	ko04113	3	0.999338	jgi|Phyca11|113233|e_gw1.23.127.1;jgi|Phyca11|510939|fgenesh2_kg.PHYCAscaffold_71_#_39_#_4100408:1;jgi|Phyca11|5774|fgenesh1_pm.PHYCAscaffold_7_#_140
Cell cycle control, cell division, chromosome partitioning	ko05222	3	0.496664	jgi|Phyca11|536323|estExt2_fgenesh1_pg.C_PHYCAscaffold_500095;jgi|Phyca11|43268|gw1.1.250.1;jgi|Phyca11|502889|fgenesh2_kg.PHYCAscaffold_2_#_5_#_4101945:166
Fatty acid metabolism	ko00071	3	0.100951	jgi|Phyca11|103968|e_gw1.8.568.1;jgi|Phyca11|507305|fgenesh2_kg.PHYCAscaffold_26_#_108_#_gi|189085065|gb|BT032597.1|;jgi|Phyca11|507307|fgenesh2_kg.PHYCAscaffold_26_#_110_#_4096695:2
SNAREs	ko04131	3	0.632213	jgi|Phyca11|508703|fgenesh2_kg.PHYCAscaffold_37_#_78_#_4104593:1;jgi|Phyca11|560529|estExt2_Genewise1.C_PHYCAscaffold_50234;jgi|Phyca11|505984|fgenesh2_kg.PHYCAscaffold_17_#_69_#_4096973:1
Amino sugar and nucleotide sugar metabolism	ko00520	3	0.139337	jgi|Phyca11|114460|e_gw1.26.24.1;jgi|Phyca11|505421|fgenesh2_kg.PHYCAscaffold_13_#_71_#_Contig230.1;jgi|Phyca11|505423|fgenesh2_kg.PHYCAscaffold_13_#_73_#_Contig230.1
Lipid transport and metabolism	ko03320	3	0.237741	jgi|Phyca11|577851|estExt2_Genewise1.C_PHYCAscaffold_6760001;jgi|Phyca11|545267|estExt2_Genewise1Plus.C_PHYCAscaffold_170368;jgi|Phyca11|103968|e_gw1.8.568.1
Fatty acid elongation in mitochondria	ko00062	3	0.339972	jgi|Phyca11|508178|fgenesh2_kg.PHYCAscaffold_33_#_37_#_Contig486.1;jgi|Phyca11|559433|estExt2_Genewise1.C_PHYCAscaffold_30544;jgi|Phyca11|20121|fgenesh1_pg.PHYCAscaffold_58_#_21
Sulfur relay system	ko04122	3	0.25904	jgi|Phyca11|5967|fgenesh1_pm.PHYCAscaffold_9_#_27;jgi|Phyca11|507113|fgenesh2_kg.PHYCAscaffold_24_#_105_#_4099057:1;jgi|Phyca11|47441|gw1.102.67.1
DNA repair and recombination proteins	ko03400	3	1	jgi|Phyca11|503860|fgenesh2_kg.PHYCAscaffold_5_#_24_#_gi|189084064|gb|BT031580.1|;jgi|Phyca11|104797|e_gw1.10.603.1;jgi|Phyca11|525489|estExt2_fgenesh1_pm.C_PHYCAscaffold_40018
SNARE interactions in vesicular transport	ko04130	3	0.632213	jgi|Phyca11|508703|fgenesh2_kg.PHYCAscaffold_37_#_78_#_4104593:1;jgi|Phyca11|560529|estExt2_Genewise1.C_PHYCAscaffold_50234;jgi|Phyca11|505984|fgenesh2_kg.PHYCAscaffold_17_#_69_#_4096973:1
protein kinase activity	ko04914	3	0.828939	jgi|Phyca11|113233|e_gw1.23.127.1;jgi|Phyca11|115961|e_gw1.29.25.1;jgi|Phyca11|545423|estExt2_Genewise1Plus.C_PHYCAscaffold_170613
Energy production and conversion	ko04260	3	0.25904	jgi|Phyca11|510902|fgenesh2_kg.PHYCAscaffold_71_#_2_#_Contig3477.1;jgi|Phyca11|509618|fgenesh2_kg.PHYCAscaffold_48_#_21_#_4096572:1;jgi|Phyca11|21780|fgenesh1_pg.PHYCAscaffold_119_#_10
Fructose and mannose metabolism	ko00051	3	0.124861	jgi|Phyca11|552040|estExt2_Genewise1Plus.C_PHYCAscaffold_460067;jgi|Phyca11|537997|estExt2_Genewise1Plus.C_PHYCAscaffold_10129;jgi|Phyca11|502885|fgenesh2_kg.PHYCAscaffold_2_#_1_#_Contig3960.1
Pyruvate metabolism	ko00620	3	0.0909782	jgi|Phyca11|507307|fgenesh2_kg.PHYCAscaffold_26_#_110_#_4096695:2;jgi|Phyca11|566063|estExt2_Genewise1.C_PHYCAscaffold_200070;jgi|Phyca11|546081|estExt2_Genewise1Plus.C_PHYCAscaffold_200073
Folate biosynthesis	ko00790	2	0.307184	jgi|Phyca11|39079|gw1.23.67.1;jgi|Phyca11|572750|estExt2_Genewise1.C_PHYCAscaffold_490238
Amino acid transport and metabolism	ko00710	2	0.308234	jgi|Phyca11|566063|estExt2_Genewise1.C_PHYCAscaffold_200070;jgi|Phyca11|546081|estExt2_Genewise1Plus.C_PHYCAscaffold_200073
RNA polymerase	ko03020	2	0.436059	jgi|Phyca11|527499|estExt2_fgenesh1_pm.C_PHYCAscaffold_200021;jgi|Phyca11|526040|estExt2_fgenesh1_pm.C_PHYCAscaffold_60129
Transcription	ko05211	2	0.573489	jgi|Phyca11|557059|estExt2_Genewise1Plus.C_PHYCAscaffold_1000112;jgi|Phyca11|10930|fgenesh1_pm.PHYCAscaffold_58_#_42
p53 signaling pathway	ko04115	2	0.855264	jgi|Phyca11|536323|estExt2_fgenesh1_pg.C_PHYCAscaffold_500095;jgi|Phyca11|502889|fgenesh2_kg.PHYCAscaffold_2_#_5_#_4101945:166
N-Glycan biosynthesis	ko00510	2	0.99571	jgi|Phyca11|126591|e_gw1.64.191.1;jgi|Phyca11|537935|estExt2_Genewise1Plus.C_PHYCAscaffold_10054
Fc gamma R-mediated phagocytosis	ko04666	2	0.621645	jgi|Phyca11|8021|fgenesh1_pm.PHYCAscaffold_24_#_51;jgi|Phyca11|551908|estExt2_Genewise1Plus.C_PHYCAscaffold_440124;jgi|Phyca11|541699|estExt2_Genewise1Plus.C_PHYCAscaffold_70548;jgi|Phyca11|566563|estExt2_Genewise1.C_PHYCAscaffold_210462
Secondary metabolites biosynthesis, transport and catabolism	ko04614	2	0.181219	jgi|Phyca11|103114|e_gw1.7.28.1;jgi|Phyca11|557319|estExt2_Genewise1Plus.C_PHYCAscaffold_1070014;jgi|Phyca11|76423|gw1.19.667.1
mTOR signaling pathway	ko04150	2	0.565384	jgi|Phyca11|117681|e_gw1.34.436.1;jgi|Phyca11|525487|estExt2_fgenesh1_pm.C_PHYCAscaffold_40016
Protein binding	ko05416	2	0.179667	jgi|Phyca11|536323|estExt2_fgenesh1_pg.C_PHYCAscaffold_500095;jgi|Phyca11|113597|e_gw1.24.348.1
Secondary metabolites biosynthesis, transport and catabolism	ko04612	2	4.83565e-05	jgi|Phyca11|530396|estExt2_fgenesh1_pm.C_PHYCAscaffold_630021;jgi|Phyca11|111740|e_gw1.20.14.1
Plant-pathogen interaction	ko04626	2	0.56772	jgi|Phyca11|530396|estExt2_fgenesh1_pm.C_PHYCAscaffold_630021;jgi|Phyca11|125467|e_gw1.58.267.1
Glutathione metabolism	ko00480	2	0.159652	jgi|Phyca11|534614|estExt2_fgenesh1_pg.C_PHYCAscaffold_260039;jgi|Phyca11|543889|estExt2_Genewise1Plus.C_PHYCAscaffold_130267
Cysteine and methionine metabolism	ko00270	2	0.170532	jgi|Phyca11|506599|fgenesh2_kg.PHYCAscaffold_20_#_145_#_gi|189084303|gb|BT031819.1|;jgi|Phyca11|543889|estExt2_Genewise1Plus.C_PHYCAscaffold_130267
Mineral absorption	ko04978	2	0.651328	jgi|Phyca11|564464|estExt2_Genewise1.C_PHYCAscaffold_150053;jgi|Phyca11|97506|e_gw1.2.447.1
Protein kinases	ko01001	2	0.999978	jgi|Phyca11|569988|estExt2_Genewise1.C_PHYCAscaffold_350077;jgi|Phyca11|119653|e_gw1.39.449.1
Regulation of actin cytoskeleton	ko04810	2	0.705011	jgi|Phyca11|566563|estExt2_Genewise1.C_PHYCAscaffold_210462;jgi|Phyca11|506502|fgenesh2_kg.PHYCAscaffold_20_#_48_#_gi|189084416|gb|BT031932.1|
Signal transduction mechanisms	ko04722	2	0.717387	jgi|Phyca11|528446|estExt2_fgenesh1_pm.C_PHYCAscaffold_300043;jgi|Phyca11|125467|e_gw1.58.267.1
protein with binding function or cofactor requirement	ko05210	2	0.818089	jgi|Phyca11|536323|estExt2_fgenesh1_pg.C_PHYCAscaffold_500095;jgi|Phyca11|566563|estExt2_Genewise1.C_PHYCAscaffold_210462
Prenyltransferases	ko01006	2	0.483646	jgi|Phyca11|506694|fgenesh2_kg.PHYCAscaffold_21_#_66_#_gi|189084863|gb|BT032394.1|;jgi|Phyca11|534094|estExt2_fgenesh1_pg.C_PHYCAscaffold_200067
Valine, leucine and isoleucine degradation	ko00280	2	0.847323	jgi|Phyca11|507305|fgenesh2_kg.PHYCAscaffold_26_#_108_#_gi|189085065|gb|BT032597.1|;jgi|Phyca11|507307|fgenesh2_kg.PHYCAscaffold_26_#_110_#_4096695:2
Apoptosis	ko04210	2	0.717387	jgi|Phyca11|536323|estExt2_fgenesh1_pg.C_PHYCAscaffold_500095;jgi|Phyca11|503760|fgenesh2_kg.PHYCAscaffold_4_#_299_#_Contig1002.1
Starch and sucrose metabolism	ko00500	2	0.0806648	jgi|Phyca11|505423|fgenesh2_kg.PHYCAscaffold_13_#_73_#_Contig230.1;jgi|Phyca11|131621|e_gw1.108.7.1
MAPK signaling pathway	ko04010	2	0.0282185	jgi|Phyca11|100814|e_gw1.5.1158.1;jgi|Phyca11|566563|estExt2_Genewise1.C_PHYCAscaffold_210462
Phosphatidylinositol signaling system	ko04070	2	0.990571	jgi|Phyca11|551908|estExt2_Genewise1Plus.C_PHYCAscaffold_440124;jgi|Phyca11|125467|e_gw1.58.267.1
Taurine and hypotaurine metabolism	ko00430	2	0.181219	jgi|Phyca11|110170|e_gw1.18.714.1;jgi|Phyca11|16252|fgenesh1_pg.PHYCAscaffold_18_#_140
Methane metabolism	ko00680	2	0.515696	jgi|Phyca11|527275|estExt2_fgenesh1_pm.C_PHYCAscaffold_170168;jgi|Phyca11|508846|fgenesh2_kg.PHYCAscaffold_39_#_13_#_gi|189084611|gb|BT032127.1|
Regulation of autophagy	ko04140	2	0.632213	jgi|Phyca11|507400|fgenesh2_kg.PHYCAscaffold_27_#_74_#_gi|189083900|gb|BT031416.1|;jgi|Phyca11|528578|estExt2_fgenesh1_pm.C_PHYCAscaffold_310058;jgi|Phyca11|119653|e_gw1.39.449.1
Transporters	ko02000	2	0.694394	jgi|Phyca11|556448|estExt2_Genewise1Plus.C_PHYCAscaffold_890016;jgi|Phyca11|509207|fgenesh2_kg.PHYCAscaffold_43_#_5_#_gi|189084735|gb|BT032253.1|
Toxoplasmosis	ko05145	2	0.0648918	jgi|Phyca11|536323|estExt2_fgenesh1_pg.C_PHYCAscaffold_500095;jgi|Phyca11|83727|gw1.6.1123.1
Other glycan degradation	ko00511	2	0.56772	jgi|Phyca11|105438|e_gw1.11.442.1;jgi|Phyca11|534612|estExt2_fgenesh1_pg.C_PHYCAscaffold_260037;jgi|Phyca11|508441|fgenesh2_kg.PHYCAscaffold_35_#_24_#_Contig211.1
Alanine, aspartate and glutamate metabolism	ko00250	2	0.035681	jgi|Phyca11|506596|fgenesh2_kg.PHYCAscaffold_20_#_142_#_gi|189084101|gb|BT031617.1|;jgi|Phyca11|532621|estExt2_fgenesh1_pg.C_PHYCAscaffold_60168
Phosphonate and phosphinate metabolism	ko00440	2	0.483646	jgi|Phyca11|557877|estExt2_Genewise1.C_PHYCAscaffold_10036;jgi|Phyca11|537925|estExt2_Genewise1Plus.C_PHYCAscaffold_10042
Glycerophospholipid metabolism	ko00564	2	0.731417	jgi|Phyca11|537925|estExt2_Genewise1Plus.C_PHYCAscaffold_10042;jgi|Phyca11|508611|fgenesh2_kg.PHYCAscaffold_36_#_64_#_4100685:1
Thiamine metabolism	ko00730	1	0.448611	jgi|Phyca11|124023|e_gw1.52.57.1
Drug metabolism - cytochrome P450	ko00982	1	0.307184	jgi|Phyca11|527275|estExt2_fgenesh1_pm.C_PHYCAscaffold_170168
Protein secretion	ko04970	1	0.973655	jgi|Phyca11|504612|fgenesh2_kg.PHYCAscaffold_9_#_3_#_Contig947.1
Steroid hormone biosynthesis	ko00140	1	0.590608	jgi|Phyca11|112318|e_gw1.22.357.1
Short-chain dehydrogenase/reductase	ko04745	1	0.573489	jgi|Phyca11|125467|e_gw1.58.267.1
Natural killer cell mediated cytotoxicity	ko04650	1	0.590608	jgi|Phyca11|566563|estExt2_Genewise1.C_PHYCAscaffold_210462
Aldehyde dehydrogenase	ko04670	1	0.181219	jgi|Phyca11|506502|fgenesh2_kg.PHYCAscaffold_20_#_48_#_gi|189084416|gb|BT031932.1|
Two-component system	ko02020	1	0.875677	jgi|Phyca11|509552|fgenesh2_kg.PHYCAscaffold_47_#_43_#_4101945:185
Tight junction	ko04530	1	0.920461	jgi|Phyca11|506502|fgenesh2_kg.PHYCAscaffold_20_#_48_#_gi|189084416|gb|BT031932.1|
MAPK signaling pathway - yeast	ko04011	1	0.0662238	jgi|Phyca11|512010|fgenesh2_kg.PHYCAscaffold_112_#_15_#_Contig1977.1
Serine/threonine protein kinase	ko04930	1	0.832507	jgi|Phyca11|510165|fgenesh2_kg.PHYCAscaffold_54_#_59_#_4100014:1
Translation factors	ko03012	1	0.864999	jgi|Phyca11|533691|estExt2_fgenesh1_pg.C_PHYCAscaffold_160072
protein transport	ko05212	1	0.774364	jgi|Phyca11|566563|estExt2_Genewise1.C_PHYCAscaffold_210462
Amino acid transport and metabolism	ko04940	1	0.0549814	jgi|Phyca11|532621|estExt2_fgenesh1_pg.C_PHYCAscaffold_60168
Calcium signaling pathway	ko04020	1	0.689681	jgi|Phyca11|125467|e_gw1.58.267.1
Metabolism of xenobiotics by cytochrome P450	ko00980	1	0.440652	jgi|Phyca11|527275|estExt2_fgenesh1_pm.C_PHYCAscaffold_170168
Glycosyltransferases	ko01003	1	0.998074	jgi|Phyca11|562156|estExt2_Genewise1.C_PHYCAscaffold_80691
Shigellosis	ko05131	1	0.855264	jgi|Phyca11|113597|e_gw1.24.348.1
Biotin metabolism	ko00780	1	0.696058	jgi|Phyca11|509284|fgenesh2_kg.PHYCAscaffold_43_#_82_#_4098918:1
Ubiquinone and other terpenoid-quinone biosynthesis	ko00130	1	0.181219	jgi|Phyca11|107284|e_gw1.13.781.1
protein phosphatase	ko05160	1	0.972019	jgi|Phyca11|5774|fgenesh1_pm.PHYCAscaffold_7_#_140
Intracellular trafficking, secretion, and vesicular transport	ko05146	1	0.573489	jgi|Phyca11|506502|fgenesh2_kg.PHYCAscaffold_20_#_48_#_gi|189084416|gb|BT031932.1|
Secondary metabolites biosynthesis, transport and catabolism	ko00965	1	0.590608	jgi|Phyca11|112318|e_gw1.22.357.1
Hedgehog signaling pathway	ko04340	1	0.696058	jgi|Phyca11|534648|estExt2_fgenesh1_pg.C_PHYCAscaffold_260082
Melanogenesis	ko04916	1	0.931519	jgi|Phyca11|125467|e_gw1.58.267.1
Phenylpropanoid biosynthesis	ko00940	1	0.448611	jgi|Phyca11|131621|e_gw1.108.7.1
Adherens junction	ko04520	1	0.632213	jgi|Phyca11|506502|fgenesh2_kg.PHYCAscaffold_20_#_48_#_gi|189084416|gb|BT031932.1|
Long-term potentiation	ko04720	1	0.949181	jgi|Phyca11|125467|e_gw1.58.267.1
Signal transduction mechanisms	ko04270	1	0.96229	jgi|Phyca11|125467|e_gw1.58.267.1
Tyrosine metabolism	ko00350	1	0.065998	jgi|Phyca11|112318|e_gw1.22.357.1
Sense guidance	ko04360	1	0.382837	jgi|Phyca11|566563|estExt2_Genewise1.C_PHYCAscaffold_210462
Cyclin	ko05215	1	0.88537	jgi|Phyca11|530396|estExt2_fgenesh1_pm.C_PHYCAscaffold_630021
Sphingolipid metabolism	ko00600	1	0.654118	jgi|Phyca11|508441|fgenesh2_kg.PHYCAscaffold_35_#_24_#_Contig211.1
Coenzyme transport and metabolism	ko00900	1	0.931519	jgi|Phyca11|506694|fgenesh2_kg.PHYCAscaffold_21_#_66_#_gi|189084863|gb|BT032394.1|
Translation, ribosomal structure and biogenesis	ko05162	1	0.124861	jgi|Phyca11|502889|fgenesh2_kg.PHYCAscaffold_2_#_5_#_4101945:166
Cyanoamino acid metabolism	ko00460	1	0.111382	jgi|Phyca11|508846|fgenesh2_kg.PHYCAscaffold_39_#_13_#_gi|189084611|gb|BT032127.1|
Butanoate metabolism	ko00650	1	0.0902738	jgi|Phyca11|532621|estExt2_fgenesh1_pg.C_PHYCAscaffold_60168
Benzoate degradation	ko00362	1	0.832507	jgi|Phyca11|508178|fgenesh2_kg.PHYCAscaffold_33_#_37_#_Contig486.1
Fc epsilon RI signaling pathway	ko04664	1	0.590608	jgi|Phyca11|566563|estExt2_Genewise1.C_PHYCAscaffold_210462
Chemokine signaling pathway	ko04062	1	0.907727	jgi|Phyca11|566563|estExt2_Genewise1.C_PHYCAscaffold_210462
Ion channels	ko04040	1	0.832507	jgi|Phyca11|538343|estExt2_Genewise1Plus.C_PHYCAscaffold_10933
Energy production and conversion	ko05014	1	0.25904	jgi|Phyca11|566605|estExt2_Genewise1.C_PHYCAscaffold_220022
Ras small GTPase	ko04972	1	0.573489	jgi|Phyca11|504612|fgenesh2_kg.PHYCAscaffold_9_#_3_#_Contig947.1
Olfactory transduction	ko04740	1	0.97924	jgi|Phyca11|125467|e_gw1.58.267.1
Protein digestion and absorption	ko04974	1	0.907727	jgi|Phyca11|509252|fgenesh2_kg.PHYCAscaffold_43_#_50_#_gi|189083975|gb|BT031491.1|
Chagas disease (American trypanosomiasis)	ko05142	1	0.907727	jgi|Phyca11|5774|fgenesh1_pm.PHYCAscaffold_7_#_140
Signal transduction mechanisms	ko04744	1	0.696058	jgi|Phyca11|125467|e_gw1.58.267.1
Galactose metabolism	ko00052	1	0.0122788	jgi|Phyca11|114460|e_gw1.26.24.1
Protein kinase-like	ko05216	1	0.274255	jgi|Phyca11|509146|fgenesh2_kg.PHYCAscaffold_42_#_53_#_Contig335.1
Glycosaminoglycan degradation	ko00531	1	0.448611	jgi|Phyca11|567679|estExt2_Genewise1.C_PHYCAscaffold_260120
VEGF signaling pathway	ko04370	1	0.483646	jgi|Phyca11|541699|estExt2_Genewise1Plus.C_PHYCAscaffold_70548;jgi|Phyca11|566563|estExt2_Genewise1.C_PHYCAscaffold_210462
Nucleotide excision repair	ko03420	1	0.999988	jgi|Phyca11|10930|fgenesh1_pm.PHYCAscaffold_58_#_42
Pantothenate and CoA biosynthesis	ko00770	1	0.949181	jgi|Phyca11|127876|e_gw1.72.171.1
Long-term depression	ko04730	1	0.984599	jgi|Phyca11|5774|fgenesh1_pm.PHYCAscaffold_7_#_140
GnRH signaling pathway	ko04912	1	0.907727	jgi|Phyca11|125467|e_gw1.58.267.1
Pentose phosphate pathway	ko00030	1	0.195286	jgi|Phyca11|534614|estExt2_fgenesh1_pg.C_PHYCAscaffold_260039
Bacterial invasion of epithelial cells	ko05100	1	0.689681	jgi|Phyca11|562095|estExt2_Genewise1.C_PHYCAscaffold_80628
Gastric acid secretion	ko04971	1	0.832507	jgi|Phyca11|125467|e_gw1.58.267.1
Protein export	ko03060	1	0.956503	jgi|Phyca11|508115|fgenesh2_kg.PHYCAscaffold_32_#_74_#_gi|189084048|gb|BT031564.1|
beta-Alanine metabolism	ko00410	1	0.195286	jgi|Phyca11|543889|estExt2_Genewise1Plus.C_PHYCAscaffold_130267
Signal transduction mechanisms	ko05214	1	0.96229	jgi|Phyca11|125467|e_gw1.58.267.1
Cell receptor signaling pathway	ko04662	1	0.590608	jgi|Phyca11|566563|estExt2_Genewise1.C_PHYCAscaffold_210462
Peroxisome	ko04146	1	0.667098	jgi|Phyca11|103968|e_gw1.8.568.1
Ascorbate and aldarate metabolism	ko00053	1	0.24153	jgi|Phyca11|507307|fgenesh2_kg.PHYCAscaffold_26_#_110_#_4096695:2
Various types of N-glycan biosynthesis	ko00513	1	0.995338	jgi|Phyca11|126591|e_gw1.64.191.1
Focal adhesion	ko04510	1	0.74011	jgi|Phyca11|506502|fgenesh2_kg.PHYCAscaffold_20_#_48_#_gi|189084416|gb|BT031932.1|
Ribosome biogenesis in eukaryotes	ko03008	1	6.31305e-09	jgi|Phyca11|534133|estExt2_fgenesh1_pg.C_PHYCAscaffold_200122
RIG-I-like receptor signaling pathway	ko04622	1	0.382837	jgi|Phyca11|548602|estExt2_Genewise1Plus.C_PHYCAscaffold_290268
Pathways for downregulated DEGs
Ribosome biogenesis in eukaryotes	ko03008	39	6.31305e-09	jgi|Phyca11|542314|estExt2_Genewise1Plus.C_PHYCAscaffold_90121;jgi|Phyca11|6050|fgenesh1_pm.PHYCAscaffold_9_#_110;jgi|Phyca11|542490|estExt2_Genewise1Plus.C_PHYCAscaffold_90412;jgi|Phyca11|562472|estExt2_Genewise1.C_PHYCAscaffold_90463;jgi|Phyca11|104066|e_gw1.9.725.1;jgi|Phyca11|545630|estExt2_Genewise1Plus.C_PHYCAscaffold_180415;jgi|Phyca11|118922|e_gw1.37.85.1;jgi|Phyca11|119002|e_gw1.37.303.1…
Purine metabolism	ko00230	20	0.319354	jgi|Phyca11|535024|estExt2_fgenesh1_pg.C_PHYCAscaffold_300118;jgi|Phyca11|576261|estExt2_Genewise1.C_PHYCAscaffold_860021;jgi|Phyca11|503926|fgenesh2_kg.PHYCAscaffold_5_#_90_#_4097723:1;jgi|Phyca11|540750|estExt2_Genewise1Plus.C_PHYCAscaffold_50512;jgi|Phyca11|104797|e_gw1.10.603.1;jgi|Phyca11|531975|estExt2_fgenesh1_pg.C_PHYCAscaffold_30139;jgi|Phyca11|510165|fgenesh2_kg.PHYCAscaffold_54_#_59_#_…
Chaperones and folding catalysts	ko03110	19	0.0102164	jgi|Phyca11|551781|estExt2_Genewise1Plus.C_PHYCAscaffold_430278;jgi|Phyca11|104429|e_gw1.9.149.1;jgi|Phyca11|104465|e_gw1.9.162.1;jgi|Phyca11|532912|estExt2_fgenesh1_pg.C_PHYCAscaffold_90071;jgi|Phyca11|104335|e_gw1.9.161.1;jgi|Phyca11|565402|estExt2_Genewise1.C_PHYCAscaffold_180036;jgi|Phyca11|36484|gw1.37.44.1;jgi|Phyca11|19592|fgenesh1_pg.PHYCAscaffold_50_#_14;jgi|Phyca11|509820|fgenesh2_kg.PH…
Protein processing in endoplasmic reticulum	ko04141	15	0.125252	jgi|Phyca11|104429|e_gw1.9.149.1;jgi|Phyca11|104465|e_gw1.9.162.1;jgi|Phyca11|532912|estExt2_fgenesh1_pg.C_PHYCAscaffold_90071;jgi|Phyca11|104335|e_gw1.9.161.1;jgi|Phyca11|509820|fgenesh2_kg.PHYCAscaffold_50_#_21_#_Contig158.1;jgi|Phyca11|511936|fgenesh2_kg.PHYCAscaffold_105_#_34_#_4096982:4;jgi|Phyca11|571966|estExt2_Genewise1.C_PHYCAscaffold_460011;jgi|Phyca11|503864|fgenesh2_kg.PHYCAscaffold_5…
Nitrogen metabolism	ko00910	15	0.000130517	jgi|Phyca11|551335|estExt2_Genewise1Plus.C_PHYCAscaffold_410261;jgi|Phyca11|507823|fgenesh2_kg.PHYCAscaffold_30_#_92_#_gi|189084404|gb|BT031920.1|;jgi|Phyca11|529861|estExt2_fgenesh1_pm.C_PHYCAscaffold_500016;jgi|Phyca11|526732|estExt2_fgenesh1_pm.C_PHYCAscaffold_120087;jgi|Phyca11|505337|fgenesh2_kg.PHYCAscaffold_12_#_125_#_Contig909.1;jgi|Phyca11|509552|fgenesh2_kg.PHYCAscaffold_47_#_43_#_41019…
Amino acid related enzymes	ko01007	14	0.25094	jgi|Phyca11|120320|e_gw1.41.116.1;jgi|Phyca11|548878|estExt2_Genewise1Plus.C_PHYCAscaffold_300299;jgi|Phyca11|545598|estExt2_Genewise1Plus.C_PHYCAscaffold_180327;jgi|Phyca11|511466|fgenesh2_kg.PHYCAscaffold_86_#_3_#_gi|189084813|gb|BT032344.1|;jgi|Phyca11|508732|fgenesh2_kg.PHYCAscaffold_37_#_107_#_Contig546.1;jgi|Phyca11|18538|fgenesh1_pg.PHYCAscaffold_37_#_102;jgi|Phyca11|536029|estExt2_fgenesh…
Spliceosome	ko03041	12	0.997612	jgi|Phyca11|554133|estExt2_Genewise1Plus.C_PHYCAscaffold_590119;jgi|Phyca11|511800|fgenesh2_kg.PHYCAscaffold_100_#_3_#_4098137:1;jgi|Phyca11|576174|estExt2_Genewise1.C_PHYCAscaffold_840121;jgi|Phyca11|543113|estExt2_Genewise1Plus.C_PHYCAscaffold_110174;jgi|Phyca11|553796|estExt2_Genewise1Plus.C_PHYCAscaffold_550152;jgi|Phyca11|7077|fgenesh1_pm.PHYCAscaffold_17_#_27;jgi|Phyca11|100428|e_gw1.4.1102…
Glycolysis / Gluconeogenesis	ko00010	11	0.0255104	jgi|Phyca11|508653|fgenesh2_kg.PHYCAscaffold_37_#_28_#_Contig1670.1;jgi|Phyca11|525532|estExt2_fgenesh1_pm.C_PHYCAscaffold_40067;jgi|Phyca11|510165|fgenesh2_kg.PHYCAscaffold_54_#_59_#_4100014:1;jgi|Phyca11|510038|fgenesh2_kg.PHYCAscaffold_53_#_23_#_4101945:223;jgi|Phyca11|510042|fgenesh2_kg.PHYCAscaffold_53_#_27_#_Contig225.1;jgi|Phyca11|537003|estExt2_fgenesh1_pg.C_PHYCAscaffold_710014;jgi|Phyca…
Alanine, aspartate and glutamate metabolism	ko00250	11	0.035681	jgi|Phyca11|551335|estExt2_Genewise1Plus.C_PHYCAscaffold_410261;jgi|Phyca11|507823|fgenesh2_kg.PHYCAscaffold_30_#_92_#_gi|189084404|gb|BT031920.1|;jgi|Phyca11|562442|estExt2_Genewise1.C_PHYCAscaffold_90428;jgi|Phyca11|16252|fgenesh1_pg.PHYCAscaffold_18_#_140;jgi|Phyca11|508732|fgenesh2_kg.PHYCAscaffold_37_#_107_#_Contig546.1;jgi|Phyca11|18538|fgenesh1_pg.PHYCAscaffold_37_#_102;jgi|Phyca11|529861|…
Proteasome	ko03051	10	3.31296e-05	jgi|Phyca11|97872|e_gw1.2.1447.1;jgi|Phyca11|541906|estExt2_Genewise1Plus.C_PHYCAscaffold_80096;jgi|Phyca11|112452|e_gw1.22.652.1;jgi|Phyca11|530396|estExt2_fgenesh1_pm.C_PHYCAscaffold_630021;jgi|Phyca11|554319|estExt2_Genewise1Plus.C_PHYCAscaffold_600218;jgi|Phyca11|546185|estExt2_Genewise1Plus.C_PHYCAscaffold_200226;jgi|Phyca11|535411|estExt2_fgenesh1_pg.C_PHYCAscaffold_350076;jgi|Phyca11|50638…
Arginine and proline metabolism	ko00330	10	0.0568316	jgi|Phyca11|571228|estExt2_Genewise1.C_PHYCAscaffold_410155;jgi|Phyca11|551335|estExt2_Genewise1Plus.C_PHYCAscaffold_410261;jgi|Phyca11|509300|fgenesh2_kg.PHYCAscaffold_43_#_98_#_Contig479.1;jgi|Phyca11|562442|estExt2_Genewise1.C_PHYCAscaffold_90428;jgi|Phyca11|529861|estExt2_fgenesh1_pm.C_PHYCAscaffold_500016;jgi|Phyca11|509552|fgenesh2_kg.PHYCAscaffold_47_#_43_#_4101945:185;jgi|Phyca11|533182|e…
Aminoacyl-tRNA biosynthesis	ko00970	10	0.159652	jgi|Phyca11|120320|e_gw1.41.116.1;jgi|Phyca11|548878|estExt2_Genewise1Plus.C_PHYCAscaffold_300299;jgi|Phyca11|545598|estExt2_Genewise1Plus.C_PHYCAscaffold_180327;jgi|Phyca11|511466|fgenesh2_kg.PHYCAscaffold_86_#_3_#_gi|189084813|gb|BT032344.1|;jgi|Phyca11|536029|estExt2_fgenesh1_pg.C_PHYCAscaffold_460057;jgi|Phyca11|548494|estExt2_Genewise1Plus.C_PHYCAscaffold_290086;jgi|Phyca11|98712|e_gw1.3.703…
Pyruvate metabolism	ko00620	10	0.0909782	jgi|Phyca11|508653|fgenesh2_kg.PHYCAscaffold_37_#_28_#_Contig1670.1;jgi|Phyca11|504914|fgenesh2_kg.PHYCAscaffold_10_#_74_#_Contig847.2;jgi|Phyca11|65510|gw1.10.413.1;jgi|Phyca11|510165|fgenesh2_kg.PHYCAscaffold_54_#_59_#_4100014:1;jgi|Phyca11|526898|estExt2_fgenesh1_pm.C_PHYCAscaffold_140026;jgi|Phyca11|577778|estExt2_Genewise1.C_PHYCAscaffold_3970001;jgi|Phyca11|8284|fgenesh1_pm.PHYCAscaffold_27…
Peroxisome	ko04146	10	0.667098	jgi|Phyca11|530977|estExt2_fgenesh1_pm.C_PHYCAscaffold_860033;jgi|Phyca11|130857|e_gw1.98.38.1;jgi|Phyca11|577414|estExt2_Genewise1.C_PHYCAscaffold_1120048;jgi|Phyca11|526918|estExt2_fgenesh1_pm.C_PHYCAscaffold_140048;jgi|Phyca11|6747|fgenesh1_pm.PHYCAscaffold_14_#_51;jgi|Phyca11|512122|fgenesh2_kg.PHYCAscaffold_191_#_4_#_Contig1846.1;jgi|Phyca11|510615|fgenesh2_kg.PHYCAscaffold_64_#_8_#_Contig27…
Translation factors	ko03012	9	0.864999	jgi|Phyca11|575784|estExt2_Genewise1.C_PHYCAscaffold_790031;jgi|Phyca11|119368|e_gw1.38.437.1;jgi|Phyca11|550678|estExt2_Genewise1Plus.C_PHYCAscaffold_380144;jgi|Phyca11|508807|fgenesh2_kg.PHYCAscaffold_38_#_59_#_Contig2014.1;jgi|Phyca11|117681|e_gw1.34.436.1;jgi|Phyca11|543049|estExt2_Genewise1Plus.C_PHYCAscaffold_110060;jgi|Phyca11|539783|estExt2_Genewise1Plus.C_PHYCAscaffold_40043;jgi|Phyca11|…
RNA transport	ko03013	9	0.993225	jgi|Phyca11|6050|fgenesh1_pm.PHYCAscaffold_9_#_110;jgi|Phyca11|575784|estExt2_Genewise1.C_PHYCAscaffold_790031;jgi|Phyca11|508807|fgenesh2_kg.PHYCAscaffold_38_#_59_#_Contig2014.1;jgi|Phyca11|534875|estExt2_fgenesh1_pg.C_PHYCAscaffold_290034;jgi|Phyca11|549698|estExt2_Genewise1Plus.C_PHYCAscaffold_330264;jgi|Phyca11|512010|fgenesh2_kg.PHYCAscaffold_112_#_15_#_Contig1977.1;jgi|Phyca11|117681|e_gw1.…
Starch and sucrose metabolism	ko00500	9	0.0806648	jgi|Phyca11|510038|fgenesh2_kg.PHYCAscaffold_53_#_23_#_4101945:223;jgi|Phyca11|510042|fgenesh2_kg.PHYCAscaffold_53_#_27_#_Contig225.1;jgi|Phyca11|537003|estExt2_fgenesh1_pg.C_PHYCAscaffold_710014;jgi|Phyca11|509568|fgenesh2_kg.PHYCAscaffold_47_#_59_#_Contig284.1;jgi|Phyca11|537800|estExt2_fgenesh1_pg.C_PHYCAscaffold_1690001;jgi|Phyca11|537801|estExt2_fgenesh1_pg.C_PHYCAscaffold_1690002;jgi|Phyca1…
Secondary metabolites biosynthesis, transport and catabolism	ko04612	8	4.83565e-05	jgi|Phyca11|104429|e_gw1.9.149.1;jgi|Phyca11|104465|e_gw1.9.162.1;jgi|Phyca11|532912|estExt2_fgenesh1_pg.C_PHYCAscaffold_90071;jgi|Phyca11|104335|e_gw1.9.161.1;jgi|Phyca11|509820|fgenesh2_kg.PHYCAscaffold_50_#_21_#_Contig158.1;jgi|Phyca11|548475|estExt2_Genewise1Plus.C_PHYCAscaffold_290043;jgi|Phyca11|568605|estExt2_Genewise1.C_PHYCAscaffold_290324;jgi|Phyca11|511032|fgenesh2_kg.PHYCAscaffold_73_…
Chromosome	ko03036	8	1	jgi|Phyca11|545423|estExt2_Genewise1Plus.C_PHYCAscaffold_170613;jgi|Phyca11|506451|fgenesh2_kg.PHYCAscaffold_19_#_157_#_Contig807.1;jgi|Phyca11|508077|fgenesh2_kg.PHYCAscaffold_32_#_36_#_Contig2846.1;jgi|Phyca11|549351|estExt2_Genewise1Plus.C_PHYCAscaffold_320142;jgi|Phyca11|555410|estExt2_Genewise1Plus.C_PHYCAscaffold_720147;jgi|Phyca11|526054|estExt2_fgenesh1_pm.C_PHYCAscaffold_60149;jgi|Phyca1…
Fatty acid metabolism	ko00071	8	0.100951	jgi|Phyca11|548597|estExt2_Genewise1Plus.C_PHYCAscaffold_290262;jgi|Phyca11|508178|fgenesh2_kg.PHYCAscaffold_33_#_37_#_Contig486.1;jgi|Phyca11|130857|e_gw1.98.38.1;jgi|Phyca11|526918|estExt2_fgenesh1_pm.C_PHYCAscaffold_140048;jgi|Phyca11|6747|fgenesh1_pm.PHYCAscaffold_14_#_51;jgi|Phyca11|511793|fgenesh2_kg.PHYCAscaffold_99_#_7_#_Contig588.1;jgi|Phyca11|545267|estExt2_Genewise1Plus.C_PHYCAscaffold…
Glutathione metabolism	ko00480	8	0.159652	jgi|Phyca11|510671|fgenesh2_kg.PHYCAscaffold_65_#_11_#_gi|189084858|gb|BT032389.1|;jgi|Phyca11|537258|estExt2_fgenesh1_pg.C_PHYCAscaffold_800026;jgi|Phyca11|512122|fgenesh2_kg.PHYCAscaffold_191_#_4_#_Contig1846.1;jgi|Phyca11|15988|fgenesh1_pg.PHYCAscaffold_17_#_71;jgi|Phyca11|538333|estExt2_Genewise1Plus.C_PHYCAscaffold_10922;jgi|Phyca11|12789|fgenesh1_pg.PHYCAscaffold_1_#_241;jgi|Phyca11|511632|…
Propanoate metabolism	ko00640	8	0.643864	jgi|Phyca11|508653|fgenesh2_kg.PHYCAscaffold_37_#_28_#_Contig1670.1;jgi|Phyca11|508732|fgenesh2_kg.PHYCAscaffold_37_#_107_#_Contig546.1;jgi|Phyca11|18538|fgenesh1_pg.PHYCAscaffold_37_#_102;jgi|Phyca11|504914|fgenesh2_kg.PHYCAscaffold_10_#_74_#_Contig847.2;jgi|Phyca11|65510|gw1.10.413.1;jgi|Phyca11|577778|estExt2_Genewise1.C_PHYCAscaffold_3970001;jgi|Phyca11|507305|fgenesh2_kg.PHYCAscaffold_26_#_1…
Pyrimidine metabolism	ko00240	8	0.765066	jgi|Phyca11|573117|estExt2_Genewise1.C_PHYCAscaffold_510192;jgi|Phyca11|503926|fgenesh2_kg.PHYCAscaffold_5_#_90_#_4097723:1;jgi|Phyca11|104797|e_gw1.10.603.1;jgi|Phyca11|508397|fgenesh2_kg.PHYCAscaffold_34_#_93_#_4104990:1;jgi|Phyca11|509197|fgenesh2_kg.PHYCAscaffold_42_#_104_#_4096696:2;jgi|Phyca11|511761|fgenesh2_kg.PHYCAscaffold_97_#_11_#_gi|189084172|gb|BT031688.1|;jgi|Phyca11|5767|fgenesh1_p…
Glycine, serine and threonine metabolism	ko00260	7	0.425655	jgi|Phyca11|508791|fgenesh2_kg.PHYCAscaffold_38_#_43_#_Contig2859.1;jgi|Phyca11|527819|estExt2_fgenesh1_pm.C_PHYCAscaffold_230038;jgi|Phyca11|534866|estExt2_fgenesh1_pg.C_PHYCAscaffold_290018;jgi|Phyca11|544770|estExt2_Genewise1Plus.C_PHYCAscaffold_150540;jgi|Phyca11|20264|fgenesh1_pg.PHYCAscaffold_60_#_50;jgi|Phyca11|111612|e_gw1.20.272.1;jgi|Phyca11|508846|fgenesh2_kg.PHYCAscaffold_39_#_13_#_gi…
Tyrosine metabolism	ko00350	7	0.065998	jgi|Phyca11|567143|estExt2_Genewise1.C_PHYCAscaffold_230469;jgi|Phyca11|503391|fgenesh2_kg.PHYCAscaffold_3_#_256_#_Contig1415.1;jgi|Phyca11|8289|fgenesh1_pm.PHYCAscaffold_27_#_35;jgi|Phyca11|511793|fgenesh2_kg.PHYCAscaffold_99_#_7_#_Contig588.1;jgi|Phyca11|527275|estExt2_fgenesh1_pm.C_PHYCAscaffold_170168;jgi|Phyca11|545413|estExt2_Genewise1Plus.C_PHYCAscaffold_170599;jgi|Phyca11|103853|e_gw1.8.4…
Cysteine and methionine metabolism	ko00270	7	0.170532	jgi|Phyca11|110170|e_gw1.18.714.1;jgi|Phyca11|508791|fgenesh2_kg.PHYCAscaffold_38_#_43_#_Contig2859.1;jgi|Phyca11|503995|fgenesh2_kg.PHYCAscaffold_5_#_159_#_4101945:92;jgi|Phyca11|47441|gw1.102.67.1;jgi|Phyca11|8289|fgenesh1_pm.PHYCAscaffold_27_#_35;jgi|Phyca11|532753|estExt2_fgenesh1_pg.C_PHYCAscaffold_80020;jgi|Phyca11|111612|e_gw1.20.272.1
Citrate cycle (TCA cycle)	ko00020	7	0.377544	jgi|Phyca11|512122|fgenesh2_kg.PHYCAscaffold_191_#_4_#_Contig1846.1;jgi|Phyca11|96024|e_gw1.1.1208.1;jgi|Phyca11|511632|fgenesh2_kg.PHYCAscaffold_93_#_3_#_Contig1846.1;jgi|Phyca11|559116|estExt2_Genewise1.C_PHYCAscaffold_21127;jgi|Phyca11|542199|estExt2_Genewise1Plus.C_PHYCAscaffold_80633;jgi|Phyca11|504146|fgenesh2_kg.PHYCAscaffold_6_#_63_#_Contig1083.1;jgi|Phyca11|564009|estExt2_Genewise1.C_PHY…
Galactose metabolism	ko00052	7	0.0122788	jgi|Phyca11|510038|fgenesh2_kg.PHYCAscaffold_53_#_23_#_4101945:223;jgi|Phyca11|510042|fgenesh2_kg.PHYCAscaffold_53_#_27_#_Contig225.1;jgi|Phyca11|537003|estExt2_fgenesh1_pg.C_PHYCAscaffold_710014;jgi|Phyca11|509568|fgenesh2_kg.PHYCAscaffold_47_#_59_#_Contig284.1;jgi|Phyca11|537800|estExt2_fgenesh1_pg.C_PHYCAscaffold_1690001;jgi|Phyca11|537801|estExt2_fgenesh1_pg.C_PHYCAscaffold_1690002;jgi|Phyca1…
RNA polymerase	ko03020	6	0.436059	jgi|Phyca11|104797|e_gw1.10.603.1;jgi|Phyca11|508397|fgenesh2_kg.PHYCAscaffold_34_#_93_#_4104990:1;jgi|Phyca11|5767|fgenesh1_pm.PHYCAscaffold_7_#_133;jgi|Phyca11|525489|estExt2_fgenesh1_pm.C_PHYCAscaffold_40018;jgi|Phyca11|108224|e_gw1.15.640.1;jgi|Phyca11|18029|fgenesh1_pg.PHYCAscaffold_32_#_104;jgi|Phyca11|527499|estExt2_fgenesh1_pm.C_PHYCAscaffold_200021;jgi|Phyca11|526040|estExt2_fgenesh1_pm.…
Valine, leucine and isoleucine biosynthesis	ko00290	6	0.0391525	jgi|Phyca11|120320|e_gw1.41.116.1;jgi|Phyca11|527819|estExt2_fgenesh1_pm.C_PHYCAscaffold_230038;jgi|Phyca11|548494|estExt2_Genewise1Plus.C_PHYCAscaffold_290086;jgi|Phyca11|534535|estExt2_fgenesh1_pg.C_PHYCAscaffold_250008;jgi|Phyca11|96024|e_gw1.1.1208.1;jgi|Phyca11|20264|fgenesh1_pg.PHYCAscaffold_60_#_50
Amino sugar and nucleotide sugar metabolism	ko00520	6	0.139337	jgi|Phyca11|510038|fgenesh2_kg.PHYCAscaffold_53_#_23_#_4101945:223;jgi|Phyca11|510042|fgenesh2_kg.PHYCAscaffold_53_#_27_#_Contig225.1;jgi|Phyca11|537003|estExt2_fgenesh1_pg.C_PHYCAscaffold_710014;jgi|Phyca11|537997|estExt2_Genewise1Plus.C_PHYCAscaffold_10129;jgi|Phyca11|502885|fgenesh2_kg.PHYCAscaffold_2_#_1_#_Contig3960.1;jgi|Phyca11|562156|estExt2_Genewise1.C_PHYCAscaffold_80691
Endocytosis	ko04144	6	0.452412	jgi|Phyca11|104429|e_gw1.9.149.1;jgi|Phyca11|104465|e_gw1.9.162.1;jgi|Phyca11|532912|estExt2_fgenesh1_pg.C_PHYCAscaffold_90071;jgi|Phyca11|104335|e_gw1.9.161.1;jgi|Phyca11|509820|fgenesh2_kg.PHYCAscaffold_50_#_21_#_Contig158.1;jgi|Phyca11|551908|estExt2_Genewise1Plus.C_PHYCAscaffold_440124;jgi|Phyca11|551967|estExt2_Genewise1Plus.C_PHYCAscaffold_440304;jgi|Phyca11|511874|fgenesh2_kg.PHYCAscaffold…
Pentose phosphate pathway	ko00030	6	0.195286	jgi|Phyca11|572182|estExt2_Genewise1.C_PHYCAscaffold_460372;jgi|Phyca11|9620|fgenesh1_pm.PHYCAscaffold_40_#_8;jgi|Phyca11|537003|estExt2_fgenesh1_pg.C_PHYCAscaffold_710014;jgi|Phyca11|5731|fgenesh1_pm.PHYCAscaffold_7_#_97;jgi|Phyca11|506857|fgenesh2_kg.PHYCAscaffold_22_#_96_#_gi|189084480|gb|BT031996.1|;jgi|Phyca11|507227|fgenesh2_kg.PHYCAscaffold_26_#_30_#_Contig197.1;jgi|Phyca11|534614|estExt2_…
RNA degradation	ko03018	6	0.409404	jgi|Phyca11|553796|estExt2_Genewise1Plus.C_PHYCAscaffold_550152;jgi|Phyca11|100428|e_gw1.4.1102.1;jgi|Phyca11|537898|estExt2_Genewise1Plus.C_PHYCAscaffold_10012;jgi|Phyca11|502742|fgenesh2_kg.PHYCAscaffold_1_#_202_#_4098025:1;jgi|Phyca11|504557|fgenesh2_kg.PHYCAscaffold_8_#_126_#_4101945:246;jgi|Phyca11|541134|estExt2_Genewise1Plus.C_PHYCAscaffold_60201
Histidine metabolism	ko00340	6	0.0391525	jgi|Phyca11|10540|fgenesh1_pm.PHYCAscaffold_51_#_13;jgi|Phyca11|554747|estExt2_Genewise1Plus.C_PHYCAscaffold_650014;jgi|Phyca11|133380|e_gw1.432.2.1;jgi|Phyca11|532679|estExt2_fgenesh1_pg.C_PHYCAscaffold_70087;jgi|Phyca11|507305|fgenesh2_kg.PHYCAscaffold_26_#_108_#_gi|189085065|gb|BT032597.1|;jgi|Phyca11|507307|fgenesh2_kg.PHYCAscaffold_26_#_110_#_4096695:2
beta-Alanine metabolism	ko00410	6	0.195286	jgi|Phyca11|16252|fgenesh1_pg.PHYCAscaffold_18_#_140;jgi|Phyca11|508732|fgenesh2_kg.PHYCAscaffold_37_#_107_#_Contig546.1;jgi|Phyca11|18538|fgenesh1_pg.PHYCAscaffold_37_#_102;jgi|Phyca11|507305|fgenesh2_kg.PHYCAscaffold_26_#_108_#_gi|189085065|gb|BT032597.1|;jgi|Phyca11|507307|fgenesh2_kg.PHYCAscaffold_26_#_110_#_4096695:2;jgi|Phyca11|532621|estExt2_fgenesh1_pg.C_PHYCAscaffold_60168;jgi|Phyca11|54…
Tryptophan metabolism	ko00380	5	0.280346	jgi|Phyca11|530977|estExt2_fgenesh1_pm.C_PHYCAscaffold_860033;jgi|Phyca11|507305|fgenesh2_kg.PHYCAscaffold_26_#_108_#_gi|189085065|gb|BT032597.1|;jgi|Phyca11|507307|fgenesh2_kg.PHYCAscaffold_26_#_110_#_4096695:2;jgi|Phyca11|564009|estExt2_Genewise1.C_PHYCAscaffold_130507;jgi|Phyca11|570119|estExt2_Genewise1.C_PHYCAscaffold_350311
Peptidases	ko01002	5	0.399319	jgi|Phyca11|536632|estExt2_fgenesh1_pg.C_PHYCAscaffold_580058;jgi|Phyca11|554319|estExt2_Genewise1Plus.C_PHYCAscaffold_600218;jgi|Phyca11|506596|fgenesh2_kg.PHYCAscaffold_20_#_142_#_gi|189084101|gb|BT031617.1|;jgi|Phyca11|526804|estExt2_fgenesh1_pm.C_PHYCAscaffold_130062;jgi|Phyca11|509252|fgenesh2_kg.PHYCAscaffold_43_#_50_#_gi|189083975|gb|BT031491.1|
Cytoskeleton proteins	ko04812	5	0.901442	jgi|Phyca11|109992|e_gw1.17.709.1;jgi|Phyca11|538368|estExt2_Genewise1Plus.C_PHYCAscaffold_10992;jgi|Phyca11|508077|fgenesh2_kg.PHYCAscaffold_32_#_36_#_Contig2846.1;jgi|Phyca11|125348|e_gw1.58.66.1;jgi|Phyca11|506502|fgenesh2_kg.PHYCAscaffold_20_#_48_#_gi|189084416|gb|BT031932.1|
Phenylalanine, tyrosine and tryptophan biosynthesis	ko00400	5	0.280346	jgi|Phyca11|547298|estExt2_Genewise1Plus.C_PHYCAscaffold_240229;jgi|Phyca11|8289|fgenesh1_pm.PHYCAscaffold_27_#_35;jgi|Phyca11|574571|estExt2_Genewise1.C_PHYCAscaffold_640044;jgi|Phyca11|112512|e_gw1.22.37.1;jgi|Phyca11|546856|estExt2_Genewise1Plus.C_PHYCAscaffold_220495
mRNA surveillance pathway	ko03015	5	0.982367	jgi|Phyca11|119368|e_gw1.38.437.1;jgi|Phyca11|542805|estExt2_Genewise1Plus.C_PHYCAscaffold_100200;jgi|Phyca11|549698|estExt2_Genewise1Plus.C_PHYCAscaffold_330264;jgi|Phyca11|529676|estExt2_fgenesh1_pm.C_PHYCAscaffold_470058;jgi|Phyca11|83929|gw1.169.16.1;jgi|Phyca11|543113|estExt2_Genewise1Plus.C_PHYCAscaffold_110174;jgi|Phyca11|5774|fgenesh1_pm.PHYCAscaffold_7_#_140;jgi|Phyca11|41168|gw1.8.122.1
Nicotinate and nicotinamide metabolism	ko00760	5	0.126637	jgi|Phyca11|110289|e_gw1.18.79.1;jgi|Phyca11|531870|estExt2_fgenesh1_pg.C_PHYCAscaffold_30002;jgi|Phyca11|509122|fgenesh2_kg.PHYCAscaffold_42_#_29_#_Contig381.1;jgi|Phyca11|509197|fgenesh2_kg.PHYCAscaffold_42_#_104_#_4096696:2;jgi|Phyca11|510219|fgenesh2_kg.PHYCAscaffold_55_#_36_#_Contig525.1
Sphingolipid metabolism	ko00600	5	0.654118	jgi|Phyca11|568775|estExt2_Genewise1.C_PHYCAscaffold_300176;jgi|Phyca11|105438|e_gw1.11.442.1;jgi|Phyca11|541699|estExt2_Genewise1Plus.C_PHYCAscaffold_70548;jgi|Phyca11|42407|gw1.15.108.1;jgi|Phyca11|507287|fgenesh2_kg.PHYCAscaffold_26_#_90_#_4101951:2
Translation, ribosomal structure and biogenesis	ko05162	5	0.124861	jgi|Phyca11|104429|e_gw1.9.149.1;jgi|Phyca11|104465|e_gw1.9.162.1;jgi|Phyca11|532912|estExt2_fgenesh1_pg.C_PHYCAscaffold_90071;jgi|Phyca11|104335|e_gw1.9.161.1;jgi|Phyca11|509820|fgenesh2_kg.PHYCAscaffold_50_#_21_#_Contig158.1;jgi|Phyca11|502889|fgenesh2_kg.PHYCAscaffold_2_#_5_#_4101945:166
Butanoate metabolism	ko00650	5	0.0902738	jgi|Phyca11|16252|fgenesh1_pg.PHYCAscaffold_18_#_140;jgi|Phyca11|508732|fgenesh2_kg.PHYCAscaffold_37_#_107_#_Contig546.1;jgi|Phyca11|18538|fgenesh1_pg.PHYCAscaffold_37_#_102;jgi|Phyca11|564388|estExt2_Genewise1.C_PHYCAscaffold_140537;jgi|Phyca11|96024|e_gw1.1.1208.1;jgi|Phyca11|532621|estExt2_fgenesh1_pg.C_PHYCAscaffold_60168
Protein kinases	ko01001	5	0.999978	jgi|Phyca11|116048|e_gw1.30.49.1;jgi|Phyca11|502579|fgenesh2_kg.PHYCAscaffold_1_#_39_#_Contig1164.1;jgi|Phyca11|127051|e_gw1.66.171.1;jgi|Phyca11|11491|fgenesh1_pm.PHYCAscaffold_72_#_22;jgi|Phyca11|83727|gw1.6.1123.1;jgi|Phyca11|569988|estExt2_Genewise1.C_PHYCAscaffold_350077;jgi|Phyca11|119653|e_gw1.39.449.1
Lysosome	ko04142	5	0.182039	jgi|Phyca11|112489|e_gw1.22.655.1;jgi|Phyca11|20121|fgenesh1_pg.PHYCAscaffold_58_#_21;jgi|Phyca11|534612|estExt2_fgenesh1_pg.C_PHYCAscaffold_260037;jgi|Phyca11|567679|estExt2_Genewise1.C_PHYCAscaffold_260120;jgi|Phyca11|508441|fgenesh2_kg.PHYCAscaffold_35_#_24_#_Contig211.1
MAPK signaling pathway	ko04010	5	0.0282185	jgi|Phyca11|104429|e_gw1.9.149.1;jgi|Phyca11|104465|e_gw1.9.162.1;jgi|Phyca11|532912|estExt2_fgenesh1_pg.C_PHYCAscaffold_90071;jgi|Phyca11|104335|e_gw1.9.161.1;jgi|Phyca11|509820|fgenesh2_kg.PHYCAscaffold_50_#_21_#_Contig158.1;jgi|Phyca11|100814|e_gw1.5.1158.1;jgi|Phyca11|566563|estExt2_Genewise1.C_PHYCAscaffold_210462
Toxoplasmosis	ko05145	5	0.0648918	jgi|Phyca11|104429|e_gw1.9.149.1;jgi|Phyca11|104465|e_gw1.9.162.1;jgi|Phyca11|532912|estExt2_fgenesh1_pg.C_PHYCAscaffold_90071;jgi|Phyca11|104335|e_gw1.9.161.1;jgi|Phyca11|509820|fgenesh2_kg.PHYCAscaffold_50_#_21_#_Contig158.1;jgi|Phyca11|536323|estExt2_fgenesh1_pg.C_PHYCAscaffold_500095;jgi|Phyca11|83727|gw1.6.1123.1
Insulin signaling pathway	ko04910	5	0.707012	jgi|Phyca11|504914|fgenesh2_kg.PHYCAscaffold_10_#_74_#_Contig847.2;jgi|Phyca11|65510|gw1.10.413.1;jgi|Phyca11|117681|e_gw1.34.436.1;jgi|Phyca11|577778|estExt2_Genewise1.C_PHYCAscaffold_3970001;jgi|Phyca11|525487|estExt2_fgenesh1_pm.C_PHYCAscaffold_40016;jgi|Phyca11|503760|fgenesh2_kg.PHYCAscaffold_4_#_299_#_Contig1002.1;jgi|Phyca11|504536|fgenesh2_kg.PHYCAscaffold_8_#_105_#_Contig991.1;jgi|Phyca1…
One carbon pool by folate	ko00670	4	0.24153	jgi|Phyca11|563500|estExt2_Genewise1.C_PHYCAscaffold_120426;jgi|Phyca11|574695|estExt2_Genewise1.C_PHYCAscaffold_650023;jgi|Phyca11|532753|estExt2_fgenesh1_pg.C_PHYCAscaffold_80020;jgi|Phyca11|508846|fgenesh2_kg.PHYCAscaffold_39_#_13_#_gi|189084611|gb|BT032127.1|
Amino acid transport and metabolism	ko00710	4	0.308234	jgi|Phyca11|9620|fgenesh1_pm.PHYCAscaffold_40_#_8;jgi|Phyca11|510165|fgenesh2_kg.PHYCAscaffold_54_#_59_#_4100014:1;jgi|Phyca11|506857|fgenesh2_kg.PHYCAscaffold_22_#_96_#_gi|189084480|gb|BT031996.1|;jgi|Phyca11|506671|fgenesh2_kg.PHYCAscaffold_21_#_43_#_4101247:3;jgi|Phyca11|566063|estExt2_Genewise1.C_PHYCAscaffold_200070;jgi|Phyca11|546081|estExt2_Genewise1Plus.C_PHYCAscaffold_200073
Energy production and conversion	ko00720	4	0.374241	jgi|Phyca11|508653|fgenesh2_kg.PHYCAscaffold_37_#_28_#_Contig1670.1;jgi|Phyca11|512122|fgenesh2_kg.PHYCAscaffold_191_#_4_#_Contig1846.1;jgi|Phyca11|511632|fgenesh2_kg.PHYCAscaffold_93_#_3_#_Contig1846.1;jgi|Phyca11|559116|estExt2_Genewise1.C_PHYCAscaffold_21127
Selenocompound metabolism	ko00450	4	0.179667	jgi|Phyca11|576261|estExt2_Genewise1.C_PHYCAscaffold_860021;jgi|Phyca11|577399|estExt2_Genewise1.C_PHYCAscaffold_1120030;jgi|Phyca11|532753|estExt2_fgenesh1_pg.C_PHYCAscaffold_80020;jgi|Phyca11|506599|fgenesh2_kg.PHYCAscaffold_20_#_145_#_gi|189084303|gb|BT031819.1|
Chloroalkane and chloroalkene degradation	ko00625	4	0.0415448	jgi|Phyca11|511793|fgenesh2_kg.PHYCAscaffold_99_#_7_#_Contig588.1;jgi|Phyca11|527275|estExt2_fgenesh1_pm.C_PHYCAscaffold_170168;jgi|Phyca11|507305|fgenesh2_kg.PHYCAscaffold_26_#_108_#_gi|189085065|gb|BT032597.1|;jgi|Phyca11|507307|fgenesh2_kg.PHYCAscaffold_26_#_110_#_4096695:2
PPAR signaling pathway	ko03320	4	0.237741	jgi|Phyca11|509844|fgenesh2_kg.PHYCAscaffold_50_#_45_#_Contig334.1;jgi|Phyca11|526918|estExt2_fgenesh1_pm.C_PHYCAscaffold_140048;jgi|Phyca11|6747|fgenesh1_pm.PHYCAscaffold_14_#_51;jgi|Phyca11|77476|gw1.129.18.1
Valine, leucine and isoleucine degradation	ko00280	4	0.847323	jgi|Phyca11|548717|estExt2_Genewise1Plus.C_PHYCAscaffold_300023;jgi|Phyca11|508178|fgenesh2_kg.PHYCAscaffold_33_#_37_#_Contig486.1;jgi|Phyca11|564388|estExt2_Genewise1.C_PHYCAscaffold_140537;jgi|Phyca11|117203|e_gw1.32.59.1;jgi|Phyca11|507305|fgenesh2_kg.PHYCAscaffold_26_#_108_#_gi|189085065|gb|BT032597.1|;jgi|Phyca11|507307|fgenesh2_kg.PHYCAscaffold_26_#_110_#_4096695:2
Glycerolipid metabolism	ko00561	4	0.504775	jgi|Phyca11|509812|fgenesh2_kg.PHYCAscaffold_50_#_13_#_gi|189084785|gb|BT032315.1|;jgi|Phyca11|534012|estExt2_fgenesh1_pg.C_PHYCAscaffold_190112;jgi|Phyca11|507305|fgenesh2_kg.PHYCAscaffold_26_#_108_#_gi|189085065|gb|BT032597.1|;jgi|Phyca11|507307|fgenesh2_kg.PHYCAscaffold_26_#_110_#_4096695:2
Lysine degradation	ko00310	4	0.93193	jgi|Phyca11|507305|fgenesh2_kg.PHYCAscaffold_26_#_108_#_gi|189085065|gb|BT032597.1|;jgi|Phyca11|507307|fgenesh2_kg.PHYCAscaffold_26_#_110_#_4096695:2;jgi|Phyca11|504146|fgenesh2_kg.PHYCAscaffold_6_#_63_#_Contig1083.1;jgi|Phyca11|564009|estExt2_Genewise1.C_PHYCAscaffold_130507
Methane metabolism	ko00680	4	0.515696	jgi|Phyca11|508653|fgenesh2_kg.PHYCAscaffold_37_#_28_#_Contig1670.1;jgi|Phyca11|530977|estExt2_fgenesh1_pm.C_PHYCAscaffold_860033;jgi|Phyca11|525532|estExt2_fgenesh1_pm.C_PHYCAscaffold_40067;jgi|Phyca11|539800|estExt2_Genewise1Plus.C_PHYCAscaffold_40061;jgi|Phyca11|527275|estExt2_fgenesh1_pm.C_PHYCAscaffold_170168;jgi|Phyca11|508846|fgenesh2_kg.PHYCAscaffold_39_#_13_#_gi|189084611|gb|BT032127.1|
Transporters	ko02000	4	0.694394	jgi|Phyca11|6029|fgenesh1_pm.PHYCAscaffold_9_#_89;jgi|Phyca11|123300|e_gw1.50.480.1;jgi|Phyca11|503288|fgenesh2_kg.PHYCAscaffold_3_#_153_#_4101652:1;jgi|Phyca11|6938|fgenesh1_pm.PHYCAscaffold_15_#_99;jgi|Phyca11|556448|estExt2_Genewise1Plus.C_PHYCAscaffold_890016;jgi|Phyca11|509207|fgenesh2_kg.PHYCAscaffold_43_#_5_#_gi|189084735|gb|BT032253.1|
Glyoxylate and dicarboxylate metabolism	ko00630	4	0.440652	jgi|Phyca11|577414|estExt2_Genewise1.C_PHYCAscaffold_1120048;jgi|Phyca11|8284|fgenesh1_pm.PHYCAscaffold_27_#_30;jgi|Phyca11|559116|estExt2_Genewise1.C_PHYCAscaffold_21127;jgi|Phyca11|542199|estExt2_Genewise1Plus.C_PHYCAscaffold_80633
Sulfur metabolism	ko00920	4	0.504775	jgi|Phyca11|576261|estExt2_Genewise1.C_PHYCAscaffold_860021;jgi|Phyca11|549230|estExt2_Genewise1Plus.C_PHYCAscaffold_310369;jgi|Phyca11|40061|gw1.31.30.1;jgi|Phyca11|506599|fgenesh2_kg.PHYCAscaffold_20_#_145_#_gi|189084303|gb|BT031819.1|
Glycerophospholipid metabolism	ko00564	4	0.731417	jgi|Phyca11|507769|fgenesh2_kg.PHYCAscaffold_30_#_38_#_4096885:3;jgi|Phyca11|510858|fgenesh2_kg.PHYCAscaffold_70_#_4_#_gi|189084325|gb|BT031841.1|;jgi|Phyca11|534012|estExt2_fgenesh1_pg.C_PHYCAscaffold_190112;jgi|Phyca11|557877|estExt2_Genewise1.C_PHYCAscaffold_10036
Drug metabolism - cytochrome P450	ko00982	3	0.307184	jgi|Phyca11|510671|fgenesh2_kg.PHYCAscaffold_65_#_11_#_gi|189084858|gb|BT032389.1|;jgi|Phyca11|511793|fgenesh2_kg.PHYCAscaffold_99_#_7_#_Contig588.1;jgi|Phyca11|15988|fgenesh1_pg.PHYCAscaffold_17_#_71;jgi|Phyca11|527275|estExt2_fgenesh1_pm.C_PHYCAscaffold_170168
glycolysis	ko00521	3	0.339972	jgi|Phyca11|510038|fgenesh2_kg.PHYCAscaffold_53_#_23_#_4101945:223;jgi|Phyca11|510042|fgenesh2_kg.PHYCAscaffold_53_#_27_#_Contig225.1;jgi|Phyca11|537003|estExt2_fgenesh1_pg.C_PHYCAscaffold_710014
Metabolism of xenobiotics by cytochrome P450	ko00980	3	0.440652	jgi|Phyca11|510671|fgenesh2_kg.PHYCAscaffold_65_#_11_#_gi|189084858|gb|BT032389.1|;jgi|Phyca11|511793|fgenesh2_kg.PHYCAscaffold_99_#_7_#_Contig588.1;jgi|Phyca11|15988|fgenesh1_pg.PHYCAscaffold_17_#_71;jgi|Phyca11|527275|estExt2_fgenesh1_pm.C_PHYCAscaffold_170168
Pathogenic Escherichia coli infection	ko05130	3	0.689681	jgi|Phyca11|565555|estExt2_Genewise1.C_PHYCAscaffold_180288;jgi|Phyca11|83343|gw1.18.754.1;jgi|Phyca11|113597|e_gw1.24.348.1
DNA replication proteins	ko03032	3	0.999999	jgi|Phyca11|511800|fgenesh2_kg.PHYCAscaffold_100_#_3_#_4098137:1;jgi|Phyca11|502889|fgenesh2_kg.PHYCAscaffold_2_#_5_#_4101945:166;jgi|Phyca11|130483|e_gw1.94.6.1
Fatty acid biosynthesis	ko00061	3	0.689681	jgi|Phyca11|504914|fgenesh2_kg.PHYCAscaffold_10_#_74_#_Contig847.2;jgi|Phyca11|65510|gw1.10.413.1;jgi|Phyca11|577778|estExt2_Genewise1.C_PHYCAscaffold_3970001
Biosynthesis of unsaturated fatty acids	ko01040	3	0.0905754	jgi|Phyca11|77476|gw1.129.18.1;jgi|Phyca11|577851|estExt2_Genewise1.C_PHYCAscaffold_6760001;jgi|Phyca11|545267|estExt2_Genewise1Plus.C_PHYCAscaffold_170368
Porphyrin and chlorophyll metabolism	ko00860	3	0.0902738	jgi|Phyca11|564464|estExt2_Genewise1.C_PHYCAscaffold_150053;jgi|Phyca11|528058|estExt2_fgenesh1_pm.C_PHYCAscaffold_260050;jgi|Phyca11|506466|fgenesh2_kg.PHYCAscaffold_20_#_12_#_4101824:18
Phagosome	ko04145	3	0.373482	jgi|Phyca11|508077|fgenesh2_kg.PHYCAscaffold_32_#_36_#_Contig2846.1;jgi|Phyca11|546772|estExt2_Genewise1Plus.C_PHYCAscaffold_220372;jgi|Phyca11|571603|estExt2_Genewise1.C_PHYCAscaffold_430084
alpha-Linolenic acid metabolism	ko00592	3	0.25904	jgi|Phyca11|526918|estExt2_fgenesh1_pm.C_PHYCAscaffold_140048;jgi|Phyca11|6747|fgenesh1_pm.PHYCAscaffold_14_#_51;jgi|Phyca11|545267|estExt2_Genewise1Plus.C_PHYCAscaffold_170368
Regulation of actin cytoskeleton	ko04810	3	0.705011	jgi|Phyca11|8021|fgenesh1_pm.PHYCAscaffold_24_#_51;jgi|Phyca11|113597|e_gw1.24.348.1;jgi|Phyca11|551908|estExt2_Genewise1Plus.C_PHYCAscaffold_440124;jgi|Phyca11|566563|estExt2_Genewise1.C_PHYCAscaffold_210462;jgi|Phyca11|506502|fgenesh2_kg.PHYCAscaffold_20_#_48_#_gi|189084416|gb|BT031932.1|
Lipid biosynthesis proteins	ko01004	3	0.241214	jgi|Phyca11|534012|estExt2_fgenesh1_pg.C_PHYCAscaffold_190112;jgi|Phyca11|103968|e_gw1.8.568.1;jgi|Phyca11|20121|fgenesh1_pg.PHYCAscaffold_58_#_21
Styrene degradation	ko00643	3	0.0549814	jgi|Phyca11|567143|estExt2_Genewise1.C_PHYCAscaffold_230469;jgi|Phyca11|545413|estExt2_Genewise1Plus.C_PHYCAscaffold_170599;jgi|Phyca11|103853|e_gw1.8.45.1
Fructose and mannose metabolism	ko00051	3	0.124861	jgi|Phyca11|506671|fgenesh2_kg.PHYCAscaffold_21_#_43_#_4101247:3;jgi|Phyca11|505421|fgenesh2_kg.PHYCAscaffold_13_#_71_#_Contig230.1;jgi|Phyca11|505423|fgenesh2_kg.PHYCAscaffold_13_#_73_#_Contig230.1
Ascorbate and aldarate metabolism	ko00053	3	0.24153	jgi|Phyca11|5731|fgenesh1_pm.PHYCAscaffold_7_#_97;jgi|Phyca11|503765|fgenesh2_kg.PHYCAscaffold_4_#_304_#_4098594:1;jgi|Phyca11|507305|fgenesh2_kg.PHYCAscaffold_26_#_108_#_gi|189085065|gb|BT032597.1|;jgi|Phyca11|507307|fgenesh2_kg.PHYCAscaffold_26_#_110_#_4096695:2
Folate biosynthesis	ko00790	2	0.307184	jgi|Phyca11|563280|estExt2_Genewise1.C_PHYCAscaffold_110553;jgi|Phyca11|504202|fgenesh2_kg.PHYCAscaffold_6_#_119_#_4100433:1
Aldehyde dehydrogenase	ko04670	2	0.181219	jgi|Phyca11|113597|e_gw1.24.348.1;jgi|Phyca11|566563|estExt2_Genewise1.C_PHYCAscaffold_210462
Tight junction	ko04530	2	0.920461	jgi|Phyca11|113597|e_gw1.24.348.1;jgi|Phyca11|5774|fgenesh1_pm.PHYCAscaffold_7_#_140;jgi|Phyca11|506502|fgenesh2_kg.PHYCAscaffold_20_#_48_#_gi|189084416|gb|BT031932.1|
Cytoskeleton	ko05412	2	0.382837	jgi|Phyca11|113597|e_gw1.24.348.1;jgi|Phyca11|506502|fgenesh2_kg.PHYCAscaffold_20_#_48_#_gi|189084416|gb|BT031932.1|
Energy production and conversion	ko05016	2	0.49839	jgi|Phyca11|527499|estExt2_fgenesh1_pm.C_PHYCAscaffold_200021;jgi|Phyca11|509213|fgenesh2_kg.PHYCAscaffold_43_#_11_#_4099232:1
Amino acid transport and metabolism	ko04940	2	0.0549814	jgi|Phyca11|16252|fgenesh1_pg.PHYCAscaffold_18_#_140;jgi|Phyca11|19592|fgenesh1_pg.PHYCAscaffold_50_#_14
Drug metabolism - other enzymes	ko00983	2	0.573489	jgi|Phyca11|531975|estExt2_fgenesh1_pg.C_PHYCAscaffold_30139;jgi|Phyca11|536632|estExt2_fgenesh1_pg.C_PHYCAscaffold_580058
Calcium signaling pathway	ko04020	2	0.689681	jgi|Phyca11|504612|fgenesh2_kg.PHYCAscaffold_9_#_3_#_Contig947.1;jgi|Phyca11|541699|estExt2_Genewise1Plus.C_PHYCAscaffold_70548;jgi|Phyca11|125467|e_gw1.58.267.1
Retinol metabolism	ko00830	2	0.164618	jgi|Phyca11|511793|fgenesh2_kg.PHYCAscaffold_99_#_7_#_Contig588.1;jgi|Phyca11|527275|estExt2_fgenesh1_pm.C_PHYCAscaffold_170168
Glycosyltransferases	ko01003	2	0.998074	jgi|Phyca11|126591|e_gw1.64.191.1;jgi|Phyca11|574577|estExt2_Genewise1.C_PHYCAscaffold_640050;jgi|Phyca11|562156|estExt2_Genewise1.C_PHYCAscaffold_80691
Fc gamma R-mediated phagocytosis	ko04666	2	0.621645	jgi|Phyca11|541699|estExt2_Genewise1Plus.C_PHYCAscaffold_70548;jgi|Phyca11|566563|estExt2_Genewise1.C_PHYCAscaffold_210462
ATP binding	ko05410	2	0.651328	jgi|Phyca11|113597|e_gw1.24.348.1;jgi|Phyca11|119653|e_gw1.39.449.1
Ubiquinone and other terpenoid-quinone biosynthesis	ko00130	2	0.181219	jgi|Phyca11|503391|fgenesh2_kg.PHYCAscaffold_3_#_256_#_Contig1415.1;jgi|Phyca11|8289|fgenesh1_pm.PHYCAscaffold_27_#_35
mTOR signaling pathway	ko04150	2	0.565384	jgi|Phyca11|504536|fgenesh2_kg.PHYCAscaffold_8_#_105_#_Contig991.1;jgi|Phyca11|119653|e_gw1.39.449.1
Protein binding	ko05416	2	0.179667	jgi|Phyca11|566563|estExt2_Genewise1.C_PHYCAscaffold_210462;jgi|Phyca11|533691|estExt2_fgenesh1_pg.C_PHYCAscaffold_160072
protein amino acid phosphorylation	ko05200	2	0.486238	jgi|Phyca11|530396|estExt2_fgenesh1_pm.C_PHYCAscaffold_630021;jgi|Phyca11|10930|fgenesh1_pm.PHYCAscaffold_58_#_42
Adherens junction	ko04520	2	0.632213	jgi|Phyca11|113597|e_gw1.24.348.1;jgi|Phyca11|566563|estExt2_Genewise1.C_PHYCAscaffold_210462;jgi|Phyca11|506502|fgenesh2_kg.PHYCAscaffold_20_#_48_#_gi|189084416|gb|BT031932.1|
Butirosin and neomycin biosynthesis	ko00524	2	0.0662238	jgi|Phyca11|510038|fgenesh2_kg.PHYCAscaffold_53_#_23_#_4101945:223;jgi|Phyca11|510042|fgenesh2_kg.PHYCAscaffold_53_#_27_#_Contig225.1
Signaling pathway	ko04920	2	0.855264	jgi|Phyca11|103968|e_gw1.8.568.1;jgi|Phyca11|119653|e_gw1.39.449.1
Cyanoamino acid metabolism	ko00460	2	0.111382	jgi|Phyca11|505337|fgenesh2_kg.PHYCAscaffold_12_#_125_#_Contig909.1;jgi|Phyca11|131621|e_gw1.108.7.1
Pentose and glucuronate interconversions	ko00040	2	0.772567	jgi|Phyca11|507305|fgenesh2_kg.PHYCAscaffold_26_#_108_#_gi|189085065|gb|BT032597.1|;jgi|Phyca11|507307|fgenesh2_kg.PHYCAscaffold_26_#_110_#_4096695:2
Phenylalanine metabolism	ko00360	2	0.818089	jgi|Phyca11|503391|fgenesh2_kg.PHYCAscaffold_3_#_256_#_Contig1415.1;jgi|Phyca11|8289|fgenesh1_pm.PHYCAscaffold_27_#_35
Vitamin B6 metabolism	ko00750	2	0.164618	jgi|Phyca11|542641|estExt2_Genewise1Plus.C_PHYCAscaffold_90645;jgi|Phyca11|510725|fgenesh2_kg.PHYCAscaffold_65_#_65_#_Contig957.1
Energy production and conversion	ko05014	2	0.25904	jgi|Phyca11|536323|estExt2_fgenesh1_pg.C_PHYCAscaffold_500095;jgi|Phyca11|530977|estExt2_fgenesh1_pm.C_PHYCAscaffold_860033;jgi|Phyca11|566605|estExt2_Genewise1.C_PHYCAscaffold_220022
DNA repair and recombination proteins	ko03400	2	1	jgi|Phyca11|10930|fgenesh1_pm.PHYCAscaffold_58_#_42;jgi|Phyca11|527499|estExt2_fgenesh1_pm.C_PHYCAscaffold_200021
ABC transporters	ko02010	2	0.573489	jgi|Phyca11|6938|fgenesh1_pm.PHYCAscaffold_15_#_99;jgi|Phyca11|509207|fgenesh2_kg.PHYCAscaffold_43_#_5_#_gi|189084735|gb|BT032253.1|
Limonene and pinene degradation	ko00903	2	0.164618	jgi|Phyca11|507305|fgenesh2_kg.PHYCAscaffold_26_#_108_#_gi|189085065|gb|BT032597.1|;jgi|Phyca11|507307|fgenesh2_kg.PHYCAscaffold_26_#_110_#_4096695:2
Bacterial invasion	ko05100	2	0.689681	jgi|Phyca11|113597|e_gw1.24.348.1;jgi|Phyca11|545423|estExt2_Genewise1Plus.C_PHYCAscaffold_170613;jgi|Phyca11|562095|estExt2_Genewise1.C_PHYCAscaffold_80628
Naphthalene degradation	ko00626	2	0.274255	jgi|Phyca11|511793|fgenesh2_kg.PHYCAscaffold_99_#_7_#_Contig588.1;jgi|Phyca11|527275|estExt2_fgenesh1_pm.C_PHYCAscaffold_170168
Focal adhesion	ko04510	2	0.74011	jgi|Phyca11|113597|e_gw1.24.348.1;jgi|Phyca11|566563|estExt2_Genewise1.C_PHYCAscaffold_210462;jgi|Phyca11|506502|fgenesh2_kg.PHYCAscaffold_20_#_48_#_gi|189084416|gb|BT031932.1|
Protein secretion	ko04970	1	0.973655	jgi|Phyca11|125467|e_gw1.58.267.1
Short-chain dehydrogenase/reductase	ko04745	1	0.573489	jgi|Phyca11|113597|e_gw1.24.348.1
Other types of O-glycan biosynthesis	ko00514	1	0.448611	jgi|Phyca11|574577|estExt2_Genewise1.C_PHYCAscaffold_640050
Glycan bindng proteins	ko04091	1	0.590608	jgi|Phyca11|548475|estExt2_Genewise1Plus.C_PHYCAscaffold_290043
MAPK signaling pathway - yeast	ko04011	1	0.0662238	jgi|Phyca11|526898|estExt2_fgenesh1_pm.C_PHYCAscaffold_140026
Biosynthesis of ansamycins	ko01051	1	0.257417	jgi|Phyca11|506857|fgenesh2_kg.PHYCAscaffold_22_#_96_#_gi|189084480|gb|BT031996.1|
Shigellosis	ko05131	1	0.855264	jgi|Phyca11|545423|estExt2_Genewise1Plus.C_PHYCAscaffold_170613
Caprolactam degradation	ko00930	1	0.696058	jgi|Phyca11|5731|fgenesh1_pm.PHYCAscaffold_7_#_97
Secondary metabolites biosynthesis, transport and catabolism	ko04614	1	0.181219	jgi|Phyca11|76423|gw1.19.667.1
Systemic lupus erythematosus	ko05322	1	0.565384	jgi|Phyca11|506502|fgenesh2_kg.PHYCAscaffold_20_#_48_#_gi|189084416|gb|BT031932.1|
Intracellular trafficking, secretion, and vesicular transport	ko05146	1	0.573489	jgi|Phyca11|502993|fgenesh2_kg.PHYCAscaffold_2_#_109_#_4097525:1
Aminobenzoate degradation	ko00627	1	0.832507	jgi|Phyca11|502962|fgenesh2_kg.PHYCAscaffold_2_#_78_#_Contig1710.1
Meiosis - yeast	ko04113	1	0.999338	jgi|Phyca11|130483|e_gw1.94.6.1
Plant-pathogen interaction	ko04626	1	0.56772	jgi|Phyca11|83727|gw1.6.1123.1
Vibrio cholerae infection	ko05110	1	0.464962	jgi|Phyca11|571603|estExt2_Genewise1.C_PHYCAscaffold_430084
DNA replication	ko03030	1	1	jgi|Phyca11|130483|e_gw1.94.6.1
Ether lipid metabolism	ko00565	1	0.949181	jgi|Phyca11|534012|estExt2_fgenesh1_pg.C_PHYCAscaffold_190112
Sense guidance	ko04360	1	0.382837	jgi|Phyca11|8021|fgenesh1_pm.PHYCAscaffold_24_#_51;jgi|Phyca11|566563|estExt2_Genewise1.C_PHYCAscaffold_210462
Cyclin	ko05215	1	0.88537	jgi|Phyca11|502889|fgenesh2_kg.PHYCAscaffold_2_#_5_#_4101945:166
Vasopressin-regulated water reabsorption	ko04962	1	0.564535	jgi|Phyca11|508077|fgenesh2_kg.PHYCAscaffold_32_#_36_#_Contig2846.1
Cytosolic DNA-sensing pathway	ko04623	1	0.988575	jgi|Phyca11|108224|e_gw1.15.640.1
Cytoskeleton	ko05414	1	0.832507	jgi|Phyca11|113597|e_gw1.24.348.1
Cell cycle	ko04110	1	0.982073	jgi|Phyca11|526054|estExt2_fgenesh1_pm.C_PHYCAscaffold_60149
Tropane, piperidine and pyridine alkaloid biosynthesis	ko00960	1	0.832507	jgi|Phyca11|8289|fgenesh1_pm.PHYCAscaffold_27_#_35
Isoquinoline alkaloid biosynthesis	ko00950	1	0.832507	jgi|Phyca11|8289|fgenesh1_pm.PHYCAscaffold_27_#_35
Ras small GTPase	ko04972	1	0.573489	jgi|Phyca11|503606|fgenesh2_kg.PHYCAscaffold_4_#_145_#_Contig2387.1
Secretion system	ko02044	1	0.972019	jgi|Phyca11|508115|fgenesh2_kg.PHYCAscaffold_32_#_74_#_gi|189084048|gb|BT031564.1|
Novobiocin biosynthesis	ko00401	1	0.590608	jgi|Phyca11|8289|fgenesh1_pm.PHYCAscaffold_27_#_35
Riboflavin metabolism	ko00740	1	0.949181	jgi|Phyca11|37454|gw1.5.47.1
Taurine and hypotaurine metabolism	ko00430	1	0.181219	jgi|Phyca11|532621|estExt2_fgenesh1_pg.C_PHYCAscaffold_60168
Proximal tubule bicarbonate reclamation	ko04964	1	0.448611	jgi|Phyca11|528587|estExt2_fgenesh1_pm.C_PHYCAscaffold_310068
Protein kinase-like	ko05216	1	0.274255	jgi|Phyca11|512010|fgenesh2_kg.PHYCAscaffold_112_#_15_#_Contig1977.1;jgi|Phyca11|509146|fgenesh2_kg.PHYCAscaffold_42_#_53_#_Contig335.1
Progesterone-mediated oocyte maturation	ko04914	1	0.828939	jgi|Phyca11|530396|estExt2_fgenesh1_pm.C_PHYCAscaffold_630021
Basal transcription factors	ko03022	1	0.810398	jgi|Phyca11|119860|e_gw1.39.32.1
Regulation of autophagy	ko04140	1	0.632213	jgi|Phyca11|119653|e_gw1.39.449.1
VEGF signaling pathway	ko04370	1	0.483646	jgi|Phyca11|566563|estExt2_Genewise1.C_PHYCAscaffold_210462
Lysine biosynthesis	ko00300	1	0.696058	jgi|Phyca11|508791|fgenesh2_kg.PHYCAscaffold_38_#_43_#_Contig2859.1
Oxidative phosphorylation	ko00190	1	0.0780378	jgi|Phyca11|571603|estExt2_Genewise1.C_PHYCAscaffold_430084
Protein secretion	ko04976	1	0.832507	jgi|Phyca11|6938|fgenesh1_pm.PHYCAscaffold_15_#_99
Cell cycle - yeast	ko04111	1	0.956302	jgi|Phyca11|526054|estExt2_fgenesh1_pm.C_PHYCAscaffold_60149
Other glycan degradation	ko00511	1	0.56772	jgi|Phyca11|508441|fgenesh2_kg.PHYCAscaffold_35_#_24_#_Contig211.1
metabolic process	ko00072	1	0.448611	jgi|Phyca11|564388|estExt2_Genewise1.C_PHYCAscaffold_140537
Secondary metabolites biosynthesis, transport and catabolism	ko04090	1	0.875677	jgi|Phyca11|6938|fgenesh1_pm.PHYCAscaffold_15_#_99
Protein export	ko03060	1	0.956503	jgi|Phyca11|575238|estExt2_Genewise1.C_PHYCAscaffold_720001
RIG-I-like receptor signaling pathway	ko04622	1	0.382837	jgi|Phyca11|528578|estExt2_fgenesh1_pm.C_PHYCAscaffold_310058
NOD-like receptor signaling pathway	ko04621	1	0.448611	jgi|Phyca11|530396|estExt2_fgenesh1_pm.C_PHYCAscaffold_630021

## Sheet: note
DEG list:
	Each DEG ID consists of 4 strings of characters ,i.e. 'jgi','Phyca11',Protein ID (number) and Gene model name in JGI P. capsici genome database (immediately after Protein ID).
	Four strings of characters are separated by three vertical bars.
	All DEGs are separated by semicolons.
